# Supplementary material for: Transcriptional responses of Metarhizium pingshaense blastospores after UV-B irradiation
Source: Front Microbiol. 2024 Dec 5;15:1507931. doi: 10.3389/fmicb.2024.1507931 (PMC11656200; doi:10.3389/fmicb.2024.1507931)
Supplement: Supplementary Table 2 — Summary of Metarhizium pingshaense LCM S10 RNA-seq read filtering and mapping. [file Table_2.xlsx]

## Sheet: tb1_pre-proc
Sample	Raw (PE)	Free of adapter (PE)	HQ reads (PE)	HQ reads (Singletons R1)	HQ reads (Singletons R2)
CTR1	12067090	12066612	11387444	289326	208383
CTR2	12963598	12963404	12376447	257608	189565
CTR3	11463871	11463482	10912505	245233	112422
UV1	12008768	12008731	11336856	297842	192746
UV2	11799179	11799124	11172738	256377	193122
UV3	12080394	12080184	11541795	228264	181805
