# Supplementary material for: Transcriptional responses of Metarhizium pingshaense blastospores after UV-B irradiation
Source: Front Microbiol. 2024 Dec 5;15:1507931. doi: 10.3389/fmicb.2024.1507931 (PMC11656200; doi:10.3389/fmicb.2024.1507931)
Supplement: Supplementary Table 3 — Alignment metrics for Metarhizium robertsii ARSEF 23 (GCF_000187425.2) and Metarhizium pingshaense M-1000 (GCA_041379975.1) genomes. [file Table_3.xlsx]

## Sheet: Counts
Reference	Sample	Input (PE)	Unique Map. (PE)	Multiple Map. (PE)	Unmapped (PE)	Input (SE)	Unique Map. (SE)	Multiple Map. (SE)	Unmapped (SE)	Input (PE + SE)	Unique Map. (PE + SE)	Multiple Map. (PE + SE)	Unmapped (PE + SE)
Metarhizium robertsii ARSEF 23 (Genome ID: GCF_000187425.2)	CTR1	11387444	7018230	4366659	2555	497709	230261	267027	421	11885153	7248491	4633686	2976
	CTR2	12376447	8479540	3894358	2549	447173	238037	208816	320	12823620	8717577	4103174	2869
	CTR3	10912505	7531109	3380214	1182	357655	211167	146168	320	11270160	7742276	3526382	1502
	UV1	11336856	6822261	4511800	2795	490588	226084	264099	405	11827444	7048345	4775899	3200
	UV2	11172738	6827960	4342180	2598	449499	200747	248381	371	11622237	7028707	4590561	2969
	UV3	11541795	7084928	4453923	2944	410069	190757	218987	325	11951864	7275685	4672910	3269
Metarhizium pinghaense M-1000 (Genome ID: GCA_041379975.1)	CTR1	11387444	6161384	5194862	31198	497709	160025	335788	1896	11885153	6321409	5530650	33094
	CTR2	12376447	7578948	4772653	24846	447173	187242	258475	1456	12823620	7766190	5031128	26302
	CTR3	10912505	6564154	4339268	9083	357655	137274	218889	1492	11270160	6701428	4558157	10575
	UV1	11336856	6298007	5003503	35346	490588	163819	324931	1838	11827444	6461826	5328434	37184
	UV2	11172738	6241939	4898530	32269	449499	143632	304138	1729	11622237	6385571	5202668	33998
	UV3	11541795	6182244	5323998	35553	410069	130041	278408	1620	11951864	6312285	5602406	37173

## Sheet: %
Reference	Sample	Unique Map. (PE)	Multiple Map. (PE)	Unmapped (PE)	Unique Map. (SE)	Multiple Map. (SE)	Unmapped (SE)	Unique Map. (PE + SE)	Multiple Map. (PE + SE)	Unmapped (PE + SE)
Metarhizium robertsii ARSEF 23 (Genome ID: GCF_000187425.2)	CTR1	61.6313	38.3463	0.022437	46.2642	53.6512	0.0845876	60.9878	38.9872	0.0250396
	CTR2	68.5135	31.4659	0.0205956	53.2315	46.6969	0.0715607	67.9806	31.997	0.0223728
	CTR3	69.0136	30.9756	0.0108316	59.0421	40.8684	0.0894717	68.6971	31.2895	0.0133272
	UV1	60.1777	39.7976	0.0246541	46.0843	53.8332	0.082554	59.5931	40.3798	0.0270557
	UV2	61.1127	38.8641	0.023253	44.6602	55.2573	0.0825363	60.4764	39.4981	0.0255459
	UV3	61.385	38.5895	0.0255073	46.5183	53.4025	0.079255	60.8749	39.0978	0.0273514
Metarhizium pinghaense M-1000 (Genome ID: GCA_041379975.1)	CTR1	54.1068	45.6192	0.273968	32.1523	67.4667	0.380945	53.1874	46.5341	0.278448
	CTR2	61.2369	38.5624	0.200752	41.8724	57.802	0.325601	60.5616	39.2333	0.205106
	CTR3	60.1526	39.7642	0.0832348	38.3817	61.2012	0.417162	59.4617	40.4445	0.0938319
	UV1	55.5534	44.1348	0.31178	33.3924	66.233	0.374652	54.6342	45.0514	0.314387
	UV2	55.8676	43.8436	0.288819	31.9538	67.6616	0.38465	54.9427	44.7648	0.292525
	UV3	53.564	46.128	0.308037	31.712	67.893	0.395055	52.8142	46.8747	0.311023
