# Supplementary material for: Transcriptional responses of Metarhizium pingshaense blastospores after UV-B irradiation
Source: Front Microbiol. 2024 Dec 5;15:1507931. doi: 10.3389/fmicb.2024.1507931 (PMC11656200; doi:10.3389/fmicb.2024.1507931)
Supplement: Supplementary Table 4 — Complete dataset of the gene differential expression analysis and its statistics for all genes mapped against the Metarhizium robertsii ARSEF 23 genome. [file Table_4.xlsx]

## Sheet: All
gene_id	gene_symbol	taxa_id	gene_desc	gene_type	mod_date	CTR1	CTR2	CTR3	UV1	UV2	UV3	TOTAL	log2FoldChange	FoldChange	lfcSE	stat	pvalue	padj	neglog10padj	status	acc_protein	seed_ortholog	evalue	score	eggNOG_OGs	max_annot_lvl	COG_category	Description	Preferred_name	GOs	EC	KEGG_ko	KEGG_Pathway	KEGG_Module	KEGG_Reaction	KEGG_rclass	BRITE	KEGG_TC	CAZy	BiGG_Reaction	PFAMs
19254287	MAA_00001	655844	Hydroxymethylglutaryl-CoA reductase, class I/II	protein-coding	20220811	4.32692	2.6705	2.75459	1.7742	1.81742	2.44897	15.7926	-0.582795	-1.49775	0.891129	-0.653997	0.513114			Not significant	XP_007816190.2	568076.XP_007816190.1	2.13E-278	761	COG1257@1|root,KOG2480@2759|Eukaryota,38D74@33154|Opisthokonta,3NUYR@4751|Fungi,3QNAP@4890|Ascomycota,211I6@147550|Sordariomycetes,3TCZN@5125|Hypocreales,3G0B0@34397|Clavicipitaceae	4751|Fungi	I	Hydroxymethylglutaryl-coenzyme A reductase													HMG-CoA_red
19254288	MAA_00002	655844	hypothetical protein	protein-coding	20151028	0	0	0	0.715332	0	1.59097	2.3063	2.67129	6.36997	2.94491	0.907085	0.364362			Not significant	XP_007816191.1	568076.XP_007816191.1	1.33E-205	571	2DNTF@1|root,2S67X@2759|Eukaryota,39R3R@33154|Opisthokonta,3NY7G@4751|Fungi,3RJHA@4890|Ascomycota,21Q98@147550|Sordariomycetes,3THG4@5125|Hypocreales,3G69Z@34397|Clavicipitaceae	4751|Fungi
19254289	MAA_00003	655844	Cytochrome P450 CYP6004A3	protein-coding	20220811	0.160614	0.441943	0.262501	0	0.289119	0.459348	1.61353	-0.164366	-1.12067	1.51846	-0.108245	0.913801			Not significant	XP_007816192.1	568076.XP_007816192.1	0	2153	KOG2408@1|root,KOG2408@2759|Eukaryota,38G3P@33154|Opisthokonta,3NWZ7@4751|Fungi,3QK9G@4890|Ascomycota,21550@147550|Sordariomycetes,3TDXX@5125|Hypocreales,3G2AR@34397|Clavicipitaceae	4751|Fungi	S	Animal haem peroxidase													An_peroxidase,p450
19254290	MAA_00004	655844	hypothetical protein	protein-coding	20220811	0	0.199732	0.536894	0.523006	0	0	1.25963	-0.345561	-1.27064	2.46921	-0.139948	0.888701			Not significant	XP_007816193.1	568076.XP_007816193.1	0	1222	COG3673@1|root,2QPR9@2759|Eukaryota,39WBX@33154|Opisthokonta,3P0BV@4751|Fungi,3QMYE@4890|Ascomycota,218U6@147550|Sordariomycetes,3TEIF@5125|Hypocreales,3G701@34397|Clavicipitaceae	4751|Fungi	S	Uncharacterized alpha/beta hydrolase domain (DUF2235)													DUF2235
19254291	MAA_00005	655844	hypothetical protein	protein-coding	20220811	1.57499	2.01563	0.728043	1.38109	2.89315	1.53127	10.1242	0.43661	1.35342	1.3003	0.335777	0.737039			Not significant	XP_007816194.1	568076.XP_007816194.1	9.49E-238	652	2D3HX@1|root,2SRKY@2759|Eukaryota,3ANZF@33154|Opisthokonta,3PF3C@4751|Fungi,3R64J@4890|Ascomycota,21C4I@147550|Sordariomycetes,3TJ86@5125|Hypocreales	4751|Fungi
19254292	MAA_00006	655844	Peptidase S8/S53, subtilisin/kexin/sedolisin	protein-coding	20220811	3.35092	1.9456	2.77348	1.62981	3.58601	1.38199	14.6678	-0.193306	-1.14338	0.659334	-0.293183	0.769382	0.908698	0.0415805	Not significant	XP_007816195.2	568076.XP_007816195.1	1.1200000000000001E-283	798	2B110@1|root,2QV1T@2759|Eukaryota,3APN5@33154|Opisthokonta,3PFBK@4751|Fungi,3QWTM@4890|Ascomycota,21AE8@147550|Sordariomycetes	4751|Fungi															Peptidase_S8
19254293	MAA_00007	655844	Ankyrin repeat protein	protein-coding	20220811	1.27094	1.56352	2.8965	2.01117	1.16141	1.3381	10.2416	-0.297752	-1.22923	0.620808	-0.47962	0.631497	0.839299	0.0760836	Not significant	XP_007816196.1	568076.XP_007816196.1	0	2663	COG0666@1|root,KOG0504@2759|Eukaryota,39YNX@33154|Opisthokonta,3PHTC@4751|Fungi,3R54F@4890|Ascomycota,21R6B@147550|Sordariomycetes,3TUDC@5125|Hypocreales	4751|Fungi	S	Ankyrin repeats (many copies)													Ank,Ank_2,Ank_3,Ank_4,Helo_like_N,NACHT,PNP_UDP_1
19254294	MAA_00008	655844	Alpha-L-arabinofuranosidase B, catalytic	protein-coding	20220811	0.366823	0.50028	0	0	0	0.364625	1.23173	-1.22832	-2.34295	2.6487	-0.463747	0.642829			Not significant	XP_007816197.1	568076.XP_007816197.1	0	1045	28JQD@1|root,2QS3Q@2759|Eukaryota,38HXY@33154|Opisthokonta,3NY8Q@4751|Fungi,3QJBJ@4890|Ascomycota,213VW@147550|Sordariomycetes,3TJRS@5125|Hypocreales,3G5V4@34397|Clavicipitaceae	4751|Fungi	G	Alpha-L-arabinofuranosidase B, catalytic			3.2.1.55	ko:K20844	ko00520,map00520		R01762		ko00000,ko00001,ko01000		CBM42,GH54		AbfB,ArabFuran-catal
19254295	MAA_00009	655844	hypothetical protein	protein-coding	20151028	2.64267	1.81165	3.57298	0.959057	0.496116	0	9.48247	-2.41494	-5.33299	1.32394	-1.82406	0.0681435			Not significant	XP_007816198.1	568076.XP_007816198.1	2.7600000000000002E-269	739	29RZ0@1|root,2SMFQ@2759|Eukaryota,3A1FH@33154|Opisthokonta,3P1W2@4751|Fungi,3QUWV@4890|Ascomycota,218PD@147550|Sordariomycetes,3TH7Q@5125|Hypocreales,3G4IF@34397|Clavicipitaceae	4751|Fungi
19254296	MAA_00010	655844	Cytochrome P450 CYP504H1	protein-coding	20220811	1.26007	1.0869	0.505175	2.79809	2.03428	3.05754	10.7421	1.5058	2.83982	0.875224	1.72047	0.0853467			Not significant	XP_007816199.1	568076.XP_007816199.1	0	1060	COG2124@1|root,KOG0156@2759|Eukaryota,38BSU@33154|Opisthokonta,3NY42@4751|Fungi,3QSHP@4890|Ascomycota,21EM2@147550|Sordariomycetes,3TJMK@5125|Hypocreales	4751|Fungi	Q	cytochrome p450			1.14.13.63	ko:K10438	ko00643,ko01120,map00643,map01120		R02517	RC00046	ko00000,ko00001,ko01000				p450
19254297	MAA_00011	655844	Nucleoside phosphorylase	protein-coding	20220811	0	1.21348	1.70658	0.231928	0.480913	0.25307	3.88597	-1.58232	-2.99452	1.39651	-1.13305	0.257191			Not significant	XP_007816200.2	568076.XP_007816200.1	0	1377	COG0666@1|root,KOG4177@2759|Eukaryota,38BVK@33154|Opisthokonta,3NW9Q@4751|Fungi,3QJDH@4890|Ascomycota	4751|Fungi	M	ankyrin repeat protein													Ank_2,NACHT
19254298	MAA_00012	655844	cation transporting ATPase	protein-coding	20220811	0.393698	0.811692	1.32631	0.57891	0.601344	0.764575	4.47653	-0.259553	-1.19711	0.863294	-0.300654	0.763678			Not significant	XP_007816201.1	568076.XP_007816201.1	0	2501	COG0474@1|root,KOG0204@2759|Eukaryota,38BS0@33154|Opisthokonta,3NX5D@4751|Fungi,3QJD1@4890|Ascomycota,211HH@147550|Sordariomycetes,3TDD1@5125|Hypocreales,3G1UM@34397|Clavicipitaceae	4751|Fungi	P	This magnesium-dependent enzyme catalyzes the hydrolysis of ATP coupled with the transport of calcium	PMC1	GO:0000166,GO:0000322,GO:0000323,GO:0000324,GO:0000329,GO:0003674,GO:0003824,GO:0005215,GO:0005388,GO:0005488,GO:0005509,GO:0005524,GO:0005575,GO:0005622,GO:0005623,GO:0005737,GO:0005773,GO:0005774,GO:0005886,GO:0005887,GO:0006810,GO:0006811,GO:0006812,GO:0006816,GO:0006873,GO:0006874,GO:0006875,GO:0008144,GO:0008150,GO:0008324,GO:0009987,GO:0015075,GO:0015085,GO:0015318,GO:0015399,GO:0015405,GO:…	3.6.3.8	ko:K01537					ko00000,ko01000	3.A.3.2			Cation_ATPase,Cation_ATPase_C,Cation_ATPase_N,E1-E2_ATPase,Hydrolase,Hydrolase_3
19254299	MAA_00013	655844	lipase, class 3	protein-coding	20220811	46.0642	13.7897	33.1476	27.5683	23.3827	25.1825	169.135	-0.150305	-1.1098	0.488646	-0.307595	0.758391	0.903934	0.0438632	Not significant	XP_007816202.1	568076.XP_007816202.1	4.7800000000000002E-226	624	KOG4569@1|root,KOG4569@2759|Eukaryota,39S2Q@33154|Opisthokonta,3P4IB@4751|Fungi,3QWMA@4890|Ascomycota,21U9R@147550|Sordariomycetes,3TMMJ@5125|Hypocreales,3G4YT@34397|Clavicipitaceae	4751|Fungi	G	PGAP1-like protein		GO:0000272,GO:0001871,GO:0003674,GO:0003824,GO:0005488,GO:0005575,GO:0005576,GO:0005975,GO:0005976,GO:0006073,GO:0008150,GO:0008152,GO:0009056,GO:0009057,GO:0009251,GO:0009987,GO:0010383,GO:0010393,GO:0010410,GO:0016052,GO:0016787,GO:0016788,GO:0016998,GO:0017144,GO:0030243,GO:0030245,GO:0030246,GO:0030247,GO:0030248,GO:0030600,GO:0042737,GO:0043170,GO:0044036,GO:0044042,GO:0044237,GO:0044238,GO:…	3.1.1.73	ko:K21016					ko00000,ko01000				Lipase_3
19254300	MAA_00014	655844	S-adenosyl-L-methionine-dependent methyltransferase	protein-coding	20160813	5.48845	10.813	6.92476	6.87898	5.82243	10.9728	46.9004	0.0972919	1.06976	0.663839	0.146559	0.88348	0.952692	0.0210475	Not significant	XP_007816203.1	568076.XP_007816203.1	4.7899999999999998E-220	606	COG0500@1|root,KOG1269@2759|Eukaryota,39XSP@33154|Opisthokonta,3P0J9@4751|Fungi,3QP2V@4890|Ascomycota,214M8@147550|Sordariomycetes,3TWAP@5125|Hypocreales,3G6CT@34397|Clavicipitaceae	4751|Fungi	H	Methylase involved in ubiquinone menaquinone biosynthesis													Methyltransf_11,Methyltransf_31
19254301	MAA_00015	655844	DNA mismatch repair protein Msh2	protein-coding	20220811	2.73149	9.47806	2.64326	4.67047	8.39911	2.29709	30.2195	0.0384729	1.02703	0.717207	0.0536426	0.95722	0.983848	0.00707215	Not significant	XP_007816204.1	568076.XP_007816204.1	0	904	2E1JP@1|root,2S8WG@2759|Eukaryota,3A030@33154|Opisthokonta,3P3AC@4751|Fungi,3QVSW@4890|Ascomycota,2196N@147550|Sordariomycetes,3TGYT@5125|Hypocreales,3G0EG@34397|Clavicipitaceae	4751|Fungi	S	DNA replication factor Cdt1 C-terminal domain													CDT1_C
19254302	MAA_00016	655844	major facilitator superfamily transporter	protein-coding	20220811	43.6572	171.593	121.686	24.1528	21.6093	19.7219	402.42	-2.24176	-4.72975	0.451378	-4.96649	6.81766e-07	5.449e-05	4.26368	Down-regulated	XP_007816205.1	568076.XP_007816205.1	0	1039	KOG0255@1|root,KOG0255@2759|Eukaryota,394EX@33154|Opisthokonta,3NVPV@4751|Fungi,3QKC9@4890|Ascomycota,2160J@147550|Sordariomycetes,3TH7V@5125|Hypocreales,3G4IZ@34397|Clavicipitaceae	4751|Fungi	S	Major Facilitator Superfamily													MFS_1
19254303	MAA_00017	655844	Major facilitator superfamily transporter	protein-coding	20220811	9.09957	16.7096	11.1287	13.2937	18.627	21.4419	90.3005	0.513592	1.4276	0.414474	1.23914	0.215293	0.50019	0.300865	Not significant	XP_007816206.1	568076.XP_007816206.1	0	1592	2D2EF@1|root,2SMK2@2759|Eukaryota,39SHY@33154|Opisthokonta,3NZ7S@4751|Fungi,3QMGF@4890|Ascomycota,21785@147550|Sordariomycetes,3TFZM@5125|Hypocreales,3G23A@34397|Clavicipitaceae	4751|Fungi	S	Protein of unknown function (DUF3405)													DUF3405
19254304	MAA_00018	655844	hypothetical protein	protein-coding	20220811	10.2886	9.05041	16.8646	2.26788	4.65956	5.50548	48.6365	-1.51817	-2.86427	0.657044	-2.31061	0.0208546	0.132603	0.877448	Not significant	XP_007816207.1	568076.XP_007816207.1	9.6700000000000004E-229	632	2E0XJ@1|root,2S8AT@2759|Eukaryota,39TJP@33154|Opisthokonta,3P23J@4751|Fungi,3QS07@4890|Ascomycota,211M0@147550|Sordariomycetes,3TFA3@5125|Hypocreales,3G1N3@34397|Clavicipitaceae	4751|Fungi
19254305	MAA_00019	655844	Cytochrome P450 CYP534	protein-coding	20160813	2.1084	0.697179	2.44683	1.51811	3.82277	1.34493	11.9382	0.376192	1.29791	0.886787	0.424219	0.671406			Not significant	XP_007816208.1	568076.XP_007816208.1	0	1144	COG2124@1|root,KOG0157@2759|Eukaryota,38P99@33154|Opisthokonta,3NYMU@4751|Fungi,3QQ4R@4890|Ascomycota,21R1M@147550|Sordariomycetes,3TFHI@5125|Hypocreales,3G12F@34397|Clavicipitaceae	4751|Fungi	Q	Cytochrome P450													p450
19254306	MAA_00020	655844	C-1-tetrahydrofolate synthase	protein-coding	20160924	69.5212	45.479	81.9121	44.6642	51.4215	43.7675	336.765	-0.392916	-1.31304	0.335988	-1.16943	0.24223	0.530979	0.274923	Not significant	XP_007816209.2	568076.XP_007816209.1	0	2051	COG2759@1|root,KOG4230@2759|Eukaryota,38DB3@33154|Opisthokonta,3NVZV@4751|Fungi,3QKMW@4890|Ascomycota,213B4@147550|Sordariomycetes,3TEVE@5125|Hypocreales,3G086@34397|Clavicipitaceae	4751|Fungi	H	Formate--tetrahydrofolate ligase	ADE3	GO:0000166,GO:0003674,GO:0003676,GO:0003677,GO:0003697,GO:0003824,GO:0004329,GO:0004477,GO:0004488,GO:0005488,GO:0005524,GO:0005575,GO:0005622,GO:0005623,GO:0005634,GO:0005737,GO:0005739,GO:0006082,GO:0006139,GO:0006144,GO:0006575,GO:0006725,GO:0006730,GO:0006732,GO:0006760,GO:0006766,GO:0006767,GO:0006807,GO:0008144,GO:0008150,GO:0008152,GO:0009058,GO:0009108,GO:0009110,GO:0009112,GO:0009113,GO:…	1.5.1.5,3.5.4.9,6.3.4.3	ko:K00288	ko00670,ko01100,map00670,map01100	M00141	R00943,R01220,R01655	RC00026,RC00111,RC00202,RC00578	ko00000,ko00001,ko00002,ko01000,ko04147				FTHFS,THF_DHG_CYH,THF_DHG_CYH_C
19254307	MAA_00021	655844	integral membrane protein	protein-coding	20220811	5.59921	2.52118	3.84841	3.03729	2.86987	3.70206	21.578	-0.217531	-1.16274	0.529604	-0.410743	0.681261	0.866312	0.0623255	Not significant	XP_007816210.1	568076.XP_007816210.1	0	2108	298F9@1|root,2RFFW@2759|Eukaryota,39Y86@33154|Opisthokonta,3NZZZ@4751|Fungi,3QT1P@4890|Ascomycota,21PM3@147550|Sordariomycetes,3TTHT@5125|Hypocreales,3G53K@34397|Clavicipitaceae	4751|Fungi	S	integral membrane protein
19254308	MAA_00022	655844	amine oxidase, flavin-containing family protein	protein-coding	20160813	3.44002	0.186226	1.85541	0.994492	1.30835	0.825683	8.61018	-0.755593	-1.68833	1.00709	-0.750271	0.453091			Not significant	XP_007816211.1	568076.XP_007816211.1	0	1487	COG1231@1|root,2QTMD@2759|Eukaryota,39WD9@33154|Opisthokonta,3NZ8T@4751|Fungi,3QKYH@4890|Ascomycota,215QG@147550|Sordariomycetes,3TI9Z@5125|Hypocreales	4751|Fungi	E	Flavin containing amine oxidoreductase													Amino_oxidase
19254309	MAA_00023	655844	Ankyrin repeat-containing domain protein	protein-coding	20160924	7.29244	8.94445	8.60057	8.00691	6.49672	5.71004	45.0511	-0.230565	-1.17329	0.372921	-0.618268	0.536399	0.785162	0.105041	Not significant	XP_007816212.2	568076.XP_007816212.1	0	3093	COG0666@1|root,KOG4177@2759|Eukaryota,38RK5@33154|Opisthokonta,3PTCH@4751|Fungi,3RCSE@4890|Ascomycota,21IPD@147550|Sordariomycetes,3TV6V@5125|Hypocreales,3G6HU@34397|Clavicipitaceae	4751|Fungi	M	Ankyrin repeat													Ank_2
19254310	MAA_00024	655844	WD40 repeat 2	protein-coding	20220811	42.6832	76.6165	51.8342	82.3989	93.3596	61.4362	408.329	0.540851	1.45483	0.378432	1.42919	0.15295	0.420547	0.376185	Not significant	XP_007816213.1	568076.XP_007816213.1	1.2699999999999999E-251	689	KOG0643@1|root,KOG0643@2759|Eukaryota,38D40@33154|Opisthokonta,3NV6H@4751|Fungi,3QKUY@4890|Ascomycota,213F7@147550|Sordariomycetes,3TDJ5@5125|Hypocreales,3G1FW@34397|Clavicipitaceae	4751|Fungi	JT	component of the eukaryotic translation initiation factor 3 (eIF-3) complex, which is involved in protein synthesis of a specialized repertoire of mRNAs and, together with other initiation factors, stimulates binding of mRNA and methionyl-tRNAi to the 40S ribosome. The eIF-3 complex specifically targets and initiates translation of a subset of mRNAs involved in cell proliferation	TIF34	GO:0001732,GO:0002181,GO:0002183,GO:0002188,GO:0003674,GO:0003676,GO:0003723,GO:0003743,GO:0005488,GO:0005575,GO:0005622,GO:0005623,GO:0005634,GO:0005737,GO:0005852,GO:0006412,GO:0006413,GO:0006518,GO:0006807,GO:0006950,GO:0006970,GO:0008135,GO:0008150,GO:0008152,GO:0009058,GO:0009059,GO:0009628,GO:0009987,GO:0010467,GO:0010494,GO:0016043,GO:0016282,GO:0019538,GO:0022607,GO:0022613,GO:0022618,GO:…		ko:K03246	ko03013,map03013				ko00000,ko00001,ko03012				WD40
19254311	MAA_00025	655844	SWI/SNF family of DNA-dependent ATPase	protein-coding	20160924	6.88581	5.61341	9.49222	6.61402	6.39321	6.84206	41.8407	-0.24548	-1.18549	0.439832	-0.558122	0.576761	0.809338	0.0918701	Not significant	XP_007816214.2	92637.XP_007814076.1	0	2028	COG0553@1|root,KOG0385@2759|Eukaryota,38F01@33154|Opisthokonta,3NUDT@4751|Fungi,3QJG4@4890|Ascomycota,2155Q@147550|Sordariomycetes,3TD64@5125|Hypocreales,3G324@34397|Clavicipitaceae	4751|Fungi	K	Chromatin remodelling complex ATPase chain ISW1	ISW2	GO:0000003,GO:0000122,GO:0000182,GO:0000183,GO:0000228,GO:0000785,GO:0000790,GO:0000819,GO:0001067,GO:0001178,GO:0001410,GO:0003674,GO:0003676,GO:0003677,GO:0003682,GO:0003690,GO:0003697,GO:0003824,GO:0005488,GO:0005575,GO:0005622,GO:0005623,GO:0005634,GO:0005694,GO:0005730,GO:0006139,GO:0006323,GO:0006325,GO:0006333,GO:0006338,GO:0006342,GO:0006348,GO:0006351,GO:0006353,GO:0006354,GO:0006355,GO:…		ko:K11654					ko00000,ko01000,ko03021,ko03036				DBINO,HAND,Helicase_C,SLIDE,SNF2_N
19254312	MAA_00026	655844	hypothetical protein	protein-coding	20220811	69.8207	165.692	81.2705	99.0143	81.3188	59.4184	556.535	-0.49799	-1.41224	0.416057	-1.19693	0.231335	0.520699	0.283413	Not significant	XP_007816215.1	568076.XP_007816215.1	1.9700000000000001E-173	484	2DRY5@1|root,2S6F0@2759|Eukaryota,3A78M@33154|Opisthokonta,3P4HS@4751|Fungi,3QWX4@4890|Ascomycota,2198S@147550|Sordariomycetes,3TGF0@5125|Hypocreales,3G1B5@34397|Clavicipitaceae	4751|Fungi	S	Domain of unknown function (DUF4588)													DUF4588
19254313	MAA_00027	655844	ion transporter	protein-coding	20220811	25.5391	19.9837	33.7392	16.9868	5.02282	10.5888	111.86	-1.13598	-2.19768	0.647774	-1.75367	0.0794868	0.296172	0.528456	Not significant	XP_007816216.1	568076.XP_007816216.1	7.7099999999999996E-133	378	29QCU@1|root,2QQMU@2759|Eukaryota,3A7QQ@33154|Opisthokonta,3P5T8@4751|Fungi,3RJX9@4890|Ascomycota,21QJJ@147550|Sordariomycetes,3TIZX@5125|Hypocreales,3G3UR@34397|Clavicipitaceae	4751|Fungi	U	Ion transport protein													Ion_trans
19254314	MAA_00028	655844	RNA recognition motif domain protein	protein-coding	20220811	23.967	62.9569	108.747	59.4154	44.0548	65.2844	364.425	-0.263629	-1.20049	0.514022	-0.512876	0.608038	0.826151	0.0829404	Not significant	XP_007816217.1	568076.XP_007816217.1	3.27E-120	345	KOG4209@1|root,KOG4209@2759|Eukaryota,393XN@33154|Opisthokonta,3P2UD@4751|Fungi,3QQAE@4890|Ascomycota,213XX@147550|Sordariomycetes,3TET1@5125|Hypocreales,3G29B@34397|Clavicipitaceae	4751|Fungi	A	Pfam:RRM_6		GO:0000228,GO:0000785,GO:0000790,GO:0003674,GO:0003676,GO:0003723,GO:0003727,GO:0005488,GO:0005575,GO:0005622,GO:0005623,GO:0005634,GO:0005654,GO:0005694,GO:0005730,GO:0005737,GO:0005844,GO:0006139,GO:0006401,GO:0006402,GO:0006725,GO:0006807,GO:0008143,GO:0008150,GO:0008152,GO:0009056,GO:0009057,GO:0009892,GO:0009987,GO:0010468,GO:0010605,GO:0010629,GO:0016070,GO:0016071,GO:0016604,GO:0019222,GO:…		ko:K14396	ko03015,ko05164,map03015,map05164				ko00000,ko00001,ko03019				RRM_1
19254315	MAA_00029	655844	HECT-domain-containing protein	protein-coding	20220811	65.7422	85.8396	109.021	75.1287	78.1061	93.8636	507.701	-0.122473	-1.0886	0.346338	-0.353623	0.723621	0.884968	0.0530727	Not significant	XP_007816218.2	5111.M1WD96	0	1413	COG5021@1|root,KOG0940@2759|Eukaryota,38CB4@33154|Opisthokonta,3NWRW@4751|Fungi,3QKXA@4890|Ascomycota,2136V@147550|Sordariomycetes,3THR4@5125|Hypocreales,3FZYV@34397|Clavicipitaceae	4751|Fungi	H	Domain Homologous to E6-AP Carboxyl Terminus with	hulA	GO:0000151,GO:0000209,GO:0003674,GO:0003824,GO:0004842,GO:0005488,GO:0005515,GO:0005543,GO:0005575,GO:0005622,GO:0005623,GO:0005634,GO:0005737,GO:0005739,GO:0005768,GO:0005794,GO:0005886,GO:0005933,GO:0005934,GO:0005938,GO:0006325,GO:0006333,GO:0006355,GO:0006357,GO:0006403,GO:0006405,GO:0006406,GO:0006464,GO:0006508,GO:0006511,GO:0006513,GO:0006611,GO:0006807,GO:0006808,GO:0006810,GO:0006873,GO:…	2.3.2.26	ko:K10591	ko04011,ko04120,ko04144,ko04530,ko05169,map04011,map04120,map04144,map04530,map05169				ko00000,ko00001,ko01000,ko03029,ko04121,ko04131				C2,HECT,WW
19254316	MAA_00030	655844	NADH-ubiquinone oxidoreductase, 20 Kd subunit	protein-coding	20151028	48.0818	106.054	35.2551	112.221	113.275	82.7023	497.589	0.70971	1.63548	0.443789	1.59921	0.109775	0.349481	0.456576	Not significant	XP_007816219.1	568076.XP_007816219.1	1.02E-235	647	COG0377@1|root,KOG1687@2759|Eukaryota,38D5F@33154|Opisthokonta,3NVKG@4751|Fungi,3QNFX@4890|Ascomycota,213W0@147550|Sordariomycetes,3TEM4@5125|Hypocreales,3G0Y4@34397|Clavicipitaceae	4751|Fungi	C	Belongs to the complex I 20 kDa subunit family		GO:0005575,GO:0005622,GO:0005623,GO:0005737,GO:0005739,GO:0043226,GO:0043227,GO:0043229,GO:0043231,GO:0044424,GO:0044444,GO:0044464	1.6.5.3,1.6.99.3	ko:K03940	ko00190,ko01100,ko04714,ko04723,ko04932,ko05010,ko05012,ko05016,map00190,map01100,map04714,map04723,map04932,map05010,map05012,map05016	M00143	R11945	RC00061	ko00000,ko00001,ko00002,ko01000	3.D.1.6			Oxidored_q6
19254317	MAA_00031	655844	glycosyltransferase family 90 protein	protein-coding	20160813	11.8045	16.8956	10.8018	24.3587	21.8997	19.1157	104.876	0.789864	1.72891	0.407329	1.93913	0.0524852	0.235013	0.628907	Not significant	XP_007816220.1	568076.XP_007816220.1	0	1328	2CQNR@1|root,2R59M@2759|Eukaryota,39FH3@33154|Opisthokonta,3PCPK@4751|Fungi,3RMBJ@4890|Ascomycota,215P1@147550|Sordariomycetes,3TE7W@5125|Hypocreales,3G2VA@34397|Clavicipitaceae	4751|Fungi	S	Glycosyl transferase family 90													Glyco_transf_90
19254318	MAA_00032	655844	GTPase-activating protein	protein-coding	20160924	22.2972	39.8465	29.2319	34.8699	39.0125	31.958	197.216	0.274096	1.20924	0.369869	0.741064	0.458655	0.730173	0.136574	Not significant	XP_007816221.2	92637.XP_007814069.1	0	1160	KOG1092@1|root,KOG1092@2759|Eukaryota,38CKU@33154|Opisthokonta,3NWNR@4751|Fungi,3QP09@4890|Ascomycota,212PV@147550|Sordariomycetes,3TCVM@5125|Hypocreales,3G0UM@34397|Clavicipitaceae	4751|Fungi	U	Domain in Tre-2, BUB2p, and Cdc16p. Probable Rab-GAPs.	GYP1	GO:0003674,GO:0005096,GO:0005488,GO:0005515,GO:0005575,GO:0005622,GO:0005623,GO:0005737,GO:0005739,GO:0005794,GO:0006810,GO:0006886,GO:0008047,GO:0008104,GO:0008150,GO:0012505,GO:0015031,GO:0015833,GO:0016192,GO:0017016,GO:0017137,GO:0019899,GO:0030234,GO:0030695,GO:0031267,GO:0031338,GO:0032879,GO:0033036,GO:0033043,GO:0034613,GO:0042886,GO:0043085,GO:0043087,GO:0043226,GO:0043227,GO:0043229,GO:…		ko:K20360					ko00000,ko04131				RabGAP-TBC
19254319	MAA_00033	655844	RNA recognition protein, RNP-1	protein-coding	20220811	56.4185	103.234	79.3969	93.384	95.7656	85.5259	513.725	0.182927	1.13518	0.343493	0.532548	0.594347	0.819468	0.0864679	Not significant	XP_007816222.2	568076.XP_007816222.1	1.3099999999999999E-267	744	KOG4205@1|root,KOG4205@2759|Eukaryota,38H1X@33154|Opisthokonta,3NXXZ@4751|Fungi,3QJZ6@4890|Ascomycota,212I1@147550|Sordariomycetes,3TFV1@5125|Hypocreales,3G2WI@34397|Clavicipitaceae	4751|Fungi	A	Pfam:RRM_6		GO:0003674,GO:0003676,GO:0003723,GO:0003729,GO:0003730,GO:0005488,GO:0005575,GO:0005622,GO:0005623,GO:0005634,GO:0005654,GO:0005737,GO:0005849,GO:0006139,GO:0006378,GO:0006379,GO:0006396,GO:0006397,GO:0006725,GO:0006807,GO:0008150,GO:0008152,GO:0009607,GO:0009719,GO:0009987,GO:0010467,GO:0010494,GO:0016070,GO:0016071,GO:0031123,GO:0031124,GO:0031974,GO:0031981,GO:0032991,GO:0034641,GO:0035770,GO:…		ko:K14411	ko03015,map03015				ko00000,ko00001,ko03019				RRM_1
19254320	MAA_00034	655844	Transcription factor, fungi	protein-coding	20160813	39.6523	18.3218	71.3056	30.5791	26.2872	22.6277	208.774	-0.636702	-1.55477	0.447079	-1.42414	0.154407	0.422235	0.374446	Not significant	XP_007816223.1	568076.XP_007816223.1	0	1937	KOG1721@1|root,KOG1721@2759|Eukaryota,3A0Z4@33154|Opisthokonta,3P0N1@4751|Fungi,3QMAF@4890|Ascomycota,211NI@147550|Sordariomycetes,3TV0C@5125|Hypocreales	4751|Fungi	S	C2H2 finger													Fungal_trans,zf-C2H2
19254321	MAA_00035	655844	phosphorylcholine transferase	protein-coding	20220811	23.4973	42.6378	27.0994	51.311	41.2771	44.8478	230.67	0.52424	1.43818	0.370348	1.41553	0.156912	0.425668	0.370929	Not significant	XP_007816224.2	568076.XP_007816224.1	4.0299999999999998E-295	806	COG0615@1|root,KOG2804@2759|Eukaryota,38HWT@33154|Opisthokonta,3NV4B@4751|Fungi,3QKZX@4890|Ascomycota,21660@147550|Sordariomycetes,3TDBI@5125|Hypocreales,3G32S@34397|Clavicipitaceae	4751|Fungi	H	Cytidylyltransferase-like	PCT1	GO:0003674,GO:0003824,GO:0004105,GO:0005575,GO:0005622,GO:0005623,GO:0005634,GO:0005635,GO:0005737,GO:0005794,GO:0006629,GO:0006644,GO:0006650,GO:0006656,GO:0006657,GO:0006793,GO:0006796,GO:0006807,GO:0008150,GO:0008152,GO:0008610,GO:0008654,GO:0009058,GO:0009987,GO:0012505,GO:0016740,GO:0016772,GO:0016779,GO:0019637,GO:0031967,GO:0031975,GO:0043226,GO:0043227,GO:0043229,GO:0043231,GO:0044237,GO:…	2.7.7.15	ko:K00968	ko00440,ko00564,ko01100,ko05231,map00440,map00564,map01100,map05231	M00090	R01890,R02590	RC00002	ko00000,ko00001,ko00002,ko01000				CTP_transf_like
19254322	MAA_00036	655844	Phosphatidylserine decarboxylase	protein-coding	20160924	87.7611	53.8932	94.1963	75.8125	73.0798	89.1309	473.874	-0.0400301	-1.02814	0.354233	-0.113005	0.910027	0.963754	0.0160339	Not significant	XP_007816225.2	568076.XP_007816225.1	0	2097	COG0688@1|root,KOG2419@2759|Eukaryota,38CUE@33154|Opisthokonta,3NVAR@4751|Fungi,3QMR5@4890|Ascomycota,212DM@147550|Sordariomycetes,3TGTE@5125|Hypocreales,3G13M@34397|Clavicipitaceae	4751|Fungi	I	Catalyzes the formation of phosphatidylethanolamine (PtdEtn) from phosphatidylserine (PtdSer). Plays a central role in phospholipid metabolism and in the interorganelle trafficking of phosphatidylserine	PSD2	GO:0000139,GO:0000322,GO:0000323,GO:0000324,GO:0000329,GO:0003674,GO:0003824,GO:0004609,GO:0005488,GO:0005543,GO:0005575,GO:0005622,GO:0005623,GO:0005737,GO:0005768,GO:0005773,GO:0005774,GO:0005794,GO:0006575,GO:0006629,GO:0006644,GO:0006646,GO:0006650,GO:0006656,GO:0006658,GO:0006659,GO:0006793,GO:0006796,GO:0006807,GO:0006950,GO:0008150,GO:0008152,GO:0008289,GO:0008610,GO:0008654,GO:0009058,GO:…	4.1.1.65	ko:K01613	ko00564,ko01100,ko01110,map00564,map01100,map01110	M00093	R02055	RC00299	ko00000,ko00001,ko00002,ko01000				C2,PS_Dcarbxylase
19254323	MAA_00037	655844	cell wall biogenesis protein Mhp1	protein-coding	20220811	8.62926	12.0637	9.99167	7.2057	3.86424	3.37869	45.1333	-1.14085	-2.20512	0.430519	-2.64995	0.00805025	0.068964	1.16138	Not significant	XP_007816226.1	568076.XP_007816226.1	0	2161	28RUA@1|root,2QYHN@2759|Eukaryota,39UJN@33154|Opisthokonta,3NWI8@4751|Fungi,3QPET@4890|Ascomycota,2162Y@147550|Sordariomycetes,3TDST@5125|Hypocreales,3G2KX@34397|Clavicipitaceae	4751|Fungi	S	Cell wall biogenesis protein Mhp1	MHP1	GO:0003674,GO:0005198,GO:0005200,GO:0005488,GO:0005515,GO:0005575,GO:0005622,GO:0005623,GO:0005737,GO:0005739,GO:0005783,GO:0005856,GO:0005874,GO:0006996,GO:0007010,GO:0007026,GO:0007029,GO:0007059,GO:0008150,GO:0008157,GO:0009987,GO:0010256,GO:0010639,GO:0010921,GO:0012505,GO:0015630,GO:0016043,GO:0019208,GO:0019220,GO:0019222,GO:0019888,GO:0019899,GO:0019902,GO:0019903,GO:0030234,GO:0031110,GO:…
19254324	MAA_00038	655844	2OG-Fe(II) oxygenase family oxidoreductase	protein-coding	20220811	0	1.61369	0	0	1.16329	0	2.77698	-0.563063	-1.4774	2.54409	-0.221322	0.824842			Not significant	XP_007816227.2	92637.XP_007813239.1	4.0999999999999998E-251	690	COG3491@1|root,KOG0143@2759|Eukaryota,39UA2@33154|Opisthokonta,3NXZJ@4751|Fungi,3QRRG@4890|Ascomycota,212DA@147550|Sordariomycetes,3TDXG@5125|Hypocreales,3G5VP@34397|Clavicipitaceae	4751|Fungi	Q	non-haem dioxygenase in morphine synthesis N-terminal													2OG-FeII_Oxy,DIOX_N
19254325	MAA_00039	655844	hypothetical protein	protein-coding	20220811	13.7472	4.25857	0	5.15579	5.19536	7.12403	35.4809	-0.106831	-1.07686	0.948688	-0.11261	0.91034			Not significant	XP_007816228.1	568076.XP_007816228.1	6.8899999999999996E-188	522	2F55V@1|root,2T66B@2759|Eukaryota,39052@33154|Opisthokonta,3PZRB@4751|Fungi,3RIWP@4890|Ascomycota,21UAM@147550|Sordariomycetes,3TS6B@5125|Hypocreales,3G5FJ@34397|Clavicipitaceae	4751|Fungi
19254326	MAA_00040	655844	Ribosomal protein L5, eukaryotic/archaeal	protein-coding	20220811	201.323	156.663	157.304	168.705	258.855	190.371	1133.22	0.262553	1.1996	0.345836	0.759182	0.447744	0.720816	0.142176	Not significant	XP_007816229.1	568076.XP_007816229.1	2.0000000000000001E-210	582	COG0256@1|root,KOG0875@2759|Eukaryota,38BT6@33154|Opisthokonta,3NU2R@4751|Fungi,3QN0K@4890|Ascomycota,216P2@147550|Sordariomycetes,3TFR1@5125|Hypocreales,3G08F@34397|Clavicipitaceae	4751|Fungi	J	Ribosomal large subunit proteins 60S L5, and 50S L18	RPL5	GO:0000027,GO:0002181,GO:0003674,GO:0003676,GO:0003723,GO:0003735,GO:0005198,GO:0005488,GO:0005575,GO:0005622,GO:0005623,GO:0005737,GO:0005829,GO:0005840,GO:0006412,GO:0006518,GO:0006807,GO:0006996,GO:0008097,GO:0008150,GO:0008152,GO:0009058,GO:0009059,GO:0009987,GO:0010467,GO:0015934,GO:0016043,GO:0019538,GO:0019843,GO:0022607,GO:0022613,GO:0022618,GO:0022625,GO:0022626,GO:0032991,GO:0034622,GO:…		ko:K02932	ko03010,map03010	M00177			br01610,ko00000,ko00001,ko00002,ko01009,ko03011				Ribosomal_L18_c,Ribosomal_L5e
19254327	MAA_00041	655844	HAD-like domain protein	protein-coding	20220811	22.2366	6.85721	5.94523	11.2746	5.8498	3.50161	55.6651	-0.742303	-1.67284	0.724814	-1.02413	0.305774	0.600799	0.221271	Not significant	XP_007816230.1	568076.XP_007816230.1	3.5200000000000001E-225	619	COG1011@1|root,KOG3085@2759|Eukaryota,38VQ7@33154|Opisthokonta,3NVUE@4751|Fungi,3QP0E@4890|Ascomycota,212RW@147550|Sordariomycetes,3TG6I@5125|Hypocreales,3G1NN@34397|Clavicipitaceae	4751|Fungi	S	Haloacid dehalogenase-like hydrolase			3.3.2.9	ko:K01253	ko00980,ko04976,ko05204,map00980,map04976,map05204		R07013,R07014,R07027,R07071,R07072,R07082,R09410,R09417,R09443	RC01447,RC01728,RC01764,RC02528	ko00000,ko00001,ko01000,ko01002				HAD_2
19254328	MAA_00042	655844	Fungal transcriptional regulatory protein	protein-coding	20151028	96.3291	95.6618	162.871	72.2834	67.4413	78.3402	572.927	-0.670842	-1.592	0.339123	-1.97817	0.0479096	0.22257	0.652533	Not significant	XP_007816231.1	568076.XP_007816231.1	0	1161	2D7J3@1|root,2T6FV@2759|Eukaryota,3AKZI@33154|Opisthokonta,3PDVD@4751|Fungi,3QX1U@4890|Ascomycota,217C7@147550|Sordariomycetes,3TCXD@5125|Hypocreales,3G53B@34397|Clavicipitaceae	4751|Fungi
19254329	MAA_00043	655844	MIZ/SP-RING zinc finger	protein-coding	20151028	3.27304	5.74404	6.45869	3.08141	1.85505	1.91926	22.3315	-1.12983	-2.18833	0.545391	-2.0716	0.0383026	0.195807	0.708171	Not significant	XP_007816232.2	92637.XP_007813244.1	0	1612	KOG2169@1|root,KOG2169@2759|Eukaryota,38HB7@33154|Opisthokonta,3NZ4U@4751|Fungi,3QN3V@4890|Ascomycota,213UW@147550|Sordariomycetes,3THWS@5125|Hypocreales,3G3RV@34397|Clavicipitaceae	4751|Fungi	K	Zinc finger protein													zf-MIZ
19254330	MAA_00044	655844	polarized growth protein	protein-coding	20220811	13.0027	22.8746	19.5919	25.8327	22.447	27.6475	131.396	0.429824	1.34707	0.361641	1.18854	0.234621	0.524182	0.280518	Not significant	XP_007816233.2	568076.XP_007816233.1	0	1768	28KB2@1|root,2QSRX@2759|Eukaryota,39JF0@33154|Opisthokonta,3Q3RX@4751|Fungi,3RKUI@4890|Ascomycota,211YP@147550|Sordariomycetes,3TFKK@5125|Hypocreales,3G2XJ@34397|Clavicipitaceae	4751|Fungi	T	Sterile alpha motif.		GO:0000003,GO:0000920,GO:0003674,GO:0005488,GO:0005543,GO:0005575,GO:0005622,GO:0005623,GO:0005737,GO:0005886,GO:0005933,GO:0005935,GO:0005937,GO:0007114,GO:0007117,GO:0007118,GO:0008150,GO:0008289,GO:0009987,GO:0016020,GO:0019954,GO:0022414,GO:0030427,GO:0032505,GO:0040007,GO:0042995,GO:0043167,GO:0043168,GO:0043332,GO:0044424,GO:0044463,GO:0044464,GO:0051286,GO:0051301,GO:0071944,GO:0120025,GO:…											PH,SAM_2,SH3_1,SH3_9
19254331	MAA_00045	655844	forkhead domain containing protein	protein-coding	20160813	7.7652	4.88747	5.87237	6.61906	7.13416	5.08819	37.3665	0.0222546	1.01555	0.422325	0.0526953	0.957975	0.984328	0.00686034	Not significant	XP_007816234.1	568076.XP_007816234.1	0	1833	COG5025@1|root,KOG2294@2759|Eukaryota,39W0N@33154|Opisthokonta,3NWYA@4751|Fungi,3QRCK@4890|Ascomycota,216HF@147550|Sordariomycetes,3TG5Z@5125|Hypocreales,3G0X3@34397|Clavicipitaceae	4751|Fungi	K	FORKHEAD													FHA,Forkhead
19254332	MAA_00046	655844	hypothetical protein	protein-coding	20220811	4.0914	2.85609	0	2.51065	9.05521	2.72567	21.239	1.05071	2.07155	1.31508	0.798967	0.424309			Not significant	XP_007816235.1	568076.XP_007816235.1	7.8300000000000002E-140	395	2CIX7@1|root,2SQRG@2759|Eukaryota,39K99@33154|Opisthokonta,3P5Y2@4751|Fungi,3RMWX@4890|Ascomycota,21AEQ@147550|Sordariomycetes,3TID3@5125|Hypocreales,3G3TF@34397|Clavicipitaceae	4751|Fungi
19254333	MAA_00047	655844	sulfate transporter	protein-coding	20220811	2.7045	3.57826	3.17272	0.799522	1.24433	1.78348	13.2828	-1.1056	-2.15189	0.958496	-1.15348	0.248714			Not significant	XP_007816236.2	92637.XP_007813248.1	9.3100000000000007E-308	840	arCOG02806@1|root,2QRGR@2759|Eukaryota,38HE8@33154|Opisthokonta,3NVTA@4751|Fungi,3QQPQ@4890|Ascomycota,217Z5@147550|Sordariomycetes,3TDRR@5125|Hypocreales,3G2GB@34397|Clavicipitaceae	4751|Fungi	S	Molybdate transporter of MFS superfamily													MFS_MOT1
19254334	MAA_00048	655844	hypothetical protein	protein-coding	20220811	28.9993	109.031	27.1153	66.182	0	16.4293	247.757	-0.980881	-1.97367	1.3935	-0.703899	0.481496			Not significant	XP_007816237.2	568076.XP_007816237.1	4.4900000000000002E-37	127	2CIX9@1|root,2T0TG@2759|Eukaryota,3ABI0@33154|Opisthokonta,3P8IF@4751|Fungi,3QZXE@4890|Ascomycota,21CSM@147550|Sordariomycetes,3TJGX@5125|Hypocreales,3G4HY@34397|Clavicipitaceae	4751|Fungi															PMP1_2
19254335	MAA_00049	655844	hypothetical protein	protein-coding	20160924	48.8966	90.5963	13.5183	127.714	116.423	140.637	537.785	1.32488	2.50512	0.548357	2.41609	0.0156883	0.108252	0.965564	Not significant	XP_007816238.2	568076.XP_007816238.1	2.87E-255	701	COG1075@1|root,2QQNH@2759|Eukaryota,39FUA@33154|Opisthokonta,3NWWF@4751|Fungi,3QJVY@4890|Ascomycota,215M6@147550|Sordariomycetes,3THME@5125|Hypocreales,3G3PF@34397|Clavicipitaceae	4751|Fungi	S	Triacylglycerol lipase	TGL2	GO:0003674,GO:0003824,GO:0004806,GO:0005575,GO:0005622,GO:0005623,GO:0005737,GO:0005739,GO:0006629,GO:0006638,GO:0006639,GO:0006641,GO:0008150,GO:0008152,GO:0009056,GO:0009987,GO:0016042,GO:0016298,GO:0016787,GO:0016788,GO:0019433,GO:0043226,GO:0043227,GO:0043229,GO:0043231,GO:0044237,GO:0044238,GO:0044242,GO:0044248,GO:0044255,GO:0044424,GO:0044444,GO:0044464,GO:0046461,GO:0046464,GO:0046486,GO:…	3.1.1.3	ko:K01046	ko00561,ko01100,map00561,map01100	M00098	R02250,R02687	RC00020,RC00037,RC00041,RC00094	ko00000,ko00001,ko00002,ko01000				DUF676,PGAP1
19254336	MAA_00050	655844	Immunoglobulin E-set	protein-coding	20220811	21.388	30.9816	21.1412	28.4473	32.5547	31.8183	166.331	0.313617	1.24282	0.364032	0.861509	0.388958	0.672621	0.172229	Not significant	XP_007816239.1	568076.XP_007816239.1	0	1094	28PWB@1|root,2QWIY@2759|Eukaryota,399J6@33154|Opisthokonta,3NUC3@4751|Fungi,3QKW2@4890|Ascomycota,215BP@147550|Sordariomycetes,3TFCH@5125|Hypocreales,3FZMS@34397|Clavicipitaceae	4751|Fungi	S	Arrestin (or S-antigen), N-terminal domain													Arrestin_N
19254337	MAA_00051	655844	RTA-like protein	protein-coding	20220811	5.25356	2.0964	3.82712	1.26774	2.56129	2.76066	17.7668	-0.589005	-1.50421	0.857674	-0.686748	0.492242			Not significant	XP_007816240.1	568076.XP_007816240.1	4.0400000000000003E-264	724	2CN6G@1|root,2QU4U@2759|Eukaryota,3AKSY@33154|Opisthokonta,3PDSC@4751|Fungi,3QW33@4890|Ascomycota,219JZ@147550|Sordariomycetes,3TI87@5125|Hypocreales,3G4TM@34397|Clavicipitaceae	4751|Fungi	S	RTA1 like protein													RTA1
19254338	MAA_00052	655844	Nucleoside phosphorylase domain protein	protein-coding	20160924	0	0.140732	0.464996	0.362851	0.934514	0.774711	2.6778	1.72488	3.30552	1.3996	1.23241	0.217797			Not significant	XP_007816241.2	568076.XP_007816241.1	0	1657	COG0666@1|root,KOG4177@2759|Eukaryota,38BVK@33154|Opisthokonta,3NZ8C@4751|Fungi,3QR7F@4890|Ascomycota,2118T@147550|Sordariomycetes,3TEYB@5125|Hypocreales,3G5WG@34397|Clavicipitaceae	4751|Fungi	M	Vps9-ankyrin repeat-containing protein													Ank_2,Ank_3,Ank_4,PNP_UDP_1
19254339	MAA_00053	655844	FAD dependent oxidoreductase domain containing protein	protein-coding	20160924	21.9788	23.2536	29.3304	19.3339	16.4672	20.6233	130.987	-0.263735	-1.20058	0.402725	-0.654877	0.512547	0.769649	0.113707	Not significant	XP_007816242.2	568076.XP_007816242.1	0	867	COG0654@1|root,KOG2614@2759|Eukaryota,3AIFQ@33154|Opisthokonta,3PAEB@4751|Fungi,3R1BE@4890|Ascomycota,216AF@147550|Sordariomycetes,3TKGQ@5125|Hypocreales	4751|Fungi	C	FAD dependent oxidoreductase domain containing protein			1.14.13.1	ko:K00480	ko00621,ko00624,ko00626,ko01100,ko01120,ko01220,map00621,map00624,map00626,map01100,map01120,map01220		R00818,R05632,R06915,R06936,R06939	RC00389	ko00000,ko00001,ko01000				FAD_binding_3
19254340	MAA_00054	655844	hypothetical protein	protein-coding	20220811	0	3.99777	5.33993	14.3767	0	3.81155	27.526	1.01794	2.02503	1.47777	0.688838	0.490925			Not significant	XP_007816243.1	568076.XP_007816243.1	7.3800000000000006E-64	199	2CDC5@1|root,2RKKW@2759|Eukaryota,38Q9N@33154|Opisthokonta,3PS3F@4751|Fungi,3RBIU@4890|Ascomycota,21GD4@147550|Sordariomycetes,3TNFQ@5125|Hypocreales	4751|Fungi
19254341	MAA_00055	655844	Protein kinase-like protein	protein-coding	20220811	0.419521	0	0	0	0	0	0.419521	-0.761859	-1.69567	4.08047	-0.186708	0.851889			Not significant	XP_007816244.1	568076.XP_007816244.1	0	950	2CY21@1|root,2S1E7@2759|Eukaryota,39WJC@33154|Opisthokonta,3NVNU@4751|Fungi,3QMSH@4890|Ascomycota,2118I@147550|Sordariomycetes,3TRBP@5125|Hypocreales,3G6M7@34397|Clavicipitaceae	4751|Fungi															APH
19254342	MAA_00056	655844	hypothetical protein	protein-coding	20220811	0	0	0	0	0	0	0									XP_007816245.1	568076.XP_007816245.1	6.4299999999999995E-88	258	2C1X5@1|root,2SXDG@2759|Eukaryota,3AAFT@33154|Opisthokonta,3P7EA@4751|Fungi,3QZ60@4890|Ascomycota,21BM8@147550|Sordariomycetes,3TV9F@5125|Hypocreales,3G6T9@34397|Clavicipitaceae	4751|Fungi
19254343	MAA_00057	655844	choline dehydrogenase	protein-coding	20220811	1.0318	1.43399	2.41433	1.13988	2.10005	1.96849	10.0885	0.245583	1.18557	0.806821	0.304384	0.760836			Not significant	XP_007816246.2	568076.XP_007816246.1	0	1290	COG2303@1|root,KOG1238@2759|Eukaryota,38UEK@33154|Opisthokonta,3NXH9@4751|Fungi,3QQ5Z@4890|Ascomycota,212HC@147550|Sordariomycetes,3TD9G@5125|Hypocreales,3G5SF@34397|Clavicipitaceae	4751|Fungi	E	GMC oxidoreductase			1.1.99.1	ko:K00108	ko00260,ko01100,map00260,map01100	M00555	R01025	RC00087	ko00000,ko00001,ko00002,ko01000				GMC_oxred_C,GMC_oxred_N
19254344	MAA_00058	655844	kinesin light chain	protein-coding	20160924	0	1.16547	0.346702	0	0.598564	0	2.11074	-1.33806	-2.5281	1.80548	-0.74111	0.458627			Not significant	XP_007816247.2	568076.XP_007816247.1	0	1045	COG0457@1|root,KOG1840@2759|Eukaryota,38CFM@33154|Opisthokonta,3NYQ3@4751|Fungi,3QJXH@4890|Ascomycota,215K1@147550|Sordariomycetes,3TDS7@5125|Hypocreales	4751|Fungi	Z	Tetratricopeptide repeat													NB-ARC,PNP_UDP_1,TPR_10,TPR_12,TPR_7
19254345	MAA_00059	655844	hypothetical protein	protein-coding	20220811	3.78658	4.24476	6.99074	2.64628	3.93508	3.31804	24.9215	-0.585412	-1.50047	0.680541	-0.860216	0.38967	0.673057	0.171948	Not significant	XP_007816248.1	568076.XP_007816248.1	0	1017	2C0YT@1|root,2RP78@2759|Eukaryota,3AQQ4@33154|Opisthokonta,3PFU6@4751|Fungi,3R4DM@4890|Ascomycota,21CA2@147550|Sordariomycetes,3TSKM@5125|Hypocreales	4751|Fungi
19254346	MAA_00060	655844	carnitinyl-CoA dehydratase	protein-coding	20160813	12.9526	105.091	10.0645	7.01498	8.91458	0.874135	144.912	-2.91926	-7.56456	0.817138	-3.57254	0.000353539	0.00788547	2.10317	Down-regulated	XP_007816249.1	568076.XP_007816249.1	1.1099999999999999E-200	555	COG1024@1|root,KOG1680@2759|Eukaryota,38GW7@33154|Opisthokonta,3NZ9U@4751|Fungi,3QRJ8@4890|Ascomycota,21289@147550|Sordariomycetes,3TFCR@5125|Hypocreales	4751|Fungi	I	enoyl-CoA hydratase isomerase family protein													ECH_1
19254347	MAA_00061	655844	ToxA protein	protein-coding	20220811	0	0	0.83816	0	0	0	0.83816	-0.761859	-1.69567	4.08047	-0.186708	0.851889			Not significant	XP_007816250.1	568076.XP_007816250.1	5.2900000000000002E-197	545	2ENHN@1|root,2SRY2@2759|Eukaryota,3A6XH@33154|Opisthokonta,3P6E5@4751|Fungi,3QUAM@4890|Ascomycota,219V8@147550|Sordariomycetes,3TI4P@5125|Hypocreales	4751|Fungi	S	Methyltransferase domain													Methyltransf_25
19254348	MAA_00062	655844	alpha/beta-hydrolase	protein-coding	20160924	8.33304	5.12981	5.76504	4.8899	9.58964	4.19141	37.8988	-0.0669556	-1.0475	0.673576	-0.0994032	0.920818	0.967275	0.0144498	Not significant	XP_007816251.2	568076.XP_007816251.1	2.26E-260	717	2DCIA@1|root,2S5K4@2759|Eukaryota,39Y8X@33154|Opisthokonta,3NZP1@4751|Fungi,3QR3A@4890|Ascomycota,21SEC@147550|Sordariomycetes,3TUZM@5125|Hypocreales	4751|Fungi															Abhydrolase_6
19254349	MAA_00063	655844	methyltransferase type 11	protein-coding	20220811	0	0.640987	1.39547	3.59665	4.70892	10.7233	21.0653	3.01441	8.08031	1.29031	2.33619	0.0194814			Not significant	XP_007816252.1	568076.XP_007816252.1	3.7400000000000002E-200	553	2ENHN@1|root,2SRY2@2759|Eukaryota,3A6XH@33154|Opisthokonta,3P6E5@4751|Fungi,3QUAM@4890|Ascomycota,219V8@147550|Sordariomycetes,3TI4P@5125|Hypocreales,3G4PV@34397|Clavicipitaceae	4751|Fungi	H	Nodulation protein S (NodS)													Methyltransf_25
19254350	MAA_00064	655844	hypothetical protein	protein-coding	20151028	21.5509	21.1149	19.7328	19.5926	17.6519	12.3885	112.032	-0.293608	-1.2257	0.443567	-0.661924	0.50802	0.766412	0.115538	Not significant	XP_007816253.2	568076.XP_007816253.1	1.7099999999999999E-281	770	2C3JM@1|root,2RY0X@2759|Eukaryota,39ZYY@33154|Opisthokonta,3P1X5@4751|Fungi,3QS68@4890|Ascomycota,214R0@147550|Sordariomycetes,3TENI@5125|Hypocreales,3G67M@34397|Clavicipitaceae	4751|Fungi
19254351	MAA_00065	655844	hypothetical protein	protein-coding	20151028	67.1433	29.4439	19.6135	30.1417	26.5976	24.9774	197.917	-0.50099	-1.41518	0.531875	-0.941932	0.346227	0.634596	0.197503	Not significant	XP_007816254.1	568076.XP_007816254.1	1.6799999999999999E-197	548	2EBVM@1|root,2SHVK@2759|Eukaryota,3A73X@33154|Opisthokonta,3P5GY@4751|Fungi,3QW2U@4890|Ascomycota,21K2D@147550|Sordariomycetes,3TVG9@5125|Hypocreales,3G5FE@34397|Clavicipitaceae	4751|Fungi
19254352	MAA_00066	655844	Ferredoxin reductase-type FAD-binding domain protein	protein-coding	20160813	1.05377	0.714862	0.321424	1.2242	1.29388	1.02527	5.63341	0.834614	1.78338	1.18569	0.703907	0.48149			Not significant	XP_007816255.1	568076.XP_007816255.1	0	1191	KOG0039@1|root,KOG0039@2759|Eukaryota,39UTQ@33154|Opisthokonta,3NX6A@4751|Fungi,3QQVM@4890|Ascomycota,217IY@147550|Sordariomycetes,3TE0G@5125|Hypocreales,3G1B7@34397|Clavicipitaceae	4751|Fungi	PQ	FAD-binding domain													FAD_binding_8,Ferric_reduct,NAD_binding_6
19254353	MAA_00067	655844	dihydroorotate dehydrogenase-like protein	protein-coding	20220811	5.46834	9.33716	0	2.37893	6.35221	5.46924	29.0059	-0.101542	-1.07292	0.948337	-0.107073	0.914731			Not significant	XP_007816256.1	568076.XP_007816256.1	2.9899999999999997E-222	613	COG0167@1|root,KOG1436@2759|Eukaryota,39TZG@33154|Opisthokonta,3NXK0@4751|Fungi,3QMN2@4890|Ascomycota,215T5@147550|Sordariomycetes,3TEDQ@5125|Hypocreales,3G50G@34397|Clavicipitaceae	4751|Fungi	F	Dihydroorotate dehydrogenase	URA1	GO:0003674,GO:0003824,GO:0004152,GO:0005575,GO:0005622,GO:0005623,GO:0005737,GO:0006139,GO:0006206,GO:0006207,GO:0006725,GO:0006807,GO:0008150,GO:0008152,GO:0009058,GO:0009112,GO:0009987,GO:0016020,GO:0016491,GO:0016627,GO:0016635,GO:0018130,GO:0019856,GO:0019898,GO:0034641,GO:0044237,GO:0044238,GO:0044249,GO:0044271,GO:0044281,GO:0044424,GO:0044425,GO:0044464,GO:0046112,GO:0046483,GO:0055086,GO:…	1.3.98.1	ko:K00226	ko00240,ko01100,map00240,map01100	M00051	R01867	RC00051	ko00000,ko00001,ko00002,ko01000				DHO_dh
19254354	MAA_00068	655844	Major facilitator superfamily domain, general substrate transporter	protein-coding	20220811	5.82529	5.95588	5.76961	12.2442	7.82733	8.78426	46.4066	0.803554	1.7454	0.43651	1.84086	0.0656417	0.264757	0.577152	Not significant	XP_007816257.1	568076.XP_007816257.1	0	1840	COG0738@1|root,2QT45@2759|Eukaryota,39RCM@33154|Opisthokonta,3P053@4751|Fungi,3QN41@4890|Ascomycota,215EA@147550|Sordariomycetes,3THQG@5125|Hypocreales,3G16K@34397|Clavicipitaceae	4751|Fungi	G	permease													MFS_1
19254355	MAA_00069	655844	GABA permease GabA	protein-coding	20160813	0	0.75394	0	0	0	0	0.75394	-0.761859	-1.69567	4.08047	-0.186708	0.851889			Not significant	XP_007816258.1	176275.XP_008595662.1	8.6899999999999999E-23	103	COG0531@1|root,KOG1289@2759|Eukaryota,38E4P@33154|Opisthokonta,3NVNF@4751|Fungi,3QKK9@4890|Ascomycota,2120W@147550|Sordariomycetes,3THK1@5125|Hypocreales	4751|Fungi	E	GABA permease													AA_permease_2
19254356	MAA_00070	655844	hypothetical protein	protein-coding	20220811	137.827	97.5781	62.9607	82.6246	142.966	117.068	641.024	0.204145	1.152	0.454338	0.449324	0.653198	0.851494	0.0698184	Not significant	XP_007816259.1	568076.XP_007816259.1	1.09E-119	341	2FIZ2@1|root,2TKE0@2759|Eukaryota,3ANYW@33154|Opisthokonta,3PEJ4@4751|Fungi,3QW36@4890|Ascomycota,21AND@147550|Sordariomycetes,3TMR5@5125|Hypocreales,3G44Q@34397|Clavicipitaceae	4751|Fungi
19254357	MAA_00071	655844	MFS transporter	protein-coding	20220811	4.30677	3.98546	2.39928	2.49334	0	1.36159	14.5464	-1.35115	-2.55115	0.916917	-1.47358	0.140595			Not significant	XP_007816260.2	568076.XP_007816260.1	0	1065	KOG0255@1|root,KOG0255@2759|Eukaryota,38BW7@33154|Opisthokonta,3NXQA@4751|Fungi,3QKT9@4890|Ascomycota,214TM@147550|Sordariomycetes,3TDDA@5125|Hypocreales,3G5DS@34397|Clavicipitaceae	4751|Fungi	S	Major Facilitator Superfamily			2.7.11.1	ko:K08856					ko00000,ko01000,ko01001				MFS_1
19254358	MAA_00072	655844	hypothetical protein	protein-coding	20220811	0.708381	0.469962	2.07401	0.617996	0.654476	0	4.52482	-1.14262	-2.20782	1.96339	-0.581965	0.56059			Not significant	XP_007816261.1	568076.XP_007816261.1	1.4899999999999999E-273	748	2D3K2@1|root,2SRVW@2759|Eukaryota,3AG6S@33154|Opisthokonta,3PD25@4751|Fungi,3QY60@4890|Ascomycota,21BM6@147550|Sordariomycetes,3TVJH@5125|Hypocreales,3G5HN@34397|Clavicipitaceae	4751|Fungi	S	integral membrane protein
19254359	MAA_00073	655844	Stress responsive alpha-beta barrel	protein-coding	20220811	176.104	198.062	125.398	55.4199	57.9827	58.4955	671.462	-1.47467	-2.7792	0.490552	-3.00615	0.00264579	0.0329025	1.48277	Down-regulated	XP_007816262.1	568076.XP_007816262.1	1.07E-79	236	2DZKH@1|root,2S73V@2759|Eukaryota,3A6JE@33154|Opisthokonta,3P5FR@4751|Fungi,3QXJ0@4890|Ascomycota,21B9I@147550|Sordariomycetes,3TQ8P@5125|Hypocreales,3G6VK@34397|Clavicipitaceae	4751|Fungi	S	Stress responsive A/B Barrel Domain													Dabb
19254360	MAA_00074	655844	beta-lactamase	protein-coding	20160924	13.3973	8.47365	1.66582	3.10472	6.65211	11.9714	45.265	-0.118017	-1.08524	0.721264	-0.163625	0.870026	0.948505	0.0229604	Not significant	XP_007816263.2	568076.XP_007816263.1	4.8400000000000004E-261	716	COG1680@1|root,2S4UR@2759|Eukaryota,39U30@33154|Opisthokonta,3NYDR@4751|Fungi,3QP2Z@4890|Ascomycota,21JIX@147550|Sordariomycetes,3TM60@5125|Hypocreales,3G3QV@34397|Clavicipitaceae	4751|Fungi	V	Beta-lactamase													Beta-lactamase
19254361	MAA_00075	655844	hypothetical protein	protein-coding	20151028	0.403748	3.03554	1.77374	1.07269	2.24521	1.58222	10.1131	-0.0507425	-1.0358	1.01509	-0.0499884	0.960132			Not significant	XP_007816264.1	568076.XP_007816264.1	0	911	2CF3G@1|root,2QRTD@2759|Eukaryota,39VJ7@33154|Opisthokonta,3P0QR@4751|Fungi,3QKPC@4890|Ascomycota,218VM@147550|Sordariomycetes,3TMIK@5125|Hypocreales,3G2TE@34397|Clavicipitaceae	4751|Fungi
19254362	MAA_00076	655844	quercetin 2,3-dioxygenase	protein-coding	20220811	2.61162	3.17511	0.415569	0	0	1.03577	7.23807	-2.63239	-6.20052	1.60595	-1.63915	0.101183			Not significant	XP_007816265.1	568076.XP_007816265.1	8.8699999999999995E-291	792	COG1917@1|root,2R237@2759|Eukaryota,39UUJ@33154|Opisthokonta,3NZ0G@4751|Fungi,3QSS2@4890|Ascomycota,217YJ@147550|Sordariomycetes,3TIYU@5125|Hypocreales	4751|Fungi	O	ectoine synthase activity
19254363	MAA_00077	655844	Cytochrome P450 CYP503E1	protein-coding	20160924	0	0	0.546752	0	0	0.737361	1.28411	0.199926	1.14864	3.57934	0.0558555	0.955457			Not significant	XP_007816266.2	568076.XP_007816266.1	1.5199999999999999E-217	609	COG2124@1|root,KOG0156@2759|Eukaryota,3AJKZ@33154|Opisthokonta,3P0VD@4751|Fungi,3RM2M@4890|Ascomycota,21R8F@147550|Sordariomycetes,3TUF8@5125|Hypocreales	4751|Fungi	Q	Cytochrome P450													p450
19254364	MAA_00078	655844	FAD dependent monooxygenase	protein-coding	20220811	2.23407	0.61142	0	0.393644	0	1.6978	4.93693	-0.382415	-1.30352	1.61174	-0.237269	0.812448			Not significant	XP_007816267.2	568076.XP_007816267.1	1.6700000000000001E-305	834	COG0654@1|root,KOG2614@2759|Eukaryota,39S0S@33154|Opisthokonta,3NUGQ@4751|Fungi,3R2HT@4890|Ascomycota,21P1E@147550|Sordariomycetes,3TT6Y@5125|Hypocreales,3G70E@34397|Clavicipitaceae	4751|Fungi	C	FAD binding domain		GO:0003674,GO:0003824,GO:0004497,GO:0008150,GO:0008152,GO:0009058,GO:0016491,GO:0019748,GO:0044550,GO:0055114,GO:0071704,GO:1900558,GO:1900560,GO:1900561,GO:1900563,GO:1901576		ko:K18386	ko00403,ko01100,ko01110,map00403,map01100,map01110	M00661	R10350,R10351	RC00201,RC03133	ko00000,ko00001,ko00002,ko01000				FAD_binding_3
19254365	MAA_00079	655844	hypothetical protein	protein-coding	20220811	0.722195	1.48368	3.35397	0.671542	0	0	6.23139	-2.63365	-6.20593	1.96189	-1.3424	0.179466			Not significant	XP_007816268.1	568076.XP_007816268.1	2.1900000000000001E-219	605	29AZ5@1|root,2RI20@2759|Eukaryota,38KPB@33154|Opisthokonta,3PNJA@4751|Fungi,3R7RP@4890|Ascomycota,21J60@147550|Sordariomycetes,3TV7K@5125|Hypocreales,3G6KQ@34397|Clavicipitaceae	4751|Fungi
19254366	MAA_00080	655844	prenyl transferase	protein-coding	20220811	1.44256	6.57369	4.48224	3.74848	1.31189	0	17.5589	-1.29793	-2.45875	1.11172	-1.1675	0.24301			Not significant	XP_007816269.1	568076.XP_007816269.1	6.0699999999999997E-252	690	COG0142@1|root,KOG0777@2759|Eukaryota,3AJWF@33154|Opisthokonta,3PDMZ@4751|Fungi,3R346@4890|Ascomycota,21IGK@147550|Sordariomycetes,3TRZM@5125|Hypocreales,3G37C@34397|Clavicipitaceae	4751|Fungi	H	Belongs to the FPP GGPP synthase family				ko:K18385	ko00403,ko01100,ko01110,map00403,map01100,map01110	M00661	R10349	RC00700	ko00000,ko00001,ko00002				polyprenyl_synt
19254367	MAA_00081	655844	AtmB protein	protein-coding	20220811	0	0.707867	0	0	0	0	0.707867	-0.761859	-1.69567	4.08047	-0.186708	0.851889			Not significant	XP_007816270.1	568076.XP_007816270.1	4.5E-175	487	COG1183@1|root,2R1Y8@2759|Eukaryota,3AMH6@33154|Opisthokonta,3PEAK@4751|Fungi,3RJ6Q@4890|Ascomycota,21Q3D@147550|Sordariomycetes	4751|Fungi	I	phosphatidylcholine synthase activity
19254368	MAA_00082	655844	Polyprenyl synthetase-related protein	protein-coding	20220808	1.25515	0	0.985536	3.95559	1.17137	1.82331	9.19096	1.68453	3.21435	1.36055	1.23812	0.215671			Not significant	XP_007816271.1	568076.XP_007816271.1	1.1500000000000001E-233	643	COG0142@1|root,KOG0777@2759|Eukaryota,38B3Z@33154|Opisthokonta,3NVHG@4751|Fungi,3QS1N@4890|Ascomycota,21U9V@147550|Sordariomycetes,3TS44@5125|Hypocreales,3G50K@34397|Clavicipitaceae	4751|Fungi	H	Belongs to the FPP GGPP synthase family			2.5.1.1,2.5.1.10,2.5.1.29	ko:K00804	ko00900,ko01100,ko01110,ko01130,map00900,map01100,map01110,map01130	M00367	R01658,R02003,R02061	RC00279	ko00000,ko00001,ko00002,ko01000,ko01006				polyprenyl_synt
19254369	MAA_00083	655844	Aromatic prenyltransferase, DMATS type	protein-coding	20220811	0	0	0	0	0	0.501075	0.501075	1.16169	2.2372	4.08047	0.284696	0.775877			Not significant	XP_007816272.1	568076.XP_007816272.1	3.6000000000000001E-289	788	2ECTN@1|root,2SIKB@2759|Eukaryota,39S9T@33154|Opisthokonta,3P10A@4751|Fungi,3QV7A@4890|Ascomycota,21PBC@147550|Sordariomycetes,3TTBZ@5125|Hypocreales	4751|Fungi	H	Tryptophan dimethylallyltransferase family protein													Trp_DMAT
19254370	MAA_00084	655844	aromatic prenyl transferase	protein-coding	20220811	0	1.83117	1.55205	1.97365	1.2063	0.846633	7.4098	0.320092	1.24841	1.22948	0.260348	0.794595			Not significant	XP_007816273.2	92637.XP_007813283.1	1.3100000000000001E-305	833	2ECTN@1|root,2SIKB@2759|Eukaryota,39S9T@33154|Opisthokonta,3P10A@4751|Fungi,3QV7A@4890|Ascomycota,219JY@147550|Sordariomycetes,3TIR6@5125|Hypocreales	4751|Fungi	E	Tryptophan dimethylallyltransferase													Trp_DMAT
19254371	MAA_00085	655844	Cytochrome P450 CYP698B1	protein-coding	20160813	7.12448	7.52377	3.23679	2.09422	3.70421	5.86485	29.5483	-0.57411	-1.48876	0.632239	-0.908058	0.363848	0.648772	0.187908	Not significant	XP_007816274.1	568076.XP_007816274.1	0	1105	COG2124@1|root,KOG0158@2759|Eukaryota,39V1E@33154|Opisthokonta,3Q4J7@4751|Fungi,3RMSZ@4890|Ascomycota,21S2B@147550|Sordariomycetes,3TT26@5125|Hypocreales,3G1PQ@34397|Clavicipitaceae	4751|Fungi	Q	Belongs to the cytochrome P450 family			1.14.13.78	ko:K21292	ko00904,ko01100,map00904,map01100		R06291,R06292,R06293	RC00257,RC00893,RC01563	ko00000,ko00001,ko00199,ko01000				p450
19254372	MAA_00086	655844	NAD(P)-binding domain protein	protein-coding	20160813	4.51819	8.35778	14.2331	1.52539	5.85748	7.94344	42.4354	-0.661964	-1.58223	0.707057	-0.936223	0.349158	0.636413	0.196261	Not significant	XP_007816275.1	568076.XP_007816275.1	5.4500000000000004E-257	705	COG1028@1|root,KOG1208@2759|Eukaryota,39Y3R@33154|Opisthokonta,3NXKA@4751|Fungi,3QPUE@4890|Ascomycota,217UC@147550|Sordariomycetes,3TI5P@5125|Hypocreales,3G5TB@34397|Clavicipitaceae	4751|Fungi	Q	KR domain													adh_short
19254373	MAA_00087	655844	FAD-binding, type 2	protein-coding	20220811	10.2815	4.91338	5.1754	7.9916	9.52168	9.00913	46.8927	0.465184	1.38049	0.570276	0.815718	0.414661	0.693715	0.158819	Not significant	XP_007816276.1	568076.XP_007816276.1	0	904	COG0277@1|root,KOG1231@2759|Eukaryota,38PFK@33154|Opisthokonta,3NWXH@4751|Fungi,3QNZE@4890|Ascomycota,21USW@147550|Sordariomycetes,3TWAW@5125|Hypocreales,3G4XI@34397|Clavicipitaceae	4751|Fungi	C	FAD binding domain													FAD_binding_4
19254374	MAA_00088	655844	hypothetical protein	protein-coding	20160325	0	0	0	0	0	0	0									XP_007816277.2	568076.XP_007816277.1	7.0699999999999996E-123	352	29N1P@1|root,2RVC2@2759|Eukaryota,38WUA@33154|Opisthokonta,3Q0TG@4751|Fungi,3R9PR@4890|Ascomycota,21JJG@147550|Sordariomycetes,3TNRQ@5125|Hypocreales,3G55A@34397|Clavicipitaceae	4751|Fungi
19254375	MAA_00089	655844	Cytochrome P450 CYP5075C1	protein-coding	20160924	13.402	9.48736	3.93889	11.4215	8.78602	13.1125	60.1483	0.330544	1.25749	0.485444	0.680911	0.495928	0.759654	0.119384	Not significant	XP_007816278.2	568076.XP_007816278.1	0	948	COG2124@1|root,KOG0158@2759|Eukaryota,39RWM@33154|Opisthokonta,3P01M@4751|Fungi,3RM2P@4890|Ascomycota,21S1A@147550|Sordariomycetes	4751|Fungi	Q	Belongs to the cytochrome P450 family													p450
19254377	MAA_00091	655844	Carboxylesterase type B	protein-coding	20220811	20.2545	11.5168	8.8388	11.1883	18.4695	9.43842	79.7063	-0.00487891	-1.00339	0.501833	-0.00972219	0.992243	0.997205	0.00121575	Not significant	XP_007816280.1	568076.XP_007816280.1	0	1099	COG2272@1|root,KOG1516@2759|Eukaryota,38EQ2@33154|Opisthokonta,3NX7C@4751|Fungi,3QR31@4890|Ascomycota,217W8@147550|Sordariomycetes,3TW04@5125|Hypocreales,3G617@34397|Clavicipitaceae	4751|Fungi	I	Belongs to the type-B carboxylesterase lipase family		GO:0003674,GO:0003824,GO:0016787,GO:0016788,GO:0052689											COesterase,DnaJ,zf-CSL
19254378	MAA_00092	655844	cation transporter	protein-coding	20220811	3.46241	2.10631	1.3163	1.20414	2.86034	2.34507	13.2946	-0.024247	-1.01695	0.832905	-0.0291114	0.976776			Not significant	XP_007816281.1	568076.XP_007816281.1	0	1221	COG0168@1|root,KOG1341@2759|Eukaryota,38Z3I@33154|Opisthokonta,3NV12@4751|Fungi,3QR9J@4890|Ascomycota,212DV@147550|Sordariomycetes,3TD0N@5125|Hypocreales,3G5PP@34397|Clavicipitaceae	4751|Fungi	P	Cation transport protein													TrkH
19254379	MAA_00093	655844	Ankyrin repeat-containing domain protein	protein-coding	20220811	0.126797	0	0.291595	0.112877	0.232097	0.12286	0.886226	0.154287	1.11287	1.77926	0.086714	0.930899			Not significant	XP_007816282.1	568076.XP_007816282.1	0	2671	COG0666@1|root,KOG4177@2759|Eukaryota,38BVK@33154|Opisthokonta	33154|Opisthokonta	M	protein localization to T-tubule				ko:K10380	ko04624,ko05205,map04624,map05205				ko00000,ko00001,ko04812				Ank,Ank_2,Ank_3,Ank_4,Death,NACHT,PNP_UDP_1,SPRY,ZU5
19254380	MAA_00094	655844	reverse transcriptase	protein-coding	20160924	31.368	78.8741	109.887	27.0453	27.9243	30.7908	305.889	-1.45061	-2.73324	0.459513	-3.15684	0.00159486	0.0232766	1.63308	Down-regulated	XP_007816283.2	568076.XP_007826534.1	1.2600000000000001E-110	343	COG5640@1|root,KOG3627@2759|Eukaryota,38CGF@33154|Opisthokonta,3PA2I@4751|Fungi,3QWDM@4890|Ascomycota,21DBD@147550|Sordariomycetes,3TMBI@5125|Hypocreales	4751|Fungi	O	Belongs to the peptidase S1 family			3.4.21.1,3.4.21.4	ko:K01310,ko:K01312	ko04080,ko04972,ko04974,ko05164,map04080,map04972,map04974,map05164				ko00000,ko00001,ko01000,ko01002,ko04147				Trypsin
19254381	MAA_00095	655844	FAD-binding protein	protein-coding	20160924	5.33239	1.70723	3.95192	0.779704	4.07665	2.56817	18.4161	-0.588094	-1.50326	0.837694	-0.702039	0.482655			Not significant	XP_007816284.2	568076.XP_007816606.1	0	922	COG0277@1|root,2T3UM@2759|Eukaryota,3AG15@33154|Opisthokonta,3PC3J@4751|Fungi,3R1I6@4890|Ascomycota,21D3D@147550|Sordariomycetes	568076.XP_007816606.1|-	C	FAD FMN-dependent dehydrogenase
19254382	MAA_00096	655844	FAD-binding protein	protein-coding	20220811	0.930265	0	0	0	0	0.903481	1.83375	0.199927	1.14864	3.42466	0.0583786	0.953447			Not significant	XP_007816285.1	568076.XP_007816285.1	2.5099999999999998E-182	506	COG0277@1|root,2T3UM@2759|Eukaryota,3AG15@33154|Opisthokonta,3PC3J@4751|Fungi,3R1I6@4890|Ascomycota,21D3D@147550|Sordariomycetes	568076.XP_007816285.1|-	C	FAD FMN-dependent dehydrogenase
19254383	MAA_00097	655844	TPR domain protein	protein-coding	20160924	4.38188	14.7142	6.88743	4.56761	2.02	9.0346	41.6057	-0.755763	-1.68852	0.761597	-0.99234	0.321032	0.614216	0.211679	Not significant	XP_007816286.2	568076.XP_007816286.1	1.86E-230	635	2D11V@1|root,2SGEC@2759|Eukaryota,3A3KT@33154|Opisthokonta,3P3TU@4751|Fungi,3R1CR@4890|Ascomycota,21AQN@147550|Sordariomycetes,3TJFQ@5125|Hypocreales	4751|Fungi	S	DDE superfamily endonuclease													DDE_3,HTH_33
19254384	MAA_00098	655844	FluG domain-containing protein	protein-coding	20160813	1.0911	1.44738	1.32055	0	0	1.02022	4.87925	-2.04112	-4.11565	1.7016	-1.19953	0.230321			Not significant	XP_007816287.1	568076.XP_007816287.1	1.44E-256	703	2EJ08@1|root,2SPA8@2759|Eukaryota,38H7D@33154|Opisthokonta,3NYRP@4751|Fungi,3QS9B@4890|Ascomycota,218EQ@147550|Sordariomycetes,3TK9G@5125|Hypocreales,3G6CK@34397|Clavicipitaceae	4751|Fungi	S	Protein of unknown function (DUF3435)													DUF3435
19254385	MAA_00099	655844	hypothetical protein	protein-coding	20220811	0	0	0	0	0	2.60802	2.60802	1.16169	2.2372	4.08047	0.284696	0.775877			Not significant	XP_007816288.1	92637.XP_007813589.1	4.4699999999999997E-20	88.2	2F3ZQ@1|root,2T4ZE@2759|Eukaryota,38YSY@33154|Opisthokonta,3PYDM@4751|Fungi,3RHGY@4890|Ascomycota,21ETF@147550|Sordariomycetes,3TMKB@5125|Hypocreales,3G6JN@34397|Clavicipitaceae	4751|Fungi
19254386	MAA_00100	655844	hypothetical protein	protein-coding	20151028	0	0	0	0	0	0	0									XP_007816289.2	568076.XP_007816289.1	1.0599999999999999E-171	481	2EG97@1|root,2SM92@2759|Eukaryota,3A8CX@33154|Opisthokonta,3P76R@4751|Fungi,3QVWB@4890|Ascomycota,21BME@147550|Sordariomycetes,3TJ7R@5125|Hypocreales	4751|Fungi
19254387	MAA_00101	655844	Carbohydrate-binding WSC	protein-coding	20220811	0	0	0	3.00221	0	0	3.00221	2.99282	7.96026	2.96101	1.01074	0.31214			Not significant	XP_007816290.1	568076.XP_007816290.1	5.2699999999999999E-195	540	KOG4157@1|root,KOG4157@2759|Eukaryota,3A289@33154|Opisthokonta,3P3A1@4751|Fungi,3QVKZ@4890|Ascomycota,219QR@147550|Sordariomycetes,3TJ8B@5125|Hypocreales	4751|Fungi	S	WSC domain													CFEM,WSC
19254388	MAA_00102	655844	LysM domain protein	protein-coding	20220811	12.8635	8.26837	3.0925	6.96004	6.69978	9.74997	47.6342	-0.0596581	-1.04222	0.62965	-0.094748	0.924515	0.968695	0.0138131	Not significant	XP_007816291.1	568076.XP_007816291.1	0	860	COG3325@1|root,KOG2806@2759|Eukaryota,39Z8T@33154|Opisthokonta,3NZS3@4751|Fungi,3QU21@4890|Ascomycota,2196D@147550|Sordariomycetes,3TJVS@5125|Hypocreales	4751|Fungi	G	LysM domain-containing protein													LysM
19254389	MAA_00103	655844	f420-dependent NADP reductase	protein-coding	20220811	0	0	0	0	0	0	0									XP_007816292.1	568076.XP_007816292.1	3.1299999999999998E-224	617	2EHS6@1|root,2SNCA@2759|Eukaryota,3A1G8@33154|Opisthokonta,3P21U@4751|Fungi,3QURB@4890|Ascomycota,21NQD@147550|Sordariomycetes,3TKHJ@5125|Hypocreales	4751|Fungi	S	NAD(P)H-binding													NAD_binding_10,NmrA
19254390	MAA_00104	655844	f420-dependent NADP reductase	protein-coding	20220811	1.35235	10.2844	21.1057	0	3.16378	1.96386	37.8701	-2.63934	-6.23046	0.98295	-2.68512	0.0072504	0.0639897	1.19389	Not significant	XP_007816293.1	568076.XP_007816293.1	6.2900000000000005E-221	609	2EEK2@1|root,2SJZF@2759|Eukaryota,3A0ZP@33154|Opisthokonta,3P1YS@4751|Fungi,3QTWJ@4890|Ascomycota,219TE@147550|Sordariomycetes,3TT22@5125|Hypocreales	4751|Fungi	S	NAD(P)H-binding													NAD_binding_10,NmrA
19254391	MAA_00105	655844	polyketide synthase	protein-coding	20160813	0	0.681609	0.869394	0.900126	0	0.987616	3.43874	0.308833	1.2387	2.52313	0.122401	0.902582			Not significant	XP_007816294.1	5127.CCT72377	3.6000000000000001E-41	157	COG3321@1|root,KOG1202@2759|Eukaryota,38D6P@33154|Opisthokonta,3NWH8@4751|Fungi,3QQ5E@4890|Ascomycota,212RQ@147550|Sordariomycetes	4751|Fungi	I	polyketide synthase													AMP-binding,Acyl_transf_1,Condensation,KAsynt_C_assoc,KR,Ketoacyl-synt_C,Methyltransf_12,NAD_binding_4,PP-binding,PS-DH,ketoacyl-synt
19254392	MAA_00106	655844	F-box domain protein	protein-coding	20220811	0.439743	0.62016	0.616801	0.402389	0	0	2.07909	-1.97617	-3.93446	2.19447	-0.900522	0.367842			Not significant	XP_007816295.1	568076.XP_007816295.1	0	901	2D1QJ@1|root,2SIWQ@2759|Eukaryota,3A67H@33154|Opisthokonta,3P643@4751|Fungi,3QXXA@4890|Ascomycota,21TY6@147550|Sordariomycetes,3TS73@5125|Hypocreales,3G5J6@34397|Clavicipitaceae	4751|Fungi															F-box
19254393	MAA_00107	655844	Cytochrome P450 CYP611B1	protein-coding	20220811	0	0	0	0.32706	0	0	0.32706	1.16169	2.2372	4.08047	0.284696	0.775877			Not significant	XP_007816296.1	568076.XP_007816296.1	0	1045	COG2124@1|root,KOG0684@2759|Eukaryota,38EP5@33154|Opisthokonta,3NWYT@4751|Fungi,3QK6N@4890|Ascomycota,213QP@147550|Sordariomycetes	4751|Fungi	Q	Belongs to the cytochrome P450 family			1.14.14.23	ko:K00489	ko00120,ko00140,ko01100,ko03320,ko04976,ko04979,map00120,map00140,map01100,map03320,map04976,map04979	M00104	R01463,R07372,R08961	RC00524	ko00000,ko00001,ko00002,ko00199,ko01000				p450
19254394	MAA_00108	655844	hypothetical protein	protein-coding	20220811	1.38052	0	0	1.62816	0	0	3.00868	0.199926	1.14864	3.49026	0.0572812	0.954321			Not significant	XP_007816297.1	568076.XP_007816297.1	1.5000000000000001E-119	340	28YQA@1|root,2R5I9@2759|Eukaryota,38JND@33154|Opisthokonta,3PMIF@4751|Fungi,3RNT3@4890|Ascomycota,21FPQ@147550|Sordariomycetes,3TNE9@5125|Hypocreales	4751|Fungi
19254395	MAA_00109	655844	hypothetical protein	protein-coding	20220811	0.448408	0	0	0	0	0	0.448408	-0.761859	-1.69567	4.08047	-0.186708	0.851889			Not significant	XP_007816298.1	568076.XP_007818096.1	6.34E-44	167	2CHVU@1|root,2T5XQ@2759|Eukaryota,38ZVM@33154|Opisthokonta,3PZFU@4751|Fungi,3RIKI@4890|Ascomycota,21NK0@147550|Sordariomycetes,3TW85@5125|Hypocreales,3G55D@34397|Clavicipitaceae	4751|Fungi	J	Putative amidoligase enzyme													Amidoligase_2
19254396	MAA_00110	655844	hypothetical protein	protein-coding	20220811	0	0	0	0	0	0	0									XP_007816299.1
19254397	MAA_00111	655844	Zn(II)2Cys6 transcription factor	protein-coding	20160325	0	0	1.89153	1.37318	2.13136	3.0103	8.40637	1.81877	3.5278	1.60193	1.13536	0.256226			Not significant	XP_007816300.2	568076.XP_007816300.1	3.1200000000000001E-216	600	2ECTZ@1|root,2SIKI@2759|Eukaryota,39TB1@33154|Opisthokonta,3NYE8@4751|Fungi,3QTQ3@4890|Ascomycota,2145R@147550|Sordariomycetes,3TK9A@5125|Hypocreales,3G6K3@34397|Clavicipitaceae	4751|Fungi	S	DNA binding domain with preference for A/T rich regions													Zn_clus
19254398	MAA_00112	655844	hypothetical protein	protein-coding	20220811	0	0	0	0	0	0	0									XP_007816301.2	568076.XP_007816301.1	1.47E-139	400	2CUJ9@1|root,2RMQV@2759|Eukaryota,38RE7@33154|Opisthokonta,3PT6Y@4751|Fungi,3RCKY@4890|Ascomycota,21UA2@147550|Sordariomycetes,3TS4T@5125|Hypocreales,3G54Y@34397|Clavicipitaceae	4751|Fungi
19254399	MAA_00113	655844	hypothetical protein	protein-coding	20151028	0	0	0	0.584579	0	0	0.584579	1.16169	2.2372	4.08047	0.284696	0.775877			Not significant	XP_007816302.1	568076.XP_007816302.1	6.2099999999999999E-243	665	2DTKU@1|root,2S6I6@2759|Eukaryota,3A69M@33154|Opisthokonta,3P6GC@4751|Fungi,3QYGM@4890|Ascomycota,21A6J@147550|Sordariomycetes,3TMP6@5125|Hypocreales	4751|Fungi
19254400	MAA_00114	655844	glycoside hydrolase family 76 protein	protein-coding	20220811	1.94942	2.31025	3.16825	2.14733	2.64392	3.76428	15.9834	0.166093	1.12202	0.841985	0.197263	0.843622			Not significant	XP_007816303.2	568076.XP_007816303.1	4.6400000000000002E-294	801	COG4833@1|root,2S9QC@2759|Eukaryota,39VD2@33154|Opisthokonta,3NXCJ@4751|Fungi,3QJJX@4890|Ascomycota,215MG@147550|Sordariomycetes,3TF16@5125|Hypocreales,3G2HB@34397|Clavicipitaceae	4751|Fungi	G	Glycosyl hydrolase													Glyco_hydro_76
19254401	MAA_00115	655844	chitinase	protein-coding	20220811	0	0	0	0	0	0	0									XP_007816304.1	568076.XP_007816304.1	3.8400000000000002E-131	371	2D2NU@1|root,2SNFG@2759|Eukaryota,3A2XN@33154|Opisthokonta,3P39T@4751|Fungi,3R35R@4890|Ascomycota,21F53@147550|Sordariomycetes,3TMQH@5125|Hypocreales	4751|Fungi	S	Encoded by
19254402	MAA_00116	655844	glycoside hydrolase family 16 protein	protein-coding	20151028	2.75922	0	0	0.800824	0	1.77218	5.33222	-0.0252599	-1.01766	2.15872	-0.0117013	0.990664			Not significant	XP_007816305.1	568076.XP_007816305.1	3.21E-206	568	2CN98@1|root,2QUM3@2759|Eukaryota,39HXV@33154|Opisthokonta,3NYDY@4751|Fungi,3QJSI@4890|Ascomycota,21S2P@147550|Sordariomycetes,3TUYC@5125|Hypocreales	4751|Fungi	G	Glycosyl hydrolases family 16													Glyco_hydro_16
19254403	MAA_00117	655844	non-ribosomal peptide synthetase	protein-coding	20160924	0.342294	0.4383	0.261097	0.888715	1.24831	0.329351	3.50807	1.22384	2.33567	1.46427	0.835802	0.403267			Not significant	XP_007816306.2	568076.XP_007816306.1	0	1026	COG1020@1|root,KOG1178@2759|Eukaryota,39UD4@33154|Opisthokonta,3NVVB@4751|Fungi,3QM4M@4890|Ascomycota,216PS@147550|Sordariomycetes,3TD4B@5125|Hypocreales,3G0I2@34397|Clavicipitaceae	4751|Fungi	Q	NRPS-like enzyme													AMP-binding,AMP-binding_C
19254404	MAA_00118	655844	hypothetical protein	protein-coding	20151028	56.8819	44.6552	8.02955	25.4099	28.3674	29.5411	192.885	-0.374204	-1.29612	0.552703	-0.677044	0.498378	0.760859	0.118696	Not significant	XP_007816307.1	568076.XP_007825586.1	5.4200000000000001E-24	110	29MD1@1|root,2RUNX@2759|Eukaryota,38STZ@33154|Opisthokonta,3PUIE@4751|Fungi,3R3ZV@4890|Ascomycota,21NVX@147550|Sordariomycetes	4751|Fungi
19254405	MAA_00119	655844	chymotrypsin B1	protein-coding	20220811	0	0	0.504844	0	0	0	0.504844	-0.761859	-1.69567	4.08047	-0.186708	0.851889			Not significant	XP_007816308.1	568076.XP_007816308.1	5.7399999999999996E-240	659	COG5640@1|root,KOG3627@2759|Eukaryota,38CGF@33154|Opisthokonta,3PA2I@4751|Fungi,3QWDM@4890|Ascomycota,21DBW@147550|Sordariomycetes,3TM4I@5125|Hypocreales	4751|Fungi	O	Belongs to the peptidase S1 family			3.4.21.1,3.4.21.4	ko:K01310,ko:K01312	ko04080,ko04972,ko04974,ko05164,map04080,map04972,map04974,map05164				ko00000,ko00001,ko01000,ko01002,ko04147				Trypsin
19254406	MAA_00120	655844	Methyltransferase type 11	protein-coding	20151028	0	0.294073	0	0	0	0.430574	0.724647	0.199925	1.14864	3.68323	0.0542798	0.956712			Not significant	XP_007816309.2	568076.XP_007816309.1	2.9899999999999998E-271	747	2EPSF@1|root,2SSXD@2759|Eukaryota,3A9Q6@33154|Opisthokonta,3P8QB@4751|Fungi,3QXFE@4890|Ascomycota,21KT1@147550|Sordariomycetes,3TNUK@5125|Hypocreales,3G6UJ@34397|Clavicipitaceae	4751|Fungi
19254407	MAA_00121	655844	Ribonuclease H-like protein	protein-coding	20160924	24.0651	38.9489	38.6788	21.8382	16.883	14.3159	154.73	-0.88769	-1.85021	0.453348	-1.95808	0.0502212	0.228594	0.640935	Not significant	XP_007816310.2	5507.FOXG_06598P0	4.7300000000000003E-124	385	KOG0169@1|root,KOG1121@1|root,KOG0169@2759|Eukaryota,KOG1121@2759|Eukaryota,38BAR@33154|Opisthokonta,3NVPM@4751|Fungi,3QM8I@4890|Ascomycota,2168S@147550|Sordariomycetes,3TEN5@5125|Hypocreales,1FRAF@110618|Nectriaceae	4751|Fungi	I	to phosphoinositide-specific phospholipase C			3.1.4.11	ko:K05857	ko00562,ko01100,ko04020,ko04070,ko04919,ko04933,map00562,map01100,map04020,map04070,map04919,map04933	M00130	R03332,R03435,R10952	RC00017,RC00425	ko00000,ko00001,ko00002,ko01000,ko04131				C2,PI-PLC-X,PI-PLC-Y
19254408	MAA_00122	655844	protein fluG	protein-coding	20220811	7.23319	2.96734	6.47282	4.30036	4.37426	5.12573	30.4737	-0.140216	-1.10207	0.676178	-0.207366	0.835724	0.937515	0.0280217	Not significant	XP_007816311.1	568076.XP_007816311.1	0	876	COG0174@1|root,KOG0683@2759|Eukaryota,38BKN@33154|Opisthokonta,3NXG3@4751|Fungi,3QQPU@4890|Ascomycota,212Q7@147550|Sordariomycetes,3TVXH@5125|Hypocreales,3G58J@34397|Clavicipitaceae	4751|Fungi	E	Glutamine synthetase, catalytic domain													Amidohydro_2,Gln-synt_C
19254409	MAA_00123	655844	isochorismatase family protein	protein-coding	20220811	5.04354	3.87284	4.64821	3.92533	3.82629	7.36266	28.6789	0.214754	1.16051	0.784414	0.273776	0.784257			Not significant	XP_007816312.1	568076.XP_007816312.1	3.7500000000000001E-245	671	2D821@1|root,2T8DF@2759|Eukaryota,392X7@33154|Opisthokonta,3Q1AN@4751|Fungi,3R9S3@4890|Ascomycota,21JWW@147550|Sordariomycetes,3TVB5@5125|Hypocreales,3G6XF@34397|Clavicipitaceae	4751|Fungi
19254410	MAA_00124	655844	F-box domain, cyclin-like protein	protein-coding	20220811	0.789266	3.0488	1.38079	0.70065	5.16905	0.775964	11.8645	0.31141	1.24092	1.30124	0.239319	0.810859			Not significant	XP_007816313.1	568076.XP_007816313.1	3.4600000000000003E-241	661	29NIH@1|root,2RVVB@2759|Eukaryota,38V3H@33154|Opisthokonta,3Q09Z@4751|Fungi,3R0XQ@4890|Ascomycota,219KC@147550|Sordariomycetes,3TJJF@5125|Hypocreales,3G60T@34397|Clavicipitaceae	4751|Fungi
19254411	MAA_00125	655844	acid phosphatase	protein-coding	20220811	6.70443	9.44668	6.93268	26.3917	22.1031	27.6466	99.2252	1.73698	3.33337	0.407085	4.26687	1.98231e-05	0.000846813	3.07221	Up-regulated	XP_007816314.1	568076.XP_007816314.1	0	977	KOG1382@1|root,KOG1382@2759|Eukaryota,38FEP@33154|Opisthokonta,3NYU2@4751|Fungi,3QQKG@4890|Ascomycota,2139Z@147550|Sordariomycetes,3THH6@5125|Hypocreales,3FZJB@34397|Clavicipitaceae	4751|Fungi	S	Belongs to the histidine acid phosphatase family			3.1.3.2	ko:K01078	ko00730,ko00740,ko01100,map00730,map00740,map01100		R00548,R02135	RC00017	ko00000,ko00001,ko01000				His_Phos_2
19254412	MAA_00126	655844	lipase/thioesterase family protein	protein-coding	20220811	16.6166	7.82933	0	2.81211	3.88394	5.3044	36.4464	-1.05555	-2.07851	0.902489	-1.1696	0.242163	0.530979	0.274923	Not significant	XP_007816315.1	568076.XP_007816315.1	5.0800000000000002E-263	719	COG0657@1|root,KOG1515@2759|Eukaryota,3A00Y@33154|Opisthokonta,3P1S3@4751|Fungi,3QTCN@4890|Ascomycota,21C1T@147550|Sordariomycetes,3TM6P@5125|Hypocreales,3G1TK@34397|Clavicipitaceae	4751|Fungi	V	Lipase thioesterase family protein													Abhydrolase_3
19254413	MAA_00127	655844	ankyrin repeat domain-containing protein 28	protein-coding	20160924	0.847177	1.08751	4.07174	0.730018	4.69421	3.25768	14.6883	0.705446	1.63065	1.21755	0.579396	0.562322			Not significant	XP_007816316.2	568076.XP_007816316.1	1.4300000000000001E-25	115	COG0666@1|root,KOG4177@2759|Eukaryota,38BVK@33154|Opisthokonta,3P1A7@4751|Fungi,3QTGD@4890|Ascomycota,21592@147550|Sordariomycetes,3TJJZ@5125|Hypocreales,3G5UF@34397|Clavicipitaceae	4751|Fungi	M	Ankyrin repeat													Ank_2,Ank_3,Ank_4
19254415	MAA_00129	655844	GCN5-related N-acetyltransferase (GNAT) domain protein	protein-coding	20220811	2.54015	14.9232	18.439	29.6062	21.7118	18.9388	106.159	1.14679	2.2142	0.664363	1.72615	0.0843213	0.304105	0.516976	Not significant	XP_007816318.1	568076.XP_007816318.1	3.2300000000000002E-133	377	2F3GQ@1|root,2T4G2@2759|Eukaryota,38Y7Q@33154|Opisthokonta,3PXTX@4751|Fungi,3RGVI@4890|Ascomycota,21F3C@147550|Sordariomycetes,3TMRK@5125|Hypocreales	4751|Fungi	G	Acetyltransferase gnat family protein													Acetyltransf_3
19254416	MAA_00130	655844	DNA polymerase delta subunit 2	protein-coding	20220811	14.4614	6.10413	12.6149	15.1745	16.9817	15.2348	80.5714	0.62123	1.53819	0.471395	1.31785	0.187552	0.467027	0.330658	Not significant	XP_007816319.2	568076.XP_007816319.1	0	868	COG1311@1|root,KOG2732@2759|Eukaryota,38DDY@33154|Opisthokonta,3NVJ1@4751|Fungi,3QJT2@4890|Ascomycota,214GH@147550|Sordariomycetes,3TH7W@5125|Hypocreales,3G28U@34397|Clavicipitaceae	4751|Fungi	L	DNA polymerase alpha/epsilon subunit B	cdc1	GO:0000003,GO:0000228,GO:0000278,GO:0000731,GO:0003674,GO:0003824,GO:0003887,GO:0005575,GO:0005622,GO:0005623,GO:0005634,GO:0005657,GO:0005694,GO:0005737,GO:0005829,GO:0006139,GO:0006259,GO:0006260,GO:0006261,GO:0006271,GO:0006272,GO:0006273,GO:0006278,GO:0006279,GO:0006281,GO:0006284,GO:0006289,GO:0006298,GO:0006301,GO:0006401,GO:0006725,GO:0006807,GO:0006950,GO:0006974,GO:0007049,GO:0008150,GO:…		ko:K02328	ko00230,ko00240,ko01100,ko03030,ko03410,ko03420,ko03430,ko03440,ko05166,map00230,map00240,map01100,map03030,map03410,map03420,map03430,map03440,map05166	M00262	R00375,R00376,R00377,R00378	RC02795	ko00000,ko00001,ko00002,ko03032,ko03400				DNA_pol_E_B
19254417	MAA_00131	655844	hypothetical protein	protein-coding	20220811	5.75879	6.8603	6.28546	17.9403	16.9372	29.2871	83.0691	1.70707	3.26497	0.492129	3.46875	0.000522892	0.0105904	1.97509	Up-regulated	XP_007816320.1	568076.XP_007816320.1	8.7599999999999999E-303	824	2CAD0@1|root,2RS71@2759|Eukaryota,3AA44@33154|Opisthokonta,3P796@4751|Fungi,3QZBB@4890|Ascomycota,21BB8@147550|Sordariomycetes,3TJ8P@5125|Hypocreales,3G5JA@34397|Clavicipitaceae	4751|Fungi
19254418	MAA_00132	655844	Serine/threonine dehydratase, pyridoxal-phosphate-binding site	protein-coding	20220811	29.503	33.162	40.1761	17.3633	21.0338	25.4688	166.707	-0.640438	-1.5588	0.426033	-1.50326	0.132772	0.391469	0.407302	Not significant	XP_007816321.1	568076.XP_007816321.1	2.8799999999999999E-249	683	COG1171@1|root,KOG1250@2759|Eukaryota,38BCJ@33154|Opisthokonta,3NZW4@4751|Fungi,3QNQX@4890|Ascomycota,212Z8@147550|Sordariomycetes,3TCZA@5125|Hypocreales,3FZQF@34397|Clavicipitaceae	4751|Fungi	E	Pyridoxal-phosphate dependent enzyme	CHA1	GO:0003674,GO:0003824,GO:0003941,GO:0004794,GO:0005575,GO:0005622,GO:0005623,GO:0005737,GO:0005739,GO:0005759,GO:0006082,GO:0006520,GO:0006563,GO:0006565,GO:0006566,GO:0006567,GO:0006807,GO:0008150,GO:0008152,GO:0009056,GO:0009063,GO:0009066,GO:0009068,GO:0009069,GO:0009071,GO:0009295,GO:0009987,GO:0016054,GO:0016829,GO:0016840,GO:0016841,GO:0019752,GO:0031974,GO:0042645,GO:0043226,GO:0043227,GO:…	4.3.1.17,4.3.1.19	ko:K17989	ko00260,ko00270,ko00290,ko01100,ko01110,ko01130,ko01200,ko01230,map00260,map00270,map00290,map01100,map01110,map01130,map01200,map01230	M00570	R00220,R00590,R00996	RC00331,RC00418,RC02600	ko00000,ko00001,ko00002,ko01000				PALP
19254419	MAA_00133	655844	Histone-fold protein	protein-coding	20160813	12.8043	4.22114	2.34023	14.7967	0	0	34.1624	-0.431734	-1.34885	1.6303	-0.264819	0.791149			Not significant	XP_007816322.1	568076.XP_007816322.1	4.3800000000000002E-93	271	2E0G0@1|root,2S7WI@2759|Eukaryota,3A649@33154|Opisthokonta,3P5SV@4751|Fungi,3QXXY@4890|Ascomycota,21AYS@147550|Sordariomycetes,3TIS3@5125|Hypocreales,3G463@34397|Clavicipitaceae	4751|Fungi	S	Apoptosis-inducing TAF9-like domain 1 family protein	MHF1	GO:0000003,GO:0000280,GO:0000712,GO:0003674,GO:0003676,GO:0003677,GO:0003682,GO:0003690,GO:0005488,GO:0005575,GO:0005622,GO:0005623,GO:0005634,GO:0005654,GO:0006139,GO:0006259,GO:0006260,GO:0006261,GO:0006281,GO:0006310,GO:0006312,GO:0006725,GO:0006807,GO:0006950,GO:0006974,GO:0006996,GO:0007049,GO:0007059,GO:0007127,GO:0007131,GO:0008150,GO:0008152,GO:0009058,GO:0009059,GO:0009987,GO:0016043,GO:…											CENP-S
19254420	MAA_00134	655844	PRO41 protein	protein-coding	20220811	16.8234	3.07545	40.7905	11.941	5.99383	6.25276	84.8769	-1.18203	-2.26895	0.954093	-1.2389	0.215382			Not significant	XP_007816323.1	568076.XP_007816323.1	7.0600000000000002E-102	295	2BFB1@1|root,2S16N@2759|Eukaryota,3A1MH@33154|Opisthokonta,3P2SW@4751|Fungi,3QV8Q@4890|Ascomycota,21A6T@147550|Sordariomycetes,3TIJE@5125|Hypocreales,3G432@34397|Clavicipitaceae	4751|Fungi	S	PRO41 protein
19254421	MAA_00135	655844	OPA3 family protein	protein-coding	20220811	7.92692	17.5462	14.7094	28.8226	18.115	23.4733	110.593	0.826191	1.773	0.50727	1.6287	0.103377	0.338801	0.470056	Not significant	XP_007816324.1	568076.XP_007816324.1	1.08E-202	564	KOG3335@1|root,KOG3335@2759|Eukaryota,3A5YM@33154|Opisthokonta,3P2J4@4751|Fungi,3QQIC@4890|Ascomycota,212FY@147550|Sordariomycetes,3TD2K@5125|Hypocreales,3G12P@34397|Clavicipitaceae	4751|Fungi	S	Optic atrophy 3 protein (OPA3)													OPA3
19254422	MAA_00136	655844	serine/threonine protein kinase	protein-coding	20220811	3.43335	3.20107	2.03916	1.63285	0.332543	2.26271	12.9017	-1.01856	-2.0259	0.702194	-1.45054	0.146907	0.412995	0.384055	Not significant	XP_007816325.1	568076.XP_007816325.1	0	1962	KOG0575@1|root,KOG0575@2759|Eukaryota,38G8G@33154|Opisthokonta,3NWUA@4751|Fungi,3QN8S@4890|Ascomycota,215PT@147550|Sordariomycetes,3TERA@5125|Hypocreales,3G14E@34397|Clavicipitaceae	4751|Fungi	D	Kinase-like	CDC5	GO:0000003,GO:0000212,GO:0000226,GO:0000278,GO:0000280,GO:0000712,GO:0000819,GO:0000910,GO:0000922,GO:0003674,GO:0003676,GO:0003677,GO:0003690,GO:0003824,GO:0004672,GO:0004674,GO:0005488,GO:0005515,GO:0005575,GO:0005622,GO:0005623,GO:0005634,GO:0005815,GO:0005816,GO:0005819,GO:0005856,GO:0005933,GO:0005935,GO:0006139,GO:0006259,GO:0006310,GO:0006355,GO:0006357,GO:0006464,GO:0006468,GO:0006725,GO:…	2.7.11.21	ko:K06631,ko:K06660	ko04068,ko04110,ko04111,ko04113,ko04114,ko04914,map04068,map04110,map04111,map04113,map04114,map04914				ko00000,ko00001,ko01000,ko01001,ko03036				POLO_box,Pkinase
19254423	MAA_00137	655844	glycosyltransferase family 2	protein-coding	20220811	40.7726	34.8325	46.4927	33.2494	39.1111	29.138	223.596	-0.211333	-1.15776	0.326742	-0.646788	0.517769	0.773428	0.11158	Not significant	XP_007816326.1	568076.XP_007816326.1	0	2447	COG1215@1|root,KOG2571@2759|Eukaryota,38B4U@33154|Opisthokonta,3NTYK@4751|Fungi,3QK8Z@4890|Ascomycota,213GE@147550|Sordariomycetes,3TFKY@5125|Hypocreales,3G21E@34397|Clavicipitaceae	4751|Fungi	M	Chitin synthase	CHS3	GO:0000003,GO:0000131,GO:0000271,GO:0003006,GO:0003674,GO:0003824,GO:0004100,GO:0005575,GO:0005622,GO:0005623,GO:0005628,GO:0005737,GO:0005783,GO:0005886,GO:0005933,GO:0005935,GO:0005937,GO:0005975,GO:0005976,GO:0006022,GO:0006023,GO:0006030,GO:0006031,GO:0006037,GO:0006038,GO:0006040,GO:0006807,GO:0007049,GO:0008150,GO:0008152,GO:0008194,GO:0008375,GO:0009058,GO:0009059,GO:0009272,GO:0009653,GO:…	2.4.1.16	ko:K00698	ko00520,map00520		R02335	RC00005	ko00000,ko00001,ko01000,ko01003		GT2	iMM904.YBR023C,iND750.YBR023C	Chitin_synth_2
19254424	MAA_00138	655844	chitin synthase activator	protein-coding	20220811	13.1496	19.7107	16.3566	15.4021	15.3929	15.6344	95.6463	-0.0800808	-1.05708	0.372718	-0.214856	0.82988	0.935375	0.0290143	Not significant	XP_007816327.1	568076.XP_007816327.1	0	1499	COG0790@1|root,KOG1550@2759|Eukaryota,38DA9@33154|Opisthokonta,3NUDI@4751|Fungi,3QNTY@4890|Ascomycota,2154B@147550|Sordariomycetes,3TE24@5125|Hypocreales,3G2IQ@34397|Clavicipitaceae	4751|Fungi	MOT	Protoplast regeneration and killer toxin resistance protein	CHS4	GO:0000003,GO:0000131,GO:0000271,GO:0003006,GO:0003674,GO:0005575,GO:0005622,GO:0005623,GO:0005628,GO:0005933,GO:0005935,GO:0005975,GO:0005976,GO:0006022,GO:0006023,GO:0006030,GO:0006031,GO:0006037,GO:0006038,GO:0006040,GO:0006807,GO:0007049,GO:0008047,GO:0008150,GO:0008152,GO:0009058,GO:0009059,GO:0009272,GO:0009653,GO:0009987,GO:0010383,GO:0016020,GO:0016051,GO:0017144,GO:0019953,GO:0022402,GO:…		ko:K07126					ko00000				Sel1
19254425	MAA_00139	655844	MYB-like protein	protein-coding	20220811	633.809	475.815	103.999	526.183	581.533	550.821	2872.16	0.45962	1.37518	0.482681	0.952222	0.340984	0.630843	0.200079	Not significant	XP_007816328.1	568076.XP_007816328.1	5.6300000000000002E-194	539	2C8PH@1|root,2SRDU@2759|Eukaryota,3A6YN@33154|Opisthokonta,3P5RM@4751|Fungi,3QS1G@4890|Ascomycota,211ZJ@147550|Sordariomycetes,3TKXQ@5125|Hypocreales,3G3R5@34397|Clavicipitaceae	4751|Fungi	S	SANT SWI3, ADA2, N-CoR and TFIIIB'' DNA-binding domains													Myb_DNA-bind_6
19254426	MAA_00140	655844	helicase	protein-coding	20220811	5.57218	2.41933	2.64268	4.69692	9.28004	8.45997	33.0711	0.734829	1.6642	0.500809	1.46729	0.142298	0.40634	0.39111	Not significant	XP_007816329.1	568076.XP_007816329.1	0	1982	KOG0389@1|root,KOG0389@2759|Eukaryota,38DZ4@33154|Opisthokonta,3NVEK@4751|Fungi,3QJYU@4890|Ascomycota,214Z7@147550|Sordariomycetes,3TFSI@5125|Hypocreales,3G2E6@34397|Clavicipitaceae	4751|Fungi	L	SNF2 family N-terminal domain	FUN30	GO:0000122,GO:0000166,GO:0000183,GO:0000228,GO:0000729,GO:0000775,GO:0000785,GO:0000790,GO:0000792,GO:0003674,GO:0003676,GO:0003677,GO:0003678,GO:0003682,GO:0003824,GO:0004003,GO:0004386,GO:0005488,GO:0005524,GO:0005575,GO:0005622,GO:0005623,GO:0005634,GO:0005694,GO:0005720,GO:0005737,GO:0005739,GO:0006139,GO:0006259,GO:0006281,GO:0006302,GO:0006323,GO:0006325,GO:0006333,GO:0006338,GO:0006342,GO:…	3.6.4.12	ko:K14439	ko04550,map04550				ko00000,ko00001,ko01000,ko03036				Helicase_C,SNF2_N
19254427	MAA_00141	655844	vacuolar ATPase assembly integral membrane protein	protein-coding	20211106	8.69456	6.60092	5.32232	0	13.5872	2.85199	37.057	-0.227584	-1.17087	1.42636	-0.159555	0.873231			Not significant	XP_007816330.1	568076.XP_007816330.1	1.28E-80	239	2E4T6@1|root,2SBNA@2759|Eukaryota,3A91S@33154|Opisthokonta,3P580@4751|Fungi,3QX7P@4890|Ascomycota,21AMA@147550|Sordariomycetes,3TJ0M@5125|Hypocreales,3G4AQ@34397|Clavicipitaceae	4751|Fungi	U	Required for the assembly of the V0 complex of the vacuolar ATPase (V-ATPase) in the endoplasmic reticulum	VMA21	GO:0005575,GO:0005622,GO:0005623,GO:0005737,GO:0005783,GO:0005789,GO:0008150,GO:0009987,GO:0012505,GO:0016020,GO:0016021,GO:0016043,GO:0022607,GO:0030176,GO:0031224,GO:0031227,GO:0031984,GO:0034622,GO:0042175,GO:0043226,GO:0043227,GO:0043229,GO:0043231,GO:0043933,GO:0044085,GO:0044422,GO:0044424,GO:0044425,GO:0044432,GO:0044444,GO:0044446,GO:0044464,GO:0065003,GO:0070070,GO:0070071,GO:0070072,GO:…											VMA21
19254428	MAA_00142	655844	hypothetical protein	protein-coding	20160924	96.9857	93.4847	110.801	58.5562	61.1377	54.3224	475.288	-0.781149	-1.7185	0.327837	-2.38274	0.0171844	0.115909	0.935884	Not significant	XP_007816331.2	568076.XP_007816331.1	7.3500000000000002E-219	608	29TXY@1|root,2RXHE@2759|Eukaryota,39ZWA@33154|Opisthokonta,3P3CV@4751|Fungi,3QSAH@4890|Ascomycota,213QM@147550|Sordariomycetes,3TGB6@5125|Hypocreales,3G372@34397|Clavicipitaceae	4751|Fungi	S	Uncharacterised protein (DUF2406)		GO:0005575,GO:0005623,GO:0005933,GO:0005937,GO:0030427,GO:0042995,GO:0043332,GO:0044463,GO:0044464,GO:0051286,GO:0120025,GO:0120038											DUF2406
19254430	MAA_00144	655844	glucose-6-phosphate 1-dehydrogenase (G6PD)	protein-coding	20160813	139.293	166.561	266.132	81.0218	76.5193	111.402	840.929	-1.00712	-2.0099	0.356653	-2.82382	0.00474555	0.0483201	1.31587	Down-regulated	XP_007816333.1	568076.XP_007816333.1	0	1080	COG0364@1|root,KOG0563@2759|Eukaryota,38E2A@33154|Opisthokonta,3NWH9@4751|Fungi,3QK14@4890|Ascomycota,2149Q@147550|Sordariomycetes,3TEZK@5125|Hypocreales,3G13Y@34397|Clavicipitaceae	4751|Fungi	G	Catalyzes the rate-limiting step of the oxidative pentose-phosphate pathway, which represents a route for the dissimilation of carbohydrates besides glycolysis	ZWF1	GO:0000166,GO:0000302,GO:0002262,GO:0002376,GO:0002520,GO:0003674,GO:0003824,GO:0004345,GO:0005488,GO:0005515,GO:0005536,GO:0005575,GO:0005622,GO:0005623,GO:0005737,GO:0005829,GO:0005886,GO:0005975,GO:0005996,GO:0006066,GO:0006081,GO:0006091,GO:0006098,GO:0006139,GO:0006518,GO:0006575,GO:0006629,GO:0006694,GO:0006695,GO:0006725,GO:0006732,GO:0006733,GO:0006739,GO:0006740,GO:0006749,GO:0006753,GO:…	1.1.1.363,1.1.1.49	ko:K00036	ko00030,ko00480,ko01100,ko01110,ko01120,ko01130,ko01200,ko05230,map00030,map00480,map01100,map01110,map01120,map01130,map01200,map05230	M00004,M00006,M00008	R00835,R02736,R10907	RC00001,RC00066	ko00000,ko00001,ko00002,ko01000,ko04147				G6PD_C,G6PD_N
19254431	MAA_00145	655844	Mediator complex, subunit Med14	protein-coding	20220811	7.66588	13.1127	16.3848	10.9349	8.49475	7.63614	64.2292	-0.517712	-1.43168	0.421049	-1.22958	0.218856	0.504576	0.297073	Not significant	XP_007816334.1	568076.XP_007816334.1	0	2133	KOG1875@1|root,KOG1875@2759|Eukaryota,39KXG@33154|Opisthokonta,3NWTA@4751|Fungi,3QKMN@4890|Ascomycota,215C6@147550|Sordariomycetes,3TFDG@5125|Hypocreales,3G0X4@34397|Clavicipitaceae	4751|Fungi	K	Mediator of RNA polymerase II transcription subunit 14	RGR1	GO:0000122,GO:0000428,GO:0001085,GO:0001091,GO:0001093,GO:0001098,GO:0001099,GO:0001103,GO:0003674,GO:0005488,GO:0005515,GO:0005575,GO:0005622,GO:0005623,GO:0005634,GO:0005654,GO:0005667,GO:0006355,GO:0006357,GO:0008134,GO:0008150,GO:0009889,GO:0009890,GO:0009891,GO:0009892,GO:0009893,GO:0010468,GO:0010556,GO:0010557,GO:0010558,GO:0010604,GO:0010605,GO:0010628,GO:0010629,GO:0016591,GO:0016592,GO:…		ko:K15156	ko04919,map04919				ko00000,ko00001,ko03021				Med14
19254432	MAA_00146	655844	hypothetical protein	protein-coding	20151028	0	0	0	0	0	0	0									XP_007816335.2
19254433	MAA_00147	655844	Heat-labile enterotoxin, A chain	protein-coding	20220811	0.294633	0.301555	0	0	0.267192	0.141047	1.00443	-0.504479	-1.41861	1.88759	-0.267261	0.789268			Not significant	XP_007816336.1	568076.XP_007816336.1	0	2071	2F492@1|root,2RMT2@2759|Eukaryota,38RGE@33154|Opisthokonta,3PT8Y@4751|Fungi,3RCNU@4890|Ascomycota,21IKX@147550|Sordariomycetes,3TS7Y@5125|Hypocreales,3G5ZG@34397|Clavicipitaceae	4751|Fungi
19254434	MAA_00148	655844	phospholipase D	protein-coding	20160813	0	0.455084	0	1.22059	0	0	1.67567	1.0371	2.0521	3.19413	0.32469	0.745416			Not significant	XP_007816337.1	568076.XP_007816337.1	5.52E-241	660	2DGC1@1|root,2S5U7@2759|Eukaryota,3A7CN@33154|Opisthokonta,3P6IU@4751|Fungi,3QXZ8@4890|Ascomycota,21FG2@147550|Sordariomycetes,3TN1H@5125|Hypocreales	4751|Fungi	S	Catalyzes the hydrolysis of sphingomyelin. Sphingomyelinases D are produced by some spider in their venoms, but also by arthropods such as ticks, or pathogenic bacteria and fungi. They might play a role in pathogenicity through different mechanisms, such as membrane destabilization and host cell penetration, but also pulmonary inflammation and cutaneous lesions			3.1.4.41	ko:K01123	ko00600,map00600		R02542	RC00017,RC00425	ko00000,ko00001,ko01000
19254435	MAA_00149	655844	Aegerolysin	protein-coding	20220811	0	0	0	0	0	0	0									XP_007816338.1	92637.XP_007810424.1	7.6600000000000003E-32	117	2BZ1A@1|root,2SSEK@2759|Eukaryota,3ACB7@33154|Opisthokonta,3P8ZG@4751|Fungi,3QZ1F@4890|Ascomycota,21CD5@147550|Sordariomycetes,3TN97@5125|Hypocreales,3G6MM@34397|Clavicipitaceae	4751|Fungi	S	Aegerolysin		GO:0001897,GO:0001906,GO:0001907,GO:0003674,GO:0005488,GO:0005575,GO:0005622,GO:0005623,GO:0008150,GO:0009987,GO:0019835,GO:0019836,GO:0030169,GO:0031640,GO:0035821,GO:0044003,GO:0044004,GO:0044179,GO:0044364,GO:0044403,GO:0044419,GO:0044464,GO:0044764,GO:0044877,GO:0051701,GO:0051704,GO:0051715,GO:0051801,GO:0051817,GO:0051818,GO:0051883,GO:0052331,GO:0071813,GO:0071814											Aegerolysin
19254436	MAA_00150	655844	hypothetical protein	protein-coding	20220811	0.390964	0	0	0	0	0	0.390964	-0.761859	-1.69567	4.08047	-0.186708	0.851889			Not significant	XP_007816339.2	568076.XP_007816339.1	9.5000000000000003E-256	713	2C25T@1|root,2SKG1@2759|Eukaryota,3A1PM@33154|Opisthokonta,3P37P@4751|Fungi,3QVRZ@4890|Ascomycota,21918@147550|Sordariomycetes,3TD4S@5125|Hypocreales	4751|Fungi
19254437	MAA_00151	655844	survival protein sure-likephosphatase/nucleotidase-like protein	protein-coding	20220811	7.30073	5.00762	2.97131	0.526055	5.58372	5.02844	26.4179	-0.383807	-1.30478	0.857598	-0.447538	0.654487			Not significant	XP_007816340.1	568076.XP_007816340.1	1.33E-224	618	29XMJ@1|root,2RXS5@2759|Eukaryota,39S7X@33154|Opisthokonta,3P1CK@4751|Fungi,3QJQ3@4890|Ascomycota,211JQ@147550|Sordariomycetes,3TEXT@5125|Hypocreales,3G5E2@34397|Clavicipitaceae	4751|Fungi	S	Survival protein SurE			3.1.3.5	ko:K03787	ko00230,ko00240,ko00760,ko01100,ko01110,map00230,map00240,map00760,map01100,map01110		R00183,R00511,R00963,R01126,R01227,R01569,R01664,R01968,R02088,R02102,R02323,R02719,R03346	RC00017	ko00000,ko00001,ko01000				SurE
19254438	MAA_00152	655844	START-like domain protein	protein-coding	20151028	15.2046	14.2421	5.13179	0	7.23737	15.5259	57.3418	-0.638578	-1.55679	1.30721	-0.488504	0.625193			Not significant	XP_007816341.2	568076.XP_007816341.1	1.36E-73	221	2EIHR@1|root,2SNXH@2759|Eukaryota,3APB2@33154|Opisthokonta,3PEV9@4751|Fungi,3QXWX@4890|Ascomycota,21BJH@147550|Sordariomycetes,3TJE6@5125|Hypocreales	4751|Fungi	S	Polyketide cyclase / dehydrase and lipid transport													Polyketide_cyc2
19254439	MAA_00153	655844	fungal specific transcription factor	protein-coding	20220811	1.13795	1.69345	1.12262	0.510766	1.84975	1.10888	7.42342	-0.21047	-1.15706	0.956901	-0.219949	0.825911			Not significant	XP_007816342.2	568076.XP_007816342.1	0	1158	2EGQK@1|root,2SMKE@2759|Eukaryota,3AFI7@33154|Opisthokonta,3PA5X@4751|Fungi,3QS52@4890|Ascomycota,215PB@147550|Sordariomycetes,3THW6@5125|Hypocreales	4751|Fungi	K	Fungal specific transcription factor domain													Fungal_trans,Zn_clus
19254440	MAA_00154	655844	tri14-like protein	protein-coding	20220811	0	1.71498	2.10093	0.554815	2.31744	0	6.68816	-0.368	-1.29056	1.60243	-0.229652	0.818362			Not significant	XP_007816343.1	568076.XP_007816343.1	1.75E-254	697	2D0I4@1|root,2SEA5@2759|Eukaryota,3AD1R@33154|Opisthokonta,3P9G9@4751|Fungi,3R141@4890|Ascomycota,2174M@147550|Sordariomycetes,3TJ6M@5125|Hypocreales	4751|Fungi	S	Tri14-like protein
19254441	MAA_00155	655844	hypothetical protein	protein-coding	20220811	39.0006	49.007	158.47	27.4505	20.0559	34.3241	328.308	-1.31894	-2.49483	0.510294	-2.58467	0.00974716	0.0790946	1.10185	Not significant	XP_007816344.1	568076.XP_007816344.1	3.5500000000000002E-172	480	29FDE@1|root,2RNJ0@2759|Eukaryota,38S8E@33154|Opisthokonta,3PTZU@4751|Fungi,3RDBC@4890|Ascomycota,21J5C@147550|Sordariomycetes,3TV5Y@5125|Hypocreales,3G6CP@34397|Clavicipitaceae	4751|Fungi	S	Deoxyribonuclease NucA/NucB													DNase_NucA_NucB
19254442	MAA_00156	655844	hypothetical protein	protein-coding	20220811	25.1836	13.8671	19.7697	27.7432	36.8919	37.6567	161.112	0.737447	1.66722	0.432036	1.70691	0.0878385	0.31084	0.507463	Not significant	XP_007816345.1	568076.XP_007816345.1	1.3999999999999999E-262	719	29EH0@1|root,2RMN1@2759|Eukaryota,38RBE@33154|Opisthokonta,3PT46@4751|Fungi,3RCIE@4890|Ascomycota,21U8U@147550|Sordariomycetes,3TS1G@5125|Hypocreales,3G4IT@34397|Clavicipitaceae	4751|Fungi
19254443	MAA_00157	655844	chitinase	protein-coding	20160924	4.58248	3.77431	2.13267	1.81006	3.13112	3.63647	19.0671	-0.233329	-1.17554	0.520411	-0.448355	0.653897	0.852107	0.0695059	Not significant	XP_007816346.2	568076.XP_007816346.1	0	2952	COG3325@1|root,KOG2806@2759|Eukaryota,38HF2@33154|Opisthokonta,3NUVP@4751|Fungi,3QKFI@4890|Ascomycota,213ZV@147550|Sordariomycetes,3TDYH@5125|Hypocreales	4751|Fungi	G	Glyco_18													Glyco_hydro_18,Hce2,LysM
19254444	MAA_00158	655844	chitinase	protein-coding	20220811	0.808645	0	0	0	0	0	0.808645	-0.761859	-1.69567	4.08047	-0.186708	0.851889			Not significant	XP_007816347.1	568076.XP_007816347.1	3.3499999999999999E-213	587	2EISB@1|root,2SP4D@2759|Eukaryota,3A9K7@33154|Opisthokonta,3P81J@4751|Fungi,3QWMT@4890|Ascomycota,21B4T@147550|Sordariomycetes,3TNEC@5125|Hypocreales	4751|Fungi															SPT_ssu-like
19254445	MAA_00159	655844	LysM domain protein	protein-coding	20220811	0.606306	0.841832	0.543003	0	1.13186	0.602384	3.72539	-0.158059	-1.11579	1.89109	-0.0835807	0.93339			Not significant	XP_007816348.1	568076.XP_007816348.1	2.7099999999999998E-283	772	COG3325@1|root,KOG2806@2759|Eukaryota,39Z8T@33154|Opisthokonta,3NZS3@4751|Fungi,3QU21@4890|Ascomycota,2196D@147550|Sordariomycetes,3TJVS@5125|Hypocreales	4751|Fungi	G	LysM domain-containing protein													LysM
19254446	MAA_00160	655844	Pfs domain protein	protein-coding	20160924	2.01542	1.00717	0.739977	1.7266	2.27312	2.61133	10.3736	0.919103	1.89094	0.602705	1.52496	0.127268	0.381347	0.418679	Not significant	XP_007816349.2	568076.XP_007816349.1	0	2925	COG0775@1|root,2RR6X@2759|Eukaryota,39X25@33154|Opisthokonta,3NZMH@4751|Fungi,3QT23@4890|Ascomycota,2177W@147550|Sordariomycetes,3TGH2@5125|Hypocreales	4751|Fungi	F	adenosylhomocysteine nucleosidase activity													PNP_UDP_1
19254447	MAA_00161	655844	Major facilitator superfamily transporter	protein-coding	20151028	0.709858	0.246667	0.822006	0.323628	0.330139	0.704706	3.137	-0.156484	-1.11457	1.60601	-0.0974367	0.92238			Not significant	XP_007816350.1	568076.XP_007816350.1	0	1026	COG0477@1|root,KOG2533@2759|Eukaryota,38EDR@33154|Opisthokonta,3NU3S@4751|Fungi,3QS09@4890|Ascomycota,21NSI@147550|Sordariomycetes	4751|Fungi	G	Transporter													MFS_1
19254448	MAA_00162	655844	Dihydrofolate reductase-like domain protein	protein-coding	20220811	0	0	0	0	0	0	0									XP_007816351.1	568076.XP_007816351.1	7.1899999999999995E-179	497	COG1985@1|root,2RZWZ@2759|Eukaryota,38FM3@33154|Opisthokonta,3NX1M@4751|Fungi,3QR2N@4890|Ascomycota,21485@147550|Sordariomycetes,3TGSI@5125|Hypocreales	4751|Fungi	H	riboflavin biosynthesis protein	RIB7	GO:0000166,GO:0001522,GO:0003674,GO:0003824,GO:0005488,GO:0005515,GO:0005575,GO:0005622,GO:0005623,GO:0005737,GO:0005739,GO:0006139,GO:0006396,GO:0006399,GO:0006400,GO:0006725,GO:0006766,GO:0006767,GO:0006771,GO:0006807,GO:0008033,GO:0008150,GO:0008152,GO:0008703,GO:0009058,GO:0009110,GO:0009231,GO:0009451,GO:0009982,GO:0009987,GO:0010467,GO:0016070,GO:0016491,GO:0016614,GO:0016616,GO:0016853,GO:…	1.1.1.302	ko:K14654	ko00740,ko01100,map00740,map01100		R09375,R09376	RC00933	ko00000,ko00001,ko01000			iMM904.YBR153W,iND750.YBR153W	RibD_C
19254449	MAA_00163	655844	2-isopropylmalate synthase	protein-coding	20220811	41.4033	115.292	100.12	79.389	73.5089	77.6364	487.35	-0.0754689	-1.0537	0.395691	-0.190727	0.84874	0.940838	0.0264853	Not significant	XP_007816352.2	568076.XP_007816352.1	0	1253	COG0119@1|root,KOG2367@2759|Eukaryota,38SM6@33154|Opisthokonta,3NVRE@4751|Fungi,3QJZW@4890|Ascomycota,213FV@147550|Sordariomycetes,3TDSZ@5125|Hypocreales,3G34T@34397|Clavicipitaceae	4751|Fungi	E	LeuA allosteric (dimerisation) domain	LEU4	GO:0003674,GO:0003824,GO:0003852,GO:0005488,GO:0005515,GO:0005575,GO:0005622,GO:0005623,GO:0005737,GO:0005739,GO:0006082,GO:0006520,GO:0006551,GO:0006807,GO:0008150,GO:0008152,GO:0008652,GO:0009058,GO:0009081,GO:0009082,GO:0009098,GO:0009987,GO:0016053,GO:0016740,GO:0016746,GO:0019752,GO:0043226,GO:0043227,GO:0043229,GO:0043231,GO:0043436,GO:0044237,GO:0044238,GO:0044249,GO:0044281,GO:0044283,GO:…	2.3.3.13	ko:K01649	ko00290,ko00620,ko01100,ko01110,ko01210,ko01230,map00290,map00620,map01100,map01110,map01210,map01230	M00432	R01213	RC00004,RC00470,RC02754	br01601,ko00000,ko00001,ko00002,ko01000				HMGL-like,LeuA_dimer
19254450	MAA_00164	655844	Protein kinase, catalytic domain protein	protein-coding	20220811	0	1.2688	3.10182	0	2.54758	0	6.9182	-0.943796	-1.92358	1.9035	-0.495822	0.62002			Not significant	XP_007816353.1	568076.XP_007816353.1	1.6999999999999999E-173	483	COG0515@1|root,KOG0612@2759|Eukaryota,3A2SG@33154|Opisthokonta,3P3CP@4751|Fungi,3QVD8@4890|Ascomycota,21A13@147550|Sordariomycetes	4751|Fungi	G	Protein kinase domain-containing protein			2.7.11.13	ko:K18952	ko04015,ko04062,ko04071,ko04144,ko04360,ko04390,ko04530,ko04611,ko04910,ko04926,ko04930,ko04931,ko04933,ko05165,ko05418,map04015,map04062,map04071,map04144,map04360,map04390,map04530,map04611,map04910,map04926,map04930,map04931,map04933,map05165,map05418				ko00000,ko00001,ko01000,ko01001				Pkinase
19254451	MAA_00165	655844	protoporphyrinogen oxidase	protein-coding	20220811	36.3554	17.8153	23.9554	22.1384	27.0564	27.4694	154.79	0.0835479	1.05962	0.412639	0.202472	0.839548	0.938036	0.0277806	Not significant	XP_007816354.1	568076.XP_007816354.1	0	1244	COG1232@1|root,KOG1276@2759|Eukaryota,38FMJ@33154|Opisthokonta,3NXXR@4751|Fungi,3QQV0@4890|Ascomycota,215RZ@147550|Sordariomycetes,3TDCN@5125|Hypocreales,3G3CF@34397|Clavicipitaceae	4751|Fungi	H	Catalyzes the 6-electron oxidation of protoporphyrinogen-IX to form protoporphyrin-IX	HEM14	GO:0003674,GO:0003824,GO:0004729,GO:0005575,GO:0005622,GO:0005623,GO:0005737,GO:0005739,GO:0005740,GO:0005743,GO:0006725,GO:0006778,GO:0006779,GO:0006783,GO:0006807,GO:0008150,GO:0008152,GO:0009058,GO:0009987,GO:0016020,GO:0016491,GO:0016627,GO:0016634,GO:0018130,GO:0019438,GO:0019866,GO:0031090,GO:0031966,GO:0031967,GO:0031975,GO:0033013,GO:0033014,GO:0034641,GO:0042168,GO:0042440,GO:0043226,GO:…	1.3.3.15,1.3.3.4	ko:K00231	ko00860,ko01100,ko01110,map00860,map01100,map01110	M00121	R03222,R04178	RC00885	ko00000,ko00001,ko00002,ko01000				Amino_oxidase,NAD_binding_8
19254452	MAA_00166	655844	nuclear polyadenylated RNA-binding protein Nab2	protein-coding	20220811	97.6861	419.443	387.378	163.545	87.4513	93.3289	1248.83	-1.33284	-2.51898	0.47329	-2.81611	0.00486083	0.0492242	1.30782	Down-regulated	XP_007816355.1	568076.XP_007816355.1	0	905	KOG3702@1|root,KOG3702@2759|Eukaryota,39J75@33154|Opisthokonta,3PFBC@4751|Fungi,3RKKA@4890|Ascomycota,214PQ@147550|Sordariomycetes,3TFD8@5125|Hypocreales,3FZVC@34397|Clavicipitaceae	4751|Fungi	A	RNA-binding, Nab2-type zinc finger		GO:0003674,GO:0003676,GO:0003723,GO:0003727,GO:0005488,GO:0005575,GO:0005622,GO:0005623,GO:0005634,GO:0005737,GO:0006139,GO:0006378,GO:0006396,GO:0006397,GO:0006725,GO:0006807,GO:0008143,GO:0008150,GO:0008152,GO:0009892,GO:0009893,GO:0009894,GO:0009895,GO:0009987,GO:0010467,GO:0010468,GO:0010604,GO:0010605,GO:0010608,GO:0010628,GO:0010629,GO:0016070,GO:0016071,GO:0016074,GO:0019219,GO:0019222,GO:…											zf-CCCH_2
19254453	MAA_00167	655844	Cytochrome P450 CYP539A10	protein-coding	20220811	36.9603	17.322	36.587	10.6575	10.7643	15.272	127.563	-1.25157	-2.381	0.447585	-2.79627	0.00516955	0.0513856	1.28916	Not significant	XP_007816356.1	568076.XP_007816356.1	0	1092	COG2124@1|root,KOG0157@2759|Eukaryota,39U71@33154|Opisthokonta,3NWBF@4751|Fungi,3QKIK@4890|Ascomycota,21EI7@147550|Sordariomycetes,3TGA1@5125|Hypocreales,3G246@34397|Clavicipitaceae	4751|Fungi	Q	Cytochrome P450													p450
19254454	MAA_00168	655844	aminotransferase	protein-coding	20160813	8.01411	10.8935	13.6006	6.75668	10.7934	9.58448	59.6428	-0.209882	-1.15659	0.479933	-0.437314	0.661883	0.857104	0.0669663	Not significant	XP_007816357.1	568076.XP_007816357.1	0	1123	COG1167@1|root,KOG0634@2759|Eukaryota,38FH8@33154|Opisthokonta,3NU3Z@4751|Fungi,3QKSA@4890|Ascomycota,213AE@147550|Sordariomycetes,3TGB4@5125|Hypocreales,3G3GZ@34397|Clavicipitaceae	4751|Fungi	E	Alanine-glyoxylate amino-transferase	ARO8	GO:0003674,GO:0003824,GO:0005575,GO:0005622,GO:0005623,GO:0005737,GO:0006082,GO:0006520,GO:0006725,GO:0006807,GO:0008150,GO:0008152,GO:0008483,GO:0008793,GO:0009056,GO:0009063,GO:0009072,GO:0009074,GO:0009987,GO:0016054,GO:0016740,GO:0016769,GO:0019439,GO:0019752,GO:0043436,GO:0044237,GO:0044238,GO:0044248,GO:0044281,GO:0044282,GO:0044424,GO:0044464,GO:0046395,GO:0047536,GO:0071704,GO:1901360,GO:…	2.6.1.27,2.6.1.39,2.6.1.5,2.6.1.57	ko:K00838	ko00130,ko00270,ko00300,ko00350,ko00360,ko00380,ko00400,ko00401,ko00950,ko00960,ko01100,ko01110,ko01130,ko01210,ko01230,map00130,map00270,map00300,map00350,map00360,map00380,map00400,map00401,map00950,map00960,map01100,map01110,map01130,map01210,map01230	M00024,M00025,M00030,M00034	R00694,R00734,R01939	RC00006	ko00000,ko00001,ko00002,ko01000,ko01007				Aminotran_1_2
19254455	MAA_00169	655844	DUF1339 domain protein	protein-coding	20160924	5.89131	5.9293	8.89972	4.78453	3.22681	2.46028	31.1919	-0.88442	-1.84602	0.473425	-1.86813	0.0617437	0.25583	0.592048	Not significant	XP_007816358.2	92637.XP_007813462.1	0	2078	KOG2006@1|root,KOG2006@2759|Eukaryota,38CMQ@33154|Opisthokonta,3NWUQ@4751|Fungi,3QN8Y@4890|Ascomycota,21505@147550|Sordariomycetes,3TH12@5125|Hypocreales,3G3J5@34397|Clavicipitaceae	4751|Fungi	DKT	RIC1	RIC1	GO:0000139,GO:0003674,GO:0005085,GO:0005088,GO:0005488,GO:0005515,GO:0005575,GO:0005622,GO:0005623,GO:0005737,GO:0005794,GO:0006810,GO:0006886,GO:0007154,GO:0007165,GO:0007264,GO:0008104,GO:0008150,GO:0009966,GO:0009967,GO:0009987,GO:0010646,GO:0010647,GO:0012505,GO:0015031,GO:0015833,GO:0016020,GO:0016192,GO:0016197,GO:0016482,GO:0017016,GO:0017112,GO:0017137,GO:0019899,GO:0023051,GO:0023052,GO:…		ko:K20476					ko00000,ko04131				RIC1
19254456	MAA_00170	655844	PAP2 domain-containing protein	protein-coding	20220811	186.34	395.422	130.729	256.386	305.36	263.732	1537.97	0.354858	1.27886	0.447082	0.79372	0.427358	0.705744	0.151353	Not significant	XP_007816359.1	568076.XP_007816359.1	0	869	COG0671@1|root,KOG3030@2759|Eukaryota,39X1S@33154|Opisthokonta,3NVQ3@4751|Fungi,3QJQ2@4890|Ascomycota,2167M@147550|Sordariomycetes,3TCXT@5125|Hypocreales,3G01U@34397|Clavicipitaceae	4751|Fungi	I	PAP2 domain													PAP2
19254457	MAA_00171	655844	Ribosomal protein L2	protein-coding	20220811	164.874	124.635	162.963	88.8994	106.699	169.632	817.702	-0.237918	-1.17929	0.367351	-0.647657	0.517207	0.773054	0.11179	Not significant	XP_007816360.1	568076.XP_007816360.1	4.1300000000000001E-277	757	COG0090@1|root,KOG0438@2759|Eukaryota,38BUB@33154|Opisthokonta,3NUW1@4751|Fungi,3QK83@4890|Ascomycota,2167A@147550|Sordariomycetes,3TD7H@5125|Hypocreales,3G2EA@34397|Clavicipitaceae	4751|Fungi	J	Ribosomal Proteins L2, RNA binding domain	RML2	GO:0000313,GO:0000315,GO:0003674,GO:0003676,GO:0003723,GO:0003735,GO:0005198,GO:0005488,GO:0005575,GO:0005622,GO:0005623,GO:0005737,GO:0005739,GO:0005759,GO:0005761,GO:0005762,GO:0005840,GO:0006412,GO:0006518,GO:0006807,GO:0008150,GO:0008152,GO:0009058,GO:0009059,GO:0009987,GO:0010467,GO:0015934,GO:0019538,GO:0031974,GO:0032543,GO:0032991,GO:0034641,GO:0034645,GO:0043043,GO:0043170,GO:0043226,GO:…											Ribosomal_L2,Ribosomal_L2_C
19254458	MAA_00172	655844	Cyclin B, G2/mitotic-specific	protein-coding	20220811	19.3179	16.6563	20.2469	11.677	14.5422	8.99584	91.4361	-0.602093	-1.51792	0.434072	-1.38708	0.165418	0.437251	0.35927	Not significant	XP_007816361.2	92637.XP_007813466.1	0	898	COG5024@1|root,KOG0653@2759|Eukaryota,38F4R@33154|Opisthokonta,3NX52@4751|Fungi,3QJB7@4890|Ascomycota,214GQ@147550|Sordariomycetes,3THIP@5125|Hypocreales,3G2BW@34397|Clavicipitaceae	4751|Fungi	D	Cyclin_C	CLB2	GO:0000018,GO:0000070,GO:0000075,GO:0000079,GO:0000082,GO:0000086,GO:0000228,GO:0000278,GO:0000280,GO:0000307,GO:0000781,GO:0000784,GO:0000785,GO:0000790,GO:0000792,GO:0000819,GO:0001932,GO:0001934,GO:0003674,GO:0005488,GO:0005515,GO:0005575,GO:0005622,GO:0005623,GO:0005634,GO:0005694,GO:0005720,GO:0005724,GO:0005730,GO:0005737,GO:0005815,GO:0005816,GO:0005819,GO:0005856,GO:0005933,GO:0005935,GO:…		ko:K02220	ko04011,ko04111,map04011,map04111	M00693			ko00000,ko00001,ko00002				Cyclin_C,Cyclin_N
19254459	MAA_00173	655844	WD domain-containing protein	protein-coding	20220811	19.2881	6.29657	8.21666	14.7455	19.553	19.5917	87.6915	0.707127	1.63255	0.55738	1.26866	0.204562	0.486718	0.312722	Not significant	XP_007816362.2	92637.XP_007813467.1	2.7799999999999999E-231	639	KOG1407@1|root,KOG1407@2759|Eukaryota,38FC1@33154|Opisthokonta,3NX7A@4751|Fungi,3QKD5@4890|Ascomycota,213I0@147550|Sordariomycetes,3TFWC@5125|Hypocreales,3G3QD@34397|Clavicipitaceae	4751|Fungi	S	WD domain, G-beta repeat		GO:0000346,GO:0000347,GO:0000445,GO:0005575,GO:0005622,GO:0005623,GO:0005634,GO:0006403,GO:0006405,GO:0006406,GO:0006611,GO:0006810,GO:0006886,GO:0006913,GO:0008104,GO:0008150,GO:0008152,GO:0010467,GO:0015031,GO:0015833,GO:0015931,GO:0031503,GO:0032991,GO:0033036,GO:0034613,GO:0042886,GO:0043170,GO:0043226,GO:0043227,GO:0043229,GO:0043231,GO:0044422,GO:0044424,GO:0044428,GO:0044446,GO:0044464,GO:…		ko:K12880	ko03013,ko03040,map03013,map03040	M00406			ko00000,ko00001,ko00002,ko03019,ko03041				WD40
19254460	MAA_00174	655844	fungal specific transcription factor	protein-coding	20220811	46.0482	75.3673	74.3081	33.2928	30.2907	23.7372	283.044	-1.15258	-2.22311	0.353867	-3.25709	0.00112561	0.0182977	1.7376	Down-regulated	XP_007816363.2	568076.XP_007816363.1	0	1729	28NRZ@1|root,2QVC1@2759|Eukaryota,39VAE@33154|Opisthokonta,3NX03@4751|Fungi,3QS3N@4890|Ascomycota,214EC@147550|Sordariomycetes,3TE8G@5125|Hypocreales,3G2SD@34397|Clavicipitaceae	4751|Fungi	B	Fungal specific transcription factor domain													Fungal_trans,Zn_clus
19254461	MAA_00175	655844	glutathione S-transferase domain-containing protein	protein-coding	20160924	30.2566	46.9047	18.5933	32.7337	30.257	24.2954	183.041	-0.105927	-1.07619	0.420853	-0.251696	0.801276	0.924856	0.033926	Not significant	XP_007816364.2	568076.XP_007816364.1	3.93E-262	726	KOG0406@1|root,KOG0406@2759|Eukaryota,39RFB@33154|Opisthokonta,3NZ0D@4751|Fungi,3QKW8@4890|Ascomycota,21KJN@147550|Sordariomycetes,3TNSZ@5125|Hypocreales,3G4SS@34397|Clavicipitaceae	4751|Fungi	H	glutathione			2.5.1.18	ko:K00799	ko00480,ko00980,ko00982,ko00983,ko01524,ko05200,ko05204,ko05225,ko05418,map00480,map00980,map00982,map00983,map01524,map05200,map05204,map05225,map05418		R03522,R07002,R07003,R07004,R07023,R07024,R07025,R07026,R07069,R07070,R07083,R07084,R07091,R07092,R07093,R07094,R07100,R07113,R07116,R08280,R09409,R11905	RC00004,RC00069,RC00840,RC00948,RC01704,RC01705,RC01706,RC01758,RC01759,RC01765,RC01767,RC01769,RC02243,RC02527,RC02939,RC02940,RC02942,RC02943,RC02944	ko00000,ko00001,ko01000,ko02000	1.A.12.2.2,1.A.12.3.2			GST_C_2,GST_N_3
19254462	MAA_00176	655844	inorganic phosphate transporter	protein-coding	20151028	8.97515	9.03281	13.1551	2.95564	6.28532	5.10242	45.5064	-1.07162	-2.1018	0.540653	-1.98209	0.047469	0.221076	0.655459	Not significant	XP_007816365.2	5111.M1WCU3	0	1023	KOG0252@1|root,KOG0252@2759|Eukaryota,38H3A@33154|Opisthokonta,3NTWV@4751|Fungi,3QNHP@4890|Ascomycota,215QD@147550|Sordariomycetes,3TGH9@5125|Hypocreales,3G0QR@34397|Clavicipitaceae	4751|Fungi	P	Sugar (and other) transporter				ko:K08176					ko00000,ko02000	2.A.1.9			Sugar_tr
19254463	MAA_00177	655844	acetate kinase	protein-coding	20160325	8.35635	9.46627	8.24343	5.04414	1.42206	2.49981	35.0321	-1.48884	-2.80663	0.688454	-2.16258	0.0305733	0.171123	0.766691	Not significant	XP_007816366.2	92637.XP_007813471.1	7.0499999999999998E-246	681	2D6X4@1|root,2T39V@2759|Eukaryota,39SGX@33154|Opisthokonta,3P132@4751|Fungi,3QTBW@4890|Ascomycota,2115N@147550|Sordariomycetes,3THA1@5125|Hypocreales,3G19W@34397|Clavicipitaceae	4751|Fungi
19254464	MAA_00178	655844	Acetate/Proprionate kinase	protein-coding	20220811	87.6443	65.4999	116.703	49.0054	41.9974	52.9317	413.782	-0.898999	-1.86477	0.370252	-2.42807	0.0151792	0.105739	0.975763	Not significant	XP_007816367.1	568076.XP_007816367.1	2.9200000000000001E-297	811	COG0282@1|root,2QSJJ@2759|Eukaryota,39RMU@33154|Opisthokonta,3NZJA@4751|Fungi,3QQKZ@4890|Ascomycota,211UC@147550|Sordariomycetes,3TFIX@5125|Hypocreales,3G3D6@34397|Clavicipitaceae	4751|Fungi	F	Acetokinase family			2.7.2.1	ko:K00925	ko00430,ko00620,ko00640,ko00680,ko00720,ko01100,ko01120,ko01200,map00430,map00620,map00640,map00680,map00720,map01100,map01120,map01200	M00357,M00579	R00315,R01353	RC00002,RC00043	ko00000,ko00001,ko00002,ko01000				Acetate_kinase
19254465	MAA_00179	655844	biotin protein ligase	protein-coding	20160813	5.20739	17.6677	13.4733	6.74853	16.1726	3.7691	63.0386	-0.374459	-1.29635	0.696847	-0.537362	0.591017	0.817612	0.0874525	Not significant	XP_007816368.1	568076.XP_007816368.1	1.6099999999999999E-222	613	2EC2N@1|root,2SI15@2759|Eukaryota,3AH7U@33154|Opisthokonta,3PA35@4751|Fungi,3R1C3@4890|Ascomycota,21NJY@147550|Sordariomycetes,3TW7Y@5125|Hypocreales,3G6EN@34397|Clavicipitaceae	4751|Fungi															BPL_N
19254466	MAA_00180	655844	zinc finger domain-containing protein	protein-coding	20220811	25.8099	19.6778	23.0552	40.9651	35.5454	25.5272	170.581	0.610711	1.52701	0.434453	1.4057	0.159814	0.429463	0.367074	Not significant	XP_007816369.1	568076.XP_007816369.1	3.41E-174	490	KOG1721@1|root,KOG1721@2759|Eukaryota,3AART@33154|Opisthokonta,3P61R@4751|Fungi,3RJEK@4890|Ascomycota,21Q62@147550|Sordariomycetes,3TDNX@5125|Hypocreales,3G18T@34397|Clavicipitaceae	4751|Fungi	S	zinc finger													zf-C2H2
19254467	MAA_00181	655844	pre-mRNA splicing factor	protein-coding	20160813	12.0614	10.0059	12.2343	12.4232	13.3238	18.0204	78.069	0.369107	1.29155	0.414827	0.889784	0.373582	0.657808	0.181901	Not significant	XP_007816370.1	568076.XP_007816370.1	0	1118	COG1498@1|root,KOG2574@2759|Eukaryota,38BNN@33154|Opisthokonta,3NWX2@4751|Fungi,3QNA4@4890|Ascomycota,215AS@147550|Sordariomycetes,3TEY2@5125|Hypocreales,3G3N8@34397|Clavicipitaceae	4751|Fungi	A	Prp31 C terminal domain	PRP31	GO:0000244,GO:0000375,GO:0000377,GO:0000387,GO:0000398,GO:0005575,GO:0005622,GO:0005623,GO:0005634,GO:0005681,GO:0005687,GO:0005737,GO:0005739,GO:0006139,GO:0006396,GO:0006397,GO:0006725,GO:0006807,GO:0008150,GO:0008152,GO:0008380,GO:0009987,GO:0010467,GO:0016043,GO:0016070,GO:0016071,GO:0022607,GO:0022613,GO:0022618,GO:0030532,GO:0032991,GO:0034622,GO:0034641,GO:0043170,GO:0043226,GO:0043227,GO:…		ko:K12844	ko03040,map03040	M00354			ko00000,ko00001,ko00002,ko03041				Nop,Prp31_C
19254468	MAA_00182	655844	pre-mRNA-splicing factor CLF1	protein-coding	20220811	9.97158	11.2498	9.47701	20.5695	17.2013	18.929	87.3982	0.885973	1.84801	0.383091	2.3127	0.0207393	0.132208	0.878741	Not significant	XP_007816371.1	568076.XP_007816371.1	0	1068	KOG1915@1|root,KOG1915@2759|Eukaryota,38FN1@33154|Opisthokonta,3NVIZ@4751|Fungi,3QMUV@4890|Ascomycota,211Y4@147550|Sordariomycetes,3TH4P@5125|Hypocreales,3G16M@34397|Clavicipitaceae	4751|Fungi	D	HAT (Half-A-TPR) repeat	CLF1	GO:0000245,GO:0000354,GO:0000375,GO:0000377,GO:0000398,GO:0000785,GO:0000974,GO:0003674,GO:0003676,GO:0003677,GO:0003682,GO:0003688,GO:0003690,GO:0005488,GO:0005575,GO:0005622,GO:0005623,GO:0005634,GO:0005681,GO:0005684,GO:0005694,GO:0006139,GO:0006259,GO:0006260,GO:0006261,GO:0006270,GO:0006396,GO:0006397,GO:0006725,GO:0006807,GO:0008150,GO:0008152,GO:0008380,GO:0009058,GO:0009059,GO:0009987,GO:…		ko:K12869	ko03040,map03040	M00355			ko00000,ko00001,ko00002,ko03036,ko03041				HAT,Suf,TPR_14,TPR_17,TPR_19
19254469	MAA_00183	655844	hypothetical protein	protein-coding	20220811	39.4301	124.945	40.6377	41.9225	55.3789	52.2664	354.581	-0.401317	-1.32071	0.443711	-0.904455	0.365754	0.650375	0.186836	Not significant	XP_007816372.1	568076.XP_007816372.1	0	1149	2BI41@1|root,2S1DF@2759|Eukaryota,39R50@33154|Opisthokonta,3NZ3C@4751|Fungi,3QNX4@4890|Ascomycota,213I7@147550|Sordariomycetes,3THPP@5125|Hypocreales,3G3CC@34397|Clavicipitaceae	4751|Fungi
19254470	MAA_00184	655844	hypothetical protein	protein-coding	20220811	396.19	714.062	248.087	669.306	789.482	927.365	3744.49	0.878208	1.83809	0.43461	2.02068	0.043313	0.211389	0.674918	Not significant	XP_007816373.1	568076.XP_007816373.1	1.4400000000000001E-78	238	28ZVS@1|root,2R6QF@2759|Eukaryota,38N5R@33154|Opisthokonta,3PQ27@4751|Fungi,3R9FU@4890|Ascomycota,21SRA@147550|Sordariomycetes,3TV52@5125|Hypocreales,3G666@34397|Clavicipitaceae	4751|Fungi
19254471	MAA_00185	655844	La domain family	protein-coding	20160813	6.74347	9.09986	22.2449	22.0265	19.2359	17.2962	96.6468	0.590613	1.50589	0.473552	1.2472	0.212325	0.496605	0.303989	Not significant	XP_007816374.1	568076.XP_007816374.1	0	1405	COG5193@1|root,KOG2590@2759|Eukaryota,38EPU@33154|Opisthokonta,3NZRJ@4751|Fungi,3QPKS@4890|Ascomycota,214N1@147550|Sordariomycetes,3TCSI@5125|Hypocreales,3G2W7@34397|Clavicipitaceae	4751|Fungi	JO	Domain in the RNA-binding Lupus La protein; unknown function		GO:0002181,GO:0003674,GO:0003676,GO:0003723,GO:0003729,GO:0005488,GO:0005575,GO:0005622,GO:0005623,GO:0005737,GO:0005844,GO:0006412,GO:0006417,GO:0006518,GO:0006807,GO:0006873,GO:0006875,GO:0006878,GO:0008150,GO:0008152,GO:0009058,GO:0009059,GO:0009889,GO:0009987,GO:0010467,GO:0010468,GO:0010494,GO:0010556,GO:0010608,GO:0019222,GO:0019538,GO:0019725,GO:0030003,GO:0031323,GO:0031326,GO:0032268,GO:…		ko:K18757					ko00000,ko03019				La
19254473	MAA_00187	655844	HLH transcription factor (GlcD gamma)	protein-coding	20220811	10.7335	17.4475	27.8731	10.1719	5.75949	9.63411	81.6196	-1.08583	-2.1226	0.491261	-2.2103	0.0270844	0.15761	0.802417	Not significant	XP_007816376.1	568076.XP_007816376.1	0	1028	KOG1318@1|root,KOG1318@2759|Eukaryota,38KP9@33154|Opisthokonta,3P00W@4751|Fungi,3QK1G@4890|Ascomycota,213I5@147550|Sordariomycetes,3TGJW@5125|Hypocreales,3G2GR@34397|Clavicipitaceae	4751|Fungi	K	helix loop helix domain													HLH
19254474	MAA_00188	655844	protein family UPF0171	protein-coding	20220811	6.60377	5.54741	2.58113	5.13546	3.65959	4.369	27.8964	-0.116857	-1.08437	0.547559	-0.213414	0.831004	0.935375	0.0290143	Not significant	XP_007816377.1	568076.XP_007816377.1	0	1389	KOG3830@1|root,KOG3830@2759|Eukaryota,39W05@33154|Opisthokonta,3NVP5@4751|Fungi,3QKAW@4890|Ascomycota,216EY@147550|Sordariomycetes,3TFIV@5125|Hypocreales,3G09B@34397|Clavicipitaceae	4751|Fungi	S	Nitrogen Permease regulator of amino acid transport activity 3	npr3	GO:0000306,GO:0000322,GO:0000323,GO:0000324,GO:0000329,GO:0005575,GO:0005622,GO:0005623,GO:0005737,GO:0005773,GO:0005774,GO:0006950,GO:0006995,GO:0007154,GO:0007165,GO:0008150,GO:0009267,GO:0009605,GO:0009894,GO:0009966,GO:0009968,GO:0009987,GO:0009991,GO:0010506,GO:0010646,GO:0010648,GO:0016020,GO:0016241,GO:0019222,GO:0019898,GO:0023051,GO:0023052,GO:0023057,GO:0031090,GO:0031312,GO:0031323,GO:…		ko:K20406	ko04150,map04150				ko00000,ko00001				NPR3
19254475	MAA_00189	655844	Proline racemase	protein-coding	20220811	1.88534	4.1102	1.89538	4.42465	4.69182	1.23556	18.243	0.43449	1.35143	0.950407	0.457161	0.647555			Not significant	XP_007816378.1	568076.XP_007816378.1	1.01E-254	698	COG3938@1|root,2QRPF@2759|Eukaryota,38D4T@33154|Opisthokonta,3NYN7@4751|Fungi,3QQVB@4890|Ascomycota,214J2@147550|Sordariomycetes,3TKJR@5125|Hypocreales	4751|Fungi	E	Proline racemase													Pro_racemase
19254476	MAA_00190	655844	fatty acid hydroxylase superfamily protein	protein-coding	20220811	0	2.48818	0.725337	1.62627	0.567668	0	5.40745	-0.442806	-1.35925	1.77411	-0.249593	0.802902			Not significant	XP_007816379.1	568076.XP_007816379.1	1.22E-278	759	2E8GE@1|root,2SEYJ@2759|Eukaryota,3ADYW@33154|Opisthokonta,3P9PN@4751|Fungi,3RMJU@4890|Ascomycota,21MP5@147550|Sordariomycetes,3TVED@5125|Hypocreales,3G6GF@34397|Clavicipitaceae	4751|Fungi	S	Belongs to the sterol desaturase family													FA_hydroxylase
19254477	MAA_00191	655844	Protein kinase-like protein	protein-coding	20220811	37.5607	42.5056	42.5554	41.3058	36.1113	45.9089	245.948	0.0378285	1.02657	0.361441	0.10466	0.916645	0.965871	0.0150809	Not significant	XP_007816380.1	568076.XP_007816380.1	2.51E-302	823	COG0510@1|root,KOG4720@2759|Eukaryota,38GDP@33154|Opisthokonta,3NW6R@4751|Fungi,3QJV2@4890|Ascomycota,212RK@147550|Sordariomycetes,3TFA4@5125|Hypocreales,3G3KK@34397|Clavicipitaceae	4751|Fungi	I	ethanolamine kinase			2.7.1.82	ko:K00894	ko00564,ko01100,map00564,map01100	M00092	R01468	RC00002,RC00017	ko00000,ko00001,ko00002,ko01000				Choline_kinase
19254478	MAA_00192	655844	zinc finger protein	protein-coding	20220811	1.60111	3.17549	4.47449	1.84022	2.50275	2.94185	16.5359	-0.340207	-1.26594	0.577957	-0.588638	0.556104	0.796696	0.0987074	Not significant	XP_007816381.1	568076.XP_007816381.1	0	2332	2CZPY@1|root,2SB6R@2759|Eukaryota,3AAA5@33154|Opisthokonta,3NVAC@4751|Fungi,3QMPR@4890|Ascomycota,214DF@147550|Sordariomycetes,3TGCG@5125|Hypocreales,3G0SV@34397|Clavicipitaceae	4751|Fungi	S	zinc finger
19254479	MAA_00193	655844	MFS phosphate transporter	protein-coding	20151028	3.21037	8.71948	18.1541	10.3452	13.8706	13.9513	68.2511	0.619772	1.53663	0.5094	1.21667	0.22373	0.510588	0.29193	Not significant	XP_007816382.1	568076.XP_007816382.1	0	1379	KOG0252@1|root,KOG0252@2759|Eukaryota,39W4R@33154|Opisthokonta,3NYPV@4751|Fungi,3QR3V@4890|Ascomycota,211BP@147550|Sordariomycetes,3TD1W@5125|Hypocreales,3G1C3@34397|Clavicipitaceae	4751|Fungi	P	Sugar (and other) transporter													Sugar_tr
19254480	MAA_00194	655844	Serine/threonine-protein kinase, active site protein	protein-coding	20160325	4.49408	2.31604	5.00753	2.91253	4.20878	3.24254	22.1815	-0.102205	-1.07341	0.457335	-0.22348	0.823162	0.932474	0.0303633	Not significant	XP_007816383.1	568076.XP_007816383.1	0	3624	KOG0605@1|root,KOG0605@2759|Eukaryota,39J86@33154|Opisthokonta,3NVW1@4751|Fungi,3QMXT@4890|Ascomycota,215A0@147550|Sordariomycetes,3TDAQ@5125|Hypocreales,3FZW2@34397|Clavicipitaceae	4751|Fungi	T	Extension to Ser/Thr-type protein kinases	RIM15	GO:0000003,GO:0001300,GO:0001306,GO:0001323,GO:0001324,GO:0003674,GO:0003824,GO:0004672,GO:0004674,GO:0005575,GO:0005622,GO:0005623,GO:0005634,GO:0005737,GO:0006355,GO:0006464,GO:0006468,GO:0006793,GO:0006796,GO:0006807,GO:0006950,GO:0006979,GO:0006995,GO:0007049,GO:0007088,GO:0007154,GO:0007165,GO:0007346,GO:0007568,GO:0007569,GO:0007571,GO:0008150,GO:0008152,GO:0009266,GO:0009267,GO:0009408,GO:…	2.7.11.1	ko:K12767	ko04113,ko04138,ko04213,map04113,map04138,map04213				ko00000,ko00001,ko01000,ko01001				Pkinase,Response_reg
19254481	MAA_00195	655844	acyltransferase	protein-coding	20220811	6.35022	5.0798	5.16281	2.76256	3.4264	4.92299	27.7048	-0.407625	-1.3265	0.773699	-0.526852	0.598296			Not significant	XP_007816384.1	568076.XP_007816384.1	1.9199999999999999E-237	652	COG0204@1|root,KOG1505@2759|Eukaryota,38HYV@33154|Opisthokonta,3NY5C@4751|Fungi,3QMBT@4890|Ascomycota,213PV@147550|Sordariomycetes,3THMY@5125|Hypocreales,3G2TR@34397|Clavicipitaceae	4751|Fungi	I	Acyltransferase C-terminus			2.3.1.51	ko:K13513,ko:K13523	ko00561,ko00564,ko01100,ko01110,ko04072,map00561,map00564,map01100,map01110,map04072	M00089	R02241,R09034,R09036,R09037,R09381	RC00004,RC00037,RC00039	ko00000,ko00001,ko00002,ko01000,ko01004				Acyltransf_C,Acyltransferase
19254482	MAA_00196	655844	BZIP-type transcription factor	protein-coding	20220811	28.8195	17.0944	23.4526	14.6375	13.044	6.53797	103.586	-1.02836	-2.0397	0.494511	-2.07955	0.0375669	0.192843	0.714796	Not significant	XP_007816385.2	92637.XP_007813488.1	3.7999999999999997E-251	690	28SU4@1|root,2QZI3@2759|Eukaryota,39XRJ@33154|Opisthokonta,3NVVH@4751|Fungi,3QQIW@4890|Ascomycota,2165C@147550|Sordariomycetes,3TFWZ@5125|Hypocreales,3G0N9@34397|Clavicipitaceae	4751|Fungi	S	basic region leucin zipper
19254483	MAA_00197	655844	eukaryotic translation initiation factor 3 subunit D	protein-coding	20220811	88.4672	87.4189	75.9978	99.4243	114.173	103.872	569.353	0.35832	1.28193	0.311323	1.15096	0.249749	0.538082	0.269152	Not significant	XP_007816386.1	568076.XP_007816386.1	0	1082	KOG2479@1|root,KOG2479@2759|Eukaryota,38G4P@33154|Opisthokonta,3NUQV@4751|Fungi,3QNZJ@4890|Ascomycota,2158Q@147550|Sordariomycetes,3TGDZ@5125|Hypocreales,3G0ZS@34397|Clavicipitaceae	4751|Fungi	J	mRNA cap-binding component of the eukaryotic translation initiation factor 3 (eIF-3) complex, which is involved in protein synthesis of a specialized repertoire of mRNAs and, together with other initiation factors, stimulates binding of mRNA and methionyl-tRNAi to the 40S ribosome. The eIF-3 complex specifically targets and initiates translation of a subset of mRNAs involved in cell proliferation…		GO:0001732,GO:0002181,GO:0002183,GO:0003674,GO:0003676,GO:0003723,GO:0003743,GO:0005488,GO:0005575,GO:0005622,GO:0005623,GO:0005737,GO:0005829,GO:0005852,GO:0006412,GO:0006413,GO:0006518,GO:0006807,GO:0008135,GO:0008150,GO:0008152,GO:0009058,GO:0009059,GO:0009987,GO:0010467,GO:0016043,GO:0016282,GO:0019538,GO:0022607,GO:0022613,GO:0022618,GO:0032879,GO:0032880,GO:0032991,GO:0034622,GO:0034641,GO:…		ko:K03251	ko03013,map03013				ko00000,ko00001,ko03012				eIF-3_zeta
19254484	MAA_00198	655844	hypothetical protein	protein-coding	20220811	5.74002	8.89253	3.03783	7.15047	6.46314	6.71903	38.003	0.198921	1.14784	0.593568	0.335128	0.737528	0.89197	0.0496496	Not significant	XP_007816387.2	568076.XP_007816387.1	2.6600000000000003E-274	752	2CU8Y@1|root,2RJZY@2759|Eukaryota,38PNU@33154|Opisthokonta,3PRHK@4751|Fungi,3RAZP@4890|Ascomycota,21TGX@147550|Sordariomycetes,3TW6D@5125|Hypocreales,3G4ZN@34397|Clavicipitaceae	4751|Fungi
19254485	MAA_00199	655844	hypothetical protein	protein-coding	20220810	45.429	150.547	154.02	70.1044	69.3788	104.341	593.82	-0.363826	-1.28683	0.58485	-0.622084	0.533886	0.784264	0.105538	Not significant	XP_007816388.2	92637.XP_007813491.1	2.8400000000000002E-25	97.4	2D4N0@1|root,2SVP4@2759|Eukaryota,3ARS4@33154|Opisthokonta,3PFVG@4751|Fungi,3R4P5@4890|Ascomycota,21BF8@147550|Sordariomycetes,3TIZP@5125|Hypocreales,3G47D@34397|Clavicipitaceae	4751|Fungi															CYSTM
19254486	MAA_00200	655844	Src like protein	protein-coding	20220811	112.047	132.54	117.132	97.4943	114.072	111.777	685.062	-0.172601	-1.12709	0.30361	-0.568496	0.569699	0.804898	0.0942591	Not significant	XP_007816389.1	568076.XP_007816389.1	0	1368	KOG3655@1|root,KOG3655@2759|Eukaryota,38FWX@33154|Opisthokonta,3NUCT@4751|Fungi,3QQJS@4890|Ascomycota,2159R@147550|Sordariomycetes,3TDDG@5125|Hypocreales,3G1RW@34397|Clavicipitaceae	4751|Fungi	Z	Cofilin/tropomyosin-type actin-binding protein	ABP1	GO:0000147,GO:0003674,GO:0003779,GO:0005488,GO:0005515,GO:0005575,GO:0005622,GO:0005623,GO:0005737,GO:0005856,GO:0005937,GO:0005938,GO:0006996,GO:0007010,GO:0008064,GO:0008092,GO:0008104,GO:0008150,GO:0009987,GO:0010638,GO:0010639,GO:0015629,GO:0016043,GO:0022607,GO:0030029,GO:0030036,GO:0030427,GO:0030479,GO:0030832,GO:0030833,GO:0030834,GO:0030835,GO:0030837,GO:0030838,GO:0030863,GO:0030864,GO:…		ko:K20520					ko00000,ko04131				Cofilin_ADF,SH3_1,SH3_9
19254487	MAA_00201	655844	Glutaredoxin	protein-coding	20151028	31.5511	88.5185	75.3777	87.0686	60.0813	68.53	411.127	0.213841	1.15977	0.407772	0.524412	0.599992	0.822527	0.0848498	Not significant	XP_007816390.1	568076.XP_007816390.1	1.1E-198	551	COG0278@1|root,KOG0911@2759|Eukaryota,38BF9@33154|Opisthokonta,3NXX9@4751|Fungi,3QMSP@4890|Ascomycota,215QU@147550|Sordariomycetes,3TGSR@5125|Hypocreales,3G34K@34397|Clavicipitaceae	4751|Fungi	O	Glutaredoxin	GRX3	GO:0001085,GO:0001102,GO:0003674,GO:0003824,GO:0005488,GO:0005515,GO:0005575,GO:0005622,GO:0005623,GO:0005634,GO:0005737,GO:0005829,GO:0006790,GO:0006807,GO:0006873,GO:0006875,GO:0006879,GO:0006950,GO:0006979,GO:0006996,GO:0007010,GO:0008104,GO:0008134,GO:0008150,GO:0008152,GO:0009893,GO:0009987,GO:0010467,GO:0010604,GO:0010638,GO:0015036,GO:0015037,GO:0015038,GO:0016043,GO:0016226,GO:0016491,GO:…										iMM904.YER174C	Glutaredoxin,Thioredoxin
19254488	MAA_00202	655844	poly(ADP)-ribose polymerase	protein-coding	20160924	0	0	0	0.88614	0	0.639036	1.52518	3.3725	10.3567	2.46755	1.36674	0.171707			Not significant	XP_007816391.2	568076.XP_007816391.1	0	949	KOG1037@1|root,KOG1037@2759|Eukaryota,38B7U@33154|Opisthokonta,3NV42@4751|Fungi,3QP9G@4890|Ascomycota,214S1@147550|Sordariomycetes,3TFYC@5125|Hypocreales	4751|Fungi	KLO	Polymerase			2.4.2.30	ko:K10798	ko03410,ko04210,ko04212,ko04214,ko04217,map03410,map04210,map04212,map04214,map04217	M00296			ko00000,ko00001,ko00002,ko01000,ko03032,ko03036,ko03400
19254489	MAA_00203	655844	N-terminal binuclear Zn cluster-containing protein	protein-coding	20160924	21.4022	40.2314	48.81	86.8188	79.9444	94.633	371.84	1.19512	2.28963	0.380074	3.14444	0.00166407	0.023971	1.62031	Up-regulated	XP_007816392.2	92637.XP_007813494.1	0	1528	28KH2@1|root,2QSY9@2759|Eukaryota,38Z2W@33154|Opisthokonta,3NXR1@4751|Fungi,3QSD2@4890|Ascomycota,2128Q@147550|Sordariomycetes,3TF03@5125|Hypocreales,3G4M2@34397|Clavicipitaceae	4751|Fungi	B	GAL4-like Zn(II)2Cys6 (or C6 zinc) binuclear cluster DNA-binding domain		GO:0000976,GO:0000977,GO:0000978,GO:0000981,GO:0000982,GO:0000987,GO:0001012,GO:0001067,GO:0003674,GO:0003676,GO:0003677,GO:0003690,GO:0003700,GO:0005488,GO:0005575,GO:0005622,GO:0005623,GO:0005634,GO:0006355,GO:0006357,GO:0008150,GO:0008270,GO:0009889,GO:0010468,GO:0010556,GO:0019219,GO:0019222,GO:0031323,GO:0031326,GO:0043167,GO:0043169,GO:0043226,GO:0043227,GO:0043229,GO:0043231,GO:0043565,GO:…											Fungal_trans,Zn_clus
19254490	MAA_00204	655844	f-box domain containing protein	protein-coding	20160813	4.67218	4.22471	4.74164	2.89655	5.2749	3.57556	25.3855	-0.248449	-1.18793	0.476674	-0.521215	0.602217	0.823796	0.0841801	Not significant	XP_007816393.1	568076.XP_007816393.1	0	2362	2CUZM@1|root,2RPXF@2759|Eukaryota,39VIG@33154|Opisthokonta,3NU1S@4751|Fungi,3QQHM@4890|Ascomycota,215FZ@147550|Sordariomycetes,3THRP@5125|Hypocreales	4751|Fungi	S	F-box domain containing protein													F-box
19254491	MAA_00205	655844	dynamin-2	protein-coding	20220811	95.75	69.3227	195.644	52.7721	65.6382	87.3369	566.464	-0.715755	-1.64234	0.420745	-1.70116	0.0889128	0.312921	0.504566	Not significant	XP_007816394.1	568076.XP_007816394.1	0	1507	COG0699@1|root,KOG0446@2759|Eukaryota,38C4B@33154|Opisthokonta,3NU71@4751|Fungi,3QPTX@4890|Ascomycota,217C8@147550|Sordariomycetes,3TDC0@5125|Hypocreales,3G253@34397|Clavicipitaceae	4751|Fungi	U	Belongs to the TRAFAC class dynamin-like GTPase superfamily. Dynamin Fzo YdjA family	DNM1	GO:0000001,GO:0000002,GO:0000166,GO:0000266,GO:0001300,GO:0001882,GO:0001883,GO:0003373,GO:0003374,GO:0003674,GO:0003774,GO:0003824,GO:0003924,GO:0005488,GO:0005515,GO:0005525,GO:0005575,GO:0005622,GO:0005623,GO:0005737,GO:0005739,GO:0005740,GO:0005741,GO:0005777,GO:0005829,GO:0006914,GO:0006928,GO:0006996,GO:0007005,GO:0007017,GO:0007018,GO:0007031,GO:0007568,GO:0007569,GO:0008017,GO:0008092,GO:…	3.6.5.5	ko:K17065	ko04139,ko04214,ko04217,ko04621,ko04668,map04139,map04214,map04217,map04621,map04668				ko00000,ko00001,ko01000,ko03029,ko04131,ko04147				Dynamin_M,Dynamin_N,GED
19254492	MAA_00206	655844	LIM domain-containing protein	protein-coding	20220811	3.89239	5.26315	4.22558	2.54452	1.67214	1.38414	18.9819	-1.18312	-2.27068	0.58731	-2.01448	0.043959	0.212701	0.672231	Not significant	XP_007816395.1	568076.XP_007816395.1	0	1570	KOG1703@1|root,KOG1703@2759|Eukaryota,38H3P@33154|Opisthokonta,3NWRH@4751|Fungi,3QPXE@4890|Ascomycota,2144U@147550|Sordariomycetes,3TEBF@5125|Hypocreales,3G1T6@34397|Clavicipitaceae	4751|Fungi	TZ	Zinc-binding domain present in Lin-11, Isl-1, Mec-3.		GO:0000910,GO:0003674,GO:0005092,GO:0005094,GO:0005575,GO:0005622,GO:0005623,GO:0005737,GO:0005826,GO:0005856,GO:0005938,GO:0006996,GO:0007010,GO:0007049,GO:0007346,GO:0008150,GO:0009987,GO:0010564,GO:0010638,GO:0010973,GO:0015629,GO:0016043,GO:0022402,GO:0030029,GO:0030036,GO:0030234,GO:0030695,GO:0030863,GO:0030864,GO:0030865,GO:0030866,GO:0031032,GO:0031097,GO:0031566,GO:0031991,GO:0032153,GO:…		ko:K05760	ko04062,ko04370,ko04510,ko04670,ko04810,ko05100,ko05165,ko05203,ko05205,map04062,map04370,map04510,map04670,map04810,map05100,map05165,map05203,map05205				ko00000,ko00001				LIM
19254493	MAA_00207	655844	Ubiquitin supergroup	protein-coding	20220811	319.388	1124.27	706.5	481.834	472.197	586.682	3690.87	-0.551917	-1.46603	0.42867	-1.28751	0.197917	0.478101	0.32048	Not significant	XP_007816396.1	568076.XP_007816396.1	1.5899999999999999E-64	196	COG5227@1|root,KOG1769@2759|Eukaryota,3A3FU@33154|Opisthokonta,3P5B7@4751|Fungi,3QXI6@4890|Ascomycota,21AKB@147550|Sordariomycetes,3TIP1@5125|Hypocreales,3G456@34397|Clavicipitaceae	4751|Fungi	O	Ubiquitin homologues	SMT3	GO:0000228,GO:0000723,GO:0000793,GO:0000794,GO:0003674,GO:0005575,GO:0005622,GO:0005623,GO:0005634,GO:0005694,GO:0005737,GO:0005815,GO:0005816,GO:0005856,GO:0005938,GO:0005940,GO:0006139,GO:0006259,GO:0006325,GO:0006342,GO:0006355,GO:0006464,GO:0006725,GO:0006807,GO:0006996,GO:0008150,GO:0008152,GO:0009889,GO:0009890,GO:0009892,GO:0009987,GO:0010468,GO:0010556,GO:0010558,GO:0010605,GO:0010629,GO:…		ko:K12160	ko03013,ko05418,map03013,map05418	M00427			ko00000,ko00001,ko00002,ko03019,ko03029,ko04121,ko04812				Rad60-SLD
19254494	MAA_00208	655844	Nuclear pore protein 84/107	protein-coding	20160813	13.0164	22.0313	24.9845	30.7344	27.5667	25.0953	143.429	0.502742	1.4169	0.371003	1.35509	0.17539	0.450997	0.345826	Not significant	XP_007816397.1	568076.XP_007816397.1	0	1808	KOG1964@1|root,KOG1964@2759|Eukaryota,38BZM@33154|Opisthokonta,3P0IF@4751|Fungi,3QKCP@4890|Ascomycota,213SM@147550|Sordariomycetes,3TEE6@5125|Hypocreales,3G2SA@34397|Clavicipitaceae	4751|Fungi	UY	Nuclear pore protein 84 / 107	NUP84	GO:0000972,GO:0000973,GO:0003674,GO:0005198,GO:0005575,GO:0005622,GO:0005623,GO:0005634,GO:0005635,GO:0005643,GO:0006139,GO:0006259,GO:0006281,GO:0006302,GO:0006325,GO:0006342,GO:0006344,GO:0006348,GO:0006355,GO:0006357,GO:0006403,GO:0006405,GO:0006406,GO:0006407,GO:0006606,GO:0006611,GO:0006725,GO:0006807,GO:0006810,GO:0006886,GO:0006913,GO:0006950,GO:0006974,GO:0006996,GO:0006997,GO:0008104,GO:…		ko:K14301	ko03013,map03013	M00427			ko00000,ko00001,ko00002,ko03019,ko03036	1.I.1			Nup84_Nup100
19254495	MAA_00209	655844	Modifier of rudimentary, Modr	protein-coding	20220811	15.2419	123.206	11.5436	33.4069	21.9622	28.6587	234.019	-0.820735	-1.76631	0.689117	-1.191	0.233655	0.523618	0.280985	Not significant	XP_007816398.2	101028.EKJ76451	1.33E-90	274	2BVE6@1|root,2S268@2759|Eukaryota,3A1D1@33154|Opisthokonta,3P1E6@4751|Fungi,3QQ2I@4890|Ascomycota,2151K@147550|Sordariomycetes,3TI1A@5125|Hypocreales,1FQV2@110618|Nectriaceae	4751|Fungi	U	Modifier of rudimentary (Mod(r)) protein													Mod_r
19254496	MAA_00210	655844	hypothetical protein	protein-coding	20220811	49.0084	97.7147	106.673	40.3587	40.6817	42.3063	376.743	-1.01915	-2.02673	0.388922	-2.62046	0.00878108	0.073502	1.1337	Not significant	XP_007816399.1	568076.XP_007816399.1	1.3400000000000001E-260	716	2ECQH@1|root,2SIHY@2759|Eukaryota,39SB4@33154|Opisthokonta,3NYQ2@4751|Fungi,3QR2Q@4890|Ascomycota,218CV@147550|Sordariomycetes,3TG4A@5125|Hypocreales,3G3JZ@34397|Clavicipitaceae	4751|Fungi
19254497	MAA_00211	655844	Cyclin-like F-box	protein-coding	20160813	28.7196	24.1709	39.8052	31.1524	16.4471	25.8052	166.1	-0.370315	-1.29263	0.419461	-0.882834	0.377326	0.66101	0.179792	Not significant	XP_007816400.1	568076.XP_007816400.1	0	1113	2E282@1|root,2S9GA@2759|Eukaryota,39UV4@33154|Opisthokonta,3NYB7@4751|Fungi,3QS19@4890|Ascomycota,2138G@147550|Sordariomycetes,3TE2M@5125|Hypocreales,3G0KN@34397|Clavicipitaceae	4751|Fungi	S	A Receptor for Ubiquitination Targets													F-box,F-box-like
19254498	MAA_00212	655844	DNA binding domain with preference for A/T rich regions-like protein	protein-coding	20220811	2.5965	3.63611	3.1626	2.73064	2.60931	2.47638	17.2115	-0.266672	-1.20303	0.625797	-0.426131	0.670013	0.859681	0.0656629	Not significant	XP_007816401.1	568076.XP_007816401.1	0	1373	2CMBI@1|root,2QPW5@2759|Eukaryota,3A2WG@33154|Opisthokonta,3P35R@4751|Fungi,3QUCX@4890|Ascomycota,2195Y@147550|Sordariomycetes,3TIVJ@5125|Hypocreales,3G41X@34397|Clavicipitaceae	4751|Fungi	S	chromatin binding
19254499	MAA_00213	655844	vacuolar H+-ATPase V1 sector, subunit C	protein-coding	20220810	59.832	66.7599	74.3354	63.9773	76.4597	51.6546	393.019	-0.00554961	-1.00385	0.346411	-0.0160203	0.987218	0.994503	0.00239389	Not significant	XP_007816402.2	92637.XP_007810951.1	8.3300000000000001E-263	728	COG5127@1|root,KOG2909@2759|Eukaryota,38C54@33154|Opisthokonta,3NVXU@4751|Fungi,3QQNF@4890|Ascomycota,213NK@147550|Sordariomycetes,3TD7W@5125|Hypocreales,3G1PU@34397|Clavicipitaceae	4751|Fungi	C	Subunit of the peripheral V1 complex of vacuolar ATPase. Subunit C is necessary for the assembly of the catalytic sector of the enzyme and is likely to have a specific function in its catalytic activity. V-ATPase is responsible for acidifying a variety of intracellular compartments in eukaryotic cells	VMA5	GO:0000221,GO:0000322,GO:0000323,GO:0000324,GO:0000329,GO:0003674,GO:0003824,GO:0005215,GO:0005575,GO:0005622,GO:0005623,GO:0005737,GO:0005773,GO:0005774,GO:0006810,GO:0006811,GO:0006812,GO:0006873,GO:0006885,GO:0007035,GO:0008150,GO:0008324,GO:0008553,GO:0009987,GO:0015075,GO:0015077,GO:0015078,GO:0015318,GO:0015399,GO:0015405,GO:0015662,GO:0015672,GO:0015988,GO:0015991,GO:0016020,GO:0016021,GO:…		ko:K02148	ko00190,ko01100,ko04145,ko04150,ko04721,ko04966,ko05110,ko05120,ko05323,map00190,map01100,map04145,map04150,map04721,map04966,map05110,map05120,map05323	M00160			ko00000,ko00001,ko00002	3.A.2.2			V-ATPase_C
19254501	MAA_00215	655844	thioesterase	protein-coding	20160924	23.6563	63.7855	57.5773	60.0145	45.9763	35.3902	286.4	0.191486	1.14194	0.399288	0.479568	0.631535	0.839299	0.0760836	Not significant	XP_007816404.2	568076.XP_007816404.1	3.3699999999999997E-219	616	KOG4781@1|root,KOG4781@2759|Eukaryota,39S54@33154|Opisthokonta,3P2HS@4751|Fungi,3QT7S@4890|Ascomycota,218CK@147550|Sordariomycetes,3TCXS@5125|Hypocreales,3G1YN@34397|Clavicipitaceae	4751|Fungi	S	Thioesterase superfamily		GO:0005575,GO:0005622,GO:0005623,GO:0005737,GO:0005739,GO:0005740,GO:0005743,GO:0016020,GO:0019866,GO:0031090,GO:0031966,GO:0031967,GO:0031975,GO:0043226,GO:0043227,GO:0043229,GO:0043231,GO:0044422,GO:0044424,GO:0044429,GO:0044444,GO:0044446,GO:0044464	2.7.1.25	ko:K00860	ko00230,ko00920,ko01100,ko01120,map00230,map00920,map01100,map01120	M00176	R00509,R04928	RC00002,RC00078	ko00000,ko00001,ko00002,ko01000				4HBT
19254502	MAA_00216	655844	CCAAT-box-binding transcription factor	protein-coding	20220811	4.89852	8.24839	9.2456	11.4414	12.7106	10.5657	57.1102	0.612925	1.52936	0.413456	1.48244	0.138222	0.400236	0.397684	Not significant	XP_007816405.2	568076.XP_007816405.1	0	1706	COG5593@1|root,KOG2038@2759|Eukaryota,38CDC@33154|Opisthokonta,3NUH0@4751|Fungi,3QNYR@4890|Ascomycota,2166R@147550|Sordariomycetes,3TCQK@5125|Hypocreales,3G2S4@34397|Clavicipitaceae	4751|Fungi	JK	CBF/Mak21 family	MAK21	GO:0000027,GO:0003674,GO:0003676,GO:0003723,GO:0003729,GO:0005488,GO:0005575,GO:0005622,GO:0005623,GO:0005634,GO:0006996,GO:0008150,GO:0009987,GO:0016043,GO:0022607,GO:0022613,GO:0022618,GO:0030684,GO:0030686,GO:0030687,GO:0030689,GO:0030690,GO:0032991,GO:0034622,GO:0042254,GO:0042255,GO:0042273,GO:0043226,GO:0043227,GO:0043229,GO:0043231,GO:0043933,GO:0044085,GO:0044422,GO:0044424,GO:0044428,GO:…		ko:K14832					ko00000,ko03009				CBF
19254503	MAA_00217	655844	prolyl-tRNA synthetase	protein-coding	20160924	4.69909	0.982732	1.84667	1.26471	2.64341	4.5045	15.9411	0.233259	1.17549	0.842977	0.276708	0.782004			Not significant	XP_007816406.2	92637.XP_007810948.1	0	942	COG0442@1|root,KOG2324@2759|Eukaryota,38HAU@33154|Opisthokonta,3NU59@4751|Fungi,3QMG8@4890|Ascomycota,216M9@147550|Sordariomycetes,3TEVM@5125|Hypocreales,3G0C6@34397|Clavicipitaceae	4751|Fungi	J	Anticodon binding domain	PRS	GO:0003674,GO:0003824,GO:0004812,GO:0004827,GO:0005575,GO:0005622,GO:0005623,GO:0005737,GO:0005739,GO:0006082,GO:0006139,GO:0006399,GO:0006412,GO:0006418,GO:0006433,GO:0006518,GO:0006520,GO:0006725,GO:0006807,GO:0008150,GO:0008152,GO:0009058,GO:0009059,GO:0009987,GO:0010467,GO:0016070,GO:0016874,GO:0016875,GO:0019538,GO:0019752,GO:0032543,GO:0034641,GO:0034645,GO:0034660,GO:0043038,GO:0043039,GO:…	6.1.1.15	ko:K01881	ko00970,map00970	M00359,M00360	R03661	RC00055,RC00523	ko00000,ko00001,ko00002,ko01000,ko01007,ko03016				HGTP_anticodon,tRNA-synt_2b
19254504	MAA_00218	655844	hypothetical protein	protein-coding	20151028	0.753841	1.03273	0.892748	0.994032	0	0.358377	4.03173	-0.946848	-1.92766	1.48718	-0.636674	0.524337			Not significant	XP_007816407.2	92637.XP_007810946.1	0	877	29HFS@1|root,2RQNC@2759|Eukaryota,3AU9F@33154|Opisthokonta,3PI0G@4751|Fungi,3QZY5@4890|Ascomycota,21AH2@147550|Sordariomycetes,3TIF8@5125|Hypocreales,3G436@34397|Clavicipitaceae	4751|Fungi
19254505	MAA_00219	655844	origin recognition complex subunit 1	protein-coding	20220811	9.39555	5.67189	11.3291	12.5802	11.1889	8.82846	58.9941	0.375846	1.2976	0.441196	0.85188	0.394281	0.676677	0.169618	Not significant	XP_007816408.2	5111.M1W384	0	1152	COG1474@1|root,KOG1514@2759|Eukaryota,39C03@33154|Opisthokonta,3NU0T@4751|Fungi,3QM19@4890|Ascomycota,211ZF@147550|Sordariomycetes,3TG2B@5125|Hypocreales,3G3BN@34397|Clavicipitaceae	4751|Fungi	L	AAA domain	ORC1	GO:0000075,GO:0000076,GO:0000166,GO:0000228,GO:0000278,GO:0000785,GO:0000790,GO:0000808,GO:0003674,GO:0003676,GO:0003677,GO:0003682,GO:0003688,GO:0003690,GO:0003824,GO:0005488,GO:0005524,GO:0005575,GO:0005622,GO:0005623,GO:0005634,GO:0005654,GO:0005656,GO:0005657,GO:0005664,GO:0005694,GO:0006139,GO:0006259,GO:0006260,GO:0006261,GO:0006267,GO:0006270,GO:0006325,GO:0006342,GO:0006355,GO:0006725,GO:…		ko:K02603	ko04110,ko04111,ko04113,map04110,map04111,map04113	M00284			ko00000,ko00001,ko00002,ko03032,ko03036				AAA,BAH
19254506	MAA_00220	655844	pre-mRNA splicing factor prp46	protein-coding	20220811	19.1748	84.6137	41.1997	72.6473	53.3719	42.9662	313.974	0.260229	1.19767	0.477734	0.544716	0.585949	0.816565	0.088009	Not significant	XP_007816409.1	568076.XP_007816409.1	7.2100000000000005E-178	513	KOG0285@1|root,KOG0285@2759|Eukaryota,38DW7@33154|Opisthokonta,3NVRR@4751|Fungi,3QKDX@4890|Ascomycota,21215@147550|Sordariomycetes,3TDG3@5125|Hypocreales,3FZT9@34397|Clavicipitaceae	4751|Fungi	A	WD domain, G-beta repeat	PRP46	GO:0000151,GO:0000375,GO:0000377,GO:0000398,GO:0000974,GO:0005575,GO:0005622,GO:0005623,GO:0005634,GO:0005681,GO:0006139,GO:0006396,GO:0006397,GO:0006725,GO:0006807,GO:0008150,GO:0008152,GO:0008380,GO:0009987,GO:0010467,GO:0016070,GO:0016071,GO:0031461,GO:0032991,GO:0034641,GO:0043170,GO:0043226,GO:0043227,GO:0043229,GO:0043231,GO:0044237,GO:0044238,GO:0044422,GO:0044424,GO:0044428,GO:0044446,GO:…		ko:K11723,ko:K12862	ko03040,ko05225,map03040,map05225	M00353,M00355			ko00000,ko00001,ko00002,ko03036,ko03041,ko03400				WD40
19254507	MAA_00221	655844	ankyrin repeat domain-containing protein	protein-coding	20160924	41.8317	42.5357	17.1632	41.8488	33.2241	34.8785	211.482	0.142354	1.1037	0.472745	0.301122	0.763321	0.906353	0.0427028	Not significant	XP_007816410.2	568076.XP_007816410.1	4.6599999999999998E-139	395	COG0666@1|root,KOG4412@2759|Eukaryota,39VDP@33154|Opisthokonta,3NXYE@4751|Fungi,3QQ59@4890|Ascomycota,2173W@147550|Sordariomycetes,3THUY@5125|Hypocreales,3G4BM@34397|Clavicipitaceae	4751|Fungi	O	Ankyrin repeat	NAS6	GO:0005575,GO:0005622,GO:0005623,GO:0005634,GO:0005737,GO:0005829,GO:0006508,GO:0006807,GO:0008150,GO:0008152,GO:0009987,GO:0016043,GO:0019538,GO:0022607,GO:0032991,GO:0034622,GO:0043170,GO:0043226,GO:0043227,GO:0043229,GO:0043231,GO:0043248,GO:0043933,GO:0044085,GO:0044238,GO:0044424,GO:0044444,GO:0044464,GO:0065003,GO:0070682,GO:0071704,GO:0071840,GO:1901564		ko:K06694					ko00000,ko03051				Ank_2,Ank_3,Ank_4,Ank_5
19254508	MAA_00222	655844	M protein repeat protein	protein-coding	20220811	12.1029	13.5945	18.4878	22.6866	20.2095	21.1244	108.206	0.505666	1.41978	0.370912	1.36331	0.172786	0.448279	0.348452	Not significant	XP_007816411.1	568076.XP_007816411.1	0	1456	KOG4673@1|root,KOG4673@2759|Eukaryota,38G0Z@33154|Opisthokonta,3NWEB@4751|Fungi,3QRPC@4890|Ascomycota,216U3@147550|Sordariomycetes,3TFFR@5125|Hypocreales,3G0TR@34397|Clavicipitaceae	4751|Fungi	K	TATA element modulatory factor 1 DNA binding		GO:0005575,GO:0005622,GO:0005623,GO:0005737,GO:0005794,GO:0012505,GO:0043226,GO:0043227,GO:0043229,GO:0043231,GO:0044424,GO:0044444,GO:0044464		ko:K20286					ko00000,ko04131				TMF_DNA_bd,TMF_TATA_bd
19254509	MAA_00223	655844	hypothetical protein	protein-coding	20151028	24.9837	18.8721	10.6677	14.3371	20.5289	33.7497	123.139	0.291548	1.22395	0.405722	0.718592	0.472392	0.739741	0.130921	Not significant	XP_007816412.2	568076.XP_007816412.1	0	2077	2CUQQ@1|root,2RNQJ@2759|Eukaryota,39W23@33154|Opisthokonta,3NZ4E@4751|Fungi,3QPRI@4890|Ascomycota,214AE@147550|Sordariomycetes,3TH2Q@5125|Hypocreales,3G2NZ@34397|Clavicipitaceae	4751|Fungi
19254510	MAA_00224	655844	zinc finger domain-containing protein	protein-coding	20220811	34.9095	97.6004	69.9525	66.049	77.2952	59.3634	405.17	0.0622566	1.0441	0.393405	0.158251	0.874259	0.951384	0.0216442	Not significant	XP_007816413.1	568076.XP_007816413.1	0	1247	KOG1721@1|root,KOG1721@2759|Eukaryota,39T3J@33154|Opisthokonta,3NUFJ@4751|Fungi,3QKWD@4890|Ascomycota,215Z6@147550|Sordariomycetes,3TFM6@5125|Hypocreales,3G0BV@34397|Clavicipitaceae	4751|Fungi	S	C2H2 type zinc finger domain-containing protein	CRZ1	GO:0000003,GO:0000271,GO:0000278,GO:0000281,GO:0000282,GO:0000902,GO:0000910,GO:0000976,GO:0000977,GO:0000978,GO:0000981,GO:0000982,GO:0000987,GO:0001012,GO:0001067,GO:0001077,GO:0001228,GO:0002028,GO:0002831,GO:0002833,GO:0003674,GO:0003676,GO:0003677,GO:0003690,GO:0003700,GO:0005488,GO:0005515,GO:0005575,GO:0005622,GO:0005623,GO:0005634,GO:0005737,GO:0005829,GO:0005975,GO:0005976,GO:0006022,GO:…		ko:K21543					ko00000,ko03000				zf-C2H2
19254511	MAA_00225	655844	Alternative oxidase	protein-coding	20160813	21.3782	15.4863	21.7814	5.10327	4.78408	4.99464	73.5279	-1.87393	-3.66529	0.545095	-3.4378	0.000586456	0.0115321	1.93809	Down-regulated	XP_007816414.1	568076.XP_007816414.1	2.6599999999999998E-273	746	28JWX@1|root,2QSB5@2759|Eukaryota,38J5S@33154|Opisthokonta,3NU2X@4751|Fungi,3QK31@4890|Ascomycota,2168T@147550|Sordariomycetes,3TCUJ@5125|Hypocreales,3G30M@34397|Clavicipitaceae	4751|Fungi	Q	Alternative oxidase	AOX2	GO:0005575,GO:0005622,GO:0005623,GO:0005737,GO:0005739,GO:0005740,GO:0005743,GO:0016020,GO:0019866,GO:0031090,GO:0031966,GO:0031967,GO:0031975,GO:0043226,GO:0043227,GO:0043229,GO:0043231,GO:0044422,GO:0044424,GO:0044429,GO:0044444,GO:0044446,GO:0044464											AOX
19254513	MAA_00227	655844	hypothetical protein	protein-coding	20220811	95.4102	142.338	140.817	165.416	187.222	152.321	883.524	0.430813	1.34799	0.331593	1.29922	0.193867	0.473707	0.32449	Not significant	XP_007816416.2	92637.XP_007810937.1	3.6100000000000003E-77	242	KOG4813@1|root,KOG4813@2759|Eukaryota,39S4V@33154|Opisthokonta,3NWVD@4751|Fungi,3QRMG@4890|Ascomycota,21726@147550|Sordariomycetes,3TH1Z@5125|Hypocreales,3G1KC@34397|Clavicipitaceae	4751|Fungi	J	component of the eukaryotic translation initiation factor 3 (eIF-3) complex, which is involved in protein synthesis of a specialized repertoire of mRNAs and, together with other initiation factors, stimulates binding of mRNA and methionyl-tRNAi to the 40S ribosome. The eIF-3 complex specifically targets and initiates translation of a subset of mRNAs involved in cell proliferation	HCR1	GO:0000462,GO:0002181,GO:0003674,GO:0003676,GO:0003723,GO:0003743,GO:0005488,GO:0005575,GO:0005622,GO:0005623,GO:0005737,GO:0005852,GO:0006139,GO:0006364,GO:0006396,GO:0006412,GO:0006413,GO:0006518,GO:0006725,GO:0006807,GO:0008135,GO:0008150,GO:0008152,GO:0009058,GO:0009059,GO:0009987,GO:0010467,GO:0010494,GO:0016070,GO:0016072,GO:0019538,GO:0022613,GO:0030490,GO:0032991,GO:0034470,GO:0034641,GO:…		ko:K03245	ko03013,map03013				ko00000,ko00001,ko03009,ko03012				eIF3_subunit
19254514	MAA_00228	655844	Mitochondrial distribution and morphology protein family	protein-coding	20160924	5.8336	9.82461	3.01348	10.971	8.41787	12.8049	50.8655	0.767633	1.70247	0.523629	1.46598	0.142652	0.406726	0.390698	Not significant	XP_007816417.2	92637.XP_007810936.1	0	1157	28I95@1|root,2QQJG@2759|Eukaryota,38DIK@33154|Opisthokonta,3NUII@4751|Fungi,3QPUB@4890|Ascomycota,2153M@147550|Sordariomycetes,3TDSR@5125|Hypocreales,3G0D9@34397|Clavicipitaceae	4751|Fungi	S	Yeast mitochondrial distribution and morphology (MDM) proteins	MDM31	GO:0000001,GO:0005575,GO:0005622,GO:0005623,GO:0005634,GO:0005737,GO:0005739,GO:0005740,GO:0005743,GO:0006873,GO:0006996,GO:0007005,GO:0008150,GO:0009987,GO:0016020,GO:0016043,GO:0019216,GO:0019220,GO:0019222,GO:0019725,GO:0019866,GO:0031090,GO:0031323,GO:0031966,GO:0031967,GO:0031975,GO:0042592,GO:0043226,GO:0043227,GO:0043229,GO:0043231,GO:0044422,GO:0044424,GO:0044429,GO:0044444,GO:0044446,GO:…		ko:K17979					ko00000,ko03029				MDM31_MDM32
19254515	MAA_00229	655844	pre-rRNA-processing protein	protein-coding	20220811	37.0718	59.6207	36.4416	46.8182	58.0637	35.4818	273.498	0.0618964	1.04384	0.420887	0.147062	0.883083	0.952679	0.0210534	Not significant	XP_007816418.1	568076.XP_007816418.1	7.9899999999999995E-179	498	COG1094@1|root,KOG3273@2759|Eukaryota,38CB6@33154|Opisthokonta,3NTY8@4751|Fungi,3QN51@4890|Ascomycota,213YH@147550|Sordariomycetes,3TD2G@5125|Hypocreales,3G1G1@34397|Clavicipitaceae	4751|Fungi	O	K homology RNA-binding domain	PNO1	GO:0000447,GO:0000460,GO:0000462,GO:0000466,GO:0000469,GO:0000472,GO:0000478,GO:0000479,GO:0000966,GO:0000967,GO:0003674,GO:0003676,GO:0003723,GO:0005488,GO:0005515,GO:0005575,GO:0005622,GO:0005623,GO:0005634,GO:0005730,GO:0006139,GO:0006364,GO:0006396,GO:0006725,GO:0006807,GO:0008150,GO:0008152,GO:0009987,GO:0010467,GO:0016043,GO:0016070,GO:0016072,GO:0022607,GO:0022613,GO:0030490,GO:0030684,GO:…		ko:K11884					ko00000,ko03009,ko03051
19254516	MAA_00230	655844	phosphopyruvate hydratase	protein-coding	20220811	192.09	118.803	209.656	69.2704	65.9797	61.6341	717.433	-1.31109	-2.48129	0.353578	-3.70806	0.000208851	0.00520935	2.28322	Down-regulated	XP_007816419.1	568076.XP_007816419.1	2.94000000136613e-315	858	COG0148@1|root,KOG2670@2759|Eukaryota,38C66@33154|Opisthokonta,3NXC1@4751|Fungi,3QM10@4890|Ascomycota,215A6@147550|Sordariomycetes,3THH2@5125|Hypocreales,3G1RS@34397|Clavicipitaceae	4751|Fungi	G	Enolase, N-terminal domain	ENO1	GO:0000015,GO:0000322,GO:0000323,GO:0000324,GO:0003674,GO:0003810,GO:0003824,GO:0004634,GO:0005488,GO:0005515,GO:0005575,GO:0005576,GO:0005618,GO:0005622,GO:0005623,GO:0005634,GO:0005737,GO:0005739,GO:0005773,GO:0005829,GO:0005886,GO:0005975,GO:0005996,GO:0006006,GO:0006007,GO:0006082,GO:0006090,GO:0006091,GO:0006094,GO:0006096,GO:0006139,GO:0006163,GO:0006164,GO:0006165,GO:0006725,GO:0006732,GO:…	4.2.1.11	ko:K01689	ko00010,ko00680,ko01100,ko01110,ko01120,ko01130,ko01200,ko01230,ko03018,ko04066,map00010,map00680,map01100,map01110,map01120,map01130,map01200,map01230,map03018,map04066	M00001,M00002,M00003,M00346,M00394	R00658	RC00349	ko00000,ko00001,ko00002,ko01000,ko03019,ko04147			iMM904.YHR174W,iND750.YHR174W	Enolase_C,Enolase_N
19254517	MAA_00231	655844	Mitotic checkpoint serine/threonine protein kinase, Bub1	protein-coding	20220811	4.97227	4.22615	5.83814	4.48509	1.89895	3.7988	25.2194	-0.548163	-1.46222	0.502946	-1.0899	0.275756	0.569014	0.244877	Not significant	XP_007816420.1	568076.XP_007816420.1	0	2303	KOG1166@1|root,KOG1166@2759|Eukaryota,38DN1@33154|Opisthokonta,3NVH0@4751|Fungi,3QPA0@4890|Ascomycota,211XU@147550|Sordariomycetes,3THJC@5125|Hypocreales,3G06K@34397|Clavicipitaceae	4751|Fungi	D	Mad3/BUB1 hoMad3/BUB1 homology region 1	BUB1	GO:0000003,GO:0000070,GO:0000075,GO:0000228,GO:0000278,GO:0000280,GO:0000775,GO:0000776,GO:0000777,GO:0000778,GO:0000779,GO:0000780,GO:0000793,GO:0000794,GO:0000819,GO:0003674,GO:0003824,GO:0004672,GO:0004674,GO:0005488,GO:0005515,GO:0005575,GO:0005622,GO:0005623,GO:0005634,GO:0005694,GO:0005815,GO:0005816,GO:0005856,GO:0006325,GO:0006464,GO:0006468,GO:0006793,GO:0006796,GO:0006807,GO:0006914,GO:…	2.7.11.1	ko:K02178,ko:K06680	ko04110,ko04111,ko04113,ko04114,ko04914,map04110,map04111,map04113,map04114,map04914				ko00000,ko00001,ko01000,ko01001,ko03036				Mad3_BUB1_I,Mad3_BUB1_II,Pkinase
19254518	MAA_00232	655844	apurinic/apyrimidinic endonuclease-like protein	protein-coding	20220811	11.3744	5.68043	9.51227	21.4681	24.1215	29.9138	102.07	1.5166	2.86116	0.473213	3.2049	0.00135112	0.0206107	1.68591	Up-regulated	XP_007816421.2	568076.XP_007816421.1	9.7099999999999998E-281	769	COG0648@1|root,KOG3997@2759|Eukaryota,39CN0@33154|Opisthokonta,3NTXB@4751|Fungi,3QJYR@4890|Ascomycota,211I8@147550|Sordariomycetes,3TGBI@5125|Hypocreales,3G0G2@34397|Clavicipitaceae	4751|Fungi	L	AP endonuclease family 2	APN1	GO:0003674,GO:0003824,GO:0003906,GO:0004518,GO:0004527,GO:0004529,GO:0004536,GO:0005575,GO:0005622,GO:0005623,GO:0005634,GO:0005737,GO:0005739,GO:0006139,GO:0006259,GO:0006281,GO:0006284,GO:0006725,GO:0006807,GO:0006950,GO:0006974,GO:0008081,GO:0008150,GO:0008152,GO:0008296,GO:0008309,GO:0008311,GO:0008408,GO:0009987,GO:0016787,GO:0016788,GO:0016796,GO:0016895,GO:0017005,GO:0033554,GO:0034641,GO:…	4.2.99.18	ko:K10771	ko03410,map03410	M00296			ko00000,ko00001,ko00002,ko01000,ko03400				AP_endonuc_2
19254519	MAA_00233	655844	diacylglycerol o-acyltransferase	protein-coding	20220811	18.7478	10.6819	28.4896	43.3388	35.7562	51.5107	188.525	1.18582	2.27493	0.440751	2.69046	0.00713535	0.0634307	1.1977	Not significant	XP_007816422.2	568076.XP_007816422.1	0	866	KOG0831@1|root,KOG0831@2759|Eukaryota,38BMV@33154|Opisthokonta,3NX4Z@4751|Fungi,3QNEA@4890|Ascomycota,214D6@147550|Sordariomycetes,3TGD5@5125|Hypocreales,3G0E8@34397|Clavicipitaceae	4751|Fungi	I	Diacylglycerol acyltransferase	DGA1	GO:0003674,GO:0003824,GO:0004144,GO:0005575,GO:0005622,GO:0005623,GO:0005737,GO:0005783,GO:0005811,GO:0006629,GO:0006638,GO:0006639,GO:0006641,GO:0006643,GO:0006665,GO:0006672,GO:0006807,GO:0006996,GO:0008150,GO:0008152,GO:0008374,GO:0008610,GO:0009058,GO:0009987,GO:0010876,GO:0010883,GO:0010884,GO:0012505,GO:0016020,GO:0016021,GO:0016043,GO:0016411,GO:0016740,GO:0016746,GO:0016747,GO:0019432,GO:…	2.3.1.22	ko:K14457,ko:K14458	ko00561,ko04975,map00561,map04975		R03755,R03756	RC00004,RC00037	ko00000,ko00001,ko01000				DAGAT
19254520	MAA_00234	655844	zinc finger domain-containing protein	protein-coding	20220811	9.89175	30.5874	33.0213	36.8082	44.4682	42.0988	196.876	0.680561	1.60276	0.452002	1.50566	0.132155	0.390269	0.408636	Not significant	XP_007816423.1	568076.XP_007816423.1	0	979	KOG1721@1|root,KOG1721@2759|Eukaryota,39SX8@33154|Opisthokonta,3P02F@4751|Fungi,3QPCP@4890|Ascomycota,211EC@147550|Sordariomycetes,3TFWF@5125|Hypocreales,3G2AA@34397|Clavicipitaceae	4751|Fungi	S	Zinc finger, C2H2 type													zf-C2H2,zf-C2H2_6
19254521	MAA_00235	655844	sun	protein-coding	20220811	316.374	180.72	246.699	206.731	224.94	171.212	1346.68	-0.276818	-1.21152	0.344285	-0.804039	0.421374	0.701787	0.153795	Not significant	XP_007816424.1	568076.XP_007816424.1	4.74999998414185e-316	860	28HI0@1|root,2QPVV@2759|Eukaryota,39SS9@33154|Opisthokonta,3NUJ1@4751|Fungi,3QM7G@4890|Ascomycota,2140Z@147550|Sordariomycetes,3TG8C@5125|Hypocreales,3G24S@34397|Clavicipitaceae	4751|Fungi	S	Beta-glucosidase (SUN family)	SUN4	GO:0000272,GO:0003674,GO:0003824,GO:0004553,GO:0005488,GO:0005575,GO:0005576,GO:0005618,GO:0005622,GO:0005623,GO:0005737,GO:0005739,GO:0005759,GO:0005783,GO:0005975,GO:0005976,GO:0006073,GO:0006074,GO:0006076,GO:0006996,GO:0007005,GO:0008150,GO:0008152,GO:0008422,GO:0009056,GO:0009057,GO:0009251,GO:0009277,GO:0009986,GO:0009987,GO:0012505,GO:0015926,GO:0016043,GO:0016052,GO:0016787,GO:0016798,GO:…		ko:K01238					ko00000,ko01000				SUN
19254522	MAA_00236	655844	histone deacetylase phd1	protein-coding	20220811	7.94498	10.5247	13.9831	14.6842	17.0761	15.063	79.2761	0.459011	1.3746	0.461716	0.994142	0.320154	0.613483	0.212197	Not significant	XP_007816425.1	568076.XP_007816425.1	0	1020	COG0123@1|root,KOG1342@2759|Eukaryota,38BIK@33154|Opisthokonta,3NWW7@4751|Fungi,3QKQC@4890|Ascomycota,215HG@147550|Sordariomycetes,3TF7J@5125|Hypocreales,3G21C@34397|Clavicipitaceae	4751|Fungi	B	Histone deacetylase domain	HOS2	GO:0000118,GO:0000228,GO:0000785,GO:0000790,GO:0001932,GO:0001934,GO:0003674,GO:0003824,GO:0004407,GO:0005575,GO:0005622,GO:0005623,GO:0005634,GO:0005654,GO:0005694,GO:0005737,GO:0006323,GO:0006325,GO:0006333,GO:0006338,GO:0006342,GO:0006355,GO:0006357,GO:0006464,GO:0006476,GO:0006807,GO:0006996,GO:0008150,GO:0008152,GO:0009889,GO:0009890,GO:0009892,GO:0009893,GO:0009966,GO:0009967,GO:0009987,GO:…	3.5.1.98	ko:K11404,ko:K11483	ko04919,ko05034,ko05165,ko05203,map04919,map05034,map05165,map05203				ko00000,ko00001,ko01000,ko03036				Hist_deacetyl
19254523	MAA_00237	655844	hypothetical protein	protein-coding	20220811	8.58109	17.6331	18.4099	15.5319	16.598	13.1103	89.8643	-0.0146482	-1.01021	0.473437	-0.0309401	0.975317	0.989968	0.00437898	Not significant	XP_007816426.1	568076.XP_007816426.1	6.72E-302	825	COG5034@1|root,KOG1973@2759|Eukaryota,38E9X@33154|Opisthokonta,3NYCY@4751|Fungi,3QR99@4890|Ascomycota,215IZ@147550|Sordariomycetes,3TD8W@5125|Hypocreales,3G2F5@34397|Clavicipitaceae	4751|Fungi	B	Inhibitor of growth proteins N-terminal histone-binding				ko:K11319,ko:K11396					ko00000,ko03036				ING
19254524	MAA_00238	655844	Mni1p	protein-coding	20220811	5.12066	7.60782	10.9658	14.1831	8.9313	1.65242	48.4611	0.152285	1.11133	0.694808	0.219176	0.826513	0.933766	0.029762	Not significant	XP_007816427.2	92637.XP_007810926.1	1.2900000000000001E-241	667	COG3897@1|root,KOG2920@2759|Eukaryota,38D0Y@33154|Opisthokonta,3NYCQ@4751|Fungi,3QRCA@4890|Ascomycota,212XA@147550|Sordariomycetes,3TFAF@5125|Hypocreales,3G3YS@34397|Clavicipitaceae	4751|Fungi	S	Saccharomyces cerevisiae YIL110w		GO:0000027,GO:0003674,GO:0003824,GO:0005575,GO:0005622,GO:0005623,GO:0005634,GO:0005737,GO:0006417,GO:0006450,GO:0006464,GO:0006479,GO:0006807,GO:0006996,GO:0008150,GO:0008152,GO:0008168,GO:0008170,GO:0008213,GO:0008757,GO:0009889,GO:0009891,GO:0009893,GO:0009987,GO:0010468,GO:0010556,GO:0010557,GO:0010604,GO:0010608,GO:0010628,GO:0016043,GO:0016740,GO:0016741,GO:0018021,GO:0018064,GO:0018193,GO:…	2.1.1.85	ko:K18803					ko00000,ko01000,ko03009
19254526	MAA_00240	655844	Helicase-associated domain protein	protein-coding	20220811	31.0699	32.3552	37.1106	28.5723	32.0734	28.9987	190.18	-0.266716	-1.20307	0.347704	-0.767077	0.443036	0.716953	0.144509	Not significant	XP_007816429.2	568076.XP_007816429.1	0	1479	COG1643@1|root,KOG3065@1|root,KOG0922@2759|Eukaryota,KOG3065@2759|Eukaryota,38GIR@33154|Opisthokonta,3NWVV@4751|Fungi,3QM0T@4890|Ascomycota,2189V@147550|Sordariomycetes,3TCP8@5125|Hypocreales,3G1FR@34397|Clavicipitaceae	4751|Fungi	A	Helicase associated domain (HA2) Add an annotation	prh1	GO:0000166,GO:0000462,GO:0003674,GO:0003676,GO:0003723,GO:0003724,GO:0003824,GO:0004004,GO:0004386,GO:0005488,GO:0005524,GO:0005575,GO:0005622,GO:0005623,GO:0005634,GO:0005730,GO:0005737,GO:0006139,GO:0006364,GO:0006396,GO:0006725,GO:0006807,GO:0008026,GO:0008144,GO:0008150,GO:0008152,GO:0008186,GO:0009987,GO:0010467,GO:0016070,GO:0016072,GO:0016462,GO:0016787,GO:0016817,GO:0016818,GO:0016887,GO:…	3.6.4.13	ko:K12818,ko:K14781,ko:K17820	ko03040,ko04621,map03040,map04621				ko00000,ko00001,ko01000,ko03009,ko03041				DEAD,HA2,Helicase_C,OB_NTP_bind
19254527	MAA_00241	655844	GTP-binding protein	protein-coding	20220811	6.04552	11.4054	13.1897	11.5838	9.08745	10.3889	61.7008	0.024626	1.01722	0.438097	0.0562112	0.955174	0.983385	0.00727663	Not significant	XP_007816430.1	568076.XP_007816430.1	0	1670	COG5258@1|root,KOG1143@2759|Eukaryota,39B0D@33154|Opisthokonta,3NXN2@4751|Fungi,3QKNW@4890|Ascomycota,211NE@147550|Sordariomycetes,3TDD5@5125|Hypocreales,3G1XW@34397|Clavicipitaceae	4751|Fungi	J	Elongation factor Tu GTP binding domain													GTP_EFTU
19254528	MAA_00242	655844	uroporphyrinogen decarboxylase	protein-coding	20220811	95.91	82.9687	122.14	39.072	55.3938	46.1072	441.592	-1.09354	-2.13397	0.371474	-2.94378	0.00324231	0.0373645	1.42754	Down-regulated	XP_007816431.2	568076.XP_007816431.1	1.1200000000000001E-255	702	COG0407@1|root,KOG2872@2759|Eukaryota,38DMD@33154|Opisthokonta,3NWZ0@4751|Fungi,3QM3Q@4890|Ascomycota,215TJ@147550|Sordariomycetes,3TFRP@5125|Hypocreales,3G0RB@34397|Clavicipitaceae	4751|Fungi	H	Uroporphyrinogen decarboxylase (URO-D)	HEM12	GO:0003674,GO:0003824,GO:0004853,GO:0005575,GO:0005622,GO:0005623,GO:0005634,GO:0005737,GO:0005829,GO:0006725,GO:0006778,GO:0006779,GO:0006783,GO:0006807,GO:0008150,GO:0008152,GO:0009058,GO:0009987,GO:0016829,GO:0016830,GO:0016831,GO:0018130,GO:0019438,GO:0033013,GO:0033014,GO:0034641,GO:0042168,GO:0042440,GO:0043226,GO:0043227,GO:0043229,GO:0043231,GO:0044237,GO:0044249,GO:0044271,GO:0044424,GO:…	4.1.1.37	ko:K01599	ko00860,ko01100,ko01110,map00860,map01100,map01110	M00121	R03197,R04972	RC00872	ko00000,ko00001,ko00002,ko01000				URO-D
19254529	MAA_00243	655844	hypothetical protein	protein-coding	20220811	14.8617	21.2426	6.83234	17.6905	29.3257	16.5105	106.463	0.533277	1.44721	0.776014	0.6872	0.491957			Not significant	XP_007816432.1	568076.XP_007816432.1	7.2799999999999998E-101	292	2CIR3@1|root,2S3S2@2759|Eukaryota,3A8YX@33154|Opisthokonta,3P7N1@4751|Fungi,3QYU8@4890|Ascomycota,21BC1@147550|Sordariomycetes,3TIPD@5125|Hypocreales,3G45P@34397|Clavicipitaceae	4751|Fungi	S	Protein of unknown function (DUF3602)		GO:0005575,GO:0005622,GO:0005623,GO:0005737,GO:0044424,GO:0044464											DUF3602
19254530	MAA_00244	655844	Velvet 2	protein-coding	20160924	40.7845	41.1233	58.1387	35.9962	40.0505	27.0762	243.169	-0.311671	-1.24114	0.370333	-0.841596	0.400014	0.681342	0.166635	Not significant	XP_007816433.2	568076.XP_007816433.1	0	934	2BH76@1|root,2S1B4@2759|Eukaryota,38GG4@33154|Opisthokonta,3NX0P@4751|Fungi,3QP2T@4890|Ascomycota,21497@147550|Sordariomycetes,3TEAW@5125|Hypocreales,3G114@34397|Clavicipitaceae	4751|Fungi	K	Velvet factor	velB	GO:0000003,GO:0003006,GO:0005575,GO:0005622,GO:0005623,GO:0005634,GO:0005737,GO:0005975,GO:0005984,GO:0005991,GO:0005992,GO:0006725,GO:0007049,GO:0008150,GO:0008152,GO:0009058,GO:0009311,GO:0009312,GO:0009314,GO:0009403,GO:0009404,GO:0009416,GO:0009628,GO:0009653,GO:0009889,GO:0009891,GO:0009893,GO:0009987,GO:0010564,GO:0010721,GO:0010913,GO:0010914,GO:0016051,GO:0018130,GO:0019222,GO:0019438,GO:…											Velvet
19254531	MAA_00245	655844	ATP phosphoribosyltransferase	protein-coding	20160924	24.5812	21.8868	30.6692	8.82796	23.1258	22.363	131.454	-0.433237	-1.35026	0.48035	-0.901919	0.3671	0.651075	0.186369	Not significant	XP_007816434.2	568076.XP_007816434.1	9.2599999999999992E-233	642	COG0040@1|root,KOG2831@2759|Eukaryota,38BT1@33154|Opisthokonta,3NU58@4751|Fungi,3QQS0@4890|Ascomycota,2130H@147550|Sordariomycetes,3TG8S@5125|Hypocreales,3G37F@34397|Clavicipitaceae	4751|Fungi	E	ATP phosphoribosyltransferase	HIS1	GO:0000105,GO:0003674,GO:0003824,GO:0003879,GO:0006082,GO:0006520,GO:0006547,GO:0006725,GO:0006807,GO:0008150,GO:0008152,GO:0008652,GO:0009058,GO:0009987,GO:0016053,GO:0016740,GO:0016757,GO:0016763,GO:0018130,GO:0019438,GO:0019752,GO:0034641,GO:0043436,GO:0044237,GO:0044238,GO:0044249,GO:0044281,GO:0044283,GO:0046394,GO:0046483,GO:0052803,GO:0071704,GO:1901360,GO:1901362,GO:1901564,GO:1901566,GO:…	2.4.2.17	ko:K00765	ko00340,ko01100,ko01110,ko01230,map00340,map01100,map01110,map01230	M00026	R01071	RC02819,RC03200	ko00000,ko00001,ko00002,ko01000				HisG,HisG_C
19254532	MAA_00246	655844	calcium permeable channel	protein-coding	20220811	4.57091	3.10459	6.51641	3.05534	4.03231	4.1263	25.4059	-0.265304	-1.20189	0.434926	-0.609997	0.541863	0.789163	0.102833	Not significant	XP_007816435.1	568076.XP_007816435.1	0	4120	KOG2301@1|root,KOG2301@2759|Eukaryota,38BYK@33154|Opisthokonta,3NUK8@4751|Fungi,3QMP9@4890|Ascomycota,2127F@147550|Sordariomycetes,3TEUE@5125|Hypocreales,3G2UF@34397|Clavicipitaceae	4751|Fungi	PT	Ion transport protein	CCH1	GO:0001508,GO:0003674,GO:0005215,GO:0005216,GO:0005244,GO:0005245,GO:0005261,GO:0005262,GO:0005575,GO:0005623,GO:0005886,GO:0005887,GO:0006810,GO:0006811,GO:0006812,GO:0006816,GO:0006873,GO:0006874,GO:0006875,GO:0007154,GO:0007165,GO:0007204,GO:0008150,GO:0008324,GO:0009987,GO:0015075,GO:0015085,GO:0015267,GO:0015318,GO:0016020,GO:0016021,GO:0019722,GO:0019725,GO:0019932,GO:0022803,GO:0022832,GO:…		ko:K21864					ko00000,ko02000	1.A.1.11.10,1.A.1.11.23			Ion_trans
19254533	MAA_00247	655844	PHD-finger domain-containing protein	protein-coding	20160924	4.83009	3.90396	6.99326	6.03852	9.54315	9.87587	41.1848	0.627268	1.54464	0.500625	1.25297	0.210217	0.494221	0.306079	Not significant	XP_007816436.2	568076.XP_007816436.1	0	1118	COG5076@1|root,KOG1472@2759|Eukaryota,38SZW@33154|Opisthokonta,3NYR7@4751|Fungi,3QK8E@4890|Ascomycota,21R2K@147550|Sordariomycetes,3TENS@5125|Hypocreales,3G35B@34397|Clavicipitaceae	4751|Fungi	BK	PHD-finger			2.7.7.6	ko:K00960					ko00000,ko01000				PHD
19254534	MAA_00248	655844	High mobility group, HMG1/HMG2	protein-coding	20160813	1.64672	1.12742	2.25514	0	1.49511	1.03184	7.55623	-0.926987	-1.9013	1.33652	-0.693584	0.487943			Not significant	XP_007816437.1	568076.XP_007816437.1	5.3300000000000004E-267	731	KOG0527@1|root,KOG0528@2759|Eukaryota,3A2YM@33154|Opisthokonta,3P8CC@4751|Fungi,3QRYU@4890|Ascomycota,218H0@147550|Sordariomycetes,3TIYW@5125|Hypocreales,3G6D7@34397|Clavicipitaceae	4751|Fungi	B	high mobility group		GO:0000122,GO:0000976,GO:0000977,GO:0000978,GO:0000981,GO:0000982,GO:0000987,GO:0001012,GO:0001067,GO:0001077,GO:0001078,GO:0001227,GO:0001228,GO:0003674,GO:0003676,GO:0003677,GO:0003690,GO:0003700,GO:0005488,GO:0005575,GO:0005622,GO:0005623,GO:0005634,GO:0005667,GO:0005737,GO:0006139,GO:0006351,GO:0006355,GO:0006357,GO:0006366,GO:0006725,GO:0006807,GO:0006950,GO:0006995,GO:0007154,GO:0007329,GO:…											HMG_box
19254535	MAA_00249	655844	MutS domain V	protein-coding	20160924	17.8198	22.1738	32.6287	19.0672	9.84917	6.83703	108.376	-0.934858	-1.9117	0.700552	-1.33446	0.182053	0.460084	0.337163	Not significant	XP_007816438.2	568076.XP_007816438.1	5.68E-100	317	COG0249@1|root,KOG0221@2759|Eukaryota,38FDG@33154|Opisthokonta,3NVR7@4751|Fungi,3QJJ8@4890|Ascomycota,21172@147550|Sordariomycetes,3TFXJ@5125|Hypocreales,3G4VZ@34397|Clavicipitaceae	4751|Fungi	L	DNA mismatch repair protein Msh5		GO:0000003,GO:0000228,GO:0000280,GO:0000793,GO:0000794,GO:0000795,GO:0003674,GO:0003676,GO:0003677,GO:0003690,GO:0003824,GO:0005488,GO:0005575,GO:0005622,GO:0005623,GO:0005634,GO:0005694,GO:0006139,GO:0006259,GO:0006281,GO:0006298,GO:0006310,GO:0006725,GO:0006807,GO:0006950,GO:0006974,GO:0006996,GO:0007049,GO:0007059,GO:0007127,GO:0007129,GO:0007131,GO:0008094,GO:0008150,GO:0008152,GO:0009987,GO:…		ko:K08741					ko00000,ko03400				MutS_III,MutS_IV,MutS_V
19254536	MAA_00250	655844	hypothetical protein	protein-coding	20220811	12.1745	5.65123	2.90121	5.11134	9.96548	2.18188	37.9856	-0.199905	-1.14862	0.752374	-0.265699	0.790471	0.919937	0.036242	Not significant	XP_007816439.1	568076.XP_007816439.1	5.5900000000000003E-221	609	2F19M@1|root,2T2AW@2759|Eukaryota,3A9T1@33154|Opisthokonta,3P794@4751|Fungi,3QY4S@4890|Ascomycota,21A0I@147550|Sordariomycetes,3TJ4R@5125|Hypocreales,3G462@34397|Clavicipitaceae	4751|Fungi
19254537	MAA_00251	655844	protein phosphatase PP2A regulatory subunit B	protein-coding	20220811	65.5189	93.3847	106.576	86.5638	77.0632	74.1574	503.264	-0.293321	-1.22546	0.352965	-0.831021	0.405962	0.68699	0.16305	Not significant	XP_007816440.1	568076.XP_007816440.1	0	947	COG5170@1|root,KOG1354@2759|Eukaryota,38CMI@33154|Opisthokonta,3NWEP@4751|Fungi,3QK1B@4890|Ascomycota,212TY@147550|Sordariomycetes,3TF3Z@5125|Hypocreales,3FZSI@34397|Clavicipitaceae	4751|Fungi	T	Protein phosphatase PP2A regulatory subunit B	CDC55	GO:0000003,GO:0000075,GO:0000159,GO:0000278,GO:0000280,GO:0000322,GO:0000323,GO:0000324,GO:0000329,GO:0000910,GO:0001100,GO:0003674,GO:0005575,GO:0005622,GO:0005623,GO:0005634,GO:0005737,GO:0005773,GO:0005774,GO:0005819,GO:0005829,GO:0005856,GO:0005933,GO:0005934,GO:0005935,GO:0005937,GO:0006355,GO:0006464,GO:0006470,GO:0006793,GO:0006796,GO:0006807,GO:0006996,GO:0007049,GO:0007059,GO:0007088,GO:…		ko:K04354	ko03015,ko04071,ko04111,ko04151,ko04152,ko04261,ko04390,ko04391,ko04530,ko04728,ko05142,ko05160,ko05165,map03015,map04071,map04111,map04151,map04152,map04261,map04390,map04391,map04530,map04728,map05142,map05160,map05165				ko00000,ko00001,ko01009,ko03036				WD40
19254539	MAA_00253	655844	AMP deaminase	protein-coding	20160813	15.6795	14.9077	28.094	24.8407	22.0401	27.4553	133.017	0.341364	1.26695	0.389485	0.876451	0.380785	0.662695	0.178686	Not significant	XP_007816442.1	568076.XP_007816442.1	0	1915	COG1816@1|root,KOG1096@2759|Eukaryota,38E4C@33154|Opisthokonta,3NU92@4751|Fungi,3QJJD@4890|Ascomycota,213EY@147550|Sordariomycetes,3TGNP@5125|Hypocreales,3G0WR@34397|Clavicipitaceae	4751|Fungi	F	Adenosine/AMP deaminase	AMD1	GO:0003674,GO:0003824,GO:0003876,GO:0005575,GO:0005622,GO:0005623,GO:0005737,GO:0006139,GO:0006144,GO:0006163,GO:0006178,GO:0006725,GO:0006753,GO:0006793,GO:0006796,GO:0006807,GO:0008150,GO:0008152,GO:0009058,GO:0009112,GO:0009113,GO:0009117,GO:0009987,GO:0016787,GO:0016810,GO:0016814,GO:0018130,GO:0019239,GO:0019438,GO:0019637,GO:0034641,GO:0034654,GO:0042440,GO:0043094,GO:0043096,GO:0043101,GO:…	3.5.4.6	ko:K01490	ko00230,ko01100,ko01110,ko01130,map00230,map01100,map01110,map01130		R00181	RC00477	ko00000,ko00001,ko01000				A_deaminase
19254540	MAA_00254	655844	SH3 domain-containing protein	protein-coding	20160924	21.1436	29.926	34.1484	24.9602	23.491	31.2006	164.87	-0.0512005	-1.03613	0.344328	-0.148697	0.881793	0.952679	0.0210534	Not significant	XP_007816443.2	568076.XP_007816443.1	0	2027	2CMH7@1|root,2QQC3@2759|Eukaryota,38F6M@33154|Opisthokonta,3NXRA@4751|Fungi,3QKIV@4890|Ascomycota,216CR@147550|Sordariomycetes,3TFRX@5125|Hypocreales,3FZZ3@34397|Clavicipitaceae	4751|Fungi	T	SLA1 homology domain 1, SHD1	SLA1	GO:0000147,GO:0003674,GO:0005488,GO:0005515,GO:0005575,GO:0005622,GO:0005623,GO:0005634,GO:0005635,GO:0005643,GO:0005737,GO:0005856,GO:0005933,GO:0005935,GO:0005937,GO:0005938,GO:0006810,GO:0006897,GO:0006898,GO:0006996,GO:0007010,GO:0007015,GO:0008064,GO:0008150,GO:0009987,GO:0010639,GO:0012505,GO:0015629,GO:0016043,GO:0016192,GO:0022607,GO:0030029,GO:0030036,GO:0030427,GO:0030447,GO:0030448,GO:…		ko:K20046					ko00000,ko04131				DUF1720,SH3_1,SH3_9,SHD1
19254541	MAA_00255	655844	TRAM/LAG1/CLN8 like protein	protein-coding	20160813	38.26	52.6679	82.9637	37.3661	31.5478	25.0881	267.894	-0.689902	-1.61317	0.425335	-1.62202	0.104799	0.341503	0.466605	Not significant	XP_007816444.1	568076.XP_007816444.1	1.9799999999999999E-188	523	KOG4561@1|root,KOG4561@2759|Eukaryota,39VH8@33154|Opisthokonta,3NWZ1@4751|Fungi,3QNQI@4890|Ascomycota,2118M@147550|Sordariomycetes,3TEX7@5125|Hypocreales,3G3XE@34397|Clavicipitaceae	4751|Fungi	T	TLC domain		GO:0005575,GO:0005622,GO:0005623,GO:0005737,GO:0005783,GO:0012505,GO:0016020,GO:0016021,GO:0031224,GO:0043226,GO:0043227,GO:0043229,GO:0043231,GO:0044424,GO:0044425,GO:0044444,GO:0044464											TRAM_LAG1_CLN8
19254542	MAA_00256	655844	oligomeric Golgi complex component	protein-coding	20220811	5.67812	8.95806	10.3119	9.6038	6.41917	5.34468	46.3157	-0.184766	-1.13663	0.566417	-0.326201	0.744272	0.895937	0.0477224	Not significant	XP_007816445.1	568076.XP_007816445.1	3.4899999999999997E-288	789	KOG2069@1|root,KOG2069@2759|Eukaryota,38FHH@33154|Opisthokonta,3NU7N@4751|Fungi,3QMX5@4890|Ascomycota,213H0@147550|Sordariomycetes,3TGCY@5125|Hypocreales,3G3YY@34397|Clavicipitaceae	4751|Fungi	U	Dor1-like family		GO:0005575,GO:0005622,GO:0005623,GO:0005737,GO:0005794,GO:0006810,GO:0006886,GO:0006891,GO:0008104,GO:0008150,GO:0012505,GO:0015031,GO:0015833,GO:0016192,GO:0017119,GO:0032991,GO:0033036,GO:0034613,GO:0042886,GO:0043226,GO:0043227,GO:0043229,GO:0043231,GO:0044422,GO:0044424,GO:0044431,GO:0044444,GO:0044446,GO:0044464,GO:0045184,GO:0046907,GO:0048193,GO:0051179,GO:0051234,GO:0051641,GO:0051649,GO:…		ko:K20295					ko00000,ko04131				Dor1
19254543	MAA_00257	655844	hypothetical protein	protein-coding	20220811	23.1632	39.5831	25.2084	34.4316	43.0294	33.0708	198.487	0.282206	1.21605	0.388569	0.72627	0.467673	0.737893	0.132007	Not significant	XP_007816446.1	568076.XP_007816446.1	1.55E-209	586	28HT9@1|root,2QQ4F@2759|Eukaryota,39XND@33154|Opisthokonta,3P128@4751|Fungi,3QS2E@4890|Ascomycota,216BY@147550|Sordariomycetes,3TDJY@5125|Hypocreales,3G6E3@34397|Clavicipitaceae	4751|Fungi	S	axonemal central apparatus assembly				ko:K18626					ko00000,ko04812
19254544	MAA_00258	655844	proteinrelated to prefoldin subunit 1	protein-coding	20220810	6.30036	0	12.994	8.88212	2.99289	0	31.1694	-0.709301	-1.63501	1.68984	-0.419744	0.674673			Not significant	XP_007816447.1	568076.XP_007816447.1	7.5799999999999993E-77	229	KOG3501@1|root,KOG3501@2759|Eukaryota,3A4PS@33154|Opisthokonta,3P4ET@4751|Fungi,3QW3Y@4890|Ascomycota,21ASI@147550|Sordariomycetes,3TISQ@5125|Hypocreales,3G4EG@34397|Clavicipitaceae	4751|Fungi	O	Prefoldin subunit		GO:0005575,GO:0005622,GO:0005623,GO:0005737,GO:0006457,GO:0006996,GO:0007010,GO:0007021,GO:0008150,GO:0009987,GO:0016043,GO:0016272,GO:0022607,GO:0032991,GO:0034622,GO:0043933,GO:0044085,GO:0044424,GO:0044464,GO:0065003,GO:0071840		ko:K09548					ko00000,ko03110				Prefoldin_2
19254545	MAA_00259	655844	eukaryotic ribosome biogenesis protein 1	protein-coding	20160813	1199.96	831.933	372.193	966.748	1055.09	1077.71	5503.63	0.39248	1.31265	0.405099	0.96885	0.33262	0.625212	0.203972	Not significant	XP_007816448.1	568076.XP_007816448.1	0	1479	KOG0650@1|root,KOG0650@2759|Eukaryota,38DR5@33154|Opisthokonta,3NU5U@4751|Fungi,3QM1M@4890|Ascomycota,212KP@147550|Sordariomycetes,3TGYZ@5125|Hypocreales,3G2TT@34397|Clavicipitaceae	4751|Fungi	J	Component of the NOP7 complex, which is required for maturation of the 25S and 5.8S ribosomal RNAs and formation of the 60S ribosome	ERB1	GO:0000463,GO:0000470,GO:0003674,GO:0003676,GO:0003723,GO:0005488,GO:0005575,GO:0005622,GO:0005623,GO:0005634,GO:0005730,GO:0006139,GO:0006364,GO:0006396,GO:0006725,GO:0006807,GO:0008150,GO:0008152,GO:0009987,GO:0010467,GO:0016070,GO:0016072,GO:0019843,GO:0022613,GO:0030684,GO:0030686,GO:0030687,GO:0031974,GO:0031981,GO:0032991,GO:0034470,GO:0034641,GO:0034660,GO:0035690,GO:0042221,GO:0042254,GO:…		ko:K14824					ko00000,ko03009				BOP1NT,WD40
19254546	MAA_00260	655844	MSC1 protein	protein-coding	20220811	108.557	57.4074	108.53	162.065	182.366	224.812	843.737	1.08549	2.1221	0.365169	2.97257	0.00295319	0.0352344	1.45303	Up-regulated	XP_007816449.1	568076.XP_007816449.1	0	1057	29FDA@1|root,2RNIV@2759|Eukaryota,38HIW@33154|Opisthokonta,3NU2H@4751|Fungi,3QR9N@4890|Ascomycota,216HX@147550|Sordariomycetes,3TDXN@5125|Hypocreales,3G0BG@34397|Clavicipitaceae	4751|Fungi	O	Putative stress-responsive nuclear envelope protein		GO:0000003,GO:0000280,GO:0005575,GO:0005622,GO:0005623,GO:0005634,GO:0005635,GO:0005737,GO:0005739,GO:0005783,GO:0005886,GO:0006139,GO:0006259,GO:0006310,GO:0006725,GO:0006807,GO:0006996,GO:0007049,GO:0007127,GO:0007131,GO:0008150,GO:0008152,GO:0009987,GO:0012505,GO:0016020,GO:0016043,GO:0022402,GO:0022414,GO:0031967,GO:0031975,GO:0034641,GO:0035825,GO:0043170,GO:0043226,GO:0043227,GO:0043229,GO:…											Ish1
19254547	MAA_00261	655844	26S protease regulatory subunit 6A	protein-coding	20220811	215.923	232.498	171.673	316.471	317.783	374.001	1628.35	0.488392	1.40288	0.310576	1.57253	0.115827	0.36083	0.442698	Not significant	XP_007816450.1	568076.XP_007816450.1	3.67e-310	847	COG1222@1|root,KOG0652@2759|Eukaryota,38BDY@33154|Opisthokonta,3NV1G@4751|Fungi,3QNKJ@4890|Ascomycota,21420@147550|Sordariomycetes,3TGN7@5125|Hypocreales,3G01P@34397|Clavicipitaceae	4751|Fungi	O	Belongs to the AAA ATPase family	RPT5	GO:0000166,GO:0000502,GO:0003674,GO:0003824,GO:0005488,GO:0005515,GO:0005524,GO:0005575,GO:0005622,GO:0005623,GO:0005634,GO:0005737,GO:0005829,GO:0005838,GO:0006355,GO:0006357,GO:0006508,GO:0006511,GO:0006807,GO:0006950,GO:0007088,GO:0007346,GO:0008134,GO:0008144,GO:0008150,GO:0008152,GO:0008540,GO:0009056,GO:0009057,GO:0009889,GO:0009891,GO:0009893,GO:0009894,GO:0009896,GO:0009987,GO:0010033,GO:…		ko:K03065	ko03050,ko05169,map03050,map05169	M00341			ko00000,ko00001,ko00002,ko03051				AAA
19254548	MAA_00262	655844	proteinrelated to ribosomal protein YmL11 precursor, mitochondrial	protein-coding	20160924	25.687	58.4408	33.7757	57.2172	52.3932	52.6308	280.145	0.488698	1.40318	0.410398	1.19079	0.233737	0.523618	0.280985	Not significant	XP_007816451.2	568076.XP_007816451.1	3.7399999999999999E-215	597	COG0244@1|root,2QRUI@2759|Eukaryota,38ZZV@33154|Opisthokonta,3NYM1@4751|Fungi,3QT2I@4890|Ascomycota,213W1@147550|Sordariomycetes,3TEFP@5125|Hypocreales,3G3TM@34397|Clavicipitaceae	4751|Fungi	J	ribosomal protein		GO:0000313,GO:0000315,GO:0003674,GO:0003735,GO:0005198,GO:0005575,GO:0005622,GO:0005623,GO:0005737,GO:0005739,GO:0005759,GO:0005761,GO:0005762,GO:0005840,GO:0006412,GO:0006518,GO:0006807,GO:0008150,GO:0008152,GO:0009058,GO:0009059,GO:0009987,GO:0010467,GO:0015934,GO:0019538,GO:0031974,GO:0032543,GO:0032991,GO:0034641,GO:0034645,GO:0043043,GO:0043170,GO:0043226,GO:0043227,GO:0043228,GO:0043229,GO:…		ko:K02864	ko03010,map03010	M00178,M00179			br01610,ko00000,ko00001,ko00002,ko03011				Ribosomal_L10
19254549	MAA_00263	655844	UPF0132 domain protein	protein-coding	20220810	0	20.0999	2.29425	7.4729	7.31305	7.80136	44.9815	0.121034	1.08751	1.30862	0.09249	0.926309			Not significant	XP_007816452.2	568076.XP_007816452.1	1.42E-85	253	2CY0F@1|root,2S13M@2759|Eukaryota,3A3EM@33154|Opisthokonta,3P3UV@4751|Fungi,3QUA1@4890|Ascomycota,219DW@147550|Sordariomycetes,3TI1U@5125|Hypocreales,3G6N0@34397|Clavicipitaceae	4751|Fungi
19254550	MAA_00264	655844	tRNA ligase TRL1	protein-coding	20220811	12.6464	8.17455	9.35271	86.8421	89.762	95.1521	301.93	3.12862	8.74596	0.352135	8.88471	6.40904e-19	3.96987e-16	15.4012	Up-regulated	XP_007816453.1	568076.XP_007816453.1	0	1589	COG5324@1|root,2QQB9@2759|Eukaryota,38NQS@33154|Opisthokonta,3NUZY@4751|Fungi,3QNAM@4890|Ascomycota,215Q6@147550|Sordariomycetes,3TFH9@5125|Hypocreales,3G1PG@34397|Clavicipitaceae	4751|Fungi	H	RNA ligase	trl1	GO:0000394,GO:0003674,GO:0003824,GO:0003972,GO:0004112,GO:0004113,GO:0005575,GO:0005622,GO:0005623,GO:0005634,GO:0005635,GO:0005637,GO:0006139,GO:0006388,GO:0006396,GO:0006399,GO:0006417,GO:0006725,GO:0006793,GO:0006796,GO:0006807,GO:0006950,GO:0008033,GO:0008081,GO:0008150,GO:0008152,GO:0008380,GO:0008452,GO:0009889,GO:0009891,GO:0009893,GO:0009987,GO:0010467,GO:0010468,GO:0010556,GO:0010557,GO:…	6.5.1.3	ko:K14679					ko00000,ko01000,ko03016				RNA_lig_T4_1,tRNA_lig_CPD,tRNA_lig_kinase
19254551	MAA_00265	655844	Ankyrin repeat-containing domain protein	protein-coding	20220811	6.40155	16.7219	37.4378	22.2039	5.84538	19.6665	108.277	-0.182281	-1.13468	0.678456	-0.26867	0.788184	0.918691	0.0368304	Not significant	XP_007816454.1	568076.XP_007816454.1	9.7799999999999995E-151	424	COG0666@1|root,KOG0504@2759|Eukaryota,3A6XG@33154|Opisthokonta,3Q39P@4751|Fungi,3RKB8@4890|Ascomycota,21QUB@147550|Sordariomycetes,3TU5M@5125|Hypocreales,3G3UI@34397|Clavicipitaceae	4751|Fungi	S	Ankyrin repeat				ko:K06867					ko00000				Ank_5
19254552	MAA_00266	655844	ribonuclease P 40kDa subunit	protein-coding	20160924	1.12703	3.01638	0.826223	0	1.06538	0	6.03501	-2.17186	-4.50603	2.14228	-1.01381	0.310675			Not significant	XP_007816455.2	568076.XP_007816455.1	6.9200000000000004E-127	363	28JWQ@1|root,2QSAV@2759|Eukaryota,39S65@33154|Opisthokonta,3NVM6@4751|Fungi,3QSQB@4890|Ascomycota,21SPD@147550|Sordariomycetes,3THZC@5125|Hypocreales,3G4EZ@34397|Clavicipitaceae	4751|Fungi	S	Ribonuclease P 40kDa (Rpp40) subunit			3.1.26.5	ko:K14530	ko03008,ko03013,map03008,map03013				ko00000,ko00001,ko01000,ko03009,ko03016,ko03029				Ribonuc_P_40
19254553	MAA_00267	655844	RNA methylase family protein	protein-coding	20160924	9.62864	9.16906	12.8155	6.2316	17.1765	9.63342	64.6547	0.179651	1.13261	0.544637	0.329856	0.741509	0.894166	0.048582	Not significant	XP_007816456.2	568076.XP_007816456.1	6.8200000000000004E-292	800	COG1041@1|root,KOG2671@2759|Eukaryota,38G3V@33154|Opisthokonta,3NW55@4751|Fungi,3QM9A@4890|Ascomycota,213S2@147550|Sordariomycetes,3TCXF@5125|Hypocreales,3G0GP@34397|Clavicipitaceae	4751|Fungi	L	RNA methylase family protein		GO:0001510,GO:0002940,GO:0003674,GO:0003676,GO:0003723,GO:0003824,GO:0004809,GO:0005488,GO:0005575,GO:0005622,GO:0005623,GO:0005737,GO:0006139,GO:0006396,GO:0006399,GO:0006400,GO:0006725,GO:0006807,GO:0008033,GO:0008150,GO:0008152,GO:0008168,GO:0008170,GO:0008173,GO:0008175,GO:0008757,GO:0009451,GO:0009987,GO:0010467,GO:0016070,GO:0016423,GO:0016740,GO:0016741,GO:0030488,GO:0032259,GO:0032991,GO:…	2.1.1.214	ko:K15430					ko00000,ko01000,ko03016				UPF0020
19254554	MAA_00268	655844	vesicle-mediated transport protein Vid24	protein-coding	20220811	29.4807	35.6439	63.0142	30.1666	35.4971	32.1864	225.989	-0.294941	-1.22683	0.411462	-0.716811	0.47349	0.740782	0.13031	Not significant	XP_007816457.2	92637.XP_007815430.1	6.2199999999999999E-244	671	COG5073@1|root,KOG4635@2759|Eukaryota,38GTG@33154|Opisthokonta,3NV7N@4751|Fungi,3QN0G@4890|Ascomycota,213E0@147550|Sordariomycetes,3TEDP@5125|Hypocreales,3G37Y@34397|Clavicipitaceae	4751|Fungi	U	Vacuolar import and degradation protein		GO:0005575,GO:0005622,GO:0005623,GO:0005737,GO:0005829,GO:0006109,GO:0006111,GO:0006508,GO:0006511,GO:0006605,GO:0006623,GO:0006807,GO:0006810,GO:0006886,GO:0007034,GO:0007039,GO:0008104,GO:0008150,GO:0008152,GO:0009056,GO:0009057,GO:0009889,GO:0009890,GO:0009892,GO:0009987,GO:0010498,GO:0010675,GO:0010677,GO:0010906,GO:0012506,GO:0015031,GO:0015833,GO:0016020,GO:0019222,GO:0019538,GO:0019898,GO:…											Vac_ImportDeg
19254555	MAA_00269	655844	Mago nashi protein	protein-coding	20220811	64.3439	77.1092	81.7761	66.0696	55.7404	47.2653	392.305	-0.533961	-1.4479	0.455929	-1.17115	0.241538	0.53077	0.275093	Not significant	XP_007816458.1	568076.XP_007816458.1	4.6800000000000002E-104	301	KOG3392@1|root,KOG3392@2759|Eukaryota,396QN@33154|Opisthokonta,3P00Z@4751|Fungi,3QQV2@4890|Ascomycota,2142F@147550|Sordariomycetes,3TD8X@5125|Hypocreales,3G6M6@34397|Clavicipitaceae	4751|Fungi	A	Mago nashi domain protein		GO:0000375,GO:0000377,GO:0000398,GO:0005575,GO:0005622,GO:0005623,GO:0005634,GO:0006139,GO:0006396,GO:0006397,GO:0006725,GO:0006807,GO:0008150,GO:0008152,GO:0008380,GO:0009987,GO:0010467,GO:0016070,GO:0016071,GO:0032991,GO:0034641,GO:0035145,GO:0043170,GO:0043226,GO:0043227,GO:0043229,GO:0043231,GO:0044237,GO:0044238,GO:0044422,GO:0044424,GO:0044428,GO:0044446,GO:0044464,GO:0045292,GO:0046483,GO:…		ko:K12877	ko03013,ko03015,ko03040,map03013,map03015,map03040	M00430			ko00000,ko00001,ko00002,ko03019,ko03041				Mago_nashi
19254556	MAA_00270	655844	adaptor protein	protein-coding	20220810	23.8586	32.2867	48.6689	32.4161	38.6507	40.3385	216.22	0.108803	1.07833	0.37254	0.292057	0.770243	0.909054	0.0414106	Not significant	XP_007816459.2	92637.XP_007815432.1	0	1781	COG5096@1|root,KOG1058@2759|Eukaryota,38E3K@33154|Opisthokonta,3NU7Q@4751|Fungi,3QK7X@4890|Ascomycota,211R2@147550|Sordariomycetes,3TFYT@5125|Hypocreales,3G367@34397|Clavicipitaceae	4751|Fungi	U	The coatomer is a cytosolic protein complex that binds to dilysine motifs and reversibly associates with Golgi non- clathrin-coated vesicles, which further mediate biosynthetic protein transport from the ER, via the Golgi up to the trans Golgi network. Coatomer complex is required for budding from Golgi membranes, and is essential for the retrograde Golgi-to-ER transport of dilysine-tagged protei…	SEC26	GO:0005575,GO:0005622,GO:0005623,GO:0005737,GO:0005794,GO:0005798,GO:0006810,GO:0006886,GO:0006888,GO:0006890,GO:0006891,GO:0008104,GO:0008150,GO:0012505,GO:0012506,GO:0015031,GO:0015833,GO:0016020,GO:0016192,GO:0030117,GO:0030120,GO:0030126,GO:0030134,GO:0030135,GO:0030137,GO:0030659,GO:0030660,GO:0030662,GO:0030663,GO:0031090,GO:0031410,GO:0031982,GO:0032991,GO:0033036,GO:0034613,GO:0042886,GO:…		ko:K17301					ko00000,ko04131,ko04147				Adaptin_N,Coatamer_beta_C,Coatomer_b_Cpla
19254557	MAA_00271	655844	Ubiquitin supergroup	protein-coding	20220811	4.1254	17.5793	7.90476	16.9734	14.5352	11.9906	73.1087	0.449178	1.36526	0.624496	0.719265	0.471978	0.739661	0.130968	Not significant	XP_007816460.1	568076.XP_007816460.1	5.1400000000000001E-213	588	KOG0013@1|root,KOG0013@2759|Eukaryota,38EE6@33154|Opisthokonta,3P6E4@4751|Fungi,3QJDR@4890|Ascomycota,21417@147550|Sordariomycetes,3TFTY@5125|Hypocreales,3G6CJ@34397|Clavicipitaceae	4751|Fungi	S	Ubiquitin-binding domain													UBD,ubiquitin
19254558	MAA_00272	655844	SET domain protein	protein-coding	20160924	7.96173	3.60967	13.0538	4.83145	4.38869	1.96047	35.8058	-1.19309	-2.28642	0.770641	-1.54818	0.12158	0.371742	0.429758	Not significant	XP_007816461.2	568076.XP_007816461.1	1E-232	642	COG2940@1|root,KOG1082@2759|Eukaryota,38C0T@33154|Opisthokonta,3NZHJ@4751|Fungi,3QSUT@4890|Ascomycota,2122R@147550|Sordariomycetes,3TH4U@5125|Hypocreales,3G5MU@34397|Clavicipitaceae	4751|Fungi	B	Pre-SET motif		GO:0000003,GO:0000122,GO:0000151,GO:0000152,GO:0000183,GO:0000228,GO:0000280,GO:0000775,GO:0000785,GO:0000790,GO:0000792,GO:0003006,GO:0003674,GO:0003676,GO:0003677,GO:0003690,GO:0003697,GO:0003723,GO:0003727,GO:0003824,GO:0005488,GO:0005515,GO:0005575,GO:0005622,GO:0005623,GO:0005634,GO:0005654,GO:0005694,GO:0005720,GO:0005721,GO:0006325,GO:0006338,GO:0006342,GO:0006348,GO:0006355,GO:0006357,GO:…	2.1.1.43	ko:K11419	ko00310,map00310		R03875,R03938,R04866,R04867	RC00003,RC00060,RC00181,RC00496	ko00000,ko00001,ko01000,ko03036				Chromo,Pre-SET,SET
19254559	MAA_00273	655844	hypothetical protein	protein-coding	20151028	422.472	353.606	267.687	112.03	180.776	119.701	1456.27	-1.35294	-2.55432	0.387084	-3.49521	0.000473688	0.00994611	2.00235	Down-regulated	XP_007816462.1	568076.XP_007816462.1	1.66E-117	336	2CFCM@1|root,2SGHK@2759|Eukaryota,38TIG@33154|Opisthokonta,3PV72@4751|Fungi,3REDH@4890|Ascomycota,21K09@147550|Sordariomycetes,3TQ7Q@5125|Hypocreales,3G6UV@34397|Clavicipitaceae	4751|Fungi
19254560	MAA_00274	655844	hypothetical protein	protein-coding	20220811	3.21745	3.17128	2.55596	0	1.49061	0	10.4353	-2.59239	-6.03097	1.57076	-1.6504	0.0988602			Not significant	XP_007816463.2	568076.XP_007816463.1	2.9E-170	483	2CXJB@1|root,2RXZN@2759|Eukaryota,39X1E@33154|Opisthokonta,3NUZR@4751|Fungi,3QQS1@4890|Ascomycota,212XG@147550|Sordariomycetes,3TS99@5125|Hypocreales,3G5YY@34397|Clavicipitaceae	4751|Fungi
19254561	MAA_00275	655844	sphingosine kinase	protein-coding	20160924	9.02054	3.26747	12.6661	1.99399	4.98827	3.90877	35.8451	-1.11367	-2.16395	0.685142	-1.62545	0.104066	0.340141	0.468341	Not significant	XP_007816464.2	568076.XP_007816464.1	0	1002	COG1597@1|root,KOG1116@2759|Eukaryota,38DRX@33154|Opisthokonta,3NVE8@4751|Fungi,3QKQ4@4890|Ascomycota,212TB@147550|Sordariomycetes,3TGVC@5125|Hypocreales,3G0NP@34397|Clavicipitaceae	4751|Fungi	G	Diacylglycerol kinase catalytic domain	LCB4	GO:0003674,GO:0003824,GO:0004143,GO:0005575,GO:0005622,GO:0005623,GO:0005634,GO:0005737,GO:0005783,GO:0005794,GO:0005829,GO:0005886,GO:0005938,GO:0006629,GO:0006643,GO:0006665,GO:0006793,GO:0006796,GO:0006807,GO:0006950,GO:0007154,GO:0007165,GO:0008150,GO:0008152,GO:0008610,GO:0009058,GO:0009266,GO:0009408,GO:0009628,GO:0009987,GO:0012505,GO:0016020,GO:0016301,GO:0016310,GO:0016740,GO:0016772,GO:…	2.7.1.91	ko:K04718	ko00600,ko01100,ko04020,ko04071,ko04072,ko04370,ko04371,ko04666,ko05152,map00600,map01100,map04020,map04071,map04072,map04370,map04371,map04666,map05152	M00100	R01926,R02976	RC00002,RC00017	ko00000,ko00001,ko00002,ko01000				DAGK_cat
19254562	MAA_00276	655844	Protein prenyltransferase	protein-coding	20220811	19.5969	28.3196	37.0386	36.3892	35.6209	33.2516	190.217	0.305812	1.23611	0.370291	0.825869	0.408878	0.688521	0.162083	Not significant	XP_007816465.2	568076.XP_007816465.1	0	1228	KOG1156@1|root,KOG1156@2759|Eukaryota,38EST@33154|Opisthokonta,3NWWH@4751|Fungi,3QMJ9@4890|Ascomycota,214KG@147550|Sordariomycetes,3TFNT@5125|Hypocreales,3G1VJ@34397|Clavicipitaceae	4751|Fungi	B	NMDA receptor-regulated protein 1		GO:0003674,GO:0005575,GO:0005622,GO:0005623,GO:0005737,GO:0005739,GO:0006464,GO:0006473,GO:0006474,GO:0006807,GO:0008047,GO:0008150,GO:0008152,GO:0009893,GO:0009987,GO:0010467,GO:0010468,GO:0010604,GO:0010628,GO:0010698,GO:0017196,GO:0018193,GO:0018206,GO:0019222,GO:0019538,GO:0030234,GO:0031248,GO:0031323,GO:0031325,GO:0031365,GO:0031399,GO:0031401,GO:0031414,GO:0031415,GO:0032268,GO:0032270,GO:…		ko:K20792					ko00000,ko03036				NARP1,TPR_16,TPR_2,TPR_8
19254563	MAA_00277	655844	hypothetical protein	protein-coding	20220811	29.8554	59.0749	39.3174	26.31	54.4257	61.0306	270.014	0.116935	1.08443	0.493917	0.23675	0.812851	0.928548	0.0321958	Not significant	XP_007816466.1	568076.XP_007816466.1	2.97E-136	385	KOG4613@1|root,KOG4613@2759|Eukaryota,39ZZM@33154|Opisthokonta,3P2I7@4751|Fungi,3QU1Y@4890|Ascomycota,219ND@147550|Sordariomycetes,3THZH@5125|Hypocreales,3G3TR@34397|Clavicipitaceae	4751|Fungi	S	Caffeine-induced death protein 2													Cid2
19254564	MAA_00278	655844	hypothetical protein	protein-coding	20160813	35.9243	29.1981	35.7943	35.5077	38.5678	48.3734	223.366	0.333663	1.26021	0.369329	0.90343	0.366298	0.650375	0.186836	Not significant	XP_007816467.1	568076.XP_007816467.1	2.3399999999999999E-302	825	KOG2210@1|root,KOG2210@2759|Eukaryota,38G8A@33154|Opisthokonta,3NU29@4751|Fungi,3QPPC@4890|Ascomycota,214WG@147550|Sordariomycetes,3TF2R@5125|Hypocreales,3FZWF@34397|Clavicipitaceae	4751|Fungi	T	Oxysterol-binding protein	kes1	GO:0000139,GO:0000322,GO:0000323,GO:0000324,GO:0000329,GO:0003674,GO:0005215,GO:0005319,GO:0005488,GO:0005496,GO:0005543,GO:0005546,GO:0005575,GO:0005622,GO:0005623,GO:0005737,GO:0005773,GO:0005774,GO:0005794,GO:0005829,GO:0005933,GO:0005935,GO:0006629,GO:0006643,GO:0006665,GO:0006807,GO:0006810,GO:0006869,GO:0006887,GO:0006892,GO:0006897,GO:0006914,GO:0007163,GO:0008142,GO:0008150,GO:0008152,GO:…		ko:K20465					ko00000,ko04131				Oxysterol_BP
19254565	MAA_00279	655844	fructose bisphosphate aldolase	protein-coding	20220811	133.496	103.458	184.695	63.2713	36.6893	49.3069	570.917	-1.15256	-2.22307	0.374136	-3.08058	0.00206598	0.0275698	1.55957	Down-regulated	XP_007816468.1	568076.XP_007816468.1	2.3300000000000002E-261	716	COG0191@1|root,KOG4153@2759|Eukaryota,38EK5@33154|Opisthokonta,3NVQC@4751|Fungi,3QQSN@4890|Ascomycota,214J0@147550|Sordariomycetes,3TDTP@5125|Hypocreales,3G1EY@34397|Clavicipitaceae	4751|Fungi	G	Fructose-bisphosphate aldolase class-II	FBA1	GO:0003674,GO:0003824,GO:0004332,GO:0005488,GO:0005575,GO:0005618,GO:0005622,GO:0005623,GO:0005737,GO:0005739,GO:0005829,GO:0005886,GO:0005975,GO:0005996,GO:0006006,GO:0006007,GO:0006082,GO:0006090,GO:0006091,GO:0006094,GO:0006096,GO:0006139,GO:0006163,GO:0006164,GO:0006165,GO:0006725,GO:0006732,GO:0006733,GO:0006734,GO:0006735,GO:0006753,GO:0006754,GO:0006757,GO:0006793,GO:0006796,GO:0006807,GO:…	3.2.1.25,4.1.2.13	ko:K01192,ko:K01624	ko00010,ko00030,ko00051,ko00511,ko00680,ko00710,ko01100,ko01110,ko01120,ko01130,ko01200,ko01230,ko04142,map00010,map00030,map00051,map00511,map00680,map00710,map01100,map01110,map01120,map01130,map01200,map01230,map04142	M00001,M00003,M00165,M00167,M00344,M00345	R01068,R01070,R01829,R02568	RC00438,RC00439,RC00603,RC00604	ko00000,ko00001,ko00002,ko01000				F_bP_aldolase
19254566	MAA_00280	655844	bcs1	protein-coding	20220811	11.602	91.7143	67.6628	39.7677	22.1542	27.4025	260.303	-0.621677	-1.53866	0.527789	-1.17789	0.238841	0.528364	0.277067	Not significant	XP_007816469.1	568076.XP_007816469.1	0	920	COG0465@1|root,KOG0743@2759|Eukaryota,38CMD@33154|Opisthokonta,3NVKH@4751|Fungi,3QKI7@4890|Ascomycota,215XJ@147550|Sordariomycetes,3TDXK@5125|Hypocreales,3G2H4@34397|Clavicipitaceae	4751|Fungi	O	BCS1_N	BCS1	GO:0003674,GO:0003824,GO:0005215,GO:0005575,GO:0005622,GO:0005623,GO:0005737,GO:0005739,GO:0005740,GO:0005743,GO:0006810,GO:0006996,GO:0007005,GO:0007006,GO:0008104,GO:0008150,GO:0008320,GO:0008565,GO:0009987,GO:0015031,GO:0015833,GO:0016020,GO:0016043,GO:0016462,GO:0016787,GO:0016817,GO:0016818,GO:0016887,GO:0017004,GO:0017062,GO:0017111,GO:0019866,GO:0022607,GO:0022857,GO:0022884,GO:0031090,GO:…		ko:K08900					ko00000,ko03029				AAA,BCS1_N
19254567	MAA_00281	655844	mitochondrial chaperone BCS1	protein-coding	20220811	2.47892	6.51575	1.11182	14.9234	12.5821	14.9257	52.5377	2.11267	4.3249	0.626779	3.37067	0.00074985	0.0135942	1.86665	Up-regulated	XP_007816470.1	568076.XP_007816470.1	1.8399999999999999E-238	655	COG4295@1|root,2RY8X@2759|Eukaryota,39ZW9@33154|Opisthokonta,3P1Y6@4751|Fungi,3QR2Z@4890|Ascomycota,217KP@147550|Sordariomycetes,3TR3K@5125|Hypocreales,3G5HX@34397|Clavicipitaceae	4751|Fungi	S	Uncharacterized protein conserved in bacteria (DUF2263)													DUF2263
19254568	MAA_00282	655844	general amino acid permease AGP3	protein-coding	20220811	38.0404	23.801	57.2311	30.8696	30.5621	24.8131	205.317	-0.222123	-1.16645	0.389614	-0.570111	0.568602	0.804238	0.0946154	Not significant	XP_007816471.2	92637.XP_007815211.1	0	1040	COG0531@1|root,KOG1286@2759|Eukaryota,38DMK@33154|Opisthokonta,3NUN0@4751|Fungi,3QN7F@4890|Ascomycota,212QY@147550|Sordariomycetes,3THNE@5125|Hypocreales,3G262@34397|Clavicipitaceae	4751|Fungi	E	Amino acid permease	AGP3	GO:0003333,GO:0003674,GO:0005215,GO:0005342,GO:0005575,GO:0005622,GO:0005623,GO:0005737,GO:0005783,GO:0005886,GO:0006810,GO:0006811,GO:0006812,GO:0006820,GO:0006865,GO:0008150,GO:0008324,GO:0008509,GO:0008514,GO:0012505,GO:0015075,GO:0015171,GO:0015175,GO:0015179,GO:0015190,GO:0015318,GO:0015658,GO:0015711,GO:0015803,GO:0015804,GO:0015807,GO:0015820,GO:0015849,GO:0016020,GO:0016021,GO:0022857,GO:…		ko:K16261					ko00000,ko02000	2.A.3.10			AA_permease
19254569	MAA_00283	655844	VPS9 domain protein	protein-coding	20220811	205.777	90.572	87.5169	54.5954	82.2161	88.2676	608.945	-0.750328	-1.68218	0.414311	-1.81103	0.0701367	0.273375	0.563241	Not significant	XP_007816472.2	568076.XP_007816472.1	0	2222	28X6Z@1|root,2R3ZQ@2759|Eukaryota,38DT0@33154|Opisthokonta,3NV1T@4751|Fungi,3QNKI@4890|Ascomycota,2147P@147550|Sordariomycetes,3TD0V@5125|Hypocreales,3G27I@34397|Clavicipitaceae	4751|Fungi	S	Vacuolar sorting protein 9 (VPS9) domain				ko:K02948	ko03010,map03010	M00178,M00179			br01610,ko00000,ko00001,ko00002,ko03011				Ank_2,Ank_5,PX,VPS9
19254570	MAA_00284	655844	proteinrelated to sialidase	protein-coding	20220811	3.20545	0.672734	2.06982	3.17169	0.900686	2.22735	12.2477	0.237723	1.17913	0.890585	0.266929	0.789524			Not significant	XP_007816473.1	568076.XP_007816473.1	0	1209	29012@1|root,2R6VZ@2759|Eukaryota,38Z11@33154|Opisthokonta,3NW8R@4751|Fungi,3QK7A@4890|Ascomycota,2178Y@147550|Sordariomycetes,3TEIJ@5125|Hypocreales,3G2YD@34397|Clavicipitaceae	4751|Fungi
19254571	MAA_00285	655844	NUDIX hydrolase domain protein	protein-coding	20220811	37.893	21.4341	13.2955	16.1955	31.5056	8.83113	129.155	-0.350139	-1.27468	0.694899	-0.50387	0.614353	0.829784	0.0810347	Not significant	XP_007816474.1	568076.XP_007816474.1	1.47E-120	343	COG1051@1|root,2S3YT@2759|Eukaryota,3A6H4@33154|Opisthokonta,3P493@4751|Fungi,3QXRC@4890|Ascomycota,21AV8@147550|Sordariomycetes,3TQ6Y@5125|Hypocreales,3G5K1@34397|Clavicipitaceae	4751|Fungi	G	Belongs to the Nudix hydrolase family			3.6.1.55	ko:K03574					ko00000,ko01000,ko03400				NUDIX
19254572	MAA_00286	655844	protein T24A6.7	protein-coding	20160924	43.9113	105.746	20.6023	124.701	81.9809	104.923	481.865	0.787037	1.72553	0.494839	1.59049	0.111724	0.35338	0.451758	Not significant	XP_007816475.2	568076.XP_007816475.1	5.9800000000000004E-138	393	COG3236@1|root,2S4FY@2759|Eukaryota,3A6B0@33154|Opisthokonta,3P41W@4751|Fungi,3QW23@4890|Ascomycota,21RI7@147550|Sordariomycetes,3TUWR@5125|Hypocreales	4751|Fungi	S	Domain of unknown function (DUF1768)				ko:K09935					ko00000				DUF1768
19254573	MAA_00287	655844	Mitochondrial inner membrane translocase complex, subunit Tim44	protein-coding	20220811	9.00548	18.0391	16.3351	19.401	21.4615	15.102	99.3442	0.409222	1.32797	0.431755	0.947812	0.343225	0.631838	0.199395	Not significant	XP_007816476.1	568076.XP_007816476.1	0	979	KOG2580@1|root,KOG2580@2759|Eukaryota,38HHZ@33154|Opisthokonta,3NVA0@4751|Fungi,3QPKN@4890|Ascomycota,213ZW@147550|Sordariomycetes,3TDFF@5125|Hypocreales,3G0ND@34397|Clavicipitaceae	4751|Fungi	U	inner membrane translocase subunit TIM44	TIM44	GO:0001405,GO:0003674,GO:0005488,GO:0005515,GO:0005575,GO:0005622,GO:0005623,GO:0005737,GO:0005739,GO:0005740,GO:0005743,GO:0005744,GO:0005759,GO:0006605,GO:0006626,GO:0006810,GO:0006839,GO:0006886,GO:0006996,GO:0007005,GO:0008104,GO:0008150,GO:0009987,GO:0015031,GO:0015833,GO:0016020,GO:0016021,GO:0016043,GO:0017038,GO:0019866,GO:0030150,GO:0030674,GO:0031090,GO:0031224,GO:0031966,GO:0031967,GO:…		ko:K17804					ko00000,ko02000,ko03029	3.A.8.1			Tim44
19254574	MAA_00288	655844	37S ribosomal protein S11	protein-coding	20220811	12.2807	17.3994	26.9425	55.4064	48.9077	39.3691	200.306	1.43241	2.69897	0.57848	2.47616	0.0132805	0.0973507	1.01166	Not significant	XP_007816477.1	568076.XP_007816477.1	2.6700000000000002E-111	320	COG0100@1|root,2S752@2759|Eukaryota,3A8HB@33154|Opisthokonta,3P356@4751|Fungi,3QVHU@4890|Ascomycota,219MP@147550|Sordariomycetes,3TTZB@5125|Hypocreales,3G40I@34397|Clavicipitaceae	4751|Fungi	J	37S ribosomal protein S11				ko:K02948	ko03010,map03010	M00178,M00179			br01610,ko00000,ko00001,ko00002,ko03011				Ribosomal_S11
19254575	MAA_00289	655844	hag1	protein-coding	20220810	13.8426	21.5065	32.6996	26.8608	15.0123	3.37998	113.302	-0.602691	-1.51855	0.668408	-0.901682	0.367226	0.651108	0.186347	Not significant	XP_007816478.1	568076.XP_007816478.1	2.05E-175	489	KOG0324@1|root,KOG0324@2759|Eukaryota,39IQ8@33154|Opisthokonta,3NXB6@4751|Fungi,3QMR8@4890|Ascomycota,212KM@147550|Sordariomycetes,3TFC3@5125|Hypocreales,3G0G4@34397|Clavicipitaceae	4751|Fungi	S	PPPDE putative peptidase domain		GO:0003674,GO:0003824,GO:0006464,GO:0006508,GO:0006807,GO:0008150,GO:0008152,GO:0009987,GO:0016579,GO:0016787,GO:0016926,GO:0018193,GO:0018205,GO:0019538,GO:0036211,GO:0043170,GO:0043412,GO:0044237,GO:0044238,GO:0044260,GO:0044267,GO:0070646,GO:0070647,GO:0071704,GO:0101005,GO:0140096,GO:1901564											Peptidase_C97
19254576	MAA_00290	655844	GTP-binding protein YchF	protein-coding	20220811	142.832	117.333	178.989	151.717	145.117	123.47	859.458	-0.137733	-1.10018	0.344095	-0.400277	0.688952	0.869075	0.0609429	Not significant	XP_007816479.1	568076.XP_007816479.1	4.3399999999999998E-281	768	COG0012@1|root,KOG1491@2759|Eukaryota,38BC0@33154|Opisthokonta,3NW69@4751|Fungi,3QMS2@4890|Ascomycota,2138D@147550|Sordariomycetes,3TGCQ@5125|Hypocreales,3G1XE@34397|Clavicipitaceae	4751|Fungi	J	Hydrolyzes ATP, and can also hydrolyze GTP with lower efficiency. Has lower affinity for GTP	OLA1	GO:0000166,GO:0001882,GO:0001883,GO:0003674,GO:0003824,GO:0005488,GO:0005525,GO:0005575,GO:0005622,GO:0005623,GO:0005737,GO:0005739,GO:0016462,GO:0016787,GO:0016817,GO:0016818,GO:0016887,GO:0017076,GO:0017111,GO:0019001,GO:0032549,GO:0032550,GO:0032553,GO:0032555,GO:0032561,GO:0035639,GO:0036094,GO:0043167,GO:0043168,GO:0043226,GO:0043227,GO:0043229,GO:0043231,GO:0044424,GO:0044444,GO:0044464,GO:…		ko:K06942,ko:K19788					ko00000,ko03009,ko03036				MMR_HSR1,YchF-GTPase_C
19254577	MAA_00291	655844	membrane-associated progesterone receptor component 1	protein-coding	20220811	147.306	130.117	73.4164	131.937	127.839	137.706	748.321	0.182521	1.13487	0.41834	0.436298	0.662621	0.857222	0.0669066	Not significant	XP_007816480.1	568076.XP_007816480.1	1.4499999999999999E-126	360	KOG1110@1|root,KOG1110@2759|Eukaryota,3A5JW@33154|Opisthokonta,3P5DZ@4751|Fungi,3QXIP@4890|Ascomycota,219M7@147550|Sordariomycetes,3TIAQ@5125|Hypocreales,3G3RH@34397|Clavicipitaceae	4751|Fungi	S	Belongs to the cytochrome b5 family	DAP1	GO:0003674,GO:0005488,GO:0005496,GO:0005575,GO:0005622,GO:0005623,GO:0005737,GO:0005768,GO:0005783,GO:0005789,GO:0006066,GO:0006629,GO:0006694,GO:0006696,GO:0008047,GO:0008150,GO:0008152,GO:0008202,GO:0008204,GO:0008289,GO:0008610,GO:0009058,GO:0009889,GO:0009987,GO:0012505,GO:0016020,GO:0016125,GO:0016126,GO:0016128,GO:0016129,GO:0019216,GO:0019218,GO:0019222,GO:0020037,GO:0030234,GO:0031323,GO:…		ko:K17278					ko00000,ko04147				Cyt-b5
19254578	MAA_00292	655844	peptidase-like protein	protein-coding	20220811	25.1996	16.2198	26.2247	25.2324	23.3973	28.3911	144.665	0.154855	1.11331	0.372277	0.415966	0.677435	0.864498	0.063236	Not significant	XP_007816481.1	568076.XP_007816481.1	0	1740	COG2234@1|root,KOG2195@2759|Eukaryota,38ERK@33154|Opisthokonta,3NV1R@4751|Fungi,3QMSF@4890|Ascomycota,213PW@147550|Sordariomycetes,3TF9E@5125|Hypocreales,3G15D@34397|Clavicipitaceae	4751|Fungi	OP	Transferrin receptor-like dimerisation domain		GO:0000322,GO:0000323,GO:0000324,GO:0000329,GO:0005575,GO:0005622,GO:0005623,GO:0005737,GO:0005773,GO:0005774,GO:0006508,GO:0006511,GO:0006807,GO:0006810,GO:0006886,GO:0007034,GO:0008104,GO:0008150,GO:0008152,GO:0009056,GO:0009057,GO:0009987,GO:0015031,GO:0015833,GO:0016020,GO:0016021,GO:0016192,GO:0016197,GO:0019538,GO:0019941,GO:0030163,GO:0031090,GO:0031166,GO:0031224,GO:0031300,GO:0031301,GO:…	3.4.17.21	ko:K01301					ko00000,ko01000,ko01002				PA,Peptidase_M28,TFR_dimer
19254579	MAA_00293	655844	vacuolar sorting protein	protein-coding	20160924	25.7811	35.8017	49.7136	32.2222	26.3743	33.9821	203.875	-0.297798	-1.22927	0.378991	-0.785766	0.432005	0.708341	0.149758	Not significant	XP_007816482.2	92637.XP_007814648.1	0	1557	KOG1107@1|root,KOG1107@2759|Eukaryota,38DTF@33154|Opisthokonta,3NVAF@4751|Fungi,3QKAK@4890|Ascomycota,212G7@147550|Sordariomycetes,3TFP3@5125|Hypocreales,3G3F2@34397|Clavicipitaceae	4751|Fungi	U	Plays a role in vesicular protein sorting	vps35	GO:0000322,GO:0000323,GO:0000324,GO:0000329,GO:0003674,GO:0005215,GO:0005575,GO:0005622,GO:0005623,GO:0005737,GO:0005768,GO:0005770,GO:0005773,GO:0005774,GO:0006810,GO:0006886,GO:0008104,GO:0008150,GO:0008565,GO:0009987,GO:0012505,GO:0015031,GO:0015833,GO:0016020,GO:0016192,GO:0016197,GO:0016482,GO:0030904,GO:0030906,GO:0031090,GO:0031410,GO:0031982,GO:0032507,GO:0032991,GO:0033036,GO:0033365,GO:…		ko:K18468	ko04144,map04144				ko00000,ko00001,ko04131				Vps35
19254580	MAA_00294	655844	Inositol oxygenase	protein-coding	20220811	7.70268	4.00192	5.08699	3.43716	1.18333	3.74376	25.1558	-1.07005	-2.09951	0.822445	-1.30106	0.193238			Not significant	XP_007816483.1	568076.XP_007816483.1	1.45E-231	636	KOG1573@1|root,KOG1573@2759|Eukaryota,38TV6@33154|Opisthokonta,3NX86@4751|Fungi,3QNGH@4890|Ascomycota,21267@147550|Sordariomycetes,3THQQ@5125|Hypocreales,3G0E7@34397|Clavicipitaceae	4751|Fungi	S	Myo-inositol oxygenase			1.13.99.1	ko:K00469	ko00053,ko00562,map00053,map00562		R01184	RC00465	ko00000,ko00001,ko01000				MIOX
19254581	MAA_00295	655844	ABC transporter	protein-coding	20160924	4.1449	1.75212	6.8028	2.45672	4.65905	4.65863	24.4742	-0.0183521	-1.0128	0.581393	-0.0315657	0.974818	0.989855	0.00442834	Not significant	XP_007816484.2	568076.XP_007816484.1	0	1948	COG5265@1|root,KOG0056@2759|Eukaryota,38VMP@33154|Opisthokonta,3P0GZ@4751|Fungi,3QR4W@4890|Ascomycota,214KI@147550|Sordariomycetes,3TEQY@5125|Hypocreales,3G020@34397|Clavicipitaceae	4751|Fungi	Q	ABC transporter transmembrane region													ABC_membrane,ABC_tran
19254582	MAA_00296	655844	Tetratricopeptide repeat protein	protein-coding	20160813	133.188	249.481	110.581	113.861	94.4469	139.205	840.763	-0.31029	-1.23996	0.395072	-0.785402	0.432218	0.708341	0.149758	Not significant	XP_007816485.1	568076.XP_007816485.1	1.85E-196	553	COG0457@1|root,KOG0553@2759|Eukaryota,394I4@33154|Opisthokonta,3NWJA@4751|Fungi,3QJME@4890|Ascomycota,215JD@147550|Sordariomycetes,3TCV1@5125|Hypocreales,3G1XB@34397|Clavicipitaceae	4751|Fungi	S	Homodimerisation domain of SGTA	sgt2	GO:0003674,GO:0005198,GO:0005488,GO:0005515,GO:0005575,GO:0005622,GO:0005623,GO:0005737,GO:0005829,GO:0006605,GO:0006612,GO:0006620,GO:0006810,GO:0006886,GO:0006950,GO:0008104,GO:0008150,GO:0009266,GO:0009408,GO:0009628,GO:0015031,GO:0015833,GO:0016192,GO:0032947,GO:0032991,GO:0033036,GO:0033365,GO:0034613,GO:0042886,GO:0044424,GO:0044444,GO:0044445,GO:0044464,GO:0045047,GO:0045184,GO:0046907,GO:…		ko:K16365					ko00000,ko04147,ko04516				SGTA_dimer,TPR_1,TPR_11,TPR_16,TPR_2,TPR_8
19254583	MAA_00297	655844	Zinc finger, RING-CH-type	protein-coding	20220811	22.6795	34.6947	19.2517	44.8328	44.2581	39.8073	205.524	0.783126	1.72086	0.384025	2.03926	0.0414241	0.206094	0.685934	Not significant	XP_007816486.1	568076.XP_007816486.1	0	992	KOG3053@1|root,KOG3053@2759|Eukaryota,3A2W7@33154|Opisthokonta,3P3MW@4751|Fungi,3RK7Z@4890|Ascomycota,21481@147550|Sordariomycetes,3TCUW@5125|Hypocreales,3FZX5@34397|Clavicipitaceae	4751|Fungi	O	RING finger domain-containing protein													RINGv
19254584	MAA_00298	655844	hypothetical protein	protein-coding	20220811	0	1.7623	3.868	0	0	0	5.6303	-3.54503	-11.6724	2.2657	-1.56465	0.117664			Not significant	XP_007816487.1	568076.XP_007816487.1	9.4800000000000008E-187	518	2F2I5@1|root,2T3GE@2759|Eukaryota,38XAN@33154|Opisthokonta,3PWVF@4751|Fungi,3R4JB@4890|Ascomycota,21C9K@147550|Sordariomycetes,3TJDI@5125|Hypocreales,3G3P4@34397|Clavicipitaceae	4751|Fungi
19254585	MAA_00299	655844	galactokinase	protein-coding	20220811	45.1122	23.4665	40.4704	22.2622	17.0429	18.5645	166.919	-0.869161	-1.8266	0.409471	-2.12264	0.0337838	0.18118	0.74189	Not significant	XP_007816488.1	568076.XP_007816488.1	0	1005	COG0153@1|root,KOG0631@2759|Eukaryota,38ESX@33154|Opisthokonta,3NVCX@4751|Fungi,3QMRB@4890|Ascomycota,214TH@147550|Sordariomycetes,3TEH5@5125|Hypocreales,3G39T@34397|Clavicipitaceae	4751|Fungi	G	Galactokinase galactose-binding signature	GAL1	GO:0000409,GO:0000411,GO:0000429,GO:0000431,GO:0000435,GO:0000436,GO:0003674,GO:0003824,GO:0004335,GO:0005488,GO:0005515,GO:0005575,GO:0005622,GO:0005623,GO:0005634,GO:0005737,GO:0005975,GO:0005996,GO:0006012,GO:0006355,GO:0006357,GO:0006793,GO:0006796,GO:0007154,GO:0007584,GO:0008104,GO:0008150,GO:0008152,GO:0009056,GO:0009605,GO:0009889,GO:0009891,GO:0009893,GO:0009987,GO:0009991,GO:0010468,GO:…	2.7.1.6	ko:K00849	ko00052,ko00520,ko01100,map00052,map00520,map01100	M00554,M00632	R01092	RC00002,RC00078	ko00000,ko00001,ko00002,ko01000,ko04147			iMM904.YBR020W,iND750.YBR020W	GHMP_kinases_C,GHMP_kinases_N,GalKase_gal_bdg
19254586	MAA_00300	655844	zinc finger domain-containing protein	protein-coding	20160325	2617.86	1590.92	547.363	1850.34	2036.64	2130.2	10773.3	0.332309	1.25903	0.474893	0.699754	0.484081	0.750025	0.124925	Not significant	XP_007816489.2	568076.XP_007816489.1	0	1102	2ESK7@1|root,2SV4E@2759|Eukaryota,3AKXA@33154|Opisthokonta,3PE42@4751|Fungi,3QW83@4890|Ascomycota,2131A@147550|Sordariomycetes,3TI78@5125|Hypocreales,3G08Z@34397|Clavicipitaceae	4751|Fungi	S	zinc finger
19254587	MAA_00301	655844	zinc finger domain-containing protein	protein-coding	20220811	1.7665	2.27086	2.22169	3.48069	3.28409	3.45959	16.4834	0.742774	1.67339	0.679718	1.09277	0.274496	0.567231	0.24624	Not significant	XP_007816490.1	568076.XP_007816490.1	0	1183	2ESK7@1|root,2RJ7T@2759|Eukaryota,38NXA@33154|Opisthokonta,3PQST@4751|Fungi,3R2NS@4890|Ascomycota,216F5@147550|Sordariomycetes,3TDN6@5125|Hypocreales,3G0UY@34397|Clavicipitaceae	4751|Fungi	S	zinc finger
19254588	MAA_00302	655844	acetolactate synthase	protein-coding	20220810	39.2816	63.6834	140.213	61.7774	44.0287	44.4901	393.474	-0.500599	-1.4148	0.412465	-1.21368	0.224871	0.511779	0.290918	Not significant	XP_007816491.1	568076.XP_007816491.1	0	1320	COG0028@1|root,KOG4166@2759|Eukaryota,39J92@33154|Opisthokonta,3NVDF@4751|Fungi,3QKA0@4890|Ascomycota,2137G@147550|Sordariomycetes,3TFXF@5125|Hypocreales,3G2ZC@34397|Clavicipitaceae	4751|Fungi	EH	Thiamine pyrophosphate enzyme, central domain	ILV2	GO:0000166,GO:0003674,GO:0003824,GO:0003984,GO:0005488,GO:0005575,GO:0005622,GO:0005623,GO:0005737,GO:0005739,GO:0005948,GO:0006082,GO:0006520,GO:0006549,GO:0006573,GO:0006807,GO:0008150,GO:0008152,GO:0008652,GO:0009058,GO:0009081,GO:0009082,GO:0009097,GO:0009099,GO:0009987,GO:0016053,GO:0016740,GO:0016744,GO:0019752,GO:0032991,GO:0036094,GO:0043167,GO:0043168,GO:0043226,GO:0043227,GO:0043229,GO:…	2.2.1.6	ko:K01652	ko00290,ko00650,ko00660,ko00770,ko01100,ko01110,ko01130,ko01210,ko01230,map00290,map00650,map00660,map00770,map01100,map01110,map01130,map01210,map01230	M00019,M00570	R00006,R00014,R00226,R03050,R04672,R04673,R08648	RC00027,RC00106,RC01192,RC02744,RC02893	ko00000,ko00001,ko00002,ko01000				TPP_enzyme_C,TPP_enzyme_M,TPP_enzyme_N
19254589	MAA_00303	655844	CoA-transferase family III	protein-coding	20160924	7.42473	4.68068	1.82513	3.1027	1.08219	1.1526	19.268	-1.3413	-2.53379	0.83101	-1.61406	0.106515			Not significant	XP_007816492.2	568076.XP_007816492.1	0	967	COG1804@1|root,KOG3957@2759|Eukaryota,38HRN@33154|Opisthokonta,3NY01@4751|Fungi,3QK46@4890|Ascomycota,2123K@147550|Sordariomycetes,3TGQI@5125|Hypocreales	4751|Fungi	I	CAIB BAIF family enzyme													CoA_transf_3
19254590	MAA_00304	655844	drug resistance protein	protein-coding	20220811	7.03833	10.3302	22.5076	25.6539	18.548	16.8269	100.905	0.769943	1.7052	0.469377	1.64035	0.100932	0.334179	0.476021	Not significant	XP_007816493.1	568076.XP_007816493.1	0	1060	KOG0254@1|root,KOG0254@2759|Eukaryota,39WF9@33154|Opisthokonta,3NVT4@4751|Fungi,3QJJZ@4890|Ascomycota,211DI@147550|Sordariomycetes,3TD33@5125|Hypocreales,3G32H@34397|Clavicipitaceae	4751|Fungi	U	Major Facilitator Superfamily													MFS_1
19254591	MAA_00305	655844	carbohydrate esterase family 5 protein	protein-coding	20220811	108.314	61.8093	84.9776	122.452	132.327	75.4828	585.363	0.39388	1.31392	0.39209	1.00456	0.315106	0.60838	0.215825	Not significant	XP_007816494.1	568076.XP_007816494.1	5.89E-191	533	2EK54@1|root,2SQ4D@2759|Eukaryota,3A368@33154|Opisthokonta,3P3G5@4751|Fungi,3QVHZ@4890|Ascomycota,21AAU@147550|Sordariomycetes,3TIAA@5125|Hypocreales,3G1MI@34397|Clavicipitaceae	4751|Fungi	S	Cutinase			3.1.1.72	ko:K05972					ko00000,ko01000				Cutinase
19254592	MAA_00306	655844	Ethyl tert-butyl ether degradation EthD	protein-coding	20220811	56.5635	10.9241	53.7508	4.82433	23.6164	40.0489	189.728	-0.956315	-1.94035	0.932876	-1.02513	0.305304			Not significant	XP_007816495.1	568076.XP_007816495.1	6.8300000000000002E-70	210	2CU36@1|root,2RJ0T@2759|Eukaryota,3AT25@33154|Opisthokonta,3PI1F@4751|Fungi,3R5DV@4890|Ascomycota,21KZV@147550|Sordariomycetes,3TQ8E@5125|Hypocreales,3G6P2@34397|Clavicipitaceae	4751|Fungi
19254593	MAA_00307	655844	siderophore iron transporter	protein-coding	20160924	93.2416	140.303	157.194	191.02	224.84	229.878	1036.48	0.887352	1.84978	0.312374	2.84067	0.00450184	0.0466697	1.33097	Not significant	XP_007816496.2	568076.XP_007816496.1	0	1207	KOG0254@1|root,KOG0254@2759|Eukaryota,38CRV@33154|Opisthokonta,3NW0J@4751|Fungi,3QJU7@4890|Ascomycota,211DP@147550|Sordariomycetes,3TG1C@5125|Hypocreales,3G4U9@34397|Clavicipitaceae	4751|Fungi	U	Major Facilitator Superfamily		GO:0003674,GO:0005215,GO:0005575,GO:0005623,GO:0005886,GO:0005887,GO:0006810,GO:0006873,GO:0006875,GO:0006879,GO:0008150,GO:0009987,GO:0015343,GO:0015688,GO:0015891,GO:0016020,GO:0016021,GO:0019725,GO:0022857,GO:0030003,GO:0031224,GO:0031226,GO:0033212,GO:0033214,GO:0042592,GO:0044425,GO:0044459,GO:0044464,GO:0044718,GO:0046916,GO:0048878,GO:0050801,GO:0051179,GO:0051181,GO:0051184,GO:0051234,GO:…											MFS_1,TRI12
19254594	MAA_00308	655844	F-box domain-containing protein	protein-coding	20151028	1.63085	2.18732	2.40905	1.12337	0.292596	2.16259	9.80578	-0.7414	-1.6718	0.932888	-0.794736	0.426767			Not significant	XP_007816497.2	568076.XP_007816497.1	0	1054	2D2BD@1|root,2SM97@2759|Eukaryota,39R5I@33154|Opisthokonta,3P0KX@4751|Fungi,3QK0Q@4890|Ascomycota,21E99@147550|Sordariomycetes,3TJKE@5125|Hypocreales	4751|Fungi
19254595	MAA_00309	655844	protein kinase domain-containing protein	protein-coding	20160924	0	1.16097	5.46257	0.496269	0.515093	1.07719	8.71209	-1.52232	-2.87252	1.44008	-1.05711	0.290463			Not significant	XP_007816498.2	568076.XP_007816498.1	5.5099999999999996E-234	646	KOG0667@1|root,KOG1290@1|root,KOG0667@2759|Eukaryota,KOG1290@2759|Eukaryota,39VYK@33154|Opisthokonta,3NUMW@4751|Fungi,3QJM2@4890|Ascomycota,21DJW@147550|Sordariomycetes,3TSEJ@5125|Hypocreales	4751|Fungi	T	Protein kinase domain													Pkinase
19254596	MAA_00310	655844	C-14 sterol reductase	protein-coding	20160924	2.05321	3.99088	4.81506	4.85734	4.3005	3.30447	23.3215	0.206301	1.15373	0.692774	0.297789	0.765864	0.907133	0.0423293	Not significant	XP_007816499.2	568076.XP_007816499.1	9.77999981548872e-317	863	KOG1435@1|root,KOG1435@2759|Eukaryota,38CV6@33154|Opisthokonta,3NUSE@4751|Fungi,3QKCT@4890|Ascomycota,213RC@147550|Sordariomycetes,3THCZ@5125|Hypocreales,3G67W@34397|Clavicipitaceae	4751|Fungi	IT	Ergosterol biosynthesis ERG4/ERG24 family	ERG24	GO:0000166,GO:0003674,GO:0003824,GO:0005488,GO:0005575,GO:0005622,GO:0005623,GO:0005737,GO:0005783,GO:0005789,GO:0006066,GO:0006629,GO:0006694,GO:0006696,GO:0008150,GO:0008152,GO:0008202,GO:0008204,GO:0008610,GO:0009058,GO:0009987,GO:0012505,GO:0016020,GO:0016021,GO:0016125,GO:0016126,GO:0016128,GO:0016129,GO:0016491,GO:0016627,GO:0016628,GO:0030176,GO:0031224,GO:0031227,GO:0031984,GO:0036094,GO:…	1.3.1.70	ko:K00222	ko00100,ko01100,ko01110,ko01130,map00100,map01100,map01110,map01130	M00101	R05639,R07483	RC01441	ko00000,ko00001,ko00002,ko01000				ERG4_ERG24
19254597	MAA_00311	655844	ACC deaminase	protein-coding	20220811	16.4589	28.7575	11.6448	8.68153	13.5938	17.6812	96.8177	-0.505635	-1.41975	0.541349	-0.934028	0.35029	0.637381	0.195601	Not significant	XP_007816500.2	92637.XP_007814632.1	1.1200000000000001E-213	595	COG2515@1|root,2QPS1@2759|Eukaryota,38G9B@33154|Opisthokonta,3NXU2@4751|Fungi,3QMG2@4890|Ascomycota,214SA@147550|Sordariomycetes,3TDCU@5125|Hypocreales,3G695@34397|Clavicipitaceae	4751|Fungi	E	Pyridoxal-phosphate dependent enzyme			3.5.99.7	ko:K01505	ko00270,map00270		R00997	RC00419	ko00000,ko00001,ko01000				PALP
19254598	MAA_00312	655844	serine peptidase	protein-coding	20220811	5.35486	2.23491	0.640591	3.02925	5.61642	2.94841	19.8244	0.522926	1.43687	0.798363	0.654998	0.512469	0.769649	0.113707	Not significant	XP_007816501.1	568076.XP_007816501.1	0	1144	KOG2182@1|root,KOG2182@2759|Eukaryota,38H6D@33154|Opisthokonta,3NZ56@4751|Fungi,3QPG5@4890|Ascomycota,211JB@147550|Sordariomycetes,3TDA7@5125|Hypocreales,3G2WX@34397|Clavicipitaceae	4751|Fungi	O	Serine carboxypeptidase S28													Peptidase_S28
19254599	MAA_00313	655844	hypothetical protein	protein-coding	20220811	96.1302	111.615	58.2645	64.259	52.7587	46.1847	429.212	-0.716045	-1.64267	0.427725	-1.67408	0.0941157	0.322082	0.492034	Not significant	XP_007816502.2	568076.XP_007816502.1	8.2699999999999998E-140	398	COG2016@1|root,KOG2523@2759|Eukaryota,38F8J@33154|Opisthokonta,3P1PS@4751|Fungi,3RJPR@4890|Ascomycota,21QEB@147550|Sordariomycetes,3TTY6@5125|Hypocreales,3G1JE@34397|Clavicipitaceae	4751|Fungi	J	Peptidase inhibitor I78 family				ko:K07575					ko00000				Inhibitor_I78,PUA
19254600	MAA_00314	655844	hypothetical protein	protein-coding	20220811	17.9657	20.3273	31.3831	38.9417	45.2771	29.5076	183.403	0.913752	1.88394	0.439122	2.08086	0.0374465	0.192697	0.715125	Not significant	XP_007816503.2	92637.XP_007814629.1	2.2700000000000002E-167	471	29CR3@1|root,2RJUX@2759|Eukaryota,3AD90@33154|Opisthokonta,3P8UN@4751|Fungi,3QX33@4890|Ascomycota,21AJU@147550|Sordariomycetes,3TIUZ@5125|Hypocreales,3G3WR@34397|Clavicipitaceae	4751|Fungi
19254601	MAA_00315	655844	stress response protein NST1	protein-coding	20220811	10.448	16.339	12.37	12.2628	11.2048	11.9199	74.5445	-0.173067	-1.12745	0.358082	-0.483317	0.628871	0.83715	0.0771966	Not significant	XP_007816504.1	568076.XP_007816504.1	0	1818	28KBK@1|root,2QSSK@2759|Eukaryota,38F3U@33154|Opisthokonta,3NU72@4751|Fungi,3QS1P@4890|Ascomycota,213CY@147550|Sordariomycetes,3THIH@5125|Hypocreales,3FZM8@34397|Clavicipitaceae	4751|Fungi	Z	May act as a negative regulator of salt tolerance	NST1	GO:0005575,GO:0005622,GO:0005623,GO:0005737,GO:0006950,GO:0006970,GO:0008150,GO:0009628,GO:0009651,GO:0044424,GO:0044464,GO:0050896		ko:K14798					ko00000,ko03009				NST1
19254602	MAA_00316	655844	RAS-like GTPase, Rho2 subfamily	protein-coding	20160813	2.32455	20.9865	16.7536	12.6356	11.6178	6.53249	70.8505	-0.501831	-1.41601	0.752465	-0.666916	0.504826	0.764334	0.116717	Not significant	XP_007816505.1	568076.XP_007816505.1	2.8200000000000001E-155	436	COG1100@1|root,KOG0393@2759|Eukaryota,39VJK@33154|Opisthokonta,3NVG7@4751|Fungi,3QNQ8@4890|Ascomycota,213MC@147550|Sordariomycetes,3TGWK@5125|Hypocreales,3G0CD@34397|Clavicipitaceae	4751|Fungi	S	Rho (Ras homology) subfamily of Ras-like small GTPases	RHO2	GO:0000166,GO:0001882,GO:0001883,GO:0003674,GO:0003824,GO:0003924,GO:0005488,GO:0005525,GO:0005575,GO:0005623,GO:0006109,GO:0006996,GO:0007010,GO:0007015,GO:0007017,GO:0007154,GO:0007163,GO:0007165,GO:0007264,GO:0008150,GO:0008360,GO:0009889,GO:0009987,GO:0010556,GO:0010675,GO:0010962,GO:0016020,GO:0016043,GO:0016462,GO:0016787,GO:0016817,GO:0016818,GO:0017076,GO:0017111,GO:0019001,GO:0019222,GO:…		ko:K07975					ko00000,ko04031				Ras
19254603	MAA_00317	655844	RING finger domain protein	protein-coding	20220811	18.3019	17.8478	4.07833	40.2366	22.3401	16.7175	119.522	0.929667	1.90484	0.78786	1.17999	0.238004			Not significant	XP_007816506.1	568076.XP_007816506.1	4.7900000000000003E-104	300	KOG4778@1|root,KOG4778@2759|Eukaryota,3A5DR@33154|Opisthokonta,3P4EX@4751|Fungi,3QWBP@4890|Ascomycota,21AUN@147550|Sordariomycetes,3THZZ@5125|Hypocreales,3G415@34397|Clavicipitaceae	4751|Fungi	J	RING finger domain protein				ko:K17421					br01610,ko00000,ko03011				MRP-L28
19254604	MAA_00318	655844	ADP-ribosylglycohydrolase-like protein	protein-coding	20220811	5.63087	5.39346	6.85255	4.40179	3.59692	6.93227	32.8079	-0.160724	-1.11785	0.623129	-0.25793	0.796461	0.923101	0.0347507	Not significant	XP_007816507.1	568076.XP_007816507.1	0	912	COG1397@1|root,2QV13@2759|Eukaryota,38XMR@33154|Opisthokonta,3NVK4@4751|Fungi,3QSW6@4890|Ascomycota,21919@147550|Sordariomycetes,3TFCQ@5125|Hypocreales,3G541@34397|Clavicipitaceae	4751|Fungi	L	ADP-ribosylglycohydrolase													ADP_ribosyl_GH
19254605	MAA_00319	655844	Zn(2)-C6 fungal-type DNA-binding domain protein	protein-coding	20220811	2.38664	0.752504	1.93955	0.722564	0.246848	0.779691	6.8278	-1.45399	-2.73964	1.04933	-1.38563	0.16586			Not significant	XP_007816508.1	568076.XP_007816508.1	0	1332	2CN1S@1|root,2QTCC@2759|Eukaryota,39JDK@33154|Opisthokonta,3Q3Q9@4751|Fungi,3RKSR@4890|Ascomycota,21RBR@147550|Sordariomycetes,3TVIC@5125|Hypocreales,3G68Y@34397|Clavicipitaceae	4751|Fungi	S	Fungal specific transcription factor domain													Fungal_trans_2,Zn_clus
19254606	MAA_00320	655844	hypothetical protein	protein-coding	20220811	3.64743	1.72116	1.71325	0.333232	3.7887	0.738376	11.9421	-0.509318	-1.42338	0.984941	-0.517105	0.605083			Not significant	XP_007816509.1	568076.XP_007816509.1	0	1045	2EIS9@1|root,2SP4B@2759|Eukaryota,3ATV6@33154|Opisthokonta,3PHMZ@4751|Fungi,3QXCI@4890|Ascomycota,21AVX@147550|Sordariomycetes,3THN4@5125|Hypocreales,3G109@34397|Clavicipitaceae	4751|Fungi
19254607	MAA_00321	655844	Zn(2)-C6 fungal-type DNA-binding domain protein	protein-coding	20160813	0	1.13742	0.47685	0.482396	0.494607	0.517196	3.10847	-0.0454338	-1.03199	1.44609	-0.0314185	0.974936			Not significant	XP_007816510.1	568076.XP_007816510.1	0	1395	2EK3S@1|root,2SQ3E@2759|Eukaryota,3A5US@33154|Opisthokonta,3P45W@4751|Fungi,3QX3X@4890|Ascomycota,21D4F@147550|Sordariomycetes,3TJTY@5125|Hypocreales,3G3TN@34397|Clavicipitaceae	4751|Fungi	S	C6 finger domain protein													Fungal_trans_2,Zn_clus
19254608	MAA_00322	655844	dipeptidyl aminopeptidase/acylaminoacyl peptidase	protein-coding	20220811	0.489004	2.00516	2.00302	0	0.440074	0.465557	5.40282	-2.13483	-4.39187	1.66213	-1.2844	0.199002			Not significant	XP_007816511.1	568076.XP_007816511.1	1.41999999999999e-310	844	COG0596@1|root,2QPTG@2759|Eukaryota,39RSE@33154|Opisthokonta,3NY9X@4751|Fungi,3QRGK@4890|Ascomycota,212H2@147550|Sordariomycetes,3TD6Y@5125|Hypocreales,3G5X5@34397|Clavicipitaceae	4751|Fungi	G	Alpha/beta hydrolase family													Abhydrolase_6,DUF1100,Peptidase_S9
19254609	MAA_00323	655844	fatty acid hydroxylase superfamily protein	protein-coding	20220811	14.8902	5.56506	14.9429	11.2866	20.4346	19.9855	87.1049	0.620646	1.53756	0.554313	1.11967	0.262856	0.553428	0.256939	Not significant	XP_007816512.1	568076.XP_007816512.1	1.1700000000000001E-274	748	29WDV@1|root,2RXPC@2759|Eukaryota,39YVN@33154|Opisthokonta,3NZ9K@4751|Fungi,3QQ96@4890|Ascomycota,215SR@147550|Sordariomycetes,3TJYD@5125|Hypocreales,3G4SY@34397|Clavicipitaceae	4751|Fungi	S	Belongs to the sterol desaturase family													FA_hydroxylase
19254610	MAA_00324	655844	hypothetical protein	protein-coding	20220811	537.321	86.8241	75.7513	179.638	100.591	65.5287	1045.65	-1.07051	-2.10017	0.608818	-1.75834	0.0786899	0.294617	0.530743	Not significant	XP_007816513.1	568076.XP_007816513.1	1.5899999999999999E-90	274	2CWV2@1|root,2RVBH@2759|Eukaryota,3AWCU@33154|Opisthokonta,3Q03W@4751|Fungi,3RGI8@4890|Ascomycota,21KTU@147550|Sordariomycetes,3TV5J@5125|Hypocreales,3G6A8@34397|Clavicipitaceae	4751|Fungi
19254611	MAA_00325	655844	aaa ATPase	protein-coding	20220811	0.770414	2.31976	1.63357	4.22842	4.5516	5.52434	19.0281	1.65423	3.14754	0.645545	2.56253	0.0103914	0.0827858	1.08204	Not significant	XP_007816514.1	568076.XP_007816514.1	0	1294	COG0507@1|root,KOG0987@2759|Eukaryota,39YPJ@33154|Opisthokonta,3NXH5@4751|Fungi,3QQTG@4890|Ascomycota,216R6@147550|Sordariomycetes,3TQTN@5125|Hypocreales,3G5AT@34397|Clavicipitaceae	4751|Fungi	L	Belongs to the helicase family			3.6.4.12	ko:K15255					ko00000,ko01000,ko03029,ko03032				Cauli_VI,Herpes_Helicase,PIF1
19254612	MAA_00326	655844	Carbohydrate-binding WSC	protein-coding	20220811	71.2297	166.632	139.534	220.093	265.788	217.527	1080.8	1.02708	2.0379	0.367257	2.79663	0.0051638	0.0513856	1.28916	Not significant	XP_007816515.1	568076.XP_007816515.1	2.6800000000000001E-173	486	KOG4157@1|root,KOG4157@2759|Eukaryota,39YV6@33154|Opisthokonta,3P1ZQ@4751|Fungi,3QW81@4890|Ascomycota,21723@147550|Sordariomycetes,3TWD5@5125|Hypocreales,3G570@34397|Clavicipitaceae	4751|Fungi	GO	ER membrane protein	WSC4	GO:0003674,GO:0005215,GO:0005575,GO:0005622,GO:0005623,GO:0005737,GO:0005783,GO:0005789,GO:0006605,GO:0006612,GO:0006810,GO:0006886,GO:0006950,GO:0008104,GO:0008150,GO:0008565,GO:0009266,GO:0009408,GO:0009628,GO:0012505,GO:0015031,GO:0015833,GO:0016020,GO:0031984,GO:0033036,GO:0033365,GO:0034613,GO:0042175,GO:0042886,GO:0043226,GO:0043227,GO:0043229,GO:0043231,GO:0044422,GO:0044424,GO:0044425,GO:…		ko:K11244	ko04011,ko04139,map04011,map04139				ko00000,ko00001				WSC
19254613	MAA_00327	655844	Activator of Hsp90 ATPase 1 family protein	protein-coding	20220811	0	8.74513	0	0	0	0	8.74513	-2.38901	-5.23798	3.29611	-0.724798	0.468576			Not significant	XP_007816516.1	568076.XP_007816516.1	1.19E-93	272	29C8X@1|root,2RJCI@2759|Eukaryota,38P28@33154|Opisthokonta,3PQXM@4751|Fungi,3RAEM@4890|Ascomycota,21MMJ@147550|Sordariomycetes,3TVBN@5125|Hypocreales,3G6YY@34397|Clavicipitaceae	4751|Fungi
19254614	MAA_00328	655844	hypothetical protein	protein-coding	20160813	6.24016	12.2582	0	14.5807	14.0433	8.83857	55.9609	0.9596	1.94477	0.892112	1.07565	0.282084			Not significant	XP_007816517.1	568076.XP_007816517.1	1.3800000000000001E-147	416	COG4225@1|root,2RXA5@2759|Eukaryota,39VFD@33154|Opisthokonta,3NU68@4751|Fungi,3QRKJ@4890|Ascomycota,216RJ@147550|Sordariomycetes,3TSMP@5125|Hypocreales,3G03A@34397|Clavicipitaceae	4751|Fungi	G	Cell wall glycosyl hydrolase YteR			3.2.1.172	ko:K15532					ko00000,ko01000		GH105		Glyco_hydro_88
19254615	MAA_00329	655844	DUF159 domain protein	protein-coding	20160924	6.59933	4.57567	4.35044	17.2909	19.042	15.542	67.4003	1.75968	3.38623	0.514744	3.41856	0.000629543	0.0119984	1.92087	Up-regulated	XP_007816518.2	568076.XP_007816518.1	3.1400000000000001E-260	713	COG2135@1|root,KOG2618@2759|Eukaryota,39RJQ@33154|Opisthokonta,3NX9R@4751|Fungi,3QKHM@4890|Ascomycota,217RT@147550|Sordariomycetes,3TDY5@5125|Hypocreales,3G3BK@34397|Clavicipitaceae	4751|Fungi	S	SOS response associated peptidase (SRAP)		GO:0005575,GO:0005622,GO:0005623,GO:0005634,GO:0005737,GO:0043226,GO:0043227,GO:0043229,GO:0043231,GO:0044424,GO:0044464											SRAP
19254616	MAA_00330	655844	hypothetical protein	protein-coding	20151028	6.52369	10.3648	7.40373	11.3114	9.84628	1.75111	47.201	0.0145997	1.01017	0.645485	0.0226182	0.981955	0.99372	0.00273617	Not significant	XP_007816519.1	568076.XP_007816519.1	0	902	29EQ8@1|root,2RMV7@2759|Eukaryota,38RIK@33154|Opisthokonta,3PTAZ@4751|Fungi,3RCQZ@4890|Ascomycota,21INC@147550|Sordariomycetes,3TRZW@5125|Hypocreales,3G3NY@34397|Clavicipitaceae	4751|Fungi
19254617	MAA_00331	655844	GTP-binding protein LepA	protein-coding	20160924	3.17515	10.058	8.28519	10.8937	9.6863	3.76844	45.8668	0.225272	1.169	0.551125	0.40875	0.682723	0.866572	0.0621951	Not significant	XP_007816520.2	568076.XP_007816520.1	0	1297	COG0481@1|root,KOG0462@2759|Eukaryota,38H35@33154|Opisthokonta,3NVHB@4751|Fungi,3QM2N@4890|Ascomycota,214UI@147550|Sordariomycetes,3TF29@5125|Hypocreales,3G4RU@34397|Clavicipitaceae	4751|Fungi	J	Promotes mitochondrial protein synthesis. May act as a fidelity factor of the translation reaction, by catalyzing a one- codon backward translocation of tRNAs on improperly translocated ribosomes. Binds to mitochondrial ribosomes in a GTP-dependent manner	GUF1	GO:0000166,GO:0001882,GO:0001883,GO:0003674,GO:0003824,GO:0003924,GO:0005488,GO:0005525,GO:0005575,GO:0005622,GO:0005623,GO:0005634,GO:0005737,GO:0005739,GO:0005759,GO:0006417,GO:0008150,GO:0009889,GO:0009891,GO:0009893,GO:0010468,GO:0010556,GO:0010557,GO:0010604,GO:0010608,GO:0010628,GO:0016462,GO:0016787,GO:0016817,GO:0016818,GO:0017076,GO:0017111,GO:0019001,GO:0019222,GO:0031323,GO:0031325,GO:…		ko:K21594					ko00000,ko01000,ko03029				EFG_C,GTP_EFTU,GTP_EFTU_D2,LepA_C
19254618	MAA_00332	655844	MIT domain-containing protein	protein-coding	20220811	12.9422	17.7837	13.0092	21.2625	19.5128	21.2702	105.781	0.5084	1.42247	0.343683	1.47927	0.139068	0.401751	0.396043	Not significant	XP_007816521.2	568076.XP_007816521.1	0	2111	28T1W@1|root,2S5AI@2759|Eukaryota,39KD5@33154|Opisthokonta,3Q4RR@4751|Fungi,3RN1I@4890|Ascomycota,216X1@147550|Sordariomycetes,3TGDC@5125|Hypocreales,3G38S@34397|Clavicipitaceae	4751|Fungi	S	MIT (microtubule interacting and transport) domain													MIT
19254619	MAA_00333	655844	DUF1716 domain-containing protein	protein-coding	20160924	9.99417	7.47379	5.59801	11.7102	18.5564	15.6261	68.9587	0.946421	1.92709	0.454301	2.08325	0.0372288	0.192034	0.716621	Not significant	XP_007816522.2	568076.XP_007816522.1	0	1055	KOG2734@1|root,KOG2734@2759|Eukaryota,38C6G@33154|Opisthokonta,3NWAP@4751|Fungi,3QPQF@4890|Ascomycota,212I2@147550|Sordariomycetes,3TEQF@5125|Hypocreales,3G068@34397|Clavicipitaceae	4751|Fungi	S	Eukaryotic domain of unknown function (DUF1716)		GO:0000375,GO:0000377,GO:0000398,GO:0005575,GO:0005622,GO:0005623,GO:0005634,GO:0005681,GO:0006139,GO:0006396,GO:0006397,GO:0006725,GO:0006807,GO:0008150,GO:0008152,GO:0008380,GO:0009987,GO:0010467,GO:0016070,GO:0016071,GO:0032991,GO:0034641,GO:0043170,GO:0043226,GO:0043227,GO:0043229,GO:0043231,GO:0044237,GO:0044238,GO:0044422,GO:0044424,GO:0044428,GO:0044446,GO:0044464,GO:0045292,GO:0046483,GO:…		ko:K12864	ko03040,map03040	M00353			ko00000,ko00001,ko00002,ko03041				CTNNBL
19254620	MAA_00334	655844	Vacuolar (H+)-ATPase G subunit	protein-coding	20160924	107.03	136.858	29.6991	151.286	99.1325	97.1486	621.154	0.308462	1.23839	0.558581	0.552224	0.580795	0.812851	0.0899892	Not significant	XP_007816523.2	92637.XP_007808801.1	8.21E-50	162	KOG1772@1|root,KOG1772@2759|Eukaryota,3A6AE@33154|Opisthokonta,3P53V@4751|Fungi,3QWPT@4890|Ascomycota,21AJH@147550|Sordariomycetes,3TIT7@5125|Hypocreales,3G4CG@34397|Clavicipitaceae	4751|Fungi	U	Vacuolar (H+)-ATPase G subunit		GO:0000166,GO:0000221,GO:0000322,GO:0000323,GO:0000324,GO:0000329,GO:0003674,GO:0003824,GO:0005215,GO:0005488,GO:0005524,GO:0005575,GO:0005622,GO:0005623,GO:0005737,GO:0005773,GO:0005774,GO:0006810,GO:0006811,GO:0006812,GO:0006873,GO:0006885,GO:0007035,GO:0008144,GO:0008150,GO:0008324,GO:0009987,GO:0015075,GO:0015077,GO:0015078,GO:0015318,GO:0015399,GO:0015405,GO:0015672,GO:0015988,GO:0015991,GO:…	3.1.1.3	ko:K01046,ko:K02152	ko00190,ko00561,ko01100,ko04145,ko04150,ko04721,ko04966,ko05110,ko05120,ko05323,map00190,map00561,map01100,map04145,map04150,map04721,map04966,map05110,map05120,map05323	M00098,M00160	R02250,R02687	RC00020,RC00037,RC00041,RC00094	ko00000,ko00001,ko00002,ko01000	3.A.2.2			V-ATPase_G
19254621	MAA_00335	655844	cytochrome c oxidase assembly protein	protein-coding	20220811	7.18571	29.6306	13.9133	0	6.99952	0	57.7291	-2.58025	-5.98045	1.98578	-1.29936	0.193819			Not significant	XP_007816524.1	568076.XP_007816524.1	5.3199999999999999E-53	166	2DZUE@1|root,2S7B1@2759|Eukaryota,3A8IE@33154|Opisthokonta,3P6MU@4751|Fungi,3QYJB@4890|Ascomycota,21BDN@147550|Sordariomycetes,3TJ15@5125|Hypocreales,3G4BV@34397|Clavicipitaceae	4751|Fungi	S	PET assembly of cytochrome c oxidase, mitochondrial				ko:K18188					ko00000,ko03029				PET117
19254622	MAA_00336	655844	DNA-dependent RNA polymerase II beta subunit	protein-coding	20220811	23.8994	40.7465	63.3185	45.0414	41.5318	40.7941	255.332	0.091049	1.06514	0.377203	0.241379	0.809261	0.927244	0.0328058	Not significant	XP_007816525.1	568076.XP_007816525.1	0	2522	COG0085@1|root,KOG0214@2759|Eukaryota,38F5S@33154|Opisthokonta,3NW78@4751|Fungi,3QK6E@4890|Ascomycota,217P4@147550|Sordariomycetes,3TF6N@5125|Hypocreales,3G2ZV@34397|Clavicipitaceae	4751|Fungi	K	DNA-dependent RNA polymerase catalyzes the transcription of DNA into RNA using the four ribonucleoside triphosphates as substrates	RPB2	GO:0000228,GO:0000428,GO:0000775,GO:0000785,GO:0000790,GO:0000792,GO:0003674,GO:0003676,GO:0003677,GO:0003723,GO:0003729,GO:0005488,GO:0005575,GO:0005622,GO:0005623,GO:0005634,GO:0005654,GO:0005665,GO:0005694,GO:0005720,GO:0005721,GO:0005737,GO:0005739,GO:0006139,GO:0006325,GO:0006342,GO:0006351,GO:0006355,GO:0006366,GO:0006725,GO:0006807,GO:0006996,GO:0008150,GO:0008152,GO:0009058,GO:0009059,GO:…	2.7.7.6	ko:K03010	ko00230,ko00240,ko01100,ko03020,ko05016,ko05169,map00230,map00240,map01100,map03020,map05016,map05169	M00180	R00435,R00441,R00442,R00443	RC02795	br01611,ko00000,ko00001,ko00002,ko01000,ko03021,ko03400				RNA_pol_Rpb2_1,RNA_pol_Rpb2_2,RNA_pol_Rpb2_3,RNA_pol_Rpb2_4,RNA_pol_Rpb2_5,RNA_pol_Rpb2_6,RNA_pol_Rpb2_7
19254623	MAA_00337	655844	Cyanamide hydratase, HD-type	protein-coding	20220811	71.3267	248.927	115.475	41.8121	45.4469	57.0153	580.003	-1.5439	-2.91582	0.456956	-3.37867	0.000728372	0.0133679	1.87394	Down-regulated	XP_007816526.1	568076.XP_007816526.1	1.6999999999999999E-182	506	28M6I@1|root,2QTPD@2759|Eukaryota,3A2D5@33154|Opisthokonta,3P32G@4751|Fungi,3QV1N@4890|Ascomycota,215UU@147550|Sordariomycetes,3THWH@5125|Hypocreales	4751|Fungi	S	Metal dependent phosphohydrolases with conserved 'HD' motif.		GO:0003674,GO:0003824,GO:0006805,GO:0006807,GO:0008150,GO:0008152,GO:0009410,GO:0009987,GO:0016829,GO:0016835,GO:0016836,GO:0018820,GO:0018890,GO:0042221,GO:0044237,GO:0050896,GO:0050898,GO:0051716,GO:0070887,GO:0071466,GO:0071704,GO:1901564	4.2.1.69	ko:K06035	ko00791,ko01120,map00791,map01120		R00778	RC00381	ko00000,ko00001,ko01000				HD
19254624	MAA_00338	655844	MFS transporter	protein-coding	20220811	64.6978	46.9378	63.3847	41.3621	26.7782	31.9772	275.138	-0.660633	-1.58078	0.37795	-1.74794	0.080475	0.297865	0.52598	Not significant	XP_007816527.2	568076.XP_007816527.1	0	964	COG0477@1|root,KOG2533@2759|Eukaryota,38BXW@33154|Opisthokonta,3NVZZ@4751|Fungi,3R7TV@4890|Ascomycota,21EIA@147550|Sordariomycetes,3TW2G@5125|Hypocreales,3G514@34397|Clavicipitaceae	4751|Fungi	G	Major Facilitator Superfamily													MFS_1
19254625	MAA_00339	655844	meiotic recombination protein DMC1	protein-coding	20160813	10.9656	18.7782	3.93693	6.81875	9.50017	7.2968	57.2965	-0.396636	-1.31644	0.682798	-0.580899	0.561309	0.80032	0.0967365	Not significant	XP_007816528.1	568076.XP_007816528.1	7.9900000000000004E-190	528	28SY8@1|root,2QZN7@2759|Eukaryota,3A1EX@33154|Opisthokonta,3P22Q@4751|Fungi,3QST2@4890|Ascomycota,213ZU@147550|Sordariomycetes,3TDG8@5125|Hypocreales,3G221@34397|Clavicipitaceae	4751|Fungi	S	Subunit 11 of the general transcription factor TFIIH													TFB6
19254626	MAA_00340	655844	tom6	protein-coding	20160325	0	0	0	9.77513	0	10.0595	19.8346	2.06402	4.18151	3.46787	0.595185	0.55172			Not significant	XP_007816529.1	568076.XP_007816529.1	4.63E-48	153	2D5CQ@1|root,2SY3V@2759|Eukaryota,3ABXQ@33154|Opisthokonta,3P8J6@4751|Fungi,3QZW1@4890|Ascomycota,21BZ0@147550|Sordariomycetes,3TJDQ@5125|Hypocreales,3G4ER@34397|Clavicipitaceae	4751|Fungi	S	TOM core complex subunit Tom6													Tom6
19254627	MAA_00341	655844	Fungal pheromone mating factor STE2 GPCR	protein-coding	20220811	14.6836	14.0202	20.7397	7.75526	3.58021	7.64731	68.4263	-1.12101	-2.17499	0.556794	-2.01332	0.0440807	0.213038	0.671544	Not significant	XP_007816530.1	568076.XP_007816530.1	1.48E-269	739	2CN4F@1|root,2QTV4@2759|Eukaryota,3A2Q3@33154|Opisthokonta,3P00C@4751|Fungi,3QUT7@4890|Ascomycota,219Q8@147550|Sordariomycetes,3TG73@5125|Hypocreales,3G2WA@34397|Clavicipitaceae	4751|Fungi	I	Fungal pheromone mating factor STE2 GPCR	STE2	GO:0000003,GO:0000746,GO:0000747,GO:0000749,GO:0000750,GO:0000755,GO:0001653,GO:0003674,GO:0004888,GO:0004930,GO:0004932,GO:0004934,GO:0005488,GO:0005549,GO:0005550,GO:0005575,GO:0005622,GO:0005623,GO:0005737,GO:0005886,GO:0005887,GO:0005937,GO:0005938,GO:0007154,GO:0007165,GO:0007186,GO:0008150,GO:0008528,GO:0009966,GO:0009967,GO:0009987,GO:0010033,GO:0010469,GO:0010646,GO:0010647,GO:0016020,GO:…		ko:K11213	ko04011,map04011				ko00000,ko00001,ko04030				STE2
19254628	MAA_00342	655844	Ubiquitin E2 variant	protein-coding	20220811	6.54092	11.005	4.2255	4.14713	5.33016	5.32665	36.5754	-0.479592	-1.39435	0.609941	-0.786292	0.431696	0.708188	0.149852	Not significant	XP_007816531.1	568076.XP_007816531.1	9.5899999999999992E-298	822	KOG2391@1|root,KOG2391@2759|Eukaryota,38GCE@33154|Opisthokonta,3NVDU@4751|Fungi,3QQYF@4890|Ascomycota,216FJ@147550|Sordariomycetes,3THNH@5125|Hypocreales,3G0AT@34397|Clavicipitaceae	4751|Fungi	U	UEV domain	STP22	GO:0000813,GO:0003674,GO:0005488,GO:0005515,GO:0005575,GO:0005622,GO:0005623,GO:0005737,GO:0005768,GO:0005829,GO:0005886,GO:0006508,GO:0006511,GO:0006605,GO:0006612,GO:0006623,GO:0006807,GO:0006810,GO:0006811,GO:0006820,GO:0006862,GO:0006886,GO:0007034,GO:0008104,GO:0008150,GO:0008152,GO:0009056,GO:0009057,GO:0009892,GO:0009898,GO:0009987,GO:0010008,GO:0010605,GO:0012505,GO:0015031,GO:0015711,GO:…		ko:K12183	ko04144,map04144	M00409			ko00000,ko00001,ko00002,ko04131,ko04147				UEV,Vps23_core
19254629	MAA_00343	655844	indoleamine 2,3-dioxygenase	protein-coding	20220811	52.3935	198.109	51.0316	50.377	29.2368	24.6491	405.797	-1.48393	-2.7971	0.531183	-2.79364	0.00521191	0.0516039	1.28732	Not significant	XP_007816532.1	568076.XP_007816532.1	0	934	2CNCE@1|root,2QV6W@2759|Eukaryota,38EHZ@33154|Opisthokonta,3NV67@4751|Fungi,3QJUJ@4890|Ascomycota,213A9@147550|Sordariomycetes,3TF06@5125|Hypocreales,3G31J@34397|Clavicipitaceae	4751|Fungi	E	Indoleamine 2,3-dioxygenase	BNA2	GO:0003674,GO:0003824,GO:0005575,GO:0005622,GO:0005623,GO:0005737,GO:0006082,GO:0006139,GO:0006520,GO:0006568,GO:0006569,GO:0006576,GO:0006586,GO:0006725,GO:0006732,GO:0006733,GO:0006753,GO:0006793,GO:0006796,GO:0006807,GO:0008150,GO:0008152,GO:0009056,GO:0009058,GO:0009063,GO:0009072,GO:0009074,GO:0009108,GO:0009117,GO:0009165,GO:0009308,GO:0009310,GO:0009435,GO:0009987,GO:0016054,GO:0016491,GO:…	1.13.11.52	ko:K00463	ko00380,ko01100,ko05143,map00380,map01100,map05143	M00038	R00678,R02702,R02909,R03628	RC00356	ko00000,ko00001,ko00002,ko01000				IDO
19254630	MAA_00344	655844	ABC transporter, transmembrane domain, type 1	protein-coding	20160924	14.1909	10.615	13.5219	6.33733	6.04179	6.9363	57.6432	-0.855669	-1.8096	0.380672	-2.24778	0.0245899	0.148358	0.828689	Not significant	XP_007816533.2	568076.XP_007816533.1	0	2446	COG1132@1|root,KOG0054@2759|Eukaryota,38HNE@33154|Opisthokonta,3NVC0@4751|Fungi,3QMJS@4890|Ascomycota,21E82@147550|Sordariomycetes,3TJQ9@5125|Hypocreales,3G4PG@34397|Clavicipitaceae	4751|Fungi	Q	ABC transporter transmembrane region													ABC_membrane,ABC_tran
19254631	MAA_00345	655844	hypothetical protein	protein-coding	20220811	69.7229	226.659	124.611	112.986	84.4948	102.29	720.764	-0.432118	-1.34921	0.417421	-1.03521	0.300571	0.596277	0.224552	Not significant	XP_007816534.1	568076.XP_007816534.1	2.9600000000000001E-204	564	2EKQF@1|root,2SQJ6@2759|Eukaryota,3AFEP@33154|Opisthokonta,3PB8F@4751|Fungi,3QWXK@4890|Ascomycota,21B41@147550|Sordariomycetes,3TMMK@5125|Hypocreales	4751|Fungi	S	Tat pathway signal sequence													DUF3328
19254632	MAA_00346	655844	transcription factor Cys6	protein-coding	20151028	60.4481	76.0012	73.3351	53.8976	63.7157	49.0289	376.427	-0.187475	-1.13877	0.323433	-0.57964	0.562157	0.800863	0.0964418	Not significant	XP_007816535.2	568076.XP_007816535.1	0	1509	2EEH6@1|root,2SJWZ@2759|Eukaryota,3A12B@33154|Opisthokonta,3P2KW@4751|Fungi,3QUH9@4890|Ascomycota,21A56@147550|Sordariomycetes,3TIWA@5125|Hypocreales,3G4X6@34397|Clavicipitaceae	4751|Fungi															Zn_clus
19254633	MAA_00347	655844	L-amino-acid oxidase-like protein	protein-coding	20220811	0	0	0	0	0	0	0									XP_007816536.1	568076.XP_007816536.1	1.2499999999999999E-72	218	2F4C6@1|root,2T5BZ@2759|Eukaryota,38Z70@33154|Opisthokonta,3PYTQ@4751|Fungi,3RHXN@4890|Ascomycota,21MWB@147550|Sordariomycetes,3TVTM@5125|Hypocreales,3G6XA@34397|Clavicipitaceae	4751|Fungi
19254634	MAA_00348	655844	hypothetical protein	protein-coding	20151028	0	3.32791	0	0	1.15722	0	4.48513	-1.44324	-2.71931	2.77676	-0.519756	0.603234			Not significant	XP_007816537.2
19254635	MAA_00349	655844	WD40 repeat 2	protein-coding	20160813	8.78293	16.6564	12.409	15.0937	12.0224	14.684	79.6484	0.181524	1.13408	0.479945	0.378219	0.705268	0.875749	0.0576203	Not significant	XP_007816538.1	568076.XP_007816538.1	3.2100000000000001E-305	832	KOG0265@1|root,KOG0265@2759|Eukaryota,38B86@33154|Opisthokonta,3NXKE@4751|Fungi,3QKPR@4890|Ascomycota,21606@147550|Sordariomycetes,3TE5N@5125|Hypocreales,3G0SX@34397|Clavicipitaceae	4751|Fungi	A	WD domain, G-beta repeat		GO:0000375,GO:0000377,GO:0000398,GO:0005575,GO:0005622,GO:0005623,GO:0005634,GO:0005681,GO:0005682,GO:0006139,GO:0006396,GO:0006397,GO:0006725,GO:0006807,GO:0008150,GO:0008152,GO:0008380,GO:0009987,GO:0010467,GO:0016070,GO:0016071,GO:0030532,GO:0032991,GO:0034641,GO:0043170,GO:0043226,GO:0043227,GO:0043229,GO:0043231,GO:0044237,GO:0044238,GO:0044422,GO:0044424,GO:0044428,GO:0044446,GO:0044464,GO:…		ko:K12857	ko03040,map03040	M00354,M00355			ko00000,ko00001,ko00002,ko03041				WD40
19254636	MAA_00350	655844	NO signaling/Golgi transport ligand-binding domain protein	protein-coding	20220811	37.3728	50.8679	44.3941	29.0852	15.1037	27.4192	204.243	-0.875017	-1.83403	0.489138	-1.7889	0.0736314	0.28226	0.549351	Not significant	XP_007816539.1	568076.XP_007816539.1	5.1800000000000003E-134	379	KOG3330@1|root,KOG3330@2759|Eukaryota,38BCP@33154|Opisthokonta,3NVYY@4751|Fungi,3QPTQ@4890|Ascomycota,2150Y@147550|Sordariomycetes,3TW6G@5125|Hypocreales,3G052@34397|Clavicipitaceae	4751|Fungi	U	Transport protein particle (TRAPP) component		GO:0005575,GO:0005622,GO:0005623,GO:0005737,GO:0005768,GO:0005793,GO:0005794,GO:0005801,GO:0005829,GO:0006810,GO:0006886,GO:0006888,GO:0006891,GO:0008104,GO:0008150,GO:0012505,GO:0015031,GO:0015833,GO:0016020,GO:0016192,GO:0030008,GO:0031090,GO:0031410,GO:0031982,GO:0032991,GO:0033036,GO:0033106,GO:0034613,GO:0042886,GO:0043226,GO:0043227,GO:0043229,GO:0043231,GO:0044422,GO:0044424,GO:0044431,GO:…		ko:K20302					ko00000,ko04131				TRAPP
19254637	MAA_00351	655844	SOM1 protein	protein-coding	20151028	37.4053	36.0031	38.5615	27.99	37.8561	27.9824	205.798	-0.205299	-1.15293	0.338069	-0.607271	0.543671	0.789447	0.102677	Not significant	XP_007816540.2	568076.XP_007816540.1	0	1218	28VHC@1|root,2R28W@2759|Eukaryota,38D9E@33154|Opisthokonta,3NWSN@4751|Fungi,3QNCD@4890|Ascomycota,212AF@147550|Sordariomycetes,3TE1Y@5125|Hypocreales,3G2T2@34397|Clavicipitaceae	4751|Fungi	S	Lissencephaly type-1-like homology motif		GO:0000976,GO:0000977,GO:0000978,GO:0000981,GO:0000982,GO:0000987,GO:0001012,GO:0001067,GO:0001077,GO:0001228,GO:0003674,GO:0003676,GO:0003677,GO:0003690,GO:0003700,GO:0005488,GO:0005575,GO:0005622,GO:0005623,GO:0005634,GO:0006139,GO:0006351,GO:0006355,GO:0006357,GO:0006366,GO:0006725,GO:0006807,GO:0008150,GO:0008152,GO:0009058,GO:0009059,GO:0009889,GO:0009891,GO:0009893,GO:0009987,GO:0010467,GO:…		ko:K21390					ko00000				LisH
19254638	MAA_00352	655844	zinc finger domain-containing protein	protein-coding	20160924	0	5.55465	0	0	2.88212	0	8.43677	-0.879105	-1.83923	2.43163	-0.361529	0.717704			Not significant	XP_007816541.2	92637.XP_007808818.1	8.3800000000000005E-24	99.8	2981J@1|root,2RF20@2759|Eukaryota,38K8M@33154|Opisthokonta,3PN3Y@4751|Fungi,3R73T@4890|Ascomycota,21MK8@147550|Sordariomycetes,3TV9E@5125|Hypocreales,3G6T6@34397|Clavicipitaceae	4751|Fungi	S	zinc finger													zf-CCHC
19254639	MAA_00353	655844	amidohydrolase	protein-coding	20160813	3.24928	5.77455	3.20744	2.38422	2.01849	1.57961	18.2136	-1.05416	-2.0765	0.866257	-1.21691	0.223638			Not significant	XP_007816542.1	568076.XP_007816542.1	1.27E-292	799	28NFY@1|root,2QV1J@2759|Eukaryota,39S95@33154|Opisthokonta,3P178@4751|Fungi,3QV5D@4890|Ascomycota,217Y5@147550|Sordariomycetes,3TFHT@5125|Hypocreales,3G57Q@34397|Clavicipitaceae	4751|Fungi	G	Amidohydrolase family													Amidohydro_1
19254640	MAA_00354	655844	Protein kinase-like protein	protein-coding	20220811	14.4846	6.099	6.77396	4.34086	3.71109	7.01026	42.4198	-0.856959	-1.81122	0.616127	-1.39088	0.164262	0.434969	0.361542	Not significant	XP_007816543.2	568076.XP_007816543.1	0	905	KOG1290@1|root,KOG1290@2759|Eukaryota,39SA8@33154|Opisthokonta,3P02S@4751|Fungi,3QTHD@4890|Ascomycota,21KAP@147550|Sordariomycetes,3TVKM@5125|Hypocreales,3G56E@34397|Clavicipitaceae	4751|Fungi	G	Protein kinase domain													Pkinase
19254641	MAA_00355	655844	small secreted protein	protein-coding	20151028	1340.57	2213.07	534.862	1929.9	2585.83	2392.61	10996.8	0.81752	1.76237	0.43918	1.86147	0.062678	0.257823	0.588679	Not significant	XP_007816544.1	568076.XP_007816544.1	2.1800000000000001E-215	594	2C40I@1|root,2SPD0@2759|Eukaryota,3A76I@33154|Opisthokonta,3P63W@4751|Fungi,3QY12@4890|Ascomycota,21B7F@147550|Sordariomycetes,3TJ69@5125|Hypocreales,3G474@34397|Clavicipitaceae	4751|Fungi
19254642	MAA_00356	655844	glycosyl transferase	protein-coding	20220811	0	0	0	0.438256	0	0	0.438256	1.16169	2.2372	4.08047	0.284696	0.775877			Not significant	XP_007816545.1	568076.XP_007816545.1	1.3199999999999999E-276	754	2BFTC@1|root,2S17S@2759|Eukaryota,39YMC@33154|Opisthokonta,3NZID@4751|Fungi,3QQ9P@4890|Ascomycota,217WC@147550|Sordariomycetes,3TM7D@5125|Hypocreales	4751|Fungi	G	Glycosyl transferase													Gly_transf_sug
19254643	MAA_00357	655844	O-methyltransferase B	protein-coding	20160813	0	0.411144	0	0	0.52994	0	0.941084	0.199925	1.14864	3.73905	0.0534693	0.957358			Not significant	XP_007816546.1	568076.XP_007816546.1	1.73E-248	682	KOG3178@1|root,KOG3178@2759|Eukaryota,39TGQ@33154|Opisthokonta,3NVCR@4751|Fungi,3QMYN@4890|Ascomycota,216SJ@147550|Sordariomycetes,3TITW@5125|Hypocreales	4751|Fungi	S	O-methyl transferase B			2.1.1.109	ko:K17649	ko00254,map00254		R03112,R10403	RC00003,RC00392	ko00000,ko00001,ko01000				Methyltransf_2
19254644	MAA_00358	655844	Acyl-CoA dehydrogenase/oxidase	protein-coding	20160924	0	0	0	0	0	0	0									XP_007816547.2	568076.XP_007816547.1	4.1599999999999998E-66	205	COG1960@1|root,KOG0135@2759|Eukaryota,39U6M@33154|Opisthokonta,3NZI8@4751|Fungi,3QTWQ@4890|Ascomycota,21DG7@147550|Sordariomycetes	4751|Fungi	IQ	Acyl-CoA dehydrogenase NM domain-like protein
19254645	MAA_00359	655844	hypothetical protein	protein-coding	20220811	0	0	1.49392	0	0	1.13736	2.63128	-0.670589	-1.59172	3.1319	-0.214115	0.830457			Not significant	XP_007816548.1	568076.XP_007816548.1	2.6099999999999999E-146	412	2EZD3@1|root,2T0QN@2759|Eukaryota,38KH8@33154|Opisthokonta,3PNCR@4751|Fungi,3RG9M@4890|Ascomycota,21U8M@147550|Sordariomycetes,3TS08@5125|Hypocreales,3G5RC@34397|Clavicipitaceae	4751|Fungi
19254646	MAA_00360	655844	hypothetical protein	protein-coding	20160924	0	0	0	0	0	0	0									XP_007816549.2	568076.XP_007816549.1	3.9199999999999999E-165	471	2E7Q1@1|root,2SE96@2759|Eukaryota,3AN63@33154|Opisthokonta,3PF38@4751|Fungi,3R4C6@4890|Ascomycota	4751|Fungi	S	MULE transposase domain													MULE
19254647	MAA_00361	655844	transposase-like protein	protein-coding	20160813	13.8311	11.0554	5.27723	4.998	5.97369	14.9774	56.1128	-0.183481	-1.13562	0.559486	-0.327946	0.742953	0.895234	0.0480635	Not significant	XP_007816550.1	568076.XP_007816550.1	0	1249	KOG1121@1|root,KOG1121@2759|Eukaryota,3AF2G@33154|Opisthokonta,3PCE6@4751|Fungi,3R2QV@4890|Ascomycota,21D5D@147550|Sordariomycetes,3TJRN@5125|Hypocreales	2759|Eukaryota	S	Transposase-like protein													Dimer_Tnp_hAT,zf-BED
19254648	MAA_00362	655844	PIF1 protein	protein-coding	20160924	5.4935	4.26507	6.00009	3.54995	5.39785	5.81081	30.5173	-0.0667965	-1.04739	0.398643	-0.16756	0.86693	0.947645	0.0233545	Not significant	XP_007816551.2	568076.XP_007816551.1	0	2256	COG0507@1|root,KOG0987@2759|Eukaryota,3ABUV@33154|Opisthokonta,3P9IP@4751|Fungi,3QXFG@4890|Ascomycota,211X5@147550|Sordariomycetes,3TNC8@5125|Hypocreales,3G6I0@34397|Clavicipitaceae	4751|Fungi	D	Belongs to the helicase family													Helitron_like_N,PIF1
19254649	MAA_00363	655844	hypothetical protein	protein-coding	20220811	0	0	0	0	0	0	0									XP_007816552.1	568076.XP_007816552.1	9.0100000000000001E-81	240	29FET@1|root,2RNKE@2759|Eukaryota,38S9Y@33154|Opisthokonta,3PU1D@4751|Fungi,3RDCK@4890|Ascomycota,21J6J@147550|Sordariomycetes,3TV93@5125|Hypocreales,3G6S8@34397|Clavicipitaceae	4751|Fungi
19254650	MAA_00364	655844	ATP-dependent DNA helicase PIF1	protein-coding	20160924	8.30982	6.45922	15.8811	6.17532	7.95177	6.57183	51.3491	-0.455089	-1.37087	0.420851	-1.08136	0.279539	0.57177	0.242779	Not significant	XP_007816553.2	568076.XP_007816553.1	0	2663	COG0507@1|root,KOG0987@2759|Eukaryota,39RYU@33154|Opisthokonta,3P64X@4751|Fungi,3QU0F@4890|Ascomycota,21AWX@147550|Sordariomycetes,3TKX4@5125|Hypocreales,3G70W@34397|Clavicipitaceae	4751|Fungi	D	Belongs to the helicase family			3.6.4.12	ko:K15255					ko00000,ko01000,ko03029,ko03032				Helitron_like_N,MULE,PIF1
19254651	MAA_00365	655844	Ribonuclease H-like protein	protein-coding	20151028	0.364186	0.760742	1.23954	0.315626	0.653234	0.695679	4.02901	-0.412035	-1.33056	1.40465	-0.293337	0.769264			Not significant	XP_007816554.1	568076.XP_007816554.1	0	1043	KOG1121@1|root,KOG1121@2759|Eukaryota,3AF2G@33154|Opisthokonta,3PCE6@4751|Fungi,3R2QV@4890|Ascomycota,21D5D@147550|Sordariomycetes,3TJRN@5125|Hypocreales	4751|Fungi	S	Transposase-like protein
19254652	MAA_00366	655844	DNA helicase PIF1, ATP-dependent	protein-coding	20160813	4.12928	7.60978	11.7006	6.38759	5.75277	4.79159	40.3716	-0.411341	-1.32992	0.700073	-0.587569	0.556822	0.797046	0.0985163	Not significant	XP_007816555.1	568076.XP_007816555.1	3.0799999999999998E-206	569	COG0507@1|root,KOG0987@2759|Eukaryota,39RYU@33154|Opisthokonta,3P64X@4751|Fungi,3QU0F@4890|Ascomycota,21AWX@147550|Sordariomycetes,3TKC2@5125|Hypocreales,3G6A9@34397|Clavicipitaceae	4751|Fungi	L	ATP-dependent DNA helicase PIF1			3.6.4.12	ko:K15255					ko00000,ko01000,ko03029,ko03032				Helitron_like_N,MULE,PIF1
19254653	MAA_00367	655844	NAD(P)-binding domain protein	protein-coding	20220811	0	0	0	0	0	0	0									XP_007816556.1	568076.XP_007816556.1	6.8799999999999996E-171	477	2CG69@1|root,2S3K9@2759|Eukaryota,3AIBR@33154|Opisthokonta,3PD2W@4751|Fungi,3RNWM@4890|Ascomycota,21S41@147550|Sordariomycetes,3TMI0@5125|Hypocreales	4751|Fungi	Q	short chain dehydrogenase													adh_short,adh_short_C2
19254654	MAA_00368	655844	Reverse transcriptase	protein-coding	20160813	2.60964	3.71653	2.41585	2.63595	2.77938	2.87976	17.0371	-0.123897	-1.08967	0.445027	-0.278403	0.780703	0.915265	0.0384531	Not significant	XP_007816557.1	568076.XP_007816557.1	0	3226	KOG1075@1|root,KOG1075@2759|Eukaryota,39VXI@33154|Opisthokonta,3NZQB@4751|Fungi,3QSQ8@4890|Ascomycota,219UA@147550|Sordariomycetes,3TMCW@5125|Hypocreales,3G708@34397|Clavicipitaceae	4751|Fungi	S	reverse transcriptase													Exo_endo_phos_2,RNase_H,RVT_1
19254655	MAA_00369	655844	DDE superfamily endonuclease, CENP-B-like protein	protein-coding	20160924	1.68439	4.184	3.0086	3.63631	2.53142	4.64679	19.6915	0.323758	1.25159	0.642114	0.504206	0.614116	0.829784	0.0810347	Not significant	XP_007816558.2	5507.FOXG_06693P0	1.29E-291	815	KOG3105@1|root,KOG3105@2759|Eukaryota,3A3P5@33154|Opisthokonta,3P4P8@4751|Fungi,3QWWD@4890|Ascomycota,21C01@147550|Sordariomycetes,3TJBN@5125|Hypocreales,1FXYC@110618|Nectriaceae	4751|Fungi	S	Conserved hypothetical protein													DDE_1,HTH_Tnp_Tc5,HTH_psq
19254656	MAA_00370	655844	DEAD-like helicase	protein-coding	20160924	1.41529	1.5396	1.67045	1.25096	0.651677	1.0372	7.56518	-0.689215	-1.61241	1.02016	-0.675596	0.499297			Not significant	XP_007816559.2	568076.XP_007816559.1	0	1023	COG0514@1|root,KOG0352@2759|Eukaryota,39JVP@33154|Opisthokonta,3Q47X@4751|Fungi,3RMDQ@4890|Ascomycota	4751|Fungi	L	Encoded by													DEAD,Helicase_C,OrsD
19254657	MAA_00371	655844	tlh3	protein-coding	20160924	9.4031	5.88423	5.03584	8.78271	8.81065	9.73684	47.6534	0.480883	1.3956	0.382835	1.25611	0.209075	0.493256	0.306928	Not significant	XP_007816560.2	568076.XP_007816560.1	0	4340	COG0514@1|root,KOG0351@2759|Eukaryota,39XWQ@33154|Opisthokonta,3P10I@4751|Fungi,3RKKE@4890|Ascomycota	4751|Fungi	A	Encoded by		GO:0000228,GO:0000722,GO:0000723,GO:0000724,GO:0000725,GO:0000781,GO:0000784,GO:0003674,GO:0003676,GO:0003677,GO:0003678,GO:0003824,GO:0004003,GO:0004386,GO:0005488,GO:0005575,GO:0005622,GO:0005623,GO:0005634,GO:0005694,GO:0005737,GO:0006139,GO:0006259,GO:0006281,GO:0006302,GO:0006310,GO:0006312,GO:0006725,GO:0006807,GO:0006950,GO:0006974,GO:0006996,GO:0008026,GO:0008094,GO:0008150,GO:0008152,GO:…											DEAD,Helicase_C,OrsD
19254658	MAA_00372	655844	Glycoside hydrolase, family 3	protein-coding	20160924	0	0.714768	0	0	0	0	0.714768	-1.43687	-2.70733	4.05501	-0.354344	0.723081			Not significant	XP_007816561.2	568076.XP_007816561.1	4.0599999999999998E-229	634	COG1472@1|root,2SJNP@2759|Eukaryota,39X4H@33154|Opisthokonta,3NZX4@4751|Fungi,3QR9E@4890|Ascomycota,218EV@147550|Sordariomycetes,3TJTJ@5125|Hypocreales	4751|Fungi	G	Glycosyl hydrolase family 3 N terminal domain													Glyco_hydro_3
19254659	MAA_00373	655844	Flavin monooxygenase-like protein	protein-coding	20220811	1.03326	2.28312	3.16036	0.932558	1.85009	0.996465	10.2559	-0.547408	-1.46146	1.51981	-0.360183	0.718711			Not significant	XP_007816562.1	568076.XP_007816562.1	1.6300000000000001E-152	428	COG2072@1|root,KOG1399@2759|Eukaryota,39VAC@33154|Opisthokonta,3NY5T@4751|Fungi,3QK04@4890|Ascomycota,217T2@147550|Sordariomycetes	4751|Fungi	Q	Pyridine nucleotide-disulphide oxidoreductase													FMO-like,Pyr_redox_3
19254660	MAA_00374	655844	glycosyl Hydrolase Family 88	protein-coding	20220811	11.2434	6.27274	10.8327	15.2889	5.23973	12.6843	61.5618	0.24979	1.18903	0.600141	0.416219	0.67725	0.864498	0.063236	Not significant	XP_007816563.2	568076.XP_007816563.1	4.04E-239	659	COG4225@1|root,2RXA5@2759|Eukaryota,39VFD@33154|Opisthokonta,3NU68@4751|Fungi,3QRKJ@4890|Ascomycota,216RJ@147550|Sordariomycetes,3TSMP@5125|Hypocreales,3G03A@34397|Clavicipitaceae	4751|Fungi	G	Cell wall glycosyl hydrolase YteR			3.2.1.172	ko:K15532					ko00000,ko01000		GH105		Glyco_hydro_88
19254661	MAA_00375	655844	integral membrane family protein	protein-coding	20151028	18.6071	8.1703	17.9665	9.71158	9.44013	18.4496	82.3452	-0.108018	-1.07775	0.572182	-0.188782	0.850264	0.941503	0.0261784	Not significant	XP_007816564.1	568076.XP_007816564.1	3.8900000000000002E-243	669	2CVQG@1|root,2RSIA@2759|Eukaryota,3AHFC@33154|Opisthokonta,3PBKA@4751|Fungi,3R2MM@4890|Ascomycota,21AS4@147550|Sordariomycetes,3TMJW@5125|Hypocreales,3G54I@34397|Clavicipitaceae	4751|Fungi	S	Integral membrane
19254662	MAA_00376	655844	Glycoside hydrolase, subgroup, catalytic core	protein-coding	20160924	0	0.0894247	0.114807	0.114782	0.242417	0	0.561431	0.860859	1.81612	2.31058	0.372572	0.709467			Not significant	XP_007816565.2	568076.XP_007816565.1	0	2704	COG3325@1|root,KOG2806@2759|Eukaryota,38HF2@33154|Opisthokonta,3NUVP@4751|Fungi,3QKFI@4890|Ascomycota,2164E@147550|Sordariomycetes,3TGVF@5125|Hypocreales,3G5IB@34397|Clavicipitaceae	4751|Fungi	G	Glycosyl hydrolase, family 18			3.2.1.14	ko:K01183	ko00520,ko01100,map00520,map01100		R01206,R02334	RC00467	ko00000,ko00001,ko01000		GH18		Chitin_bind_1,Glyco_hydro_18,LysM
19254663	MAA_00377	655844	tlh2	protein-coding	20160924	0.555767	0.35466	0	0	0.491539	0	1.40197	-0.725813	-1.65383	2.90775	-0.249613	0.802887			Not significant	XP_007816566.2	568076.XP_007816566.1	5.18E-182	533	COG0514@1|root,KOG0351@2759|Eukaryota,39UV6@33154|Opisthokonta,3NZ6M@4751|Fungi,3QQ6T@4890|Ascomycota,216W0@147550|Sordariomycetes,3TKI5@5125|Hypocreales,3G5PD@34397|Clavicipitaceae	4751|Fungi	A	helicase superfamily c-terminal domain													DEAD,Helicase_C,OrsD
19254664	MAA_00378	655844	DNA helicase, ATP-dependent, RecQ type	protein-coding	20160924	2.05323	0.741107	0.905331	0.806017	1.04415	0.890788	6.44062	-0.48229	-1.39696	0.912228	-0.528694	0.597017			Not significant	XP_007816567.2	568076.XP_007816567.1	0	1447	COG0514@1|root,KOG0351@2759|Eukaryota,39XWQ@33154|Opisthokonta,3P10I@4751|Fungi	4751|Fungi	A	DNA helicase		GO:0000228,GO:0000722,GO:0000723,GO:0000724,GO:0000725,GO:0000781,GO:0000784,GO:0003674,GO:0003676,GO:0003677,GO:0003678,GO:0003824,GO:0004003,GO:0004386,GO:0005488,GO:0005575,GO:0005622,GO:0005623,GO:0005634,GO:0005694,GO:0005737,GO:0006139,GO:0006259,GO:0006281,GO:0006302,GO:0006310,GO:0006312,GO:0006725,GO:0006807,GO:0006950,GO:0006974,GO:0006996,GO:0008026,GO:0008094,GO:0008150,GO:0008152,GO:…											DEAD,Helicase_C,OrsD
19254665	MAA_00379	655844	tlh5	protein-coding	20151028	0.486824	0	0	0	0	0.922947	1.40977	1.16222	2.23802	2.9701	0.391308	0.69557			Not significant	XP_007816568.2	1173701.A0A066X1I0	8.1599999999999995E-42	166	COG0514@1|root,KOG0351@2759|Eukaryota,39UV6@33154|Opisthokonta,3NZ6M@4751|Fungi,3QQ6T@4890|Ascomycota,216W0@147550|Sordariomycetes,1F3P0@1028384|Glomerellales	4751|Fungi	A	Encoded by													DEAD,Helicase_C,OrsD
19254666	MAA_00380	655844	tlh3	protein-coding	20160924	1.46802	1.16655	0.791936	1.04847	1.14621	0.875482	6.49667	-0.1294	-1.09384	0.569936	-0.227042	0.820391	0.931397	0.0308651	Not significant	XP_007816569.2	568076.XP_007816569.1	0	3456	KOG1121@1|root,KOG1121@2759|Eukaryota,38YKN@33154|Opisthokonta,3PX6Z@4751|Fungi,3RG6Q@4890|Ascomycota,21DMD@147550|Sordariomycetes,3TM62@5125|Hypocreales	4751|Fungi	L	protein dimerization activity
19254667	MAA_00381	655844	Ribonuclease H-like protein	protein-coding	20160924	3.60882	4.93346	2.98298	1.35291	0.687808	0	13.566	-2.44807	-5.45685	1.31325	-1.86413	0.0623041			Not significant	XP_007816570.2	568076.XP_007816570.1	3.87E-187	521	KOG1121@1|root,KOG1121@2759|Eukaryota	2759|Eukaryota	E	protein dimerization activity													Dimer_Tnp_hAT
19254668	MAA_00382	655844	Integrase, catalytic core	protein-coding	20160924	0.645155	0.514172	0.54662	0.344068	0.238405	0.489685	2.77811	-0.706961	-1.63236	1.01535	-0.696275	0.486257			Not significant	XP_007816571.2	568076.XP_007816571.1	0	2828	COG2801@1|root,KOG0017@2759|Eukaryota,39W4B@33154|Opisthokonta,3P15U@4751|Fungi,3QR1M@4890|Ascomycota,21GDZ@147550|Sordariomycetes,3TJZH@5125|Hypocreales,3G4XH@34397|Clavicipitaceae	4751|Fungi	L	reverse transcriptase													RVT_2,gag_pre-integrs,rve
19254669	MAA_00383	655844	Ribonuclease H-like protein	protein-coding	20160325	7.00038	2.56144	3.71045	5.82029	5.62489	9.49886	34.2163	0.689882	1.61315	0.655975	1.05169	0.292942	0.587227	0.231194	Not significant	XP_007816572.2	568076.XP_007816572.1	0	926	KOG1121@1|root,KOG1121@2759|Eukaryota,3AV76@33154|Opisthokonta,3PXD8@4751|Fungi,3RGDU@4890|Ascomycota,21E34@147550|Sordariomycetes,3TM2U@5125|Hypocreales	4751|Fungi	L	protein dimerization activity
19254670	MAA_00384	655844	PIF1 protein	protein-coding	20160924	12.9432	19.3849	12.9084	6.53215	13.1054	14.9631	79.8371	-0.388859	-1.30936	0.415839	-0.935118	0.349728	0.636983	0.195872	Not significant	XP_007816573.2	568076.XP_007816573.1	0	2020	COG0507@1|root,KOG0987@2759|Eukaryota,3ABUV@33154|Opisthokonta,3P9IP@4751|Fungi,3QXFG@4890|Ascomycota,211X5@147550|Sordariomycetes,3TNC8@5125|Hypocreales,3G6I0@34397|Clavicipitaceae	4751|Fungi	D	Belongs to the helicase family													AAA_30,Helitron_like_N,PIF1
19254671	MAA_00385	655844	hypothetical protein	protein-coding	20220811	0	3.33013	0.711388	1.46966	0.745261	2.42436	8.6808	0.180095	1.13296	1.52698	0.117942	0.906114			Not significant	XP_007816574.1	5037.XP_001541417.1	5.2499999999999999E-9	65.1	2DZVQ@1|root,2S7C8@2759|Eukaryota,3A8NH@33154|Opisthokonta,3P6Y5@4751|Fungi,3R3FW@4890|Ascomycota	4751|Fungi
19254672	MAA_00386	655844	Ribonuclease H domain protein	protein-coding	20160325	1.25831	4.18306	4.16514	1.08969	1.13552	1.7857	13.6174	-1.21307	-2.3183	1.07641	-1.12696	0.25976			Not significant	XP_007816575.1	568076.XP_007816575.1	1.32E-250	686	COG0328@1|root,KOG3752@2759|Eukaryota,3A4IK@33154|Opisthokonta,3P42J@4751|Fungi,3QVS3@4890|Ascomycota,215MB@147550|Sordariomycetes,3TI54@5125|Hypocreales,3G6T2@34397|Clavicipitaceae	4751|Fungi	L	RNase H			3.1.26.4	ko:K03469	ko03030,map03030				ko00000,ko00001,ko01000,ko03032				RNase_H
19254673	MAA_00387	655844	hypothetical protein	protein-coding	20220811	0	0.306409	0	0	0.4078	0	0.714209	0.199925	1.14864	3.73905	0.0534693	0.957358			Not significant	XP_007816576.1
19254674	MAA_00388	655844	Stem cell self-renewal protein Piwi	protein-coding	20160813	16.7423	11.3345	12.8773	18.9226	20.96	23.7953	104.632	0.6295	1.54703	0.363986	1.72946	0.0837264	0.302399	0.519419	Not significant	XP_007816577.1	568076.XP_007816577.1	0	1958	KOG1041@1|root,KOG1041@2759|Eukaryota,38CFV@33154|Opisthokonta,3NU0D@4751|Fungi,3QKH9@4890|Ascomycota,216QS@147550|Sordariomycetes,3TDU0@5125|Hypocreales,3G2RF@34397|Clavicipitaceae	4751|Fungi	J	Belongs to the argonaute family				ko:K11593					ko00000,ko03019,ko03036				ArgoL1,ArgoL2,ArgoN,PAZ,Piwi
19254675	MAA_00389	655844	transposase-like protein	protein-coding	20151028	24.0872	11.5884	0	0	0	0	35.6756	-2.36913	-5.16629	3.00631	-0.788052	0.430666			Not significant	XP_007816578.2	568076.XP_007816578.1	2.1299999999999999E-22	95.9	KOG1121@1|root,KOG1121@2759|Eukaryota,38XUY@33154|Opisthokonta,3PXEP@4751|Fungi,3RGF7@4890|Ascomycota,21E68@147550|Sordariomycetes,3TKU9@5125|Hypocreales	4751|Fungi	L	protein dimerization activity
19254676	MAA_00390	655844	HAT dimerization	protein-coding	20151028	0	0	0	0	0	0	0									XP_007816579.2	568076.XP_007816579.1	1.02E-104	310	KOG1121@1|root,KOG1121@2759|Eukaryota,3AIY1@33154|Opisthokonta,3PCMA@4751|Fungi,3R0WU@4890|Ascomycota,21DFQ@147550|Sordariomycetes,3TM6K@5125|Hypocreales	4751|Fungi	S	HAT family dimerization domain protein													Dimer_Tnp_hAT
19254677	MAA_00391	655844	hypothetical protein	protein-coding	20220811	0	0	0.389378	0	0	0.562858	0.952236	0.199926	1.14864	3.57934	0.0558555	0.955457			Not significant	XP_007816580.2	568076.XP_007816580.1	4.5300000000000002E-160	455	2F3S9@1|root,2T4RS@2759|Eukaryota,38YIN@33154|Opisthokonta,3PY56@4751|Fungi,3RH7W@4890|Ascomycota,21FNB@147550|Sordariomycetes,3TNC2@5125|Hypocreales	4751|Fungi
19254678	MAA_00392	655844	heat-labile enterotoxin IIB, A chain	protein-coding	20220811	0.559334	0	0	0	0.254702	0	0.814036	-0.963228	-1.94967	2.97884	-0.323357	0.746425			Not significant	XP_007816581.2	92637.XP_007814459.1	0	1028	2CUJ1@1|root,2RMQ1@2759|Eukaryota,38RD7@33154|Opisthokonta,3PT60@4751|Fungi,3RCK3@4890|Ascomycota,21IIR@147550|Sordariomycetes,3TS3R@5125|Hypocreales,3G4Y4@34397|Clavicipitaceae	4751|Fungi	S	Heat-labile enterotoxin alpha chain													Enterotoxin_a
19254679	MAA_00393	655844	Ribonuclease H-like protein	protein-coding	20160813	0	0.644191	0	0	0	0	0.644191	-1.43687	-2.70733	4.05501	-0.354344	0.723081			Not significant	XP_007816582.1	568076.XP_007816582.1	2.8600000000000001E-289	789	KOG1121@1|root,KOG1121@2759|Eukaryota,39UGI@33154|Opisthokonta,3P5TX@4751|Fungi,3QX04@4890|Ascomycota,21EEG@147550|Sordariomycetes,3TK12@5125|Hypocreales,3G64U@34397|Clavicipitaceae	4751|Fungi	L	hAT family C-terminal dimerisation region													Dimer_Tnp_hAT
19254680	MAA_00394	655844	restless-like transposase	protein-coding	20151028	1.02942	1.83276	3.13762	0.896518	2.17754	2.90348	11.9773	0.0595675	1.04215	0.865021	0.0688626	0.945099			Not significant	XP_007816583.1	568076.XP_007816583.1	0	1175	KOG1121@1|root,KOG1121@2759|Eukaryota,3AIY1@33154|Opisthokonta,3PCMA@4751|Fungi,3R0WU@4890|Ascomycota,21DFQ@147550|Sordariomycetes,3TM6K@5125|Hypocreales,3G5DP@34397|Clavicipitaceae	4751|Fungi	L	HAT family dimerization domain protein													Dimer_Tnp_hAT
19254681	MAA_00395	655844	hypothetical protein	protein-coding	20160813	61.5405	77.3228	70.0147	91.0205	95.489	107.158	502.546	0.466241	1.38151	0.332777	1.40106	0.161196	0.430376	0.366152	Not significant	XP_007816584.1	568076.XP_007816584.1	0	877	2CMGX@1|root,2QQB8@2759|Eukaryota,3A8RB@33154|Opisthokonta,3P7GX@4751|Fungi,3QYFR@4890|Ascomycota,21C4V@147550|Sordariomycetes,3TP80@5125|Hypocreales,3G6MC@34397|Clavicipitaceae	4751|Fungi	S	MULE transposase domain													FAR1,MULE,zf-CCHC_6
19254682	MAA_00396	655844	hypothetical protein	protein-coding	20151028	0	0	1.53943	0	0	0	1.53943	-0.761859	-1.69567	4.08047	-0.186708	0.851889			Not significant	XP_007816585.1	568076.XP_007816585.1	1.27E-123	351	2CYEC@1|root,2S3V7@2759|Eukaryota,3A01V@33154|Opisthokonta,3P2FQ@4751|Fungi,3QT1J@4890|Ascomycota	4751|Fungi	S	Encoded by
19254683	MAA_00397	655844	Protein kinase-like protein	protein-coding	20151028	43.5553	23.1524	57.2979	30.848	23.4724	29.2708	207.597	-0.695388	-1.61932	0.510184	-1.36301	0.172878	0.448328	0.348404	Not significant	XP_007816586.1	568076.XP_007816586.1	1.1899999999999999E-142	405	2D1RK@1|root,2SJ0M@2759|Eukaryota,39YFY@33154|Opisthokonta,3P1EH@4751|Fungi,3QSPQ@4890|Ascomycota,213UR@147550|Sordariomycetes,3TK72@5125|Hypocreales	4751|Fungi	T	Conserved hypothetical protein													Kdo,Pkinase
19254684	MAA_00398	655844	ATP-dependent DNA helicase PIF1	protein-coding	20160924	20.6961	33.5178	44.5727	16.9626	15.4956	16.8188	148.064	-0.888297	-1.85099	0.348597	-2.54821	0.0108278	0.0852577	1.06927	Not significant	XP_007816587.2	568076.XP_007816587.1	0	3084	COG0507@1|root,KOG0987@2759|Eukaryota,39RYU@33154|Opisthokonta,3P64X@4751|Fungi,3QU0F@4890|Ascomycota,21AWX@147550|Sordariomycetes,3TKX4@5125|Hypocreales,3G70W@34397|Clavicipitaceae	4751|Fungi	D	Belongs to the helicase family			3.6.4.12	ko:K15255					ko00000,ko01000,ko03029,ko03032				Helitron_like_N,MULE,PIF1
19254685	MAA_00399	655844	hypothetical protein	protein-coding	20160924	1.29317	2.13488	4.61556	1.73082	1.18902	1.87057	12.834	-0.840297	-1.79042	1.08449	-0.774827	0.438442			Not significant	XP_007816588.2	568076.XP_007816588.1	1.17E-202	566	29MNP@1|root,2RUYT@2759|Eukaryota,3A4I0@33154|Opisthokonta,3Q0P0@4751|Fungi,3RQ8B@4890|Ascomycota,21FVS@147550|Sordariomycetes	4751|Fungi	S	GAL4-like Zn(II)2Cys6 (or C6 zinc) binuclear cluster DNA-binding domain													Zn_clus
19254686	MAA_00400	655844	transposase	protein-coding	20160924	63.5618	69.4553	14.4233	86.1072	69.0222	64.4396	367.009	0.621632	1.53861	0.473566	1.31266	0.189297	0.469328	0.328523	Not significant	XP_007816589.2	568076.XP_007816589.1	5.4300000000000003E-168	474	2E1DI@1|root,2S8QW@2759|Eukaryota,3AEAN@33154|Opisthokonta,3PDDK@4751|Fungi,3R21U@4890|Ascomycota,21A94@147550|Sordariomycetes	4751|Fungi	L	Tc5 transposase DNA-binding domain													DDE_1,HTH_Tnp_Tc5
19254687	MAA_00401	655844	glycosyltransferase family 25 protein	protein-coding	20151028	40.1125	22.0394	59.3698	34.1333	37.545	46.7119	239.912	0.161568	1.1185	0.423893	0.381152	0.70309	0.875095	0.0579446	Not significant	XP_007816590.2	568076.XP_007816590.1	1.17E-223	621	2D1CU@1|root,2SHN6@2759|Eukaryota,39Y7P@33154|Opisthokonta,3P0GJ@4751|Fungi,3QS3D@4890|Ascomycota,218PC@147550|Sordariomycetes,3TF5S@5125|Hypocreales,3G2A0@34397|Clavicipitaceae	4751|Fungi	G	family 25													Glyco_transf_25
19254688	MAA_00402	655844	ATP-dependent DNA helicase PIF1	protein-coding	20160924	20.3964	16.4739	18.6631	12.2465	10.8556	10.2537	88.8892	-0.65471	-1.5743	0.400523	-1.63464	0.102125	0.33618	0.473429	Not significant	XP_007816591.2	5507.FOXG_14245P0	0	940	COG0507@1|root,KOG0987@2759|Eukaryota,39RYU@33154|Opisthokonta,3P64X@4751|Fungi,3QU0F@4890|Ascomycota,21AWX@147550|Sordariomycetes,3TKC2@5125|Hypocreales,1FXW4@110618|Nectriaceae	4751|Fungi	D	Conserved hypothetical protein			3.6.4.12	ko:K15255					ko00000,ko01000,ko03029,ko03032				Helitron_like_N,MULE,PIF1
19254689	MAA_00403	655844	Ankyrin repeat-containing domain protein	protein-coding	20160924	0	0	0.669286	0.298076	0	0.32432	1.29168	0.229414	1.17236	2.00372	0.114494	0.908846			Not significant	XP_007816592.2	568076.XP_007816592.1	0	1324	COG0666@1|root,KOG4177@2759|Eukaryota,38BVK@33154|Opisthokonta,3NZ7D@4751|Fungi,3QPQY@4890|Ascomycota,21DTV@147550|Sordariomycetes,3TKHY@5125|Hypocreales	4751|Fungi	M	Ankyrin repeats (many copies)				ko:K15503,ko:K21440					ko00000,ko01009,ko03400,ko04131				Ank,Ank_2,Ank_3,Ank_4,Goodbye,NACHT,SesA
19254690	MAA_00404	655844	Ankyrin repeat-containing domain protein	protein-coding	20160813	0	0	0	0	0	0	0									XP_007816593.1	568076.XP_007826355.1	1.6600000000000001E-78	270	KOG1947@1|root,KOG1947@2759|Eukaryota,39J8N@33154|Opisthokonta,3NYMA@4751|Fungi,3QK0E@4890|Ascomycota,216MU@147550|Sordariomycetes,3TCRW@5125|Hypocreales,3G368@34397|Clavicipitaceae	4751|Fungi	S	Leucine-rich repeats, outliers	GRR1	GO:0000003,GO:0000082,GO:0000142,GO:0000151,GO:0000209,GO:0000278,GO:0000749,GO:0000751,GO:0003006,GO:0003674,GO:0005488,GO:0005515,GO:0005575,GO:0005622,GO:0005623,GO:0005634,GO:0005737,GO:0005826,GO:0005856,GO:0005933,GO:0005935,GO:0005938,GO:0006464,GO:0006508,GO:0006511,GO:0006807,GO:0006950,GO:0006974,GO:0007049,GO:0007050,GO:0007346,GO:0008150,GO:0008152,GO:0009056,GO:0009057,GO:0009653,GO:…		ko:K03360	ko04111,ko04120,map04111,map04120	M00411			ko00000,ko00001,ko00002,ko04121				F-box-like,LRR_6
19254691	MAA_00405	655844	heat shock transcription factor	protein-coding	20160924	0.391177	0.499896	1.06083	1.03704	1.43547	1.10747	5.53188	0.746898	1.67818	1.22375	0.610337	0.541638			Not significant	XP_007816594.2	568076.XP_007816594.1	6.3600000000000005E-293	814	COG5169@1|root,KOG0627@2759|Eukaryota,38BXQ@33154|Opisthokonta,3NYVV@4751|Fungi,3QPZJ@4890|Ascomycota,21251@147550|Sordariomycetes,3TDXM@5125|Hypocreales,3G0XV@34397|Clavicipitaceae	4751|Fungi	K	heat shock	CTA8	GO:0000228,GO:0000785,GO:0000790,GO:0000976,GO:0000977,GO:0000978,GO:0000981,GO:0000982,GO:0000987,GO:0001012,GO:0001067,GO:0001077,GO:0001228,GO:0003674,GO:0003676,GO:0003677,GO:0003690,GO:0003700,GO:0005488,GO:0005575,GO:0005622,GO:0005623,GO:0005634,GO:0005694,GO:0005737,GO:0005739,GO:0006139,GO:0006351,GO:0006355,GO:0006357,GO:0006366,GO:0006725,GO:0006807,GO:0006950,GO:0008150,GO:0008152,GO:…		ko:K09419					ko00000,ko03000				HSF_DNA-bind
19254692	MAA_00406	655844	Aminotransferase class-III	protein-coding	20151028	11.0117	16.3956	0	10.3296	20.8988	15.5717	74.2074	0.726106	1.65417	0.973521	0.745856	0.455755			Not significant	XP_007816595.2	568076.XP_007816595.1	3.7100000000000001E-72	235	COG0160@1|root,KOG1404@2759|Eukaryota,38EI2@33154|Opisthokonta,3NUMN@4751|Fungi,3QMAS@4890|Ascomycota,21DJ2@147550|Sordariomycetes,3TK0N@5125|Hypocreales	4751|Fungi	E	Aminotransferase class-III		GO:0003674,GO:0003824,GO:0005488,GO:0008144,GO:0008483,GO:0016740,GO:0016769,GO:0019842,GO:0030170,GO:0036094,GO:0043167,GO:0043168,GO:0048037,GO:0050662,GO:0070279,GO:0097159,GO:1901363											Aminotran_3
19254693	MAA_00407	655844	Integrase, catalytic core	protein-coding	20160813	28.7303	41.735	80.8729	20.1965	24.789	36.7416	233.065	-0.931274	-1.90696	0.453052	-2.05556	0.0398253	0.200692	0.697469	Not significant	XP_007816596.1	568076.XP_007816596.1	0	1312	COG2801@1|root,KOG0017@2759|Eukaryota,38DPC@33154|Opisthokonta,3NUZ7@4751|Fungi,3QNZW@4890|Ascomycota,21AV1@147550|Sordariomycetes,3TMCJ@5125|Hypocreales,3G4P0@34397|Clavicipitaceae	4751|Fungi	L	Reverse transcriptase (RNA-dependent DNA polymerase)													RVT_2,Retrotran_gag_2,gag_pre-integrs,rve
19254694	MAA_00408	655844	Reverse transcriptase, RNA-dependent DNA polymerase	protein-coding	20160924	114.02	57.2026	199.014	65.5011	60.7241	58.3612	554.823	-1.03571	-2.05013	0.472068	-2.19399	0.0282358	0.16232	0.789627	Not significant	XP_007816597.2	568076.XP_007816597.1	7.2800000000000007E-136	385	COG2801@1|root,KOG0017@2759|Eukaryota,38DPC@33154|Opisthokonta,3NUZ7@4751|Fungi,3QNZW@4890|Ascomycota,21AV1@147550|Sordariomycetes,3TMCJ@5125|Hypocreales,3G4P0@34397|Clavicipitaceae	4751|Fungi	L	Reverse transcriptase (RNA-dependent DNA polymerase)													RVT_2,gag_pre-integrs,rve
19254695	MAA_00409	655844	F-box domain-containing protein	protein-coding	20160924	7.14873	6.19861	9.115	5.10975	2.28534	2.4536	32.311	-1.08987	-2.12854	0.611133	-1.78335	0.0745288	0.284526	0.545878	Not significant	XP_007816598.2	568076.XP_007816598.1	0	1127	COG2912@1|root,2QS7Z@2759|Eukaryota,38E79@33154|Opisthokonta,3P031@4751|Fungi,3QJID@4890|Ascomycota,2140B@147550|Sordariomycetes,3TD0G@5125|Hypocreales,3FZZU@34397|Clavicipitaceae	4751|Fungi	S	Transglutaminase-like superfamily				ko:K10301					ko00000,ko04121				F-box,F-box-like,Transglut_core2,YccV-like
19254696	MAA_00410	655844	Protein kinase-like protein	protein-coding	20160924	3.27108	3.23557	1.17125	3.34578	1.61355	1.90376	14.541	-0.167394	-1.12303	0.678624	-0.246667	0.805166	0.926374	0.0332138	Not significant	XP_007816599.2	568076.XP_007816599.1	0	1452	2D1RK@1|root,2SJ0M@2759|Eukaryota,39YFY@33154|Opisthokonta,3P1EH@4751|Fungi,3QSPQ@4890|Ascomycota,213UR@147550|Sordariomycetes,3TK72@5125|Hypocreales,3G2FM@34397|Clavicipitaceae	4751|Fungi	T	Protein kinase domain													APH,Kdo,Pkinase
19254697	MAA_00411	655844	hypothetical protein	protein-coding	20160813	0	0.820833	0.896306	0	1.09253	1.14969	3.95936	0.329334	1.25643	2.51402	0.130999	0.895776			Not significant	XP_007816600.1	568076.XP_007816600.1	3.2700000000000002E-142	402	2E2GN@1|root,2S9QD@2759|Eukaryota,3A5UB@33154|Opisthokonta,3P5U7@4751|Fungi,3QV5Y@4890|Ascomycota,21AK1@147550|Sordariomycetes,3TI8D@5125|Hypocreales,3G3HM@34397|Clavicipitaceae	4751|Fungi	S	Kinetochore protein fta4													FTA4
19254698	MAA_00412	655844	transposase	protein-coding	20160813	7.38866	5.34867	12.3226	5.15098	6.21656	7.36773	43.7952	-0.463508	-1.37889	0.519081	-0.892939	0.37189	0.655814	0.183219	Not significant	XP_007816601.1	568076.XP_007816601.1	0	1332	2CNE1@1|root,2QVJ3@2759|Eukaryota,39SZA@33154|Opisthokonta,3PN9N@4751|Fungi,3R28N@4890|Ascomycota,217X0@147550|Sordariomycetes,3TT4W@5125|Hypocreales,3G6P9@34397|Clavicipitaceae	4751|Fungi	S	MULE transposase domain protein													MULE
19254699	MAA_00413	655844	RING-13 protein	protein-coding	20160813	44.7461	30.5148	47.5776	27.7516	34.6061	46.9285	232.125	-0.227225	-1.17058	0.386128	-0.588471	0.556216	0.796696	0.0987074	Not significant	XP_007816602.1	568076.XP_007816602.1	0	1531	COG0553@1|root,KOG1001@2759|Eukaryota,38E02@33154|Opisthokonta,3NTZ9@4751|Fungi,3QKX1@4890|Ascomycota,216W2@147550|Sordariomycetes,3TDRQ@5125|Hypocreales,3G1UP@34397|Clavicipitaceae	4751|Fungi	KL	SWI SNF family DNA-dependent ATPase Ris1		GO:0000003,GO:0000228,GO:0000278,GO:0000724,GO:0000725,GO:0000775,GO:0000776,GO:0000777,GO:0000778,GO:0000779,GO:0000780,GO:0000785,GO:0000790,GO:0000793,GO:0000794,GO:0003006,GO:0003674,GO:0003678,GO:0003824,GO:0004003,GO:0004386,GO:0004842,GO:0005488,GO:0005515,GO:0005575,GO:0005622,GO:0005623,GO:0005634,GO:0005694,GO:0005730,GO:0005737,GO:0005739,GO:0006139,GO:0006259,GO:0006260,GO:0006261,GO:…											Helicase_C,SNF2_N,zf-C3HC4,zf-C3HC4_2,zf-C3HC4_3,zf-RING_UBOX
19254700	MAA_00414	655844	restless-like transposase	protein-coding	20151028	0	0.180587	1.26964	0.465166	0.698395	0.248027	2.86181	0.0171322	1.01195	1.51465	0.011311	0.990975			Not significant	XP_007816603.2	568076.XP_007816603.1	0	1095	KOG1121@1|root,KOG1121@2759|Eukaryota,3AIY1@33154|Opisthokonta,3PCMA@4751|Fungi,3R0WU@4890|Ascomycota	4751|Fungi	S	Restless-like transposase													Dimer_Tnp_hAT
19254701	MAA_00415	655844	class III chitinase ChiA2	protein-coding	20220811	4.39315	5.72817	10.0075	2.62759	5.82731	3.29047	31.8742	-0.636988	-1.55508	0.654458	-0.973307	0.330401	0.623475	0.205181	Not significant	XP_007816604.1	568076.XP_007816604.1	0	915	KOG4701@1|root,KOG4701@2759|Eukaryota,38GWD@33154|Opisthokonta,3NVBP@4751|Fungi,3R1WA@4890|Ascomycota	4751|Fungi	G	Belongs to the glycosyl hydrolase 18 family		GO:0000272,GO:0003674,GO:0003824,GO:0004553,GO:0004568,GO:0005488,GO:0005575,GO:0005576,GO:0005618,GO:0005623,GO:0005975,GO:0005976,GO:0006022,GO:0006026,GO:0006030,GO:0006032,GO:0006037,GO:0006039,GO:0006040,GO:0006807,GO:0008061,GO:0008144,GO:0008150,GO:0008152,GO:0009056,GO:0009057,GO:0009277,GO:0009987,GO:0010383,GO:0016043,GO:0016052,GO:0016787,GO:0016798,GO:0016998,GO:0017144,GO:0022411,GO:…	3.2.1.14	ko:K01183	ko00520,ko01100,map00520,map01100		R01206,R02334	RC00467	ko00000,ko00001,ko01000		GH18		Flocculin_t3,Glyco_hydro_18
19254702	MAA_00416	655844	hypothetical protein	protein-coding	20151028	31.1548	38.0079	32.747	16.3263	17.5987	22.8466	158.681	-1.00276	-2.00383	0.534628	-1.87562	0.0607068	0.254029	0.595116	Not significant	XP_007816605.1	568076.XP_007816605.1	1.0599999999999999E-123	352	COG2801@1|root,KOG0017@2759|Eukaryota,38WX8@33154|Opisthokonta,3Q0V0@4751|Fungi,3R77G@4890|Ascomycota,21G4B@147550|Sordariomycetes,3TNJD@5125|Hypocreales	4751|Fungi	L	transposition, RNA-mediated
19254703	MAA_00417	655844	FAD-binding, type 2	protein-coding	20160813	0	0	0	0	0	0	0									XP_007816606.1	568076.XP_007816606.1	0	1063	COG0277@1|root,2T3UM@2759|Eukaryota,3AG15@33154|Opisthokonta,3PC3J@4751|Fungi,3R1I6@4890|Ascomycota,21D3D@147550|Sordariomycetes	568076.XP_007816606.1|-	C	FAD FMN-dependent dehydrogenase
19254704	MAA_00418	655844	Ankyrin repeat protein	protein-coding	20160813	18.232	10.317	11.9797	7.83874	13.2846	11.069	72.721	-0.299287	-1.23054	0.438165	-0.683046	0.494578	0.758204	0.120214	Not significant	XP_007816607.1	568076.XP_007816607.1	0	1165	COG0666@1|root,KOG4177@2759|Eukaryota,38BVK@33154|Opisthokonta,3NZ7D@4751|Fungi,3QPQY@4890|Ascomycota,21DTV@147550|Sordariomycetes,3TKHY@5125|Hypocreales	4751|Fungi	M	Ankyrin repeats (many copies)				ko:K15503,ko:K21440					ko00000,ko01009,ko03400,ko04131				Ank,Ank_2,Ank_3,Ank_4,Goodbye,NACHT,SesA
19254705	MAA_00419	655844	reverse transcriptase	protein-coding	20160924	23.9831	41.189	32.6326	11.6611	12.2737	16.1777	137.917	-1.2255	-2.33837	0.364674	-3.36054	0.00077789	0.0139327	1.85597	Down-regulated	XP_007816608.2	568076.XP_007816608.1	0	1387	KOG1075@1|root,KOG1075@2759|Eukaryota,39VXI@33154|Opisthokonta,3NZQB@4751|Fungi,3QSQ8@4890|Ascomycota,21FGI@147550|Sordariomycetes,3TN6P@5125|Hypocreales,3G1KP@34397|Clavicipitaceae	4751|Fungi	S	reverse transcriptase													Exo_endo_phos_2,RNase_H,RVT_1
19254706	MAA_00420	655844	restless-like transposase	protein-coding	20151028	0	0	0.1447	0.3998	0.206654	0	0.751154	1.63944	3.11545	2.61093	0.627913	0.530061			Not significant	XP_007816609.2	568076.XP_007816609.1	0	1423	KOG1121@1|root,KOG1121@2759|Eukaryota,3AIY1@33154|Opisthokonta,3PCMA@4751|Fungi,3R0WU@4890|Ascomycota,21DFQ@147550|Sordariomycetes,3TM6K@5125|Hypocreales,3G5DP@34397|Clavicipitaceae	4751|Fungi	L	HAT family dimerization domain protein													Dimer_Tnp_hAT
19254707	MAA_00421	655844	glycosyltransferase family 61 protein	protein-coding	20160813	23.0142	11.2215	8.63842	15.7566	19.6832	12.5612	90.8751	0.165485	1.12154	0.482167	0.343211	0.73144	0.889215	0.050993	Not significant	XP_007816610.1	568076.XP_007816610.1	0	968	KOG4698@1|root,KOG4698@2759|Eukaryota,38DN6@33154|Opisthokonta,3NTZG@4751|Fungi,3QQZ2@4890|Ascomycota,212TW@147550|Sordariomycetes,3TGQU@5125|Hypocreales,3G599@34397|Clavicipitaceae	4751|Fungi	S	Protein of unknown function (DUF563)			2.4.1.255	ko:K18134	ko00514,map00514		R09304,R09676	RC00005,RC00059	ko00000,ko00001,ko01000,ko01003		GT41		DUF563
19254708	MAA_00422	655844	integral membrane protein	protein-coding	20151028	10.2462	1.75777	2.91866	1.13332	13.0105	1.26377	30.3302	0.062037	1.04394	1.15888	0.0535318	0.957308			Not significant	XP_007816611.2	568076.XP_007819455.1	1.1599999999999999E-101	306	2D6UG@1|root,2T30A@2759|Eukaryota,38WTY@33154|Opisthokonta,3PYKH@4751|Fungi,3RHQ0@4890|Ascomycota,21SU2@147550|Sordariomycetes,3TVFX@5125|Hypocreales,3G5XH@34397|Clavicipitaceae	4751|Fungi
19254709	MAA_00423	655844	Ribonuclease H-like protein	protein-coding	20160924	376.02	684.71	332.083	784.478	852.898	1011.83	4042.02	0.921297	1.89382	0.358425	2.57041	0.0101579	0.0812816	1.09001	Not significant	XP_007816612.2
19254710	MAA_00424	655844	chitinase	protein-coding	20151028	0	0	0	0	0	0	0									XP_007816613.2	568076.XP_007816613.1	7.4299999999999998E-46	163	COG3325@1|root,KOG2806@2759|Eukaryota,38HF2@33154|Opisthokonta,3NUVP@4751|Fungi,3QKFI@4890|Ascomycota	4751|Fungi	G	Glycoside hydrolase family 18													Glyco_hydro_18,LysM
19254711	MAA_00425	655844	phosphatidylserine decarboxylase family protein	protein-coding	20160813	0.478377	0	0	0.846744	0	0.919394	2.24451	2.10175	4.29231	2.34729	0.895396	0.370576			Not significant	XP_007816614.1	568076.XP_007816614.1	0	906	COG0688@1|root,KOG2419@2759|Eukaryota,39VNP@33154|Opisthokonta,3NYAE@4751|Fungi,3QKZR@4890|Ascomycota,211DX@147550|Sordariomycetes,3TWE7@5125|Hypocreales,3G5PN@34397|Clavicipitaceae	4751|Fungi	I	Phosphatidylserine decarboxylase family protein			4.1.1.65	ko:K01613	ko00564,ko01100,ko01110,map00564,map01100,map01110	M00093	R02055	RC00299	ko00000,ko00001,ko00002,ko01000				PSDC,PS_Dcarbxylase
19254712	MAA_00426	655844	transcription initiation factor TFIID, subunit TAF5	protein-coding	20220811	51.5281	59.2355	58.0597	125.904	117.902	132.951	545.58	1.11373	2.16405	0.325453	3.4221	0.00062139	0.0119041	1.9243	Up-regulated	XP_007816615.1	568076.XP_007816615.1	0	908	KOG0266@1|root,KOG0266@2759|Eukaryota	2759|Eukaryota	B	WD repeat-containing protein				ko:K17985	ko04137,ko04140,map04137,map04140				ko00000,ko00001,ko03029,ko04131				WD40
19254713	MAA_00427	655844	hypothetical protein	protein-coding	20151028	30.8085	57.7228	54.7602	29.9858	38.3915	32.7569	244.426	-0.423758	-1.34142	0.480128	-0.882595	0.377455	0.661057	0.179761	Not significant	XP_007816616.1	568076.XP_007816616.1	4.9699999999999997E-126	359	2F485@1|root,2T57Y@2759|Eukaryota,3AK7C@33154|Opisthokonta,3PD99@4751|Fungi,3R389@4890|Ascomycota,21E55@147550|Sordariomycetes,3TK0G@5125|Hypocreales	4751|Fungi
19254714	MAA_00428	655844	Polyketide synthase, beta-ketoacyl synthase domain protein	protein-coding	20220811	54.9853	30.3334	234.601	44.0315	55.8536	49.1996	469.004	-1.4727	-2.77541	1.00865	-1.46007	0.144272	0.409147	0.38812	Not significant	XP_007816617.1	568076.XP_007816617.1	0	5856	COG3321@1|root,KOG1202@2759|Eukaryota,38D6P@33154|Opisthokonta,3NWH8@4751|Fungi,3QQ5E@4890|Ascomycota,218WS@147550|Sordariomycetes	4751|Fungi	I	Beta-ketoacyl synthase				ko:K15394					ko00000,ko01008				AMP-binding,Acyl_transf_1,Condensation,KAsynt_C_assoc,KR,Ketoacyl-synt_C,Methyltransf_12,NAD_binding_4,PP-binding,PS-DH,ketoacyl-synt
19254715	MAA_00429	655844	Cytochrome P450 CYP605B3	protein-coding	20220811	1.82537	3.75987	1.55122	1.94256	1.68591	2.46918	13.2341	-0.248743	-1.18817	0.821262	-0.302878	0.761983			Not significant	XP_007816618.2	568076.XP_007816618.1	0	892	COG2124@1|root,KOG0157@2759|Eukaryota,39ZFU@33154|Opisthokonta,3NZW3@4751|Fungi,3QTQ0@4890|Ascomycota	4751|Fungi	IQ	cytochrome p450 oxidoreductase													p450
19254716	MAA_00430	655844	LysM domain protein	protein-coding	20151028	2.20285	1.45243	3.79681	1.9567	2.04573	1.18567	12.6402	-0.459913	-1.37546	0.732675	-0.627718	0.530189			Not significant	XP_007816619.2	568076.XP_007816619.1	4.3099999999999997E-183	531	COG3325@1|root,KOG2806@2759|Eukaryota,39Z8T@33154|Opisthokonta,3NZS3@4751|Fungi,3QU21@4890|Ascomycota,2196D@147550|Sordariomycetes,3TJVS@5125|Hypocreales	4751|Fungi	G	LysM domain-containing protein													LysM
19254717	MAA_00431	655844	killer toxin alpha/beta	protein-coding	20160924	2.06097	1.5196	0.684949	1.80598	1.60912	1.17334	8.85396	0.138197	1.10053	0.663798	0.208191	0.835079	0.937515	0.0280217	Not significant	XP_007816620.2	568076.XP_007816620.1	0	2504	COG3325@1|root,KOG2806@2759|Eukaryota,38HF2@33154|Opisthokonta,3NUVP@4751|Fungi,3QKFI@4890|Ascomycota,2164E@147550|Sordariomycetes,3TGVF@5125|Hypocreales	4751|Fungi	G	hydrolase, family 18													Chitin_bind_1,Glyco_hydro_18,LysM
19254718	MAA_00432	655844	benzoate 4-monooxygenase cytochrome P450	protein-coding	20160924	1.63858	1.1162	2.77497	0	1.13392	0.396717	7.06039	-1.70682	-3.26441	1.30902	-1.30389	0.192271			Not significant	XP_007816621.2	568076.XP_007816621.1	8.0099999999999997E-218	609	KOG0255@1|root,KOG0255@2759|Eukaryota,39SJB@33154|Opisthokonta,3NXNZ@4751|Fungi,3QRM5@4890|Ascomycota,215ZF@147550|Sordariomycetes,3TD4X@5125|Hypocreales	4751|Fungi	S	Transporter													MFS_1
19254719	MAA_00433	655844	hypothetical protein	protein-coding	20151028	2.53073	2.56305	7.22126	0	2.29661	1.22005	15.8317	-1.64209	-3.12119	1.49707	-1.09687	0.272696			Not significant	XP_007816622.2	72228.T5AEF1	1.2299999999999999E-19	94	2CXX3@1|root,2S0D7@2759|Eukaryota,39VQ9@33154|Opisthokonta,3NXVN@4751|Fungi,3QNVU@4890|Ascomycota,21847@147550|Sordariomycetes,3TKI6@5125|Hypocreales	4751|Fungi	K	Fungal specific transcription factor domain													Fungal_trans,Zn_clus
19254720	MAA_00434	655844	salicylate hydroxylase	protein-coding	20220811	0.422103	0	0.783367	0.3898	1.96424	0.83678	4.39629	1.56939	2.96779	1.59907	0.98144	0.326376			Not significant	XP_007816623.1	568076.XP_007816623.1	0	902	COG0654@1|root,KOG2614@2759|Eukaryota,39WWW@33154|Opisthokonta,3NUKG@4751|Fungi,3QP4Q@4890|Ascomycota,2154M@147550|Sordariomycetes,3TK1H@5125|Hypocreales	4751|Fungi	C	FAD binding domain			1.14.13.1	ko:K00480	ko00621,ko00624,ko00626,ko01100,ko01120,ko01220,map00621,map00624,map00626,map01100,map01120,map01220		R00818,R05632,R06915,R06936,R06939	RC00389	ko00000,ko00001,ko01000				FAD_binding_3
19254721	MAA_00435	655844	hypothetical protein	protein-coding	20220811	0	0	0	0	0	0	0									XP_007816624.1	568076.XP_007816624.1	3.4300000000000002E-81	240	2EIMZ@1|root,2SP0W@2759|Eukaryota,3A49B@33154|Opisthokonta,3P497@4751|Fungi,3QW0P@4890|Ascomycota,21AX6@147550|Sordariomycetes,3TNWU@5125|Hypocreales,3G6WS@34397|Clavicipitaceae	4751|Fungi
19254722	MAA_00436	655844	fumarylacetoacetate hydrolase	protein-coding	20220811	2.65711	0	3.02762	2.38628	0	0	8.07101	-1.18041	-2.26641	1.85124	-0.637629	0.523715			Not significant	XP_007816625.2	86049.XP_008729935.1	6.5600000000000002E-153	436	COG0179@1|root,KOG1535@2759|Eukaryota,38H0Q@33154|Opisthokonta,3NZ3H@4751|Fungi,3QQZC@4890|Ascomycota,20CTQ@147545|Eurotiomycetes,3MW0N@451870|Chaetothyriomycetidae	4751|Fungi	Q	Fumarylacetoacetate (FAA) hydrolase family													FAA_hydrolase
19254723	MAA_00437	655844	hypothetical protein	protein-coding	20160813	0	1.9573	0	0.862036	0.443183	0	3.26252	-0.593114	-1.5085	2.05926	-0.288023	0.77333			Not significant	XP_007816626.1	568076.XP_007816626.1	0	929	291XQ@1|root,2R8TZ@2759|Eukaryota,397WV@33154|Opisthokonta,3NVPG@4751|Fungi,3QRJC@4890|Ascomycota,216M7@147550|Sordariomycetes,3TJUG@5125|Hypocreales,3G6CY@34397|Clavicipitaceae	4751|Fungi	S	Protein of unknown function (DUF3500)													DUF3500
19254724	MAA_00438	655844	Cytochrome P450 CYP603B2	protein-coding	20220811	0.403282	1.06006	0.299035	0	0.736479	0	2.49886	-1.28423	-2.43552	1.99908	-0.64241	0.520607			Not significant	XP_007816627.1	568076.XP_007816627.1	0	1028	COG2124@1|root,KOG0157@2759|Eukaryota	2759|Eukaryota	Q	iron ion binding													p450
19254725	MAA_00439	655844	Alcohol dehydrogenase superfamily, zinc-type	protein-coding	20220811	0	0	0	0	0	0.64645	0.64645	1.16169	2.2372	4.08047	0.284696	0.775877			Not significant	XP_007816628.1	568076.XP_007816628.1	3.94E-251	688	COG0604@1|root,KOG1198@2759|Eukaryota,38EZ6@33154|Opisthokonta,3NXT7@4751|Fungi,3QQV3@4890|Ascomycota,215AH@147550|Sordariomycetes,3THQN@5125|Hypocreales	4751|Fungi	C	Zinc-binding dehydrogenase family													ADH_N,ADH_zinc_N
19254726	MAA_00440	655844	hypothetical protein	protein-coding	20220811	0	0	0	0	0	0	0									XP_007816629.1	568076.XP_007816629.1	0	874	2EENR@1|root,2SK1F@2759|Eukaryota,3AFB1@33154|Opisthokonta,3PA2W@4751|Fungi,3QMR3@4890|Ascomycota,217CW@147550|Sordariomycetes,3TKSG@5125|Hypocreales	4751|Fungi
19254727	MAA_00441	655844	alpha/beta hydrolase	protein-coding	20160813	0	0	0	0.350408	0	0	0.350408	1.16169	2.2372	4.08047	0.284696	0.775877			Not significant	XP_007816630.1	568076.XP_007816630.1	0	895	COG0596@1|root,2QPTG@2759|Eukaryota,39RSE@33154|Opisthokonta,3NY9X@4751|Fungi,3QPU7@4890|Ascomycota,212G8@147550|Sordariomycetes,3TMA6@5125|Hypocreales	4751|Fungi	S	Alpha/beta hydrolase of unknown function (DUF1100)													Abhydrolase_6,DUF1100
19254728	MAA_00442	655844	Cellobiose dehydrogenase, cytochrome	protein-coding	20220811	0.862964	0	0	0	0	0	0.862964	-0.761859	-1.69567	4.08047	-0.186708	0.851889			Not significant	XP_007816631.1	568076.XP_007816631.1	2.2399999999999999E-164	462	2D2CZ@1|root,2SMEZ@2759|Eukaryota,3AHQH@33154|Opisthokonta,3PAB1@4751|Fungi,3QP2H@4890|Ascomycota,219GI@147550|Sordariomycetes,3TMTC@5125|Hypocreales	4751|Fungi	S	Cytochrome domain of cellobiose dehydrogenase			1.1.99.18	ko:K19069					ko00000,ko01000				CDH-cyt
19254729	MAA_00443	655844	hypothetical protein	protein-coding	20220811	0	0	0	0	0	0	0									XP_007816632.1	568076.XP_007816632.1	5.8800000000000002E-176	490	2EM1I@1|root,2SQTD@2759|Eukaryota,3AKXD@33154|Opisthokonta,3PDZE@4751|Fungi,3QV5B@4890|Ascomycota,21A14@147550|Sordariomycetes	4751|Fungi
19254730	MAA_00444	655844	hypothetical protein	protein-coding	20220811	1.91033	0	0	0	0	0	1.91033	-0.761859	-1.69567	4.08047	-0.186708	0.851889			Not significant	XP_007816633.1	568076.XP_007816633.1	7.6900000000000004E-115	328	29GG2@1|root,2RPN8@2759|Eukaryota,38TCX@33154|Opisthokonta,3PV1X@4751|Fungi,3RE94@4890|Ascomycota,21G2M@147550|Sordariomycetes	4751|Fungi
19254731	MAA_00445	655844	metallo-endopeptidase	protein-coding	20160813	0.921605	0	0	0.419936	0	0	1.34154	-0.963965	-1.95066	2.99206	-0.322175	0.74732			Not significant	XP_007816634.1	568076.XP_007816634.1	9.0800000000000004E-298	813	2EA5Y@1|root,2SGF5@2759|Eukaryota,39UQR@33154|Opisthokonta,3P0GD@4751|Fungi,3QRHE@4890|Ascomycota,211T5@147550|Sordariomycetes,3TEGM@5125|Hypocreales,3G3TC@34397|Clavicipitaceae	4751|Fungi	O	Secreted metalloproteinase that allows assimilation of proteinaceous substrates. Shows high activities on basic nuclear substrates such as histone and protamine			3.4.24.39	ko:K19305					ko00000,ko01000,ko01002				Peptidase_M35
19254732	MAA_00446	655844	NADPH dehydrogenase	protein-coding	20220811	5.2808	12.5974	0.831992	11.2362	4.97327	3.32922	38.2489	0.0251843	1.01761	0.789662	0.0318925	0.974558	0.989789	0.00445736	Not significant	XP_007816635.1	568076.XP_007816635.1	1.2000000000000001E-302	824	COG1902@1|root,KOG0134@2759|Eukaryota,39ZIR@33154|Opisthokonta,3NU8T@4751|Fungi,3QMZQ@4890|Ascomycota,211QD@147550|Sordariomycetes,3TDH4@5125|Hypocreales,3G3F0@34397|Clavicipitaceae	4751|Fungi	C	NADH:flavin oxidoreductase / NADH oxidase family													Oxidored_FMN
19254733	MAA_00447	655844	phase-specific protein	protein-coding	20220811	262.803	337.396	219.913	208.569	443.815	380.828	1853.32	0.373691	1.29566	0.391795	0.95379	0.34019	0.630843	0.200079	Not significant	XP_007816636.1	568076.XP_007816636.1	2.5100000000000001E-113	324	2D2U2@1|root,2SP0S@2759|Eukaryota,3AMW0@33154|Opisthokonta,3PEG1@4751|Fungi,3QWSG@4890|Ascomycota,21AXZ@147550|Sordariomycetes,3TMTT@5125|Hypocreales,3G43W@34397|Clavicipitaceae	4751|Fungi	S	Blastomyces yeast-phase-specific protein													Bys1
19254734	MAA_00448	655844	Ankyrin repeat protein	protein-coding	20220811	0	1.18765	0	0.758624	0.389408	0.418297	2.75398	0.401433	1.32082	1.94884	0.205986	0.836802			Not significant	XP_007816637.1	568076.XP_007816637.1	0	901	2CZ8T@1|root,2S93D@2759|Eukaryota,3A0SF@33154|Opisthokonta,3P21E@4751|Fungi,3QP0P@4890|Ascomycota,213N9@147550|Sordariomycetes,3TH27@5125|Hypocreales	4751|Fungi	S	Ankyrin repeats (3 copies)													Ank_2,Ank_3,Ank_4
19254735	MAA_00449	655844	DUF895 domain membrane protein	protein-coding	20220810	0	1.33008	0.508097	0.43173	0	0	2.26991	-1.81642	-3.52206	2.42582	-0.748787	0.453986			Not significant	XP_007816638.1	568076.XP_007816638.1	1.46E-282	772	KOG3098@1|root,KOG3098@2759|Eukaryota,39SK9@33154|Opisthokonta,3NW25@4751|Fungi,3QJNX@4890|Ascomycota,213D6@147550|Sordariomycetes,3THAZ@5125|Hypocreales,3G4W4@34397|Clavicipitaceae	4751|Fungi	S	DUF895 domain membrane protein													MFS_1,UNC-93
19254736	MAA_00450	655844	FAD dependent oxidoreductase	protein-coding	20220811	0.562904	1.33293	0	0.250025	0	0.553328	2.69919	-1.25029	-2.37889	1.71504	-0.729017	0.465991			Not significant	XP_007816639.1	568076.XP_007816639.1	0	1268	COG2072@1|root,KOG1399@2759|Eukaryota,38D7U@33154|Opisthokonta,3NUI0@4751|Fungi,3QQWG@4890|Ascomycota,217GN@147550|Sordariomycetes,3TH16@5125|Hypocreales,3G66B@34397|Clavicipitaceae	4751|Fungi	Q	Pyridine nucleotide-disulphide oxidoreductase													FMO-like
19254737	MAA_00451	655844	GCN5-related N-acetyltransferase (GNAT) domain protein	protein-coding	20220811	15.7799	15.3631	9.36485	16.6401	19.2104	21.4084	97.7668	0.508625	1.42269	0.602446	0.844267	0.39852	0.680966	0.166875	Not significant	XP_007816640.1	568076.XP_007816640.1	6.3800000000000003E-159	445	COG1670@1|root,2SC5M@2759|Eukaryota,3AD5U@33154|Opisthokonta,3PWKA@4751|Fungi,3RFJA@4890|Ascomycota,21BSS@147550|Sordariomycetes,3TJ1A@5125|Hypocreales,3G48R@34397|Clavicipitaceae	4751|Fungi	H	Acetyltransferase (GNAT) domain													Acetyltransf_3
19254738	MAA_00452	655844	metalloprotease 1 precursor	protein-coding	20160924	0	0	0	0	0	0	0									XP_007816641.2	568076.XP_007816641.1	4.1099999999999997E-189	526	2CXN2@1|root,2RYKG@2759|Eukaryota,39SC1@33154|Opisthokonta,3NZAM@4751|Fungi,3QRGY@4890|Ascomycota,21FBK@147550|Sordariomycetes,3TN58@5125|Hypocreales	4751|Fungi	O	metalloprotease 1													CBM_1,Peptidase_M43
19254739	MAA_00453	655844	Ribonuclease T2, active site protein	protein-coding	20220811	20.0055	21.4235	7.04439	45.4295	36.8276	38.6459	169.376	1.28857	2.44285	0.505448	2.54936	0.0107921	0.0851571	1.06978	Not significant	XP_007816642.1	568076.XP_007816642.1	2.7400000000000001E-201	555	KOG1642@1|root,KOG1642@2759|Eukaryota,38KSQ@33154|Opisthokonta,3NV66@4751|Fungi,3QPQ4@4890|Ascomycota,2165H@147550|Sordariomycetes,3TFI2@5125|Hypocreales,3G68T@34397|Clavicipitaceae	4751|Fungi	A	Ribonuclease T2 family	RBT7	GO:0005575,GO:0005622,GO:0005623,GO:0005737,GO:0005773,GO:0005775,GO:0031974,GO:0043226,GO:0043227,GO:0043229,GO:0043231,GO:0043233,GO:0044422,GO:0044424,GO:0044437,GO:0044444,GO:0044446,GO:0044464,GO:0070013	3.1.27.1	ko:K01166					ko00000,ko01000,ko03016				Ribonuclease_T2
19254740	MAA_00454	655844	Phospholipase C, phosphatidylinositol-specific, X domain protein	protein-coding	20160813	13.4847	30.7071	33.2557	54.8163	48.135	45.7106	226.109	1.01517	2.02115	0.405149	2.50568	0.0122215	0.0916675	1.03778	Not significant	XP_007816643.1	568076.XP_007816643.1	0	883	28NQE@1|root,2QVA8@2759|Eukaryota,39Y4W@33154|Opisthokonta,3NZFJ@4751|Fungi,3QM2Z@4890|Ascomycota,21854@147550|Sordariomycetes,3TWDT@5125|Hypocreales,3G4NU@34397|Clavicipitaceae	4751|Fungi	S	Altered inheritance of mitochondria protein 6	AIM6
19254741	MAA_00455	655844	polyketide synthase	protein-coding	20220811	0	1.90094	0	0	0	0	1.90094	-0.761859	-1.69567	4.08047	-0.186708	0.851889			Not significant	XP_007816644.1	5111.M1VXE7	1.1299999999999999E-32	129	COG3321@1|root,KOG1202@2759|Eukaryota,38D6P@33154|Opisthokonta,3NY9R@4751|Fungi,3QK32@4890|Ascomycota,211KP@147550|Sordariomycetes,3THI8@5125|Hypocreales,3FZIU@34397|Clavicipitaceae	4751|Fungi	Q	PKS_DH													ADH_N,ADH_zinc_N,ADH_zinc_N_2,Acyl_transf_1,KAsynt_C_assoc,KR,Ketoacyl-synt_C,PP-binding,PS-DH,ketoacyl-synt
19254742	MAA_00456	655844	helix-loop-helix DNA-binding domain-containing protein	protein-coding	20220811	15.9946	7.75084	6.94078	6.96748	6.13439	6.57921	50.3673	-0.63301	-1.5508	0.622919	-1.0162	0.309535	0.60356	0.21928	Not significant	XP_007816645.2	568076.XP_007816645.1	2.15E-187	527	29ENP@1|root,2RMTQ@2759|Eukaryota,38RH5@33154|Opisthokonta,3PT9M@4751|Fungi,3RCPM@4890|Ascomycota,21IMG@147550|Sordariomycetes,3TS9B@5125|Hypocreales,3G5Z2@34397|Clavicipitaceae	4751|Fungi	K	helix loop helix domain													HLH
19254743	MAA_00457	655844	Pyruvate/Phosphoenolpyruvate kinase	protein-coding	20220811	3832.65	1517.93	1082.45	2741.03	1602.71	1708.16	12484.9	-0.0905525	-1.06478	0.471938	-0.191874	0.847841	0.940838	0.0264853	Not significant	XP_007816646.1	568076.XP_007816646.1	4.9899999999999997E-251	689	COG2513@1|root,KOG1260@2759|Eukaryota,39Y56@33154|Opisthokonta,3NYDH@4751|Fungi,3QRM1@4890|Ascomycota,213GG@147550|Sordariomycetes,3TKM6@5125|Hypocreales,3G396@34397|Clavicipitaceae	4751|Fungi	C	Isocitrate lyase family													PEP_mutase
19254744	MAA_00458	655844	DUF1275 domain protein	protein-coding	20160924	122.094	77.7777	158.536	311.162	192.479	177.099	1039.15	0.958223	1.94292	0.389384	2.46087	0.0138601	0.099758	1.00105	Not significant	XP_007816647.2	92637.XP_007812241.1	6.5900000000000002E-170	476	2BXNX@1|root,2S0ZW@2759|Eukaryota,3A00D@33154|Opisthokonta,3P28T@4751|Fungi,3QU4A@4890|Ascomycota,219SG@147550|Sordariomycetes,3TJT7@5125|Hypocreales,3G1IN@34397|Clavicipitaceae	4751|Fungi	S	Protein of unknown function (DUF1275)													DUF1275
19254745	MAA_00459	655844	histidine kinase	protein-coding	20220811	6.75657	7.78291	6.37961	5.53326	6.63766	5.74397	38.834	-0.18894	-1.13993	0.406653	-0.464624	0.642201	0.845013	0.0731365	Not significant	XP_007816648.1	568076.XP_007816648.1	0	2100	COG0642@1|root,KOG0519@2759|Eukaryota,38F3X@33154|Opisthokonta,3NW4F@4751|Fungi,3QM27@4890|Ascomycota,216UY@147550|Sordariomycetes,3TEXF@5125|Hypocreales,3G057@34397|Clavicipitaceae	4751|Fungi	T	His Kinase A (phosphoacceptor) domain	SLN1	GO:0000155,GO:0000156,GO:0000160,GO:0000161,GO:0000165,GO:0001932,GO:0001933,GO:0002831,GO:0002833,GO:0003674,GO:0003824,GO:0004672,GO:0004673,GO:0004888,GO:0005034,GO:0005575,GO:0005623,GO:0005886,GO:0005887,GO:0006464,GO:0006468,GO:0006469,GO:0006793,GO:0006796,GO:0006807,GO:0006950,GO:0006970,GO:0007154,GO:0007165,GO:0007231,GO:0007234,GO:0008150,GO:0008152,GO:0009607,GO:0009628,GO:0009892,GO:…	2.7.13.3	ko:K11231,ko:K19691	ko02020,ko04011,ko04139,map02020,map04011,map04139	M00516			ko00000,ko00001,ko00002,ko01000,ko01001,ko02022				HATPase_c,HisKA,Response_reg
19254746	MAA_00460	655844	Metallopeptidase, catalytic domain protein	protein-coding	20220811	0	1.04514	0.673677	0	0	0.810666	2.52948	-1.11778	-2.17012	2.70866	-0.412667	0.679851			Not significant	XP_007816649.1	568076.XP_007816649.1	1.73E-221	611	2EA5Y@1|root,2SGF5@2759|Eukaryota,39UQR@33154|Opisthokonta,3P0GD@4751|Fungi,3QRHE@4890|Ascomycota,211T5@147550|Sordariomycetes,3TEGM@5125|Hypocreales	4751|Fungi	O	Secreted metalloproteinase that allows assimilation of proteinaceous substrates. Shows high activities on basic nuclear substrates such as histone and protamine			3.4.24.39	ko:K19305					ko00000,ko01000,ko01002				Aspzincin_M35,Peptidase_M35
19254747	MAA_00461	655844	phospholipase D	protein-coding	20160813	0	0	0.801689	0	0	0	0.801689	-0.761859	-1.69567	4.08047	-0.186708	0.851889			Not significant	XP_007816650.1	568076.XP_007816337.1	1.6500000000000001E-41	151	2DGC1@1|root,2S5U7@2759|Eukaryota,3A7CN@33154|Opisthokonta,3P6IU@4751|Fungi,3QXZ8@4890|Ascomycota,21FG2@147550|Sordariomycetes,3TN1H@5125|Hypocreales	4751|Fungi	S	Catalyzes the hydrolysis of sphingomyelin. Sphingomyelinases D are produced by some spider in their venoms, but also by arthropods such as ticks, or pathogenic bacteria and fungi. They might play a role in pathogenicity through different mechanisms, such as membrane destabilization and host cell penetration, but also pulmonary inflammation and cutaneous lesions			3.1.4.41	ko:K01123	ko00600,map00600		R02542	RC00017,RC00425	ko00000,ko00001,ko01000
19254748	MAA_00462	655844	hypothetical protein	protein-coding	20220811	0	0	0.825643	0	0	0	0.825643	-0.761859	-1.69567	4.08047	-0.186708	0.851889			Not significant	XP_007816651.1	568076.XP_007816651.1	1.2E-170	475	2FC7M@1|root,2TDFY@2759|Eukaryota,38MDY@33154|Opisthokonta,3PPA4@4751|Fungi,3R8JM@4890|Ascomycota,21SS9@147550|Sordariomycetes,3TV8T@5125|Hypocreales,3G6RA@34397|Clavicipitaceae	4751|Fungi
19254749	MAA_00463	655844	DJ-1/PfpI family protein	protein-coding	20160813	97.0508	78.8207	20.4334	88.2961	90.0852	81.9468	456.633	0.418416	1.33646	0.530477	0.788753	0.430256	0.707465	0.150295	Not significant	XP_007816652.1	568076.XP_007816652.1	1.0200000000000001E-184	513	2DA7X@1|root,2TI2D@2759|Eukaryota,39EFU@33154|Opisthokonta,3PNWQ@4751|Fungi,3R84M@4890|Ascomycota,21UU3@147550|Sordariomycetes,3TS6N@5125|Hypocreales,3G5HA@34397|Clavicipitaceae	4751|Fungi	S	ThiJ PfpI family protein													DJ-1_PfpI
19254750	MAA_00464	655844	C6 zinc finger domain-containing protein	protein-coding	20220811	19.6593	15.622	18.6561	15.3606	12.7285	10.5192	92.5457	-0.474606	-1.38954	0.403212	-1.17706	0.23917	0.528929	0.276603	Not significant	XP_007816653.1	568076.XP_007816653.1	0	1286	2D1M9@1|root,2SIJF@2759|Eukaryota,394HG@33154|Opisthokonta,3NZ5X@4751|Fungi,3QRMF@4890|Ascomycota,216VN@147550|Sordariomycetes,3TK06@5125|Hypocreales,3G4J8@34397|Clavicipitaceae	4751|Fungi	S	C6 zinc finger domain protein													Fungal_trans_2,Zn_clus
19254751	MAA_00465	655844	gaba permease	protein-coding	20160813	19.7491	17.0347	7.34178	9.85982	8.70871	10.3609	73.055	-0.503312	-1.41746	0.536595	-0.937974	0.348258	0.635614	0.196806	Not significant	XP_007816654.1	568076.XP_007816654.1	0	1069	COG0531@1|root,KOG1289@2759|Eukaryota,38E4P@33154|Opisthokonta,3NVNF@4751|Fungi,3QKK9@4890|Ascomycota,2120W@147550|Sordariomycetes,3THK1@5125|Hypocreales,3G00Q@34397|Clavicipitaceae	4751|Fungi	E	GABA permease													AA_permease_2
19254752	MAA_00466	655844	Major facilitator superfamily domain, general substrate transporter	protein-coding	20160924	72.7744	34.9899	4.53667	11.9001	17.3779	22.3981	163.977	-1.14178	-2.20654	0.672364	-1.69816	0.0894768	0.31317	0.50422	Not significant	XP_007816655.2	568076.XP_007816655.1	0	850	2CWV7@1|root,2RVBU@2759|Eukaryota,38WU4@33154|Opisthokonta,3Q19Z@4751|Fungi,3RAR6@4890|Ascomycota,21STT@147550|Sordariomycetes,3TS3Q@5125|Hypocreales,3G4Y1@34397|Clavicipitaceae	4751|Fungi
19254753	MAA_00467	655844	Protein kinase-like protein	protein-coding	20220811	4.69684	4.85717	6.96778	9.97759	22.7262	14.0456	63.2712	1.55716	2.94274	0.641019	2.42919	0.0151324	0.105579	0.97642	Not significant	XP_007816656.1	568076.XP_007816656.1	2.5299999999999999E-205	567	2CCS6@1|root,2RNE9@2759|Eukaryota,38S3N@33154|Opisthokonta,3PTV7@4751|Fungi,3RMN0@4890|Ascomycota,21TZ9@147550|Sordariomycetes,3TPE6@5125|Hypocreales,3G5S8@34397|Clavicipitaceae	4751|Fungi	G	Choline/ethanolamine kinase													APH
19254754	MAA_00468	655844	siderophore iron transporter mirB	protein-coding	20220811	49.7925	16.5441	35.4717	7.87017	19.3624	14.0931	143.134	-1.18483	-2.27337	0.503047	-2.35531	0.0185071	0.122496	0.911878	Not significant	XP_007816657.1	568076.XP_007816657.1	0	1165	KOG0254@1|root,KOG0254@2759|Eukaryota,38CRV@33154|Opisthokonta,3NW0J@4751|Fungi,3QJU7@4890|Ascomycota,21372@147550|Sordariomycetes,3TGFP@5125|Hypocreales,3G4Y6@34397|Clavicipitaceae	4751|Fungi	U	Siderophore iron transporter mirB		GO:0003674,GO:0005215,GO:0005575,GO:0005623,GO:0005886,GO:0005887,GO:0006810,GO:0006873,GO:0006875,GO:0006879,GO:0008150,GO:0009987,GO:0015343,GO:0015688,GO:0015891,GO:0016020,GO:0016021,GO:0019725,GO:0022857,GO:0030003,GO:0031224,GO:0031226,GO:0033212,GO:0033214,GO:0042592,GO:0044425,GO:0044459,GO:0044464,GO:0044718,GO:0046916,GO:0048878,GO:0050801,GO:0051179,GO:0051181,GO:0051184,GO:0051234,GO:…											MFS_1,TRI12
19254755	MAA_00469	655844	3-hydroxyacid dehydrogenase/reductase	protein-coding	20160813	9.19751	1.98977	12.8143	2.15664	1.86093	1.17636	29.1955	-2.09825	-4.28189	0.784667	-2.67406	0.0074938	0.0653773	1.18457	Not significant	XP_007816658.1	568076.XP_007816658.1	0	991	2BAR0@1|root,2S0WA@2759|Eukaryota,39K0Q@33154|Opisthokonta,3Q4DG@4751|Fungi,3RMJR@4890|Ascomycota,21RNY@147550|Sordariomycetes	4751|Fungi	H	UDP-glucoronosyl and UDP-glucosyl transferase													Glyco_tran_28_C,UDPGT
19254756	MAA_00470	655844	ABC multidrug transporter SitT	protein-coding	20160813	6.14449	1.31895	3.05966	1.6911	2.28055	2.16734	16.6621	-0.678884	-1.6009	0.626278	-1.084	0.278366	0.570941	0.243409	Not significant	XP_007816659.1	568076.XP_007816659.1	0	2365	COG1132@1|root,KOG0055@2759|Eukaryota,39F0C@33154|Opisthokonta,3NX6D@4751|Fungi,3QJZS@4890|Ascomycota,214DG@147550|Sordariomycetes,3TEV3@5125|Hypocreales,3G36F@34397|Clavicipitaceae	4751|Fungi	Q	ABC multidrug transporter													ABC_membrane,ABC_tran
19254757	MAA_00471	655844	3-hydroxyacid dehydrogenase/reductase	protein-coding	20220811	2.84484	1.00925	0	0.650406	0.663866	0.360529	5.52889	-1.19153	-2.28394	1.3742	-0.867069	0.385904			Not significant	XP_007816660.1	568076.XP_007816660.1	0	996	KOG1192@1|root,KOG1192@2759|Eukaryota,3A0MM@33154|Opisthokonta,3P23W@4751|Fungi,3R19C@4890|Ascomycota,216QT@147550|Sordariomycetes,3TTWN@5125|Hypocreales	4751|Fungi	G	UDP-glucoronosyl and UDP-glucosyl transferase													UDPGT
19254758	MAA_00472	655844	sterigmatocystin 8-O-methyltransferase	protein-coding	20160813	39.0366	12.2919	4.85717	2.23365	10.5164	15.0561	83.9918	-1.02584	-2.03615	0.715548	-1.43364	0.151674	0.418172	0.378645	Not significant	XP_007816661.1	568076.XP_007816661.1	0	889	KOG3178@1|root,KOG3178@2759|Eukaryota,39XN1@33154|Opisthokonta,3NW3D@4751|Fungi,3QMK1@4890|Ascomycota,212B2@147550|Sordariomycetes,3TW9Y@5125|Hypocreales,3G63W@34397|Clavicipitaceae	4751|Fungi	H	O-methyltransferase													Methyltransf_2
19254759	MAA_00473	655844	Monooxygenase	protein-coding	20220811	1.75354	1.20205	1.44742	1.83549	1.63224	3.47676	11.3475	0.761108	1.69479	0.820214	0.927939	0.353439			Not significant	XP_007816662.1	568076.XP_007816662.1	0	1186	COG2072@1|root,KOG1399@2759|Eukaryota,3AGCE@33154|Opisthokonta,3PBCD@4751|Fungi,3QJDC@4890|Ascomycota,218IP@147550|Sordariomycetes,3TS86@5125|Hypocreales,3G5SX@34397|Clavicipitaceae	4751|Fungi	E	monooxygenase													Pyr_redox_3
19254760	MAA_00474	655844	Pyridine nucleotide-disulfide oxidoreductase, NAD-binding domain protein	protein-coding	20220811	38.1995	8.70289	7.03969	10.0279	15.0342	31.8085	110.813	0.13537	1.09837	0.651774	0.207695	0.835467	0.937515	0.0280217	Not significant	XP_007816663.1	568076.XP_007816663.1	0	842	COG0446@1|root,KOG1336@2759|Eukaryota,39JRQ@33154|Opisthokonta,3Q43K@4751|Fungi,3RM8E@4890|Ascomycota,21RBJ@147550|Sordariomycetes,3TUI1@5125|Hypocreales	4751|Fungi	S	Pyridine nucleotide-disulphide oxidoreductase													Pyr_redox_2
19254761	MAA_00475	655844	hypothetical protein	protein-coding	20220811	8.22081	7.82359	4.31386	10.533	3.44764	5.81537	40.1543	-0.0283312	-1.01983	0.593043	-0.0477726	0.961897	0.985709	0.00625108	Not significant	XP_007816664.1	568076.XP_007816664.1	0	906	2C3HV@1|root,2RMNY@2759|Eukaryota,38RC5@33154|Opisthokonta,3PT50@4751|Fungi,3RCJ6@4890|Ascomycota,21II0@147550|Sordariomycetes,3TS2K@5125|Hypocreales,3G4RA@34397|Clavicipitaceae	4751|Fungi
19254762	MAA_00476	655844	Cytochrome P450 CYP505A2	protein-coding	20220811	2.15595	5.2047	4.11981	5.11181	4.56251	14.5863	35.7411	1.12811	2.18572	0.604707	1.86555	0.0621046	0.256315	0.591226	Not significant	XP_007816665.1	568076.XP_007816665.1	0	1310	COG0369@1|root,KOG1158@2759|Eukaryota,38BIN@33154|Opisthokonta,3NUZ8@4751|Fungi,3QMZY@4890|Ascomycota,211MG@147550|Sordariomycetes,3TFFF@5125|Hypocreales,3G5DX@34397|Clavicipitaceae	4751|Fungi	C	Flavodoxin	NCP1	GO:0003674,GO:0003824,GO:0003958,GO:0005575,GO:0005622,GO:0005623,GO:0005737,GO:0005739,GO:0005740,GO:0005741,GO:0005783,GO:0005789,GO:0006066,GO:0006091,GO:0006629,GO:0006694,GO:0006696,GO:0008150,GO:0008152,GO:0008202,GO:0008204,GO:0008610,GO:0009055,GO:0009058,GO:0009987,GO:0012505,GO:0016020,GO:0016125,GO:0016126,GO:0016128,GO:0016129,GO:0016491,GO:0016651,GO:0016653,GO:0019867,GO:0022900,GO:…	1.6.2.4	ko:K00327					ko00000,ko01000			iMM904.YHR042W	FAD_binding_1,Flavodoxin_1,NAD_binding_1
19254763	MAA_00477	655844	hypothetical protein	protein-coding	20220811	0	0	0	0	0	0	0									XP_007816666.1	568076.XP_007816666.1	2.3300000000000002E-90	264	2C1X5@1|root,2SXDG@2759|Eukaryota,3AAFT@33154|Opisthokonta,3P7EA@4751|Fungi,3QZ60@4890|Ascomycota,21BM8@147550|Sordariomycetes,3TJ8G@5125|Hypocreales	4751|Fungi
19254764	MAA_00478	655844	hypothetical protein	protein-coding	20151028	1.67023	0	0	0.788066	0	0.820567	3.27886	-0.0353324	-1.02479	2.53222	-0.0139532	0.988867			Not significant	XP_007816667.1	568076.XP_007823728.1	5.9400000000000002E-4	48.9	2CKVS@1|root,2T559@2759|Eukaryota,38YZC@33154|Opisthokonta,3PYK3@4751|Fungi,3RHPM@4890|Ascomycota,21MK1@147550|Sordariomycetes,3TV90@5125|Hypocreales,3G6RS@34397|Clavicipitaceae	4751|Fungi
19254765	MAA_00479	655844	hexose transport-related protein	protein-coding	20220811	13.2737	9.16561	19.9905	5.91942	5.81954	2.88396	57.0527	-1.46531	-2.76123	0.537706	-2.72512	0.0064279	0.0593478	1.2266	Not significant	XP_007816668.1	568076.XP_007816668.1	0	1102	KOG0254@1|root,KOG0254@2759|Eukaryota,3998G@33154|Opisthokonta,3NXMN@4751|Fungi,3QSWT@4890|Ascomycota,21P1Y@147550|Sordariomycetes,3TSGE@5125|Hypocreales,3G5S7@34397|Clavicipitaceae	4751|Fungi	P	Belongs to the major facilitator superfamily. Sugar transporter (TC 2.A.1.1) family													Sugar_tr
19254766	MAA_00480	655844	A/G-specific adenine DNA glycosylase	protein-coding	20220811	3.79625	1.29461	3.33312	0.847139	2.34167	2.74298	14.3558	-0.47314	-1.38813	0.801206	-0.590536	0.554832			Not significant	XP_007816669.2	92637.XP_007815713.1	0	1042	COG1194@1|root,KOG2457@2759|Eukaryota,38HVJ@33154|Opisthokonta,3NX1P@4751|Fungi,3QPG6@4890|Ascomycota,2125X@147550|Sordariomycetes,3TDAW@5125|Hypocreales,3G3MF@34397|Clavicipitaceae	4751|Fungi	L	FES		GO:0000075,GO:0000077,GO:0000700,GO:0000701,GO:0000702,GO:0003674,GO:0003676,GO:0003677,GO:0003684,GO:0003690,GO:0003824,GO:0005488,GO:0005575,GO:0005622,GO:0005623,GO:0005634,GO:0006139,GO:0006259,GO:0006281,GO:0006284,GO:0006285,GO:0006298,GO:0006304,GO:0006725,GO:0006807,GO:0006950,GO:0006974,GO:0008150,GO:0008152,GO:0008534,GO:0009314,GO:0009411,GO:0009416,GO:0009628,GO:0009893,GO:0009987,GO:…		ko:K03575	ko03410,map03410				ko00000,ko00001,ko01000,ko03400				EndIII_4Fe-2S,HhH-GPD,NUDIX_4
19254767	MAA_00481	655844	dipeptidase domain-containing protein	protein-coding	20220811	68.4034	240.344	52.9472	72.9956	52.9958	53.8854	541.571	-0.96149	-1.94732	0.501023	-1.91906	0.0549773	0.241517	0.617053	Not significant	XP_007816670.1	568076.XP_007816670.1	0	1058	COG4690@1|root,2S9QK@2759|Eukaryota,39JXS@33154|Opisthokonta,3P0FG@4751|Fungi,3QMHY@4890|Ascomycota,218AP@147550|Sordariomycetes,3TK3E@5125|Hypocreales,3G660@34397|Clavicipitaceae	4751|Fungi	E	Dipeptidase domain containing protein													Peptidase_C69
19254768	MAA_00482	655844	Peptidase S8, subtilisin-related protein	protein-coding	20160813	0	10.1823	0	1.90971	5.56	0	17.652	-0.381924	-1.30308	1.90696	-0.200279	0.841262			Not significant	XP_007816671.1	568076.XP_007816671.1	3.4100000000000003E-80	238	COG1404@1|root,KOG1153@2759|Eukaryota	2759|Eukaryota	O	serine-type endopeptidase activity			3.4.21.48	ko:K01336	ko04138,map04138				ko00000,ko00001,ko01000,ko01002,ko03110				Inhibitor_I9,Peptidase_S8
19254769	MAA_00483	655844	Actin-binding, cofilin/tropomyosin type	protein-coding	20220811	13.8831	4.80782	6.06744	15.135	15.4355	4.65424	59.9831	0.529359	1.44329	1.00134	0.528652	0.597047			Not significant	XP_007816672.1	568076.XP_007816672.1	1.0799999999999999E-96	281	KOG3655@1|root,KOG3655@2759|Eukaryota,3A2U7@33154|Opisthokonta,3P3K5@4751|Fungi,3RK8F@4890|Ascomycota,21QS9@147550|Sordariomycetes,3TU0U@5125|Hypocreales	4751|Fungi	Z	Cofilin/tropomyosin-type actin-binding protein													Cofilin_ADF
19254770	MAA_00484	655844	amino acid permease	protein-coding	20151028	0	0	0	0	0	0	0									XP_007816673.2
19254771	MAA_00485	655844	hypothetical protein	protein-coding	20151028	0	2.8667	1.61373	0	0	0	4.48043	-2.06419	-4.182	3.28607	-0.628164	0.529897			Not significant	XP_007816674.1
19254772	MAA_00486	655844	carbohydrate-binding module family 21	protein-coding	20220811	30.3558	37.8165	39.1368	12.1078	14.8747	8.29578	142.587	-1.51728	-2.8625	0.372299	-4.07543	4.59294e-05	0.00161798	2.79103	Down-regulated	XP_007816675.1	568076.XP_007816675.1	0	1436	KOG3986@1|root,KOG3986@2759|Eukaryota,38E1I@33154|Opisthokonta,3NZQN@4751|Fungi,3R5US@4890|Ascomycota,21QTG@147550|Sordariomycetes,3TU59@5125|Hypocreales,3FZSM@34397|Clavicipitaceae	4751|Fungi	OT	Protein phosphatase regulatory subunit Gac1	GAC1	GO:0000003,GO:0000075,GO:0000164,GO:0000278,GO:0003674,GO:0005488,GO:0005515,GO:0005575,GO:0005622,GO:0005623,GO:0005737,GO:0005975,GO:0005976,GO:0005977,GO:0005979,GO:0006073,GO:0006091,GO:0006109,GO:0006112,GO:0006950,GO:0007049,GO:0007088,GO:0007093,GO:0007094,GO:0007346,GO:0008150,GO:0008152,GO:0008287,GO:0009266,GO:0009408,GO:0009628,GO:0009889,GO:0009987,GO:0010556,GO:0010564,GO:0010639,GO:…											CBM_21
19254773	MAA_00487	655844	LipA and NB-ARC domain protein	protein-coding	20220811	9.34559	7.23081	3.75523	7.18966	8.5216	4.80409	40.847	0.040939	1.02878	0.532285	0.0769118	0.938694	0.975345	0.0108418	Not significant	XP_007816676.1	568076.XP_007816676.1	0	1169	2EFKK@1|root,2SKSA@2759|Eukaryota,39KC6@33154|Opisthokonta,3Q4QU@4751|Fungi,3RN0G@4890|Ascomycota,21R6Y@147550|Sordariomycetes,3TH1K@5125|Hypocreales,3G4V9@34397|Clavicipitaceae	4751|Fungi	H	Riboflavin kinase													Flavokinase
19254774	MAA_00488	655844	xaa-Pro dipeptidase	protein-coding	20160813	142.395	72.1325	89.1169	84.205	84.7295	72.7905	545.369	-0.371903	-1.29406	0.368432	-1.00942	0.312772	0.605899	0.2176	Not significant	XP_007816677.1	568076.XP_007816677.1	0	929	COG0006@1|root,KOG2737@2759|Eukaryota,38EA1@33154|Opisthokonta,3NUNG@4751|Fungi,3QKN7@4890|Ascomycota,215N1@147550|Sordariomycetes,3TFZ7@5125|Hypocreales,3G1RE@34397|Clavicipitaceae	4751|Fungi	E	Aminopeptidase P, N-terminal domain	PEPP	GO:0003674,GO:0003824,GO:0005575,GO:0005622,GO:0005623,GO:0005737,GO:0006508,GO:0006807,GO:0008150,GO:0008152,GO:0008233,GO:0008238,GO:0016787,GO:0016805,GO:0019538,GO:0043170,GO:0044238,GO:0044424,GO:0044464,GO:0070011,GO:0071704,GO:0140096,GO:1901564	3.4.13.9	ko:K14213					ko00000,ko01000,ko01002				AMP_N,Peptidase_M24
19254775	MAA_00489	655844	hypothetical protein	protein-coding	20220811	0	1.42595	0	0	0	1.84735	3.2733	0.199925	1.14864	3.68323	0.0542798	0.956712			Not significant	XP_007816678.1	568076.XP_007816678.1	3.3399999999999997E-101	293	2CRK4@1|root,2R8B5@2759|Eukaryota,38N8J@33154|Opisthokonta,3PQ58@4751|Fungi,3R9JW@4890|Ascomycota,21MH7@147550|Sordariomycetes,3TNUM@5125|Hypocreales,3G5UK@34397|Clavicipitaceae	4751|Fungi
19254776	MAA_00490	655844	coiled-coil domain-containing protein 25	protein-coding	20160813	68.9572	66.1349	20.409	100.476	70.594	66.4183	392.989	0.602474	1.51832	0.510514	1.18013	0.237948	0.52797	0.27739	Not significant	XP_007816679.1	568076.XP_007816679.1	5.7500000000000003E-122	349	KOG3272@1|root,KOG3272@2759|Eukaryota,38EJ9@33154|Opisthokonta,3NZ0I@4751|Fungi,3QQ4V@4890|Ascomycota,212AW@147550|Sordariomycetes,3TPNQ@5125|Hypocreales,3G38I@34397|Clavicipitaceae	4751|Fungi	S	Domain of unknown function (DUF814)		GO:0005575,GO:0005622,GO:0005623,GO:0005737,GO:0044424,GO:0044464											DUF814
19254777	MAA_00491	655844	HET-s/LopB domain-containing protein	protein-coding	20220811	21.5024	18.4583	24.9697	31.8446	30.228	35.0018	162.005	0.614168	1.53067	0.328757	1.86815	0.0617408	0.25583	0.592048	Not significant	XP_007816680.1	568076.XP_007816680.1	0	2321	28KYT@1|root,2QTFK@2759|Eukaryota,39S7G@33154|Opisthokonta,3NW9G@4751|Fungi,3QMD5@4890|Ascomycota,211JE@147550|Sordariomycetes,3TFAZ@5125|Hypocreales,3G0PD@34397|Clavicipitaceae	4751|Fungi	G	HET-s LopB domain-containing protein													HeLo
19254778	MAA_00492	655844	subtilisin-like protease	protein-coding	20220811	8.34561	3.44879	25.1528	1.59507	5.47315	5.24148	49.2569	-1.46396	-2.75865	0.637102	-2.29785	0.0215706	0.135876	0.866856	Not significant	XP_007816681.1	568076.XP_007816681.1	0	1765	COG1404@1|root,KOG4266@2759|Eukaryota,38HI5@33154|Opisthokonta,3NWUG@4751|Fungi,3QQXB@4890|Ascomycota,211HI@147550|Sordariomycetes,3TFRF@5125|Hypocreales,3G1N7@34397|Clavicipitaceae	4751|Fungi	O	Fn3-like domain													FlgD_ig,PA,Peptidase_S8,fn3_5
19254779	MAA_00493	655844	acetyltransferase	protein-coding	20160813	9.64267	4.1569	4.44994	8.96486	3.97504	6.29089	37.4803	0.0699707	1.0497	0.853501	0.0819808	0.934662			Not significant	XP_007816682.1	568076.XP_007816682.1	3.7199999999999999E-193	535	2CWZT@1|root,2RVVH@2759|Eukaryota,38V3N@33154|Opisthokonta,3PNSB@4751|Fungi,3R7IN@4890|Ascomycota,21K8N@147550|Sordariomycetes,3TVRZ@5125|Hypocreales,3G6Z4@34397|Clavicipitaceae	4751|Fungi
19254780	MAA_00494	655844	protein-arginine deiminase type-4	protein-coding	20220811	2.1467	1.44288	2.51586	2.1298	2.23624	0.878851	11.3503	-0.159316	-1.11676	0.820913	-0.194072	0.846119			Not significant	XP_007816683.1	568076.XP_007816683.1	0	1318	2CH50@1|root,2QVJA@2759|Eukaryota,38I5H@33154|Opisthokonta,3NUEA@4751|Fungi,3QRRK@4890|Ascomycota,213UC@147550|Sordariomycetes,3TGEZ@5125|Hypocreales,3G5SC@34397|Clavicipitaceae	4751|Fungi	S	Protein-arginine deiminase (PAD)			3.5.3.15	ko:K01481					ko00000,ko01000				PAD
19254781	MAA_00495	655844	Protein kinase-like protein	protein-coding	20160813	38.5604	47.2326	11.5414	64.8905	60.1159	55.6186	277.959	0.870831	1.82872	0.499633	1.74294	0.0813438	0.299615	0.523437	Not significant	XP_007816684.1	568076.XP_007816684.1	5.0300000000000001E-256	702	2C1SM@1|root,2SNHJ@2759|Eukaryota,3AIHJ@33154|Opisthokonta,3PCHW@4751|Fungi,3RJ8Q@4890|Ascomycota,21Q4P@147550|Sordariomycetes	4751|Fungi	G	Phosphotransferase enzyme family													APH
19254782	MAA_00496	655844	hypothetical protein	protein-coding	20151028	0	3.78788	0	0	5.10437	0	8.89225	0.199925	1.14864	3.73905	0.0534693	0.957358			Not significant	XP_007816685.2	568076.XP_007816685.1	2.56E-68	209	2D4H5@1|root,2SV59@2759|Eukaryota,3AQK3@33154|Opisthokonta,3PGB3@4751|Fungi,3R3ZE@4890|Ascomycota,21G2D@147550|Sordariomycetes	4751|Fungi
19254783	MAA_00497	655844	Ankyrin repeat-containing domain protein	protein-coding	20220811	2.05411	1.94646	1.33378	1.07173	1.39643	1.48231	9.28482	-0.432479	-1.34955	0.875236	-0.494128	0.621216			Not significant	XP_007816686.1	568076.XP_007816686.1	9.4599999999999996E-265	748	COG0666@1|root,KOG0504@2759|Eukaryota,3AFQA@33154|Opisthokonta,3PAQV@4751|Fungi,3QNMA@4890|Ascomycota,217AZ@147550|Sordariomycetes,3TI6W@5125|Hypocreales,3G5CJ@34397|Clavicipitaceae	4751|Fungi	S	Ankyrin repeat													Ank,Ank_2,Ank_3,Ank_4
19254784	MAA_00498	655844	hypothetical protein	protein-coding	20220811	0	0	0	0	0	0	0									XP_007816687.1	568076.XP_007816687.1	8.6699999999999998E-160	448	COG0311@1|root,KOG3210@2759|Eukaryota,38C2M@33154|Opisthokonta,3NZ52@4751|Fungi,3QPFU@4890|Ascomycota,2188Y@147550|Sordariomycetes,3TD67@5125|Hypocreales,3G0FP@34397|Clavicipitaceae	4751|Fungi	H	SNO glutamine amidotransferase family	SNO1	GO:0003674,GO:0003824,GO:0004359,GO:0005575,GO:0005622,GO:0005623,GO:0005737,GO:0005829,GO:0006081,GO:0006725,GO:0006732,GO:0006766,GO:0006767,GO:0006772,GO:0006790,GO:0006793,GO:0006796,GO:0006807,GO:0008150,GO:0008152,GO:0008614,GO:0008615,GO:0009058,GO:0009108,GO:0009110,GO:0009228,GO:0009987,GO:0010941,GO:0016787,GO:0016810,GO:0016811,GO:0017144,GO:0018130,GO:0019438,GO:0019637,GO:0032991,GO:…	4.3.3.6	ko:K08681	ko00750,map00750		R07456	RC00010,RC01783,RC03043	ko00000,ko00001,ko01000				SNO
19254785	MAA_00499	655844	dynamin family protein	protein-coding	20220811	0	0	0	0	0	0	0									XP_007816688.1	568076.XP_007816688.1	2.2400000000000001E-211	585	COG0214@1|root,KOG1606@2759|Eukaryota,38HZF@33154|Opisthokonta,3NVDT@4751|Fungi,3QPJ0@4890|Ascomycota,211V0@147550|Sordariomycetes,3TH09@5125|Hypocreales,3G0WV@34397|Clavicipitaceae	4751|Fungi	H	Belongs to the PdxS SNZ family	SNZ1	GO:0000096,GO:0000097,GO:0003674,GO:0003824,GO:0003922,GO:0005575,GO:0005576,GO:0006082,GO:0006520,GO:0006534,GO:0006535,GO:0006563,GO:0006725,GO:0006766,GO:0006767,GO:0006790,GO:0006807,GO:0008150,GO:0008152,GO:0008614,GO:0008615,GO:0008652,GO:0009058,GO:0009069,GO:0009070,GO:0009110,GO:0009987,GO:0016053,GO:0016874,GO:0016879,GO:0016884,GO:0017144,GO:0018130,GO:0019344,GO:0019438,GO:0019752,GO:…	4.3.3.6	ko:K06215	ko00750,map00750		R07456	RC00010,RC01783,RC03043	ko00000,ko00001,ko01000				SOR_SNZ
19254786	MAA_00500	655844	Cyclin-like protein	protein-coding	20220811	0	0	0	0	0	0	0									XP_007816689.1	568076.XP_007816689.1	2.7900000000000001E-136	385	COG2072@1|root,2SHCE@2759|Eukaryota,38HSR@33154|Opisthokonta,3NWC0@4751|Fungi,3QSCC@4890|Ascomycota,213WZ@147550|Sordariomycetes	4751|Fungi	E	Flavin-binding monooxygenase-like family protein													FMO-like,K_oxygenase,NAD_binding_8
19254787	MAA_00501	655844	restless-like transposase	protein-coding	20151028	0.388162	0.282662	1.36197	0	1.73987	0.368695	4.14136	0.209744	1.15648	1.5632	0.134176	0.893263			Not significant	XP_007816690.2	568076.XP_007816690.1	4.4700000000000002E-303	826	KOG1121@1|root,KOG1121@2759|Eukaryota,3AIY1@33154|Opisthokonta,3PCMA@4751|Fungi,3R0WU@4890|Ascomycota,21DFQ@147550|Sordariomycetes	4751|Fungi	S	HAT family dimerization domain protein													Dimer_Tnp_hAT
19254788	MAA_00502	655844	ATP-dependent DNA helicase PIF1	protein-coding	20160924	2347.12	1539.54	2794.11	569.912	1009.06	2612.31	10872.1	-0.678316	-1.60027	0.487935	-1.39018	0.164475	0.435224	0.361287	Not significant	XP_007816691.2	568076.XP_007816691.1	0	3607	COG0507@1|root,COG2801@1|root,KOG0017@2759|Eukaryota,KOG0987@2759|Eukaryota,39RYU@33154|Opisthokonta,3P64X@4751|Fungi,3QU0F@4890|Ascomycota,21AWX@147550|Sordariomycetes,3TKX4@5125|Hypocreales,3G70W@34397|Clavicipitaceae	4751|Fungi	D	Belongs to the helicase family			3.6.4.12	ko:K15255					ko00000,ko01000,ko03029,ko03032				Helitron_like_N,Herpes_Helicase,PIF1
19254789	MAA_00503	655844	Carboxylesterase type B, active site protein	protein-coding	20220811	0	0	0	0	0	0	0									XP_007816692.1	568076.XP_007816692.1	1.4600000000000001E-237	651	COG2272@1|root,KOG4389@2759|Eukaryota,39VW0@33154|Opisthokonta,3NV5H@4751|Fungi,3QJUT@4890|Ascomycota,2142T@147550|Sordariomycetes,3TUVK@5125|Hypocreales	4751|Fungi	G	Belongs to the type-B carboxylesterase lipase family													COesterase,Haem_oxygenas_2
19254791	MAA_00505	655844	YL1 nuclear	protein-coding	20160813	15.8118	29.9841	23.5254	46.7403	52.3384	56.0441	224.444	1.15152	2.22148	0.3582	3.21475	0.00130557	0.0201753	1.69518	Up-regulated	XP_007816694.1	568076.XP_007816694.1	0	1384	2CVT4@1|root,2S4HA@2759|Eukaryota,39JMI@33154|Opisthokonta,3Q3YY@4751|Fungi,3RM2J@4890|Ascomycota,213XR@147550|Sordariomycetes,3TF32@5125|Hypocreales,3G2C7@34397|Clavicipitaceae	4751|Fungi	S	YL1 nuclear protein C-terminal domain				ko:K11664					ko00000,ko03036				YL1,YL1_C
19254792	MAA_00506	655844	autophagy related lipase	protein-coding	20220811	29.2579	81.9916	106.238	44.5757	40.8018	48.063	350.928	-0.645624	-1.56442	0.429019	-1.50488	0.132354	0.390701	0.408156	Not significant	XP_007816695.1	568076.XP_007816695.1	0	1194	COG5153@1|root,KOG4540@2759|Eukaryota,38GNK@33154|Opisthokonta,3NWX1@4751|Fungi,3QJG0@4890|Ascomycota,216R7@147550|Sordariomycetes,3TEFR@5125|Hypocreales,3G08Y@34397|Clavicipitaceae	4751|Fungi	G	Lipase (class 3)	ATG15	GO:0000322,GO:0000323,GO:0000324,GO:0000328,GO:0003674,GO:0003824,GO:0004620,GO:0004622,GO:0005575,GO:0005622,GO:0005623,GO:0005737,GO:0005773,GO:0005775,GO:0005783,GO:0006508,GO:0006575,GO:0006624,GO:0006629,GO:0006638,GO:0006644,GO:0006650,GO:0006658,GO:0006660,GO:0006793,GO:0006796,GO:0006807,GO:0006914,GO:0006996,GO:0007032,GO:0008150,GO:0008152,GO:0009056,GO:0009395,GO:0009987,GO:0010256,GO:…	3.1.1.3	ko:K17900	ko00561,ko01100,ko04138,map00561,map01100,map04138	M00098	R02250,R02687	RC00020,RC00037,RC00041,RC00094	ko00000,ko00001,ko00002,ko01000,ko03029,ko04131				Lipase_3
19254793	MAA_00507	655844	FACT complex subunit pob3	protein-coding	20211106	34.9812	56.63	58.5193	45.7284	46.9696	42.677	285.505	-0.12169	-1.08801	0.351966	-0.345744	0.729535	0.88806	0.0515579	Not significant	XP_007816696.1	568076.XP_007816696.1	0	1099	COG5165@1|root,KOG0526@2759|Eukaryota,38CT0@33154|Opisthokonta,3NWB9@4751|Fungi,3QMDB@4890|Ascomycota,2170J@147550|Sordariomycetes,3TFU7@5125|Hypocreales,3G0CN@34397|Clavicipitaceae	4751|Fungi	B	Component of the FACT complex, a general chromatin factor that acts to reorganize nucleosomes. The FACT complex is involved in multiple processes that require DNA as a template such as mRNA elongation, DNA replication and DNA repair. During transcription elongation the FACT complex acts as a histone chaperone that both destabilizes and restores nucleosomal structure. It facilitates the passage of…	POB3	GO:0000228,GO:0000785,GO:0000790,GO:0003674,GO:0003676,GO:0003677,GO:0005488,GO:0005575,GO:0005622,GO:0005623,GO:0005634,GO:0005654,GO:0005657,GO:0005694,GO:0006139,GO:0006259,GO:0006260,GO:0006261,GO:0006323,GO:0006325,GO:0006333,GO:0006334,GO:0006338,GO:0006342,GO:0006355,GO:0006357,GO:0006725,GO:0006807,GO:0006950,GO:0006996,GO:0007154,GO:0008023,GO:0008104,GO:0008150,GO:0008152,GO:0009058,GO:…		ko:K09272					ko00000,ko03000				POB3_N,Rtt106,SSrecog
19254794	MAA_00508	655844	PAK-box/P21-Rho-binding protein	protein-coding	20220811	2.21506	3.17226	0.35244	1.5497	1.21818	1.69478	10.2024	-0.32652	-1.25399	0.823057	-0.396716	0.691577			Not significant	XP_007816697.1	568076.XP_007816697.1	0	1605	2EKQR@1|root,2SQJB@2759|Eukaryota,3A85R@33154|Opisthokonta,3P69D@4751|Fungi,3QN6E@4890|Ascomycota,2174Z@147550|Sordariomycetes,3TE5Q@5125|Hypocreales,3G1J5@34397|Clavicipitaceae	4751|Fungi
19254795	MAA_00509	655844	DUF803 domain membrane protein	protein-coding	20220811	9.17322	9.04646	10.359	9.86505	7.90366	10.2234	56.5708	0.0360023	1.02527	0.442919	0.0812842	0.935216	0.974226	0.0113401	Not significant	XP_007816698.1	568076.XP_007816698.1	0	1325	KOG2922@1|root,KOG2922@2759|Eukaryota,39V5G@33154|Opisthokonta,3NWMB@4751|Fungi,3QMP8@4890|Ascomycota,215CF@147550|Sordariomycetes,3TCRJ@5125|Hypocreales,3G3MA@34397|Clavicipitaceae	4751|Fungi	U	Magnesium transporter NIPA													Mg_trans_NIPA
19254796	MAA_00510	655844	hypothetical protein	protein-coding	20220811	13.812	12.0178	15.6739	8.93706	15.784	11.4586	77.6834	0.0202689	1.01415	0.482614	0.0419981	0.9665	0.987491	0.00546692	Not significant	XP_007816699.1	568076.XP_007816699.1	8.3500000000000006E-229	629	2C8ZY@1|root,2RJXY@2759|Eukaryota,3AUAD@33154|Opisthokonta,3PGMS@4751|Fungi,3QZ4Q@4890|Ascomycota,21A20@147550|Sordariomycetes,3TIAU@5125|Hypocreales,3G3UC@34397|Clavicipitaceae	4751|Fungi
19254797	MAA_00511	655844	ribosome biogenesis protein Nop4	protein-coding	20220811	5.46907	7.34298	8.12444	15.3609	12.2326	14.3547	62.8847	0.997459	1.99648	0.41482	2.40456	0.016192	0.110519	0.956562	Not significant	XP_007816700.1	568076.XP_007816700.1	0	1293	KOG0127@1|root,KOG0127@2759|Eukaryota,38BUA@33154|Opisthokonta,3NUS9@4751|Fungi,3QM9F@4890|Ascomycota,2127T@147550|Sordariomycetes,3TCQJ@5125|Hypocreales,3G2DY@34397|Clavicipitaceae	4751|Fungi	A	Pfam:RRM_6	NOP4	GO:0000463,GO:0000470,GO:0003674,GO:0003676,GO:0003723,GO:0003729,GO:0005488,GO:0005575,GO:0005622,GO:0005623,GO:0005634,GO:0005730,GO:0006139,GO:0006364,GO:0006396,GO:0006725,GO:0006807,GO:0008150,GO:0008152,GO:0009987,GO:0010467,GO:0016070,GO:0016072,GO:0022613,GO:0030684,GO:0030687,GO:0031974,GO:0031981,GO:0032991,GO:0034470,GO:0034641,GO:0034660,GO:0042254,GO:0042273,GO:0043170,GO:0043226,GO:…		ko:K14573	ko03008,map03008				ko00000,ko00001,ko03009				RRM_1
19254798	MAA_00512	655844	condensin subunit Cnd3	protein-coding	20220811	4.58317	3.09027	3.84982	2.65838	0.76959	3.40093	18.3522	-0.773523	-1.70944	0.597362	-1.2949	0.195356	0.475628	0.322733	Not significant	XP_007816701.2	92637.XP_007813022.1	0	1921	COG5218@1|root,KOG2025@2759|Eukaryota,39S36@33154|Opisthokonta,3NV3M@4751|Fungi,3QS6W@4890|Ascomycota,212J7@147550|Sordariomycetes,3TDPI@5125|Hypocreales,3FZV8@34397|Clavicipitaceae	4751|Fungi	BD	Nuclear condensing complex subunits, C-term domain	YCG1	GO:0000003,GO:0000070,GO:0000228,GO:0000278,GO:0000280,GO:0000793,GO:0000794,GO:0000796,GO:0000799,GO:0000819,GO:0003674,GO:0003682,GO:0005488,GO:0005575,GO:0005622,GO:0005623,GO:0005634,GO:0005694,GO:0005737,GO:0006323,GO:0006996,GO:0007049,GO:0007059,GO:0007076,GO:0007127,GO:0007129,GO:0007130,GO:0008150,GO:0009892,GO:0009987,GO:0010032,GO:0010564,GO:0010605,GO:0010948,GO:0016043,GO:0019219,GO:…		ko:K06678	ko04111,map04111				ko00000,ko00001,ko03036				Cnd3,HEAT_2
19254799	MAA_00513	655844	Alkaline-phosphatase-like, core domain protein	protein-coding	20160924	4.34123	0.801202	1.81263	3.1416	2.43622	0.696554	13.2294	-0.0479197	-1.03377	0.810662	-0.0591117	0.952863	0.981819	0.00796836	Not significant	XP_007816702.2	568076.XP_007816702.1	0	1624	COG1524@1|root,KOG2125@2759|Eukaryota,38FH1@33154|Opisthokonta,3NW8U@4751|Fungi,3QMRA@4890|Ascomycota,2161M@147550|Sordariomycetes,3TD8I@5125|Hypocreales,3G0QY@34397|Clavicipitaceae	4751|Fungi	T	Type I phosphodiesterase / nucleotide pyrophosphatase	LAS21	GO:0003674,GO:0003824,GO:0005575,GO:0005622,GO:0005623,GO:0005737,GO:0005783,GO:0005789,GO:0005886,GO:0005887,GO:0006464,GO:0006497,GO:0006505,GO:0006506,GO:0006629,GO:0006643,GO:0006644,GO:0006650,GO:0006661,GO:0006664,GO:0006793,GO:0006796,GO:0006807,GO:0006950,GO:0007154,GO:0008150,GO:0008152,GO:0008610,GO:0008654,GO:0009058,GO:0009059,GO:0009247,GO:0009267,GO:0009405,GO:0009605,GO:0009607,GO:…		ko:K05310	ko00563,map00563		R05924	RC00017	ko00000,ko00001,ko01000				Phosphodiest
19254800	MAA_00514	655844	putative protein family UPF0642	protein-coding	20220811	767.742	525.931	365.967	866.655	927.782	870.662	4324.74	0.625738	1.543	0.3661	1.7092	0.087414	0.310671	0.507699	Not significant	XP_007816703.1	568076.XP_007816703.1	1.5500000000000001E-65	201	2D562@1|root,2SXGY@2759|Eukaryota,3AA1G@33154|Opisthokonta,3P7AT@4751|Fungi,3QYFF@4890|Ascomycota,21BY2@147550|Sordariomycetes,3TJ9I@5125|Hypocreales,3G4AK@34397|Clavicipitaceae	4751|Fungi	S	Protein of unknown function (DUF2423)													DUF2423
19254801	MAA_00515	655844	Zinc finger domain-containing protein, MIZ-type	protein-coding	20160924	12.0765	27.3771	32.7431	36.3493	35.9786	24.317	168.842	0.444647	1.36098	0.418712	1.06194	0.288262	0.58161	0.235368	Not significant	XP_007816704.2	92637.XP_007813019.1	0	1306	KOG2169@1|root,KOG3316@1|root,KOG2169@2759|Eukaryota,KOG3316@2759|Eukaryota,38UJQ@33154|Opisthokonta,3NY0V@4751|Fungi,3QQ2Q@4890|Ascomycota,211BD@147550|Sordariomycetes,3TP0M@5125|Hypocreales,3G5EK@34397|Clavicipitaceae	4751|Fungi	U	Transport protein particle (TRAPP) component		GO:0000045,GO:0000407,GO:0005575,GO:0005622,GO:0005623,GO:0005737,GO:0005768,GO:0005793,GO:0005794,GO:0005801,GO:0005802,GO:0005829,GO:0006810,GO:0006886,GO:0006888,GO:0006914,GO:0006996,GO:0007033,GO:0008104,GO:0008150,GO:0008152,GO:0009056,GO:0009893,GO:0009894,GO:0009896,GO:0009987,GO:0010506,GO:0010508,GO:0012505,GO:0015031,GO:0015833,GO:0016043,GO:0016192,GO:0016236,GO:0016239,GO:0016241,GO:…		ko:K04706,ko:K20304	ko04120,ko04630,ko05160,map04120,map04630,map05160				ko00000,ko00001,ko04121,ko04131,ko04812				TRAPP
19254802	MAA_00516	655844	Malate dehydrogenase, type 1	protein-coding	20151028	718.366	423.209	711.811	276.907	227.134	224.63	2582.06	-1.30518	-2.47114	0.337674	-3.86521	0.000110996	0.00334021	2.47623	Down-regulated	XP_007816705.2	568076.XP_007816705.1	1.19E-230	639	COG0039@1|root,KOG1494@2759|Eukaryota,38EX2@33154|Opisthokonta,3NWAG@4751|Fungi,3QJNJ@4890|Ascomycota,21318@147550|Sordariomycetes,3TFTJ@5125|Hypocreales,3G2EZ@34397|Clavicipitaceae	4751|Fungi	C	lactate/malate dehydrogenase, alpha/beta C-terminal domain			1.1.1.37	ko:K00026	ko00020,ko00270,ko00620,ko00630,ko00710,ko01100,ko01110,ko01120,ko01130,ko01200,map00020,map00270,map00620,map00630,map00710,map01100,map01110,map01120,map01130,map01200	M00009,M00011,M00012,M00168,M00171	R00342,R07136	RC00031	ko00000,ko00001,ko00002,ko01000				Ldh_1_C,Ldh_1_N
19254803	MAA_00517	655844	Cyclin-like protein	protein-coding	20211106	23.6024	16.3857	38.2612	12.5261	18.782	16.5937	126.151	-0.707755	-1.63326	0.475448	-1.48861	0.136591	0.396904	0.401314	Not significant	XP_007816706.2	92637.XP_007813950.1	1.61E-288	788	COG5024@1|root,KOG0653@2759|Eukaryota,39V2P@33154|Opisthokonta,3NVG0@4751|Fungi,3QR4D@4890|Ascomycota,211CN@147550|Sordariomycetes,3THPF@5125|Hypocreales,3G2AP@34397|Clavicipitaceae	4751|Fungi	D	Cyclin_C													Cyclin_C,Cyclin_N
19254804	MAA_00518	655844	Ribosomal protein S5	protein-coding	20220811	482.996	468.446	565.56	518.748	648.967	478.488	3163.2	0.298733	1.23006	0.313845	0.95185	0.341173	0.630843	0.200079	Not significant	XP_007816707.1	568076.XP_007816707.1	7.8100000000000004E-164	460	COG0098@1|root,KOG0877@2759|Eukaryota,38F84@33154|Opisthokonta,3NWFC@4751|Fungi,3QK9X@4890|Ascomycota,216CB@147550|Sordariomycetes,3TCNG@5125|Hypocreales,3G2SP@34397|Clavicipitaceae	4751|Fungi	J	Belongs to the universal ribosomal protein uS5 family	RPS2	GO:0002181,GO:0003674,GO:0003676,GO:0003723,GO:0003735,GO:0005198,GO:0005488,GO:0005575,GO:0005622,GO:0005623,GO:0005737,GO:0005829,GO:0005840,GO:0006403,GO:0006405,GO:0006407,GO:0006412,GO:0006417,GO:0006450,GO:0006518,GO:0006611,GO:0006807,GO:0006810,GO:0006886,GO:0006913,GO:0008104,GO:0008150,GO:0008152,GO:0009058,GO:0009059,GO:0009889,GO:0009891,GO:0009893,GO:0009987,GO:0010467,GO:0010468,GO:…		ko:K02981	ko03010,map03010	M00177			br01610,ko00000,ko00001,ko00002,ko03011				Ribosomal_S5,Ribosomal_S5_C
19254805	MAA_00519	655844	Rhodanese-like protein	protein-coding	20220811	14.1875	12.6816	23.9661	10.2417	18.2511	15.4701	94.7981	-0.0641392	-1.04546	0.527068	-0.121691	0.903144	0.959944	0.0177541	Not significant	XP_007816708.1	568076.XP_007816708.1	1.0399999999999999E-217	600	COG2897@1|root,KOG1529@2759|Eukaryota,38CX1@33154|Opisthokonta,3NVFN@4751|Fungi,3QQHU@4890|Ascomycota,213A2@147550|Sordariomycetes,3TEEC@5125|Hypocreales,3G1EC@34397|Clavicipitaceae	4751|Fungi	V	Rhodanese Homology Domain		GO:0002097,GO:0002098,GO:0002143,GO:0003674,GO:0003824,GO:0004792,GO:0005575,GO:0005622,GO:0005623,GO:0005737,GO:0005739,GO:0006139,GO:0006396,GO:0006399,GO:0006400,GO:0006725,GO:0006807,GO:0008033,GO:0008150,GO:0008152,GO:0009451,GO:0009987,GO:0010467,GO:0016070,GO:0016740,GO:0016782,GO:0016783,GO:0034227,GO:0034470,GO:0034641,GO:0034660,GO:0043170,GO:0043226,GO:0043227,GO:0043229,GO:0043231,GO:…	2.8.1.1,2.8.1.2	ko:K01011	ko00270,ko00920,ko01100,ko01120,ko04122,map00270,map00920,map01100,map01120,map04122		R01931,R03105,R03106	RC00214	ko00000,ko00001,ko01000				Rhodanese
19254806	MAA_00520	655844	zinc finger domain-containing protein	protein-coding	20220811	6.31993	0	0	0	0	0	6.31993	-0.761859	-1.69567	4.08047	-0.186708	0.851889			Not significant	XP_007816709.1	568076.XP_007816709.1	2.1700000000000002E-74	221	COG5194@1|root,KOG1493@2759|Eukaryota,3A5S4@33154|Opisthokonta,3P57Q@4751|Fungi,3QXKZ@4890|Ascomycota,21ANA@147550|Sordariomycetes,3TIN8@5125|Hypocreales	4751|Fungi	O	complex, subunit	APC11	GO:0000151,GO:0000152,GO:0003674,GO:0003824,GO:0004842,GO:0005488,GO:0005515,GO:0005575,GO:0005622,GO:0005623,GO:0005634,GO:0005680,GO:0006464,GO:0006508,GO:0006511,GO:0006807,GO:0007088,GO:0007346,GO:0008150,GO:0008152,GO:0008270,GO:0009056,GO:0009057,GO:0009896,GO:0009987,GO:0010498,GO:0010564,GO:0010638,GO:0010965,GO:0016567,GO:0016740,GO:0019538,GO:0019787,GO:0019941,GO:0030071,GO:0030163,GO:…		ko:K03358	ko04110,ko04111,ko04113,ko04114,ko04120,ko04914,ko05166,map04110,map04111,map04113,map04114,map04120,map04914,map05166	M00389			ko00000,ko00001,ko00002,ko03036,ko04121				zf-ANAPC11
19254807	MAA_00521	655844	serine/threonine protein kinase	protein-coding	20220811	7.30822	7.0347	9.14131	5.09611	4.23587	6.7819	39.5981	-0.476269	-1.39114	0.54855	-0.868233	0.385267	0.667993	0.175228	Not significant	XP_007816710.1	568076.XP_007816710.1	0	1091	KOG0590@1|root,KOG0590@2759|Eukaryota,38FJY@33154|Opisthokonta,3NVJC@4751|Fungi,3QMPN@4890|Ascomycota,215FV@147550|Sordariomycetes,3TFZ1@5125|Hypocreales,3G1I3@34397|Clavicipitaceae	4751|Fungi	D	Kinase-like	chk1	GO:0000003,GO:0000075,GO:0000076,GO:0000077,GO:0000166,GO:0000228,GO:0000278,GO:0000785,GO:0000790,GO:0003674,GO:0003824,GO:0004672,GO:0004674,GO:0005488,GO:0005524,GO:0005575,GO:0005622,GO:0005623,GO:0005634,GO:0005654,GO:0005694,GO:0005737,GO:0006139,GO:0006259,GO:0006260,GO:0006261,GO:0006275,GO:0006355,GO:0006464,GO:0006468,GO:0006725,GO:0006793,GO:0006796,GO:0006807,GO:0006950,GO:0006974,GO:…	2.7.11.1	ko:K02216	ko04110,ko04111,ko04113,ko04115,ko04218,ko05166,ko05203,map04110,map04111,map04113,map04115,map04218,map05166,map05203	M00691			ko00000,ko00001,ko00002,ko01000,ko01001,ko03400				Pkinase
19254808	MAA_00522	655844	Ubiquitin-conjugating enzyme, active site protein	protein-coding	20220811	23.1392	3.41992	21.5672	8.7724	17.9779	3.17759	78.0542	-0.59082	-1.5061	0.872975	-0.676789	0.49854			Not significant	XP_007816711.1	568076.XP_007816711.1	2.5899999999999999E-125	357	COG5078@1|root,KOG0421@2759|Eukaryota,38MK7@33154|Opisthokonta,3P359@4751|Fungi,3QKXK@4890|Ascomycota,2169B@147550|Sordariomycetes,3TG36@5125|Hypocreales,3G132@34397|Clavicipitaceae	4751|Fungi	O	Belongs to the ubiquitin-conjugating enzyme family		GO:0000209,GO:0003674,GO:0003824,GO:0004842,GO:0005488,GO:0005515,GO:0005575,GO:0005622,GO:0005623,GO:0005634,GO:0005737,GO:0006464,GO:0006508,GO:0006511,GO:0006513,GO:0006807,GO:0007088,GO:0007346,GO:0008150,GO:0008152,GO:0009056,GO:0009057,GO:0009896,GO:0009987,GO:0010498,GO:0010564,GO:0010638,GO:0010948,GO:0010965,GO:0016567,GO:0016740,GO:0019538,GO:0019787,GO:0019899,GO:0019941,GO:0030071,GO:…	2.3.2.23	ko:K06688	ko04120,map04120				ko00000,ko00001,ko01000,ko04121				UQ_con
19254809	MAA_00523	655844	Ribosomal protein L31e	protein-coding	20220811	333.102	228.683	531.926	466.894	611.32	466.945	2638.87	0.539997	1.45397	0.400479	1.34838	0.177537	0.453638	0.34329	Not significant	XP_007816712.1	568076.XP_007816712.1	3.3400000000000002E-80	238	COG2097@1|root,KOG0893@2759|Eukaryota,3A3JD@33154|Opisthokonta,3P4B8@4751|Fungi,3QV0C@4890|Ascomycota,219XF@147550|Sordariomycetes,3TIBE@5125|Hypocreales,3G3YQ@34397|Clavicipitaceae	4751|Fungi	J	Ribosomal protein L31e	RPL31B	GO:0002181,GO:0003674,GO:0003735,GO:0005198,GO:0005575,GO:0005622,GO:0005623,GO:0005737,GO:0005829,GO:0005840,GO:0006412,GO:0006450,GO:0006518,GO:0006807,GO:0008150,GO:0008152,GO:0009058,GO:0009059,GO:0009987,GO:0010467,GO:0015934,GO:0019538,GO:0022625,GO:0022626,GO:0032991,GO:0034641,GO:0034645,GO:0043043,GO:0043170,GO:0043226,GO:0043228,GO:0043229,GO:0043232,GO:0043603,GO:0043604,GO:0044237,GO:…		ko:K02910	ko03010,map03010	M00177,M00179			br01610,ko00000,ko00001,ko00002,ko03011				Ribosomal_L31e
19254810	MAA_00524	655844	Regulator of G protein signaling	protein-coding	20220811	8.88705	26.2786	30.2428	20.9362	19.3322	29.6044	135.281	0.0901686	1.06449	0.502873	0.179307	0.857697	0.944955	0.024589	Not significant	XP_007816713.1	568076.XP_007816713.1	9.7499999999999997E-255	699	28J64@1|root,2QRI8@2759|Eukaryota,38FQ7@33154|Opisthokonta,3NTZZ@4751|Fungi,3QJPU@4890|Ascomycota,212N8@147550|Sordariomycetes,3TG2C@5125|Hypocreales,3G1Y5@34397|Clavicipitaceae	4751|Fungi	S	Regulator of G protein signalling domain	RAX1	GO:0000278,GO:0000281,GO:0000282,GO:0000322,GO:0000323,GO:0000324,GO:0000910,GO:0005575,GO:0005622,GO:0005623,GO:0005737,GO:0005773,GO:0005886,GO:0005933,GO:0005935,GO:0007049,GO:0007163,GO:0008104,GO:0008150,GO:0009987,GO:0016020,GO:0016021,GO:0022402,GO:0030010,GO:0030427,GO:0031224,GO:0033036,GO:0043226,GO:0043227,GO:0043229,GO:0043231,GO:0044424,GO:0044425,GO:0044444,GO:0044464,GO:0051179,GO:…											RGS
19254811	MAA_00525	655844	PCI domain-containing protein	protein-coding	20160813	20.1229	28.9884	16.584	8.37439	7.7539	10.3368	92.1604	-1.23887	-2.36014	0.551891	-2.24478	0.0247824	0.149277	0.826007	Not significant	XP_007816714.1	568076.XP_007816714.1	1.69E-200	556	KOG3250@1|root,KOG3250@2759|Eukaryota,38CVG@33154|Opisthokonta,3P0UE@4751|Fungi,3QT0U@4890|Ascomycota,215P6@147550|Sordariomycetes,3TDAB@5125|Hypocreales,3G1C0@34397|Clavicipitaceae	4751|Fungi	OT	motif in proteasome subunits, Int-6, Nip-1 and TRIP-15		GO:0000003,GO:0000338,GO:0000909,GO:0003006,GO:0005575,GO:0005622,GO:0005623,GO:0005634,GO:0006464,GO:0006508,GO:0006807,GO:0007275,GO:0008150,GO:0008152,GO:0008180,GO:0009987,GO:0019538,GO:0019953,GO:0022414,GO:0030582,GO:0030584,GO:0032501,GO:0032502,GO:0032991,GO:0036211,GO:0043170,GO:0043226,GO:0043227,GO:0043229,GO:0043231,GO:0043412,GO:0044237,GO:0044238,GO:0044260,GO:0044267,GO:0044422,GO:…		ko:K12180					ko00000,ko04121				PCI
19254812	MAA_00526	655844	copper-transporting ATPase 2	protein-coding	20220811	7.22929	8.65286	10.3395	7.33179	7.3589	7.67071	48.5831	-0.120051	-1.08677	0.386672	-0.310474	0.756201	0.903934	0.0438632	Not significant	XP_007816715.1	568076.XP_007816715.1	0	2222	COG2217@1|root,KOG0207@2759|Eukaryota,38BU3@33154|Opisthokonta,3NYTM@4751|Fungi,3QQVG@4890|Ascomycota,212AV@147550|Sordariomycetes,3TEPA@5125|Hypocreales,3G2VS@34397|Clavicipitaceae	4751|Fungi	P	Heavy-metal-associated domain	CCC2	GO:0000041,GO:0000139,GO:0003674,GO:0003824,GO:0004008,GO:0005215,GO:0005375,GO:0005488,GO:0005507,GO:0005575,GO:0005622,GO:0005623,GO:0005737,GO:0005794,GO:0005798,GO:0006810,GO:0006811,GO:0006812,GO:0006825,GO:0006873,GO:0006875,GO:0006878,GO:0006879,GO:0008150,GO:0008324,GO:0009987,GO:0012505,GO:0012506,GO:0012510,GO:0015075,GO:0015318,GO:0015399,GO:0015405,GO:0015662,GO:0016020,GO:0016021,GO:…	3.6.3.54	ko:K17686	ko01524,ko04016,map01524,map04016		R00086	RC00002	ko00000,ko00001,ko01000	3.A.3.5			E1-E2_ATPase,HMA,Hydrolase
19254813	MAA_00527	655844	hypothetical protein	protein-coding	20151028	1.14777	1.08025	1.28439	0.333299	1.03685	0	4.88256	-1.26316	-2.40021	1.40619	-0.898289	0.369032			Not significant	XP_007816716.2	568076.XP_007816716.1	0	994	2D29W@1|root,2SM1S@2759|Eukaryota,39VGS@33154|Opisthokonta,3P1FP@4751|Fungi,3QTVJ@4890|Ascomycota,215UE@147550|Sordariomycetes,3TEIR@5125|Hypocreales,3FZQD@34397|Clavicipitaceae	4751|Fungi
19254814	MAA_00528	655844	Drp1p	protein-coding	20220811	110.657	42.8306	212.536	29.1821	37.7159	32.5719	465.493	-1.81862	-3.52744	0.48888	-3.71998	0.000199237	0.00507168	2.29485	Down-regulated	XP_007816717.1	568076.XP_007816717.1	1.26E-247	681	KOG1441@1|root,KOG1441@2759|Eukaryota,39VMA@33154|Opisthokonta,3NWUM@4751|Fungi,3QR03@4890|Ascomycota,215RW@147550|Sordariomycetes,3TFBN@5125|Hypocreales,3G1SK@34397|Clavicipitaceae	4751|Fungi	EG	Triose-phosphate Transporter family													TPT
19254815	MAA_00529	655844	RasGAP protein	protein-coding	20220811	4.66077	2.10324	5.21791	2.72961	1.6473	2.48627	18.8451	-0.801319	-1.74269	0.510781	-1.56881	0.116692	0.36196	0.441339	Not significant	XP_007816718.1	568076.XP_007816718.1	0	2619	COG5261@1|root,KOG2128@2759|Eukaryota,38DQ7@33154|Opisthokonta,3NVME@4751|Fungi,3QQVX@4890|Ascomycota,212B1@147550|Sordariomycetes,3TE86@5125|Hypocreales,3G35D@34397|Clavicipitaceae	4751|Fungi	Z	GTPase-activator protein for Ras-like GTPases	IQG1	GO:0000142,GO:0000278,GO:0000281,GO:0000910,GO:0000912,GO:0000915,GO:0000920,GO:0003674,GO:0003779,GO:0005096,GO:0005488,GO:0005515,GO:0005516,GO:0005575,GO:0005622,GO:0005623,GO:0005634,GO:0005635,GO:0005737,GO:0005815,GO:0005816,GO:0005826,GO:0005856,GO:0005933,GO:0005935,GO:0005938,GO:0006950,GO:0006970,GO:0006996,GO:0007010,GO:0007015,GO:0007049,GO:0008047,GO:0008064,GO:0008092,GO:0008104,GO:…		ko:K05767	ko04810,map04810				ko00000,ko00001,ko04147,ko04812				CH,IQ,RasGAP,RasGAP_C
19254816	MAA_00530	655844	sulfatase	protein-coding	20220811	4.01872	4.8944	0	2.94171	5.28633	4.03224	21.1734	0.435719	1.35258	1.0488	0.415446	0.677816			Not significant	XP_007816719.2	92637.XP_007813964.1	1.82E-156	441	2E1GX@1|root,2S8U1@2759|Eukaryota,3A4A0@33154|Opisthokonta,3P4GW@4751|Fungi,3QU0C@4890|Ascomycota,215M5@147550|Sordariomycetes,3TFVJ@5125|Hypocreales,3G5N5@34397|Clavicipitaceae	4751|Fungi	K	Mediator of RNA polymerase II transcription complex subunit 8	MED8	GO:0000122,GO:0000428,GO:0000976,GO:0000977,GO:0000978,GO:0000987,GO:0001012,GO:0001067,GO:0003674,GO:0003676,GO:0003677,GO:0003690,GO:0005198,GO:0005488,GO:0005515,GO:0005575,GO:0005622,GO:0005623,GO:0005634,GO:0005654,GO:0005667,GO:0006355,GO:0006357,GO:0008104,GO:0008134,GO:0008150,GO:0009889,GO:0009890,GO:0009891,GO:0009892,GO:0009893,GO:0010468,GO:0010556,GO:0010557,GO:0010558,GO:0010604,GO:…		ko:K15130					ko00000,ko03021				Med8
19254817	MAA_00531	655844	glutathione-dependent formaldehyde-activating enzyme	protein-coding	20160813	4.26209	5.88242	1.66578	7.79259	7.96735	4.24349	31.8137	0.747691	1.6791	1.2322	0.606792	0.543989			Not significant	XP_007816720.1	568076.XP_007816720.1	2.8100000000000001E-115	329	2D3HE@1|root,2SRJN@2759|Eukaryota,3A6JX@33154|Opisthokonta,3P5JR@4751|Fungi,3QUSN@4890|Ascomycota,219G9@147550|Sordariomycetes,3TI5X@5125|Hypocreales,3G57A@34397|Clavicipitaceae	4751|Fungi	S	Glutathione-dependent formaldehyde-activating enzyme													GFA
19254818	MAA_00532	655844	3-oxo-5-alpha-steroid 4-dehydrogenase	protein-coding	20160813	19.637	7.67936	25.7891	15.2484	16.508	17.4592	102.321	-0.110218	-1.07939	0.547872	-0.201175	0.840561	0.93815	0.0277278	Not significant	XP_007816721.1	568076.XP_007816721.1	1.69E-230	634	COG3752@1|root,KOG4650@2759|Eukaryota,38FKJ@33154|Opisthokonta,3NX6X@4751|Fungi,3QS9T@4890|Ascomycota,218JV@147550|Sordariomycetes,3TCXY@5125|Hypocreales,3G065@34397|Clavicipitaceae	4751|Fungi	S	Protein of unknown function (DUF1295)													DUF1295
19254819	MAA_00533	655844	hypothetical protein	protein-coding	20151028	13.555	20.1943	6.47712	11.9938	8.80001	16.948	77.9682	-0.124371	-1.09003	0.564471	-0.220333	0.825612	0.933705	0.0297902	Not significant	XP_007816722.2
19254820	MAA_00534	655844	RNase P subunit p30	protein-coding	20220811	16.9978	54.9929	21.4059	29.9699	38.2372	29.0253	190.629	0.177963	1.13129	0.507785	0.35047	0.725986	0.886085	0.0525248	Not significant	XP_007816723.1	568076.XP_007816723.1	2.9500000000000001E-211	585	COG1603@1|root,KOG2363@2759|Eukaryota,38B4E@33154|Opisthokonta,3NZSQ@4751|Fungi,3QQK9@4890|Ascomycota,215CW@147550|Sordariomycetes,3THDX@5125|Hypocreales,3G3ED@34397|Clavicipitaceae	4751|Fungi	J	RNase P subunit p30	RPP1	GO:0000172,GO:0000294,GO:0000447,GO:0000460,GO:0000462,GO:0000466,GO:0000469,GO:0000478,GO:0000479,GO:0000956,GO:0003674,GO:0003676,GO:0003723,GO:0005488,GO:0005575,GO:0005622,GO:0005623,GO:0005634,GO:0005655,GO:0005730,GO:0005732,GO:0005737,GO:0005829,GO:0006139,GO:0006364,GO:0006396,GO:0006399,GO:0006401,GO:0006402,GO:0006725,GO:0006807,GO:0008033,GO:0008150,GO:0008152,GO:0009056,GO:0009057,GO:…	3.1.26.5	ko:K03539	ko03008,ko03013,map03008,map03013				ko00000,ko00001,ko01000,ko03009,ko03016,ko03029				RNase_P_p30
19254821	MAA_00535	655844	hypothetical protein	protein-coding	20151028	7.03405	0	0	0	0	0	7.03405	-0.761859	-1.69567	4.08047	-0.186708	0.851889			Not significant	XP_007816724.1	568076.XP_007816724.1	4.9099999999999998E-45	146	2E6UA@1|root,2SDGY@2759|Eukaryota,3A60Q@33154|Opisthokonta,3P5QW@4751|Fungi,3QXEI@4890|Ascomycota,21AZQ@147550|Sordariomycetes,3TJ4X@5125|Hypocreales,3G49V@34397|Clavicipitaceae	4751|Fungi															zinc_ribbon_15
19254822	MAA_00536	655844	hypothetical protein	protein-coding	20220811	0	0	0	0	0	0	0									XP_007816725.1
19254823	MAA_00537	655844	glycosyltransferase family 1 protein	protein-coding	20220811	7.01023	8.4388	9.89538	5.37655	8.00228	10.3624	49.0856	-0.0590803	-1.0418	0.411454	-0.143589	0.885825	0.953752	0.0205643	Not significant	XP_007816726.1	568076.XP_007816726.1	0	2432	COG5043@1|root,KOG1192@1|root,KOG1192@2759|Eukaryota,KOG1809@2759|Eukaryota,39FX6@33154|Opisthokonta,3NU1I@4751|Fungi,3QJTH@4890|Ascomycota,2181F@147550|Sordariomycetes,3TH5F@5125|Hypocreales,3G3BW@34397|Clavicipitaceae	4751|Fungi	CGU	Glycosyltransferase family 28 N-terminal domain													Glyco_transf_28,UDPGT,UIM
19254824	MAA_00538	655844	Preprotein translocase Sec, Sec61-beta subunit	protein-coding	20220811	2.25303	9.75173	13.0817	8.67604	8.51935	4.52357	46.8054	-0.101908	-1.07319	1.10458	-0.0922594	0.926492			Not significant	XP_007816727.1	568076.XP_007816727.1	5.0599999999999999E-93	273	KOG3457@1|root,KOG3457@2759|Eukaryota,394QJ@33154|Opisthokonta,3Q1EQ@4751|Fungi,3RBKH@4890|Ascomycota,21KVH@147550|Sordariomycetes,3TQ0B@5125|Hypocreales,3G6NE@34397|Clavicipitaceae	4751|Fungi	U	Sec61beta family				ko:K09481	ko03060,ko04141,ko04145,ko05110,map03060,map04141,map04145,map05110	M00401			ko00000,ko00001,ko00002,ko02044	3.A.5.4,3.A.5.8,3.A.5.9			Sec61_beta
19254825	MAA_00539	655844	serine/threonine-protein phosphatase dullard	protein-coding	20220811	25.1161	23.9561	26.9627	26.4626	39.3607	28.4417	170.3	0.248959	1.18835	0.379098	0.656715	0.511364	0.768983	0.114083	Not significant	XP_007816728.2	92637.XP_007813970.1	8.7700000000000008E-292	803	COG5190@1|root,KOG1605@2759|Eukaryota,38D0R@33154|Opisthokonta,3NTXG@4751|Fungi,3QKT2@4890|Ascomycota,212VW@147550|Sordariomycetes,3TFER@5125|Hypocreales,3G1WD@34397|Clavicipitaceae	4751|Fungi	K	Plasma membrane phosphatase required for sodium stress response		GO:0003674,GO:0003824,GO:0004721,GO:0005575,GO:0005622,GO:0005623,GO:0005737,GO:0005829,GO:0005886,GO:0006355,GO:0006357,GO:0006464,GO:0006470,GO:0006793,GO:0006796,GO:0006807,GO:0006950,GO:0006970,GO:0008150,GO:0008152,GO:0009266,GO:0009408,GO:0009628,GO:0009651,GO:0009889,GO:0009987,GO:0010468,GO:0010556,GO:0016020,GO:0016311,GO:0016787,GO:0016788,GO:0016791,GO:0019219,GO:0019222,GO:0019538,GO:…	3.1.3.16	ko:K15731					ko00000,ko01000,ko01009,ko03021				NIF
19254826	MAA_00540	655844	lipid transporter	protein-coding	20220811	54.4609	25.5333	41.1843	34.4045	31.1258	35.4026	222.111	-0.188375	-1.13948	0.381668	-0.493558	0.621618	0.832765	0.0794776	Not significant	XP_007816729.2	92637.XP_007813971.1	0	1598	COG4178@1|root,KOG0064@2759|Eukaryota,38B9E@33154|Opisthokonta,3NUQ7@4751|Fungi,3QNY0@4890|Ascomycota,213AP@147550|Sordariomycetes,3TEXN@5125|Hypocreales,3G2J4@34397|Clavicipitaceae	4751|Fungi	I	ABC transporter transmembrane region 2	PXA1	GO:0003674,GO:0003824,GO:0005215,GO:0005575,GO:0005622,GO:0005623,GO:0005737,GO:0005777,GO:0005778,GO:0005779,GO:0006810,GO:0006811,GO:0006820,GO:0006869,GO:0008150,GO:0010876,GO:0015399,GO:0015405,GO:0015711,GO:0015718,GO:0015849,GO:0015908,GO:0016020,GO:0016021,GO:0016462,GO:0016787,GO:0016817,GO:0016818,GO:0016887,GO:0017111,GO:0022804,GO:0022857,GO:0031090,GO:0031224,GO:0031231,GO:0031300,GO:…		ko:K15628	ko02010,ko04146,map02010,map04146				ko00000,ko00001,ko02000	3.A.1.203.2,3.A.1.203.6			ABC_membrane_2,ABC_tran
19254827	MAA_00541	655844	tat pathway signal sequence	protein-coding	20220811	1.14254	0.391061	1.29569	0.504305	0	0.543248	3.87684	-1.42549	-2.68606	1.85366	-0.769015	0.441884			Not significant	XP_007816730.1	568076.XP_007816730.1	9.2000000000000002E-267	730	2E7KQ@1|root,2SE67@2759|Eukaryota,3A7DA@33154|Opisthokonta,3P61T@4751|Fungi,3QXE1@4890|Ascomycota,21BP2@147550|Sordariomycetes,3TIV9@5125|Hypocreales,3G4Y3@34397|Clavicipitaceae	4751|Fungi	S	Tat pathway signal sequence
19254828	MAA_00542	655844	NADPH-dependent D-xylose reductase	protein-coding	20220811	0.645542	3.97484	1.07756	4.62779	4.20447	1.26433	15.7945	0.81688	1.76159	1.0557	0.773783	0.439059			Not significant	XP_007816731.1	568076.XP_007816731.1	1.16E-240	660	COG0656@1|root,KOG1577@2759|Eukaryota,38HH0@33154|Opisthokonta,3NV0A@4751|Fungi,3QMT9@4890|Ascomycota,213RJ@147550|Sordariomycetes,3TG9N@5125|Hypocreales,3G6C8@34397|Clavicipitaceae	4751|Fungi	S	Aldo/keto reductase family	xyl1	GO:0003674,GO:0003824,GO:0004032,GO:0004033,GO:0005575,GO:0005576,GO:0005622,GO:0005623,GO:0005975,GO:0005996,GO:0008106,GO:0008150,GO:0008152,GO:0009056,GO:0016052,GO:0016491,GO:0016614,GO:0016616,GO:0019321,GO:0019323,GO:0019566,GO:0019568,GO:0032866,GO:0042732,GO:0042843,GO:0044238,GO:0044281,GO:0044282,GO:0044464,GO:0046365,GO:0055114,GO:0071704,GO:1901575	1.1.1.307	ko:K17743	ko00040,ko01100,map00040,map01100		R01431,R09477	RC00133	ko00000,ko00001,ko01000				Aldo_ket_red
19254829	MAA_00543	655844	Leucine-rich repeat protein	protein-coding	20220811	22.2241	13.8544	22.5494	23.3728	12.6736	28.0436	122.718	0.0715047	1.05081	0.484083	0.147712	0.88257	0.952679	0.0210534	Not significant	XP_007816732.1	568076.XP_007816732.1	5.1699999999999998E-138	405	COG4886@1|root,KOG0531@2759|Eukaryota,38C24@33154|Opisthokonta,3NUKW@4751|Fungi,3QKQQ@4890|Ascomycota,21265@147550|Sordariomycetes,3TD6I@5125|Hypocreales,3G3B2@34397|Clavicipitaceae	4751|Fungi	T	Protein phosphatases PP1 regulatory subunit sds22	sds22	GO:0000164,GO:0003674,GO:0004857,GO:0004864,GO:0004865,GO:0005575,GO:0005622,GO:0005623,GO:0005634,GO:0005737,GO:0007059,GO:0007088,GO:0007346,GO:0008047,GO:0008104,GO:0008150,GO:0008287,GO:0009892,GO:0009896,GO:0009987,GO:0010563,GO:0010564,GO:0010605,GO:0010638,GO:0010921,GO:0010923,GO:0010965,GO:0019208,GO:0019211,GO:0019212,GO:0019220,GO:0019222,GO:0019888,GO:0023052,GO:0030071,GO:0030234,GO:…		ko:K17550					ko00000,ko01009				LRR_4,LRR_6,LRR_8
19254830	MAA_00544	655844	BTB/POZ-like protein	protein-coding	20160813	4.31854	0.57501	2.47106	7.66871	19.1893	15.669	49.8916	2.55298	5.86844	0.812643	3.14157	0.00168045	0.0241135	1.61774	Up-regulated	XP_007816733.1	568076.XP_007816733.1	1.22E-181	507	2C7HD@1|root,2SHU8@2759|Eukaryota,39RIP@33154|Opisthokonta,3NXZ7@4751|Fungi,3QN28@4890|Ascomycota,216KA@147550|Sordariomycetes,3THTQ@5125|Hypocreales,3G5KI@34397|Clavicipitaceae	4751|Fungi	S	BTB/POZ domain													BTB
19254831	MAA_00545	655844	COP9 signalosome complex subunit 12	protein-coding	20160813	6.0644	6.51346	6.59869	4.45103	4.70076	5.72474	34.0531	-0.451341	-1.36731	0.581139	-0.776649	0.437366	0.712769	0.147051	Not significant	XP_007816734.1	568076.XP_007816734.1	0	1018	COG5600@1|root,KOG2688@2759|Eukaryota,38I46@33154|Opisthokonta,3NY0K@4751|Fungi,3QPY9@4890|Ascomycota,211Z5@147550|Sordariomycetes,3TFNJ@5125|Hypocreales,3G0CG@34397|Clavicipitaceae	4751|Fungi	D	PCI/PINT associated module	CSN12	GO:0000375,GO:0000377,GO:0000398,GO:0000749,GO:0000754,GO:0000956,GO:0000972,GO:0000973,GO:0003674,GO:0003676,GO:0003677,GO:0003690,GO:0003723,GO:0005488,GO:0005575,GO:0005622,GO:0005623,GO:0005634,GO:0006139,GO:0006351,GO:0006354,GO:0006366,GO:0006368,GO:0006396,GO:0006397,GO:0006401,GO:0006402,GO:0006403,GO:0006405,GO:0006406,GO:0006611,GO:0006725,GO:0006807,GO:0006810,GO:0006886,GO:0006913,GO:…											PCI
19254832	MAA_00546	655844	Ribosomal protein L18a	protein-coding	20220811	486.342	379.335	482.787	518.812	644.533	468.222	2980.03	0.299778	1.23096	0.339498	0.883005	0.377233	0.66101	0.179792	Not significant	XP_007816735.2	568076.XP_007816735.1	2.3700000000000002E-103	300	COG2157@1|root,KOG0829@2759|Eukaryota,38FEA@33154|Opisthokonta,3NUZ6@4751|Fungi,3QKZP@4890|Ascomycota,212DP@147550|Sordariomycetes,3TFKI@5125|Hypocreales,3G0YJ@34397|Clavicipitaceae	4751|Fungi	J	Belongs to the eukaryotic ribosomal protein eL20 family	RPL20B	GO:0002181,GO:0003674,GO:0003676,GO:0003723,GO:0003735,GO:0005198,GO:0005488,GO:0005575,GO:0005622,GO:0005623,GO:0005737,GO:0005829,GO:0005840,GO:0006412,GO:0006518,GO:0006807,GO:0008150,GO:0008152,GO:0009058,GO:0009059,GO:0009987,GO:0010467,GO:0015934,GO:0019538,GO:0022625,GO:0022626,GO:0032991,GO:0034641,GO:0034645,GO:0043043,GO:0043170,GO:0043226,GO:0043228,GO:0043229,GO:0043232,GO:0043603,GO:…		ko:K02882	ko03010,map03010	M00177			br01610,ko00000,ko00001,ko00002,ko03011				Ribosomal_L18A
19254833	MAA_00547	655844	GCN5-related N-acetyltransferase (GNAT) domain protein	protein-coding	20220811	0.826737	11.7709	9.91534	7.01451	18.0057	14.8398	62.373	0.942498	1.92185	0.740397	1.27296	0.203031	0.484558	0.314655	Not significant	XP_007816736.1	568076.XP_007816736.1	3.8600000000000002E-164	458	2EK9F@1|root,2SQ7V@2759|Eukaryota,3A2ZH@33154|Opisthokonta,3P54W@4751|Fungi,3QWX6@4890|Ascomycota,21ADY@147550|Sordariomycetes,3TIV3@5125|Hypocreales,3G60X@34397|Clavicipitaceae	4751|Fungi	G	Acetyltransferase (GNAT) domain													Acetyltransf_3
19254834	MAA_00548	655844	hypothetical protein	protein-coding	20220811	26.6793	26.7765	48.0221	42.5179	28.5835	42.1722	214.751	0.1716	1.12631	0.558099	0.307471	0.758485	0.903934	0.0438632	Not significant	XP_007816737.1	568076.XP_007816737.1	7.6600000000000001E-106	306	2CPBD@1|root,2R15X@2759|Eukaryota,38MWF@33154|Opisthokonta,3PPSM@4751|Fungi,3R9KC@4890|Ascomycota,21IRT@147550|Sordariomycetes,3TQ25@5125|Hypocreales,3G4HA@34397|Clavicipitaceae	4751|Fungi	S	Domain of unknown function (DUF1772)													DUF1772
19254835	MAA_00549	655844	guanine nucleotide exchange factor synembryn	protein-coding	20160813	3.83167	6.68391	4.28773	10.4012	9.92526	3.35201	38.4818	0.691992	1.61551	0.601906	1.14967	0.250281	0.538448	0.268856	Not significant	XP_007816738.1	568076.XP_007816738.1	0	964	KOG4464@1|root,KOG4464@2759|Eukaryota,38XD4@33154|Opisthokonta,3NY0N@4751|Fungi,3QJUI@4890|Ascomycota,2134A@147550|Sordariomycetes,3TFQC@5125|Hypocreales,3G33G@34397|Clavicipitaceae	4751|Fungi	T	Guanine nucleotide exchange factor synembryn		GO:0001965,GO:0003674,GO:0005085,GO:0005096,GO:0005488,GO:0005515,GO:0005575,GO:0005622,GO:0005623,GO:0005737,GO:0007154,GO:0007165,GO:0007186,GO:0008047,GO:0008150,GO:0009987,GO:0019899,GO:0023052,GO:0030234,GO:0030695,GO:0043085,GO:0043087,GO:0043547,GO:0044093,GO:0044424,GO:0044464,GO:0050789,GO:0050790,GO:0050794,GO:0050896,GO:0051020,GO:0051336,GO:0051345,GO:0051716,GO:0060589,GO:0065007,GO:…											Ric8
19254836	MAA_00550	655844	telomere length regulator protein (Rif1)	protein-coding	20220811	5.53263	4.08838	6.61402	4.45982	5.60495	5.12694	31.4267	-0.0322263	-1.02259	0.410762	-0.078455	0.937466	0.975253	0.0108825	Not significant	XP_007816739.1	568076.XP_007816739.1	0	3246	2BXT5@1|root,2QSZW@2759|Eukaryota,39SXK@33154|Opisthokonta,3NZKZ@4751|Fungi,3QKY7@4890|Ascomycota,21899@147550|Sordariomycetes,3TG7S@5125|Hypocreales,3G2Q0@34397|Clavicipitaceae	4751|Fungi	S	Rap1-interacting factor 1 N terminal		GO:0000228,GO:0000723,GO:0000781,GO:0000782,GO:0000783,GO:0000784,GO:0000785,GO:0000790,GO:0000792,GO:0003674,GO:0003676,GO:0003677,GO:0005488,GO:0005575,GO:0005622,GO:0005623,GO:0005634,GO:0005694,GO:0005720,GO:0005724,GO:0006139,GO:0006259,GO:0006275,GO:0006725,GO:0006807,GO:0006996,GO:0007346,GO:0008150,GO:0008152,GO:0009889,GO:0009987,GO:0010556,GO:0010564,GO:0016043,GO:0019219,GO:0019222,GO:…											Rif1_N
19254837	MAA_00551	655844	sugar transporter STL1	protein-coding	20220811	6.15407	6.4004	19.5333	14.6569	18.3582	15.6258	80.7287	0.736711	1.66637	0.510087	1.44428	0.148659	0.41525	0.38169	Not significant	XP_007816740.1	568076.XP_007816740.1	0	1075	KOG0254@1|root,KOG0254@2759|Eukaryota,38FAX@33154|Opisthokonta,3NV25@4751|Fungi,3QK3K@4890|Ascomycota,217CS@147550|Sordariomycetes,3THM1@5125|Hypocreales,3G0SJ@34397|Clavicipitaceae	4751|Fungi	P	Belongs to the major facilitator superfamily. Sugar transporter (TC 2.A.1.1) family													Sugar_tr
19254838	MAA_00552	655844	aldose-1-epimerase	protein-coding	20220811	188.94	136.643	234.363	92.4491	55.4011	60.4578	768.254	-1.34882	-2.54703	0.375362	-3.59337	0.000326423	0.00744265	2.12827	Down-regulated	XP_007816741.1	568076.XP_007816741.1	2.6999999999999999E-232	639	COG0676@1|root,KOG1594@2759|Eukaryota,39SA3@33154|Opisthokonta,3NX4X@4751|Fungi,3QP93@4890|Ascomycota,211Q8@147550|Sordariomycetes,3TCVI@5125|Hypocreales,3G04P@34397|Clavicipitaceae	4751|Fungi	G	Catalyzes the interconversion between the alpha and beta anomers from at least three hexose 6-phosphate sugars (Glc6P, Gal6P, and Man6P)	YMR099C	GO:0003674,GO:0003824,GO:0005575,GO:0005622,GO:0005623,GO:0005634,GO:0005737,GO:0005975,GO:0008150,GO:0008152,GO:0009987,GO:0016853,GO:0016854,GO:0016857,GO:0043226,GO:0043227,GO:0043229,GO:0043231,GO:0044237,GO:0044238,GO:0044262,GO:0044424,GO:0044464,GO:0047938,GO:0071704	5.1.3.15	ko:K01792	ko00010,ko01100,ko01110,ko01120,ko01130,map00010,map01100,map01110,map01120,map01130		R02739	RC00563	ko00000,ko00001,ko01000				Aldose_epim
19254839	MAA_00553	655844	3-deoxy-7-phosphoheptulonate synthase	protein-coding	20220811	19.428	23.09	20.1632	31.0178	33.9375	21.4978	149.134	0.467914	1.38311	0.394775	1.18527	0.235912	0.526112	0.278922	Not significant	XP_007816742.1	568076.XP_007816742.1	0	963	COG3200@1|root,2QPP7@2759|Eukaryota,38HR5@33154|Opisthokonta,3NXFG@4751|Fungi,3QJWH@4890|Ascomycota,214AR@147550|Sordariomycetes,3TDR2@5125|Hypocreales,3G1GB@34397|Clavicipitaceae	4751|Fungi	E	Belongs to the class-II DAHP synthase family			2.5.1.54	ko:K01626	ko00400,ko01100,ko01110,ko01130,ko01230,ko02024,map00400,map01100,map01110,map01130,map01230,map02024	M00022	R01826	RC00435	ko00000,ko00001,ko00002,ko01000				DAHP_synth_2
19254840	MAA_00554	655844	hypothetical protein	protein-coding	20220811	37.3577	64.4004	33.0136	63.2512	64.8186	57.7594	320.601	0.415671	1.33392	0.535372	0.776415	0.437504	0.712838	0.147009	Not significant	XP_007816743.1	568076.XP_007816743.1	1.83E-74	224	2ES84@1|root,2SUV6@2759|Eukaryota,3A89P@33154|Opisthokonta,3P6MD@4751|Fungi,3QZ6C@4890|Ascomycota,21BDX@147550|Sordariomycetes,3TJ7X@5125|Hypocreales,3G49F@34397|Clavicipitaceae	4751|Fungi
19254841	MAA_00555	655844	Breast cancer suppressor protein BRCT	protein-coding	20220811	50.1601	34.3673	4.54376	47.2755	54.4371	51.7033	242.487	0.822529	1.7685	0.559365	1.47047	0.141434	0.405455	0.392057	Not significant	XP_007816744.1	568076.XP_007816744.1	0	2153	2BHU9@1|root,2S1CP@2759|Eukaryota,39W48@33154|Opisthokonta,3NYCZ@4751|Fungi,3QQCY@4890|Ascomycota,213T7@147550|Sordariomycetes,3TFPC@5125|Hypocreales,3G1NS@34397|Clavicipitaceae	4751|Fungi	L	breast cancer carboxy-terminal domain													AT_hook,BRCT
19254842	MAA_00556	655844	sporulation protein RMD8	protein-coding	20220811	7.63122	5.23223	8.78519	14.4888	12.4864	14.8489	63.4727	0.786479	1.72486	0.454605	1.73003	0.0836254	0.302399	0.519419	Not significant	XP_007816745.1	568076.XP_007816745.1	0	1293	COG1723@1|root,KOG2861@2759|Eukaryota,38HM8@33154|Opisthokonta,3NUYI@4751|Fungi,3QMIX@4890|Ascomycota,21180@147550|Sordariomycetes,3TCQX@5125|Hypocreales,3G0KK@34397|Clavicipitaceae	4751|Fungi	U	Uncharacterised ACR, YagE family COG1723	sif3	GO:0005575,GO:0005622,GO:0005623,GO:0005737,GO:0005739,GO:0005783,GO:0008150,GO:0008152,GO:0010467,GO:0012505,GO:0043170,GO:0043226,GO:0043227,GO:0043229,GO:0043231,GO:0044424,GO:0044444,GO:0044464,GO:0071704,GO:0140053											DUF155
19254843	MAA_00557	655844	Phosphoribosylglycinamide synthetase	protein-coding	20220811	9.87368	13.5291	18.9957	22.3133	22.4448	15.815	102.972	0.615941	1.53256	0.390087	1.57898	0.11434	0.358157	0.445927	Not significant	XP_007816746.1	568076.XP_007816746.1	0	1543	COG0151@1|root,KOG0237@2759|Eukaryota,38BPB@33154|Opisthokonta,3NXWQ@4751|Fungi,3QPMK@4890|Ascomycota,215ME@147550|Sordariomycetes,3THFR@5125|Hypocreales,3G233@34397|Clavicipitaceae	4751|Fungi	F	Phosphoribosylglycinamide synthetase, C domain	ade1	GO:0003674,GO:0003824,GO:0004637,GO:0004641,GO:0006139,GO:0006144,GO:0006163,GO:0006164,GO:0006188,GO:0006189,GO:0006725,GO:0006753,GO:0006793,GO:0006796,GO:0006807,GO:0008150,GO:0008152,GO:0009058,GO:0009112,GO:0009113,GO:0009117,GO:0009123,GO:0009124,GO:0009126,GO:0009127,GO:0009150,GO:0009152,GO:0009156,GO:0009161,GO:0009165,GO:0009167,GO:0009168,GO:0009259,GO:0009260,GO:0009987,GO:0016874,GO:…	6.3.3.1,6.3.4.13	ko:K11788	ko00230,ko01100,ko01110,ko01130,map00230,map01100,map01110,map01130	M00048	R04144,R04208	RC00090,RC00166,RC01100	ko00000,ko00001,ko00002,ko01000				AIRS,AIRS_C,GARS_A,GARS_C,GARS_N
19254844	MAA_00558	655844	glycosyltransferase family 90 protein	protein-coding	20160924	3.092	2.65013	4.36928	2.45601	0.283706	2.37948	15.2306	-0.975878	-1.96684	0.791884	-1.23235	0.217818			Not significant	XP_007816747.2	568076.XP_007816747.1	0	1335	28N99@1|root,2QUUP@2759|Eukaryota,38H03@33154|Opisthokonta,3NVSC@4751|Fungi,3QSR9@4890|Ascomycota,21492@147550|Sordariomycetes,3TE30@5125|Hypocreales,3G3MS@34397|Clavicipitaceae	4751|Fungi	S	capsular associated protein
19254845	MAA_00559	655844	DHHC zinc finger domain-containing protein	protein-coding	20220811	4.10827	3.23565	6.45095	6.78077	5.36405	6.50724	32.4469	0.647871	1.56685	0.631189	1.02643	0.304689	0.600226	0.221685	Not significant	XP_007816748.2	92637.XP_007813989.1	1.8799999999999999E-275	757	COG5273@1|root,KOG1314@2759|Eukaryota,38E3G@33154|Opisthokonta,3NYTE@4751|Fungi,3QKY5@4890|Ascomycota,2187B@147550|Sordariomycetes,3TGKG@5125|Hypocreales,3G3TA@34397|Clavicipitaceae	4751|Fungi	I	Mediates the reversible addition of palmitate to target proteins, thereby regulating their membrane association and biological function	PFA4	GO:0003674,GO:0003824,GO:0005575,GO:0005622,GO:0005623,GO:0005737,GO:0005783,GO:0006464,GO:0006497,GO:0006807,GO:0008150,GO:0008152,GO:0009058,GO:0009059,GO:0009987,GO:0012505,GO:0016020,GO:0016021,GO:0016409,GO:0016740,GO:0016746,GO:0016747,GO:0018345,GO:0019538,GO:0031224,GO:0034645,GO:0036211,GO:0042157,GO:0042158,GO:0043170,GO:0043226,GO:0043227,GO:0043229,GO:0043231,GO:0043412,GO:0043543,GO:…	2.3.1.225	ko:K18932					ko00000,ko01000				DHHC
19254846	MAA_00560	655844	myosin	protein-coding	20160813	38.6079	45.7984	60.4363	72.6076	68.4814	92.4755	378.407	0.66858	1.58951	0.342861	1.95	0.0511757	0.231239	0.635938	Not significant	XP_007816749.1	568076.XP_007816749.1	0	2373	COG5022@1|root,KOG0162@2759|Eukaryota,39J88@33154|Opisthokonta,3NW13@4751|Fungi,3QNMH@4890|Ascomycota,2131T@147550|Sordariomycetes,3TEM6@5125|Hypocreales,3G2ZK@34397|Clavicipitaceae	4751|Fungi	Z	Belongs to the TRAFAC class myosin-kinesin ATPase superfamily. Myosin family	MYO1	GO:0000003,GO:0000146,GO:0000147,GO:0000278,GO:0000281,GO:0000282,GO:0000902,GO:0000910,GO:0001411,GO:0003674,GO:0003774,GO:0003779,GO:0003824,GO:0005488,GO:0005515,GO:0005543,GO:0005575,GO:0005622,GO:0005623,GO:0005628,GO:0005737,GO:0005826,GO:0005856,GO:0005886,GO:0005933,GO:0005937,GO:0005938,GO:0006810,GO:0006887,GO:0006897,GO:0006898,GO:0006950,GO:0006970,GO:0006996,GO:0007009,GO:0007010,GO:…		ko:K10356					ko00000,ko01009,ko03036,ko04131,ko04147,ko04812				Myosin_TH1,Myosin_head,Pkinase,SH3_1,SH3_9
19254847	MAA_00561	655844	RPEL repeat protein	protein-coding	20220811	24.5655	21.234	17.4692	14.8914	2.99902	19.0234	100.183	-0.903567	-1.87068	0.902725	-1.00093	0.31686			Not significant	XP_007816750.1	568076.XP_007816750.1	5.4099999999999997E-87	256	2E5CD@1|root,2SC67@2759|Eukaryota,3A8WM@33154|Opisthokonta,3P3UG@4751|Fungi,3QWHQ@4890|Ascomycota,21AME@147550|Sordariomycetes,3TIPE@5125|Hypocreales,3G6JY@34397|Clavicipitaceae	4751|Fungi	S	RPEL repeat													RPEL
19254848	MAA_00562	655844	Peptidyl-prolyl cis-trans isomerase, FKBP-type	protein-coding	20160924	20.8587	11.5217	15.8998	22.5816	4.94388	11.9563	87.762	-0.301656	-1.23256	0.764488	-0.394585	0.693149			Not significant	XP_007816751.2	568076.XP_007816751.1	5.0300000000000002E-112	323	COG0545@1|root,KOG0549@2759|Eukaryota,3A5NH@33154|Opisthokonta,3P579@4751|Fungi,3QUF9@4890|Ascomycota,219MN@147550|Sordariomycetes,3TIHH@5125|Hypocreales,3G41Y@34397|Clavicipitaceae	4751|Fungi	O	FKBP-type peptidyl-prolyl cis-trans isomerase	FPR2	GO:0000322,GO:0000323,GO:0000324,GO:0000413,GO:0003674,GO:0003755,GO:0003824,GO:0005488,GO:0005527,GO:0005528,GO:0005575,GO:0005622,GO:0005623,GO:0005634,GO:0005737,GO:0005773,GO:0005783,GO:0005789,GO:0006457,GO:0006464,GO:0006807,GO:0008144,GO:0008150,GO:0008152,GO:0009987,GO:0010033,GO:0012505,GO:0016020,GO:0016853,GO:0016859,GO:0018193,GO:0018208,GO:0019538,GO:0031984,GO:0033993,GO:0036211,GO:…	5.2.1.8	ko:K09569,ko:K09577					ko00000,ko01000,ko03110				FKBP_C
19254849	MAA_00563	655844	DNA-directed polymerase kappa	protein-coding	20220811	2.94185	2.59233	6.95376	6.33533	4.47161	7.35757	30.6525	0.479127	1.3939	0.610827	0.784392	0.43281	0.709076	0.149307	Not significant	XP_007816752.1	568076.XP_007816752.1	0	1229	COG0389@1|root,KOG2094@2759|Eukaryota,38BXY@33154|Opisthokonta,3NUPN@4751|Fungi,3QNQC@4890|Ascomycota,212KI@147550|Sordariomycetes,3TH2K@5125|Hypocreales,3G3CM@34397|Clavicipitaceae	4751|Fungi	L	impB/mucB/samB family C-terminal domain		GO:0000228,GO:0000731,GO:0000785,GO:0000790,GO:0003674,GO:0003824,GO:0003887,GO:0005575,GO:0005622,GO:0005623,GO:0005634,GO:0005694,GO:0005737,GO:0006139,GO:0006259,GO:0006281,GO:0006301,GO:0006725,GO:0006807,GO:0006950,GO:0006974,GO:0008150,GO:0008152,GO:0009058,GO:0009059,GO:0009607,GO:0009719,GO:0009987,GO:0016740,GO:0016772,GO:0016779,GO:0018130,GO:0019438,GO:0019985,GO:0031974,GO:0031981,GO:…	2.7.7.7	ko:K03511	ko03460,ko05200,ko05202,ko05210,ko05212,ko05213,ko05214,ko05216,ko05217,ko05218,ko05220,ko05222,ko05223,ko05224,ko05225,ko05226,map03460,map05200,map05202,map05210,map05212,map05213,map05214,map05216,map05217,map05218,map05220,map05222,map05223,map05224,map05225,map05226				ko00000,ko00001,ko01000,ko03400				IMS,IMS_C,IMS_HHH
19254850	MAA_00564	655844	RNA recognition motif-containing protein	protein-coding	20151028	36.3408	30.5478	53.1246	33.3401	43.2396	53.0272	249.62	0.105317	1.07573	0.397107	0.265211	0.790847	0.919937	0.036242	Not significant	XP_007816753.2	568076.XP_007816753.1	3.8499999999999997E-290	793	2CMI8@1|root,2QQEE@2759|Eukaryota,39SBP@33154|Opisthokonta,3NZNW@4751|Fungi,3QJY7@4890|Ascomycota,216HE@147550|Sordariomycetes,3TEZ5@5125|Hypocreales,3G59P@34397|Clavicipitaceae	4751|Fungi	S	RNA recognition motif-containing protein
19254851	MAA_00565	655844	hypothetical protein	protein-coding	20220811	7.58847	11.7911	17.6583	16.8047	14.09	12.9583	80.8909	0.231067	1.1737	0.463932	0.498063	0.61844	0.83171	0.080028	Not significant	XP_007816754.1	568076.XP_007816754.1	0	845	2BPND@1|root,2S1SC@2759|Eukaryota,3A1EG@33154|Opisthokonta,3P39A@4751|Fungi,3QUD9@4890|Ascomycota,21179@147550|Sordariomycetes,3TGET@5125|Hypocreales,3G4VV@34397|Clavicipitaceae	4751|Fungi
19254852	MAA_00566	655844	quinone oxidoreductase	protein-coding	20220811	354.141	89.6009	148.129	124.327	100.71	95.356	912.264	-0.839472	-1.7894	0.507924	-1.65275	0.0983812	0.329548	0.482081	Not significant	XP_007816755.2	92637.XP_007808208.1	6.9700000000000003E-144	405	COG0655@1|root,KOG3135@2759|Eukaryota,38HWI@33154|Opisthokonta,3NU10@4751|Fungi,3QKH7@4890|Ascomycota,211BG@147550|Sordariomycetes,3TEEH@5125|Hypocreales,3G5H7@34397|Clavicipitaceae	4751|Fungi	S	Minor allergen Alt a 7	PST2	GO:0000166,GO:0000785,GO:0000792,GO:0003674,GO:0003824,GO:0003955,GO:0005488,GO:0005575,GO:0005622,GO:0005623,GO:0005694,GO:0005737,GO:0005739,GO:0005886,GO:0006091,GO:0006325,GO:0006342,GO:0006355,GO:0006996,GO:0008150,GO:0008152,GO:0009055,GO:0009889,GO:0009890,GO:0009892,GO:0009987,GO:0010181,GO:0010468,GO:0010556,GO:0010558,GO:0010605,GO:0010629,GO:0016020,GO:0016043,GO:0016458,GO:0016491,GO:…	1.6.5.2	ko:K03809	ko00130,ko01110,map00130,map01110		R02964,R03643,R03816	RC00819	ko00000,ko00001,ko01000				FMN_red
19254853	MAA_00567	655844	WD repeat domain-containing protein	protein-coding	20220811	7.16596	10.7648	6.11527	14.6062	24.6083	18.7098	81.9703	1.24153	2.36449	0.463122	2.68079	0.00734489	0.0643046	1.19176	Not significant	XP_007816756.1	568076.XP_007816756.1	0	1090	KOG0282@1|root,KOG0282@2759|Eukaryota,38XAV@33154|Opisthokonta,3NWGH@4751|Fungi,3QKWK@4890|Ascomycota,211IJ@147550|Sordariomycetes,3TGJS@5125|Hypocreales,3FZPX@34397|Clavicipitaceae	4751|Fungi	S	Anaphase-promoting complex subunit 4 WD40 domain		GO:0000245,GO:0000348,GO:0000350,GO:0000375,GO:0000377,GO:0000389,GO:0000393,GO:0000398,GO:0000974,GO:0005575,GO:0005622,GO:0005623,GO:0005634,GO:0005681,GO:0006139,GO:0006376,GO:0006396,GO:0006397,GO:0006725,GO:0006807,GO:0008150,GO:0008152,GO:0008380,GO:0009987,GO:0010467,GO:0016043,GO:0016070,GO:0016071,GO:0022607,GO:0022613,GO:0022618,GO:0031974,GO:0031981,GO:0032991,GO:0034399,GO:0034622,GO:…		ko:K12816	ko03040,map03040	M00355			ko00000,ko00001,ko00002,ko03041				WD40
19254854	MAA_00568	655844	Cornichon	protein-coding	20220811	45.0454	104.298	134.764	138.248	112.1	83.4581	617.913	0.280298	1.21445	0.47315	0.592409	0.553577	0.795466	0.0993782	Not significant	XP_007816757.1	568076.XP_007816757.1	3.1800000000000003E-92	270	KOG2729@1|root,KOG2729@2759|Eukaryota,3A004@33154|Opisthokonta,3P1X6@4751|Fungi,3QU1T@4890|Ascomycota,219BN@147550|Sordariomycetes,3TI07@5125|Hypocreales,3G41Q@34397|Clavicipitaceae	4751|Fungi	OTU	Cornichon protein	ERV14	GO:0000003,GO:0000278,GO:0000281,GO:0000282,GO:0000910,GO:0003006,GO:0005575,GO:0005622,GO:0005623,GO:0005737,GO:0005783,GO:0005789,GO:0005798,GO:0006810,GO:0006886,GO:0006888,GO:0007049,GO:0007114,GO:0007120,GO:0007163,GO:0008104,GO:0008150,GO:0009653,GO:0009987,GO:0012505,GO:0015031,GO:0015833,GO:0016020,GO:0016021,GO:0016192,GO:0019953,GO:0019954,GO:0022402,GO:0022413,GO:0022414,GO:0030010,GO:…		ko:K20368					ko00000,ko02000,ko04131	8.A.61			Cornichon
19254855	MAA_00569	655844	methionine aminopeptidase	protein-coding	20220810	102.353	73.1641	134.997	117.662	83.7724	68.6579	580.606	-0.243755	-1.18407	0.401993	-0.606367	0.544271	0.789653	0.102564	Not significant	XP_007816758.2	568076.XP_007816758.1	4.5900000000000001E-182	506	COG0024@1|root,KOG2738@2759|Eukaryota,38BS3@33154|Opisthokonta,3NUS5@4751|Fungi,3QKZU@4890|Ascomycota,2120R@147550|Sordariomycetes,3TD3H@5125|Hypocreales,3G15R@34397|Clavicipitaceae	4751|Fungi	E	Removes the N-terminal methionine from nascent proteins. The N-terminal methionine is often cleaved when the second residue in the primary sequence is small and uncharged (Met-Ala-, Cys, Gly, Pro, Ser, Thr, or Val)	fma1	GO:0003674,GO:0003676,GO:0003723,GO:0003729,GO:0003824,GO:0004177,GO:0005488,GO:0005575,GO:0005622,GO:0005623,GO:0005737,GO:0005829,GO:0005840,GO:0006464,GO:0006508,GO:0006807,GO:0008150,GO:0008152,GO:0008233,GO:0008235,GO:0008237,GO:0008238,GO:0009892,GO:0009987,GO:0010467,GO:0010468,GO:0010494,GO:0010605,GO:0010629,GO:0016485,GO:0016787,GO:0019222,GO:0019538,GO:0022626,GO:0032991,GO:0035551,GO:…	3.4.11.18	ko:K01265					ko00000,ko01000,ko01002				Peptidase_M24,zf-C6H2
19254856	MAA_00570	655844	kynurenine 3-monooxygenase	protein-coding	20160924	16.4547	12.8718	17.7153	13.1505	8.49434	9.71271	78.3993	-0.520207	-1.43416	0.451925	-1.15109	0.249694	0.538082	0.269152	Not significant	XP_007816759.2	568076.XP_007816759.1	0	1009	COG0654@1|root,KOG2614@2759|Eukaryota,38H32@33154|Opisthokonta,3NUXH@4751|Fungi,3QM4I@4890|Ascomycota,212WZ@147550|Sordariomycetes,3TG3V@5125|Hypocreales,3G1DG@34397|Clavicipitaceae	4751|Fungi	C	Catalyzes the hydroxylation of L-kynurenine (L-Kyn) to form 3-hydroxy-L-kynurenine (L-3OHKyn). Required for synthesis of quinolinic acid	BNA4	GO:0000166,GO:0003674,GO:0003824,GO:0004497,GO:0004502,GO:0005488,GO:0005575,GO:0005622,GO:0005623,GO:0005737,GO:0005739,GO:0005740,GO:0005741,GO:0005886,GO:0006082,GO:0006139,GO:0006520,GO:0006568,GO:0006576,GO:0006586,GO:0006725,GO:0006732,GO:0006733,GO:0006753,GO:0006793,GO:0006796,GO:0006807,GO:0006950,GO:0007154,GO:0008150,GO:0008152,GO:0009058,GO:0009072,GO:0009108,GO:0009117,GO:0009165,GO:…	1.14.13.9	ko:K00486	ko00380,ko01100,map00380,map01100	M00038	R01960	RC00046	ko00000,ko00001,ko00002,ko01000				FAD_binding_3
19254857	MAA_00571	655844	40S ribosomal protein S8	protein-coding	20220811	45.2353	102.927	45.3031	79.6586	60.01	43.0269	376.161	0.0166999	1.01164	0.507968	0.0328759	0.973774	0.989617	0.00453284	Not significant	XP_007816760.2	568076.XP_007816760.1	2.5E-108	312	COG0096@1|root,2RXRN@2759|Eukaryota,3A09A@33154|Opisthokonta,3P1ZM@4751|Fungi,3QUGT@4890|Ascomycota,219FJ@147550|Sordariomycetes,3TI8A@5125|Hypocreales,3G5DC@34397|Clavicipitaceae	4751|Fungi	J	40S ribosomal protein S8		GO:0000313,GO:0000314,GO:0003674,GO:0003735,GO:0005198,GO:0005575,GO:0005622,GO:0005623,GO:0005737,GO:0005739,GO:0005759,GO:0005761,GO:0005763,GO:0005829,GO:0005840,GO:0006412,GO:0006518,GO:0006807,GO:0008150,GO:0008152,GO:0009058,GO:0009059,GO:0009987,GO:0010467,GO:0015935,GO:0019538,GO:0022626,GO:0022627,GO:0031974,GO:0032543,GO:0032991,GO:0034641,GO:0034645,GO:0043043,GO:0043170,GO:0043226,GO:…		ko:K02994	ko03010,map03010	M00178,M00179			br01610,ko00000,ko00001,ko00002,ko03011				Ribosomal_S8
19254858	MAA_00572	655844	hypothetical protein	protein-coding	20220811	7.57123	13.8878	7.98536	9.9464	11.8047	15.4459	66.6414	0.29622	1.22792	0.44391	0.667299	0.504581	0.764327	0.116721	Not significant	XP_007816761.1	568076.XP_007816761.1	0	1318	2D45W@1|root,2SU0I@2759|Eukaryota,3A4KA@33154|Opisthokonta,3P4WS@4751|Fungi,3QV4Q@4890|Ascomycota,219R6@147550|Sordariomycetes,3TIB7@5125|Hypocreales,3G4AH@34397|Clavicipitaceae	4751|Fungi
19254859	MAA_00573	655844	hypothetical protein	protein-coding	20220811	61.8983	96.8525	127.357	73.0642	63.2028	73.4063	495.781	-0.372205	-1.29433	0.365215	-1.01914	0.308138	0.602734	0.219874	Not significant	XP_007816762.1	568076.XP_007816762.1	2.44E-245	675	COG0473@1|root,KOG0785@2759|Eukaryota,38RHP@33154|Opisthokonta,3NWJP@4751|Fungi,3QJQU@4890|Ascomycota,213XY@147550|Sordariomycetes,3TDC7@5125|Hypocreales,3G3KC@34397|Clavicipitaceae	4751|Fungi	E	Isocitrate/isopropylmalate dehydrogenase	LYS12	GO:0003674,GO:0003824,GO:0005575,GO:0005622,GO:0005623,GO:0005737,GO:0005739,GO:0006082,GO:0006520,GO:0006553,GO:0006807,GO:0008150,GO:0008152,GO:0008652,GO:0009058,GO:0009066,GO:0009067,GO:0009085,GO:0009987,GO:0016053,GO:0016491,GO:0016614,GO:0016616,GO:0019752,GO:0043226,GO:0043227,GO:0043229,GO:0043231,GO:0043436,GO:0044237,GO:0044238,GO:0044249,GO:0044281,GO:0044283,GO:0044424,GO:0044444,GO:…	1.1.1.87	ko:K05824	ko00300,ko01100,ko01120,ko01130,ko01210,ko01230,map00300,map01100,map01120,map01130,map01210,map01230	M00030,M00433	R01934,R01936,R04862	RC00084,RC00114,RC00626	br01601,ko00000,ko00001,ko00002,ko01000				Iso_dh
19254860	MAA_00574	655844	elongation factor G 1	protein-coding	20220811	12.2864	12.0192	20.7569	24.4452	23.2662	14.9521	107.726	0.484276	1.39888	0.40707	1.18966	0.234179	0.523642	0.280966	Not significant	XP_007816763.1	568076.XP_007816763.1	0	1542	COG0480@1|root,KOG0465@2759|Eukaryota,38GUI@33154|Opisthokonta,3NV2U@4751|Fungi,3QNG6@4890|Ascomycota,217YE@147550|Sordariomycetes,3TGG5@5125|Hypocreales,3G0PX@34397|Clavicipitaceae	4751|Fungi	J	Mitochondrial GTPase that catalyzes the GTP-dependent ribosomal translocation step during translation elongation. During this step, the ribosome changes from the pre-translocational (PRE) to the post-translocational (POST) state as the newly formed A- site-bound peptidyl-tRNA and P-site-bound deacylated tRNA move to the P and E sites, respectively. Catalyzes the coordinated movement of the two tR…	MEF1	GO:0000166,GO:0001882,GO:0001883,GO:0003674,GO:0003676,GO:0003723,GO:0003746,GO:0003824,GO:0003924,GO:0005488,GO:0005525,GO:0005575,GO:0005622,GO:0005623,GO:0005737,GO:0005739,GO:0005829,GO:0006412,GO:0006414,GO:0006518,GO:0006807,GO:0008135,GO:0008150,GO:0008152,GO:0009058,GO:0009059,GO:0009987,GO:0010467,GO:0016462,GO:0016787,GO:0016817,GO:0016818,GO:0017076,GO:0017111,GO:0019001,GO:0019538,GO:…		ko:K02355					ko00000,ko03012,ko03029				EFG_C,EFG_II,EFG_IV,GTP_EFTU,GTP_EFTU_D2
19254861	MAA_00575	655844	mitochondrial elongation factor g 1-like protein	protein-coding	20220811	25.2753	30.9594	47.2551	45.6912	59.0213	62.7345	270.937	0.667802	1.58865	0.393874	1.69547	0.0899864	0.314019	0.503044	Not significant	XP_007816764.1	568076.XP_007816764.1	0	952	KOG1339@1|root,KOG1339@2759|Eukaryota,38H0T@33154|Opisthokonta,3NXPH@4751|Fungi,3QPMT@4890|Ascomycota,21817@147550|Sordariomycetes,3THQ1@5125|Hypocreales,3G3IC@34397|Clavicipitaceae	4751|Fungi	O	Belongs to the peptidase A1 family		GO:0003674,GO:0003824,GO:0004175,GO:0004190,GO:0005575,GO:0005576,GO:0005618,GO:0005622,GO:0005623,GO:0005737,GO:0005783,GO:0005789,GO:0005886,GO:0006508,GO:0006807,GO:0008150,GO:0008152,GO:0008233,GO:0009056,GO:0009057,GO:0009277,GO:0009897,GO:0009986,GO:0009987,GO:0012505,GO:0016020,GO:0016043,GO:0016787,GO:0019538,GO:0030163,GO:0030312,GO:0031224,GO:0031225,GO:0031226,GO:0031233,GO:0031362,GO:…											Asp
19254862	MAA_00576	655844	Class-I Aminotransferase	protein-coding	20220811	2.37476	0.788098	1.5071	1.57513	2.19077	2.88356	11.3194	0.572742	1.48735	1.09583	0.522654	0.601215			Not significant	XP_007816765.1	568076.XP_007816765.1	2.4700000000000001E-293	800	COG0436@1|root,KOG0257@2759|Eukaryota,39V27@33154|Opisthokonta,3NYY7@4751|Fungi,3QQY1@4890|Ascomycota,2145X@147550|Sordariomycetes,3TFKX@5125|Hypocreales,3G4M1@34397|Clavicipitaceae	4751|Fungi	E	Cys/Met metabolism PLP-dependent enzyme													Aminotran_1_2
19254863	MAA_00577	655844	half-sized ABC transporter	protein-coding	20220811	7.76391	5.79372	10.6682	8.42136	8.09673	14.0388	54.7827	0.373396	1.2954	0.44169	0.84538	0.397899	0.680652	0.167075	Not significant	XP_007816766.2	568076.XP_007816766.1	0	2081	COG1131@1|root,KOG0061@2759|Eukaryota,38CVQ@33154|Opisthokonta,3NWNI@4751|Fungi,3QN6M@4890|Ascomycota,2127K@147550|Sordariomycetes,3TDXC@5125|Hypocreales,3G22U@34397|Clavicipitaceae	4751|Fungi	Q	ABC-2 type transporter	ADP1	GO:0000322,GO:0000323,GO:0000324,GO:0000329,GO:0003674,GO:0003824,GO:0005215,GO:0005575,GO:0005622,GO:0005623,GO:0005737,GO:0005773,GO:0005774,GO:0005783,GO:0005886,GO:0006810,GO:0008150,GO:0012505,GO:0015399,GO:0015405,GO:0016020,GO:0016021,GO:0016462,GO:0016787,GO:0016817,GO:0016818,GO:0016887,GO:0017111,GO:0022804,GO:0022857,GO:0031090,GO:0031224,GO:0042623,GO:0042626,GO:0043226,GO:0043227,GO:…		ko:K05681	ko01523,ko02010,ko04976,map01523,map02010,map04976				ko00000,ko00001,ko02000,ko04090,ko04147	3.A.1.204			ABC2_membrane,ABC_tran,EGF_2
19254864	MAA_00578	655844	hypothetical protein	protein-coding	20220811	34.6057	46.8058	22.5392	99.2806	89.8503	75.5837	368.665	1.35734	2.56212	0.390443	3.47641	0.000508173	0.0104633	1.98033	Up-regulated	XP_007816767.1	568076.XP_007816767.1	1.7800000000000001E-210	582	2CMWY@1|root,2S3Z9@2759|Eukaryota,3A531@33154|Opisthokonta,3P429@4751|Fungi,3QVVQ@4890|Ascomycota,21AAX@147550|Sordariomycetes,3TEEP@5125|Hypocreales,3G1ZT@34397|Clavicipitaceae	4751|Fungi
19254865	MAA_00579	655844	GTP-binding protein	protein-coding	20160924	4786.18	5110.74	4995.2	2751.16	1992.33	2747.03	22382.6	0.409811	1.32851	0.328517	1.24746	0.21223	0.496544	0.304042	Not significant	XP_007816768.2	92637.XP_007808220.1	0	938	COG1161@1|root,KOG2423@2759|Eukaryota,38BQU@33154|Opisthokonta,3NUVV@4751|Fungi,3QJDN@4890|Ascomycota,2119M@147550|Sordariomycetes,3TCXQ@5125|Hypocreales,3G1SE@34397|Clavicipitaceae	4751|Fungi	S	GTPase that associates with pre-60S ribosomal subunits in the nucleolus and is required for their nuclear export and maturation	NOG2	GO:0000054,GO:0000055,GO:0000166,GO:0001882,GO:0001883,GO:0003674,GO:0003824,GO:0003924,GO:0005488,GO:0005525,GO:0005575,GO:0005622,GO:0005623,GO:0005634,GO:0005654,GO:0005730,GO:0006403,GO:0006405,GO:0006611,GO:0006810,GO:0006886,GO:0006913,GO:0008104,GO:0008150,GO:0015031,GO:0015833,GO:0015931,GO:0016462,GO:0016787,GO:0016817,GO:0016818,GO:0017076,GO:0017111,GO:0019001,GO:0022613,GO:0030684,GO:…		ko:K14537	ko03008,map03008				ko00000,ko00001,ko03009				MMR_HSR1,NGP1NT
19254866	MAA_00580	655844	hypothetical protein	protein-coding	20220811	14.1648	14.3251	3.90291	12.3697	42.8645	23.7112	111.338	1.20374	2.30336	0.688209	1.74909	0.0802758	0.29775	0.526149	Not significant	XP_007816769.2	568076.XP_007816769.1	3.2299999999999998E-132	378	2E8DV@1|root,2SEWH@2759|Eukaryota,3A5J8@33154|Opisthokonta,3P5R8@4751|Fungi,3QXS7@4890|Ascomycota,21B91@147550|Sordariomycetes,3TJ11@5125|Hypocreales,3G6D9@34397|Clavicipitaceae	4751|Fungi
19254867	MAA_00581	655844	short-chain dehydrogenase	protein-coding	20220811	19.199	12.8867	14.9521	19.9589	23.6188	18.9421	109.558	0.477516	1.39234	0.481955	0.990791	0.321788	0.614713	0.211327	Not significant	XP_007816770.2	140110.NechaP29814	7.7499999999999998E-141	407	COG1028@1|root,KOG0725@2759|Eukaryota,39S76@33154|Opisthokonta,3P0QB@4751|Fungi,3QMIR@4890|Ascomycota,211YS@147550|Sordariomycetes,3TEMF@5125|Hypocreales,1FMKM@110618|Nectriaceae	4751|Fungi	Q	Enoyl-(Acyl carrier protein) reductase													adh_short_C2
19254868	MAA_00582	655844	amino acid transporter	protein-coding	20220811	33.0962	29.6832	36.1051	57.9068	57.9037	48.8574	263.552	0.729591	1.65817	0.340508	2.14266	0.0321405	0.1761	0.75424	Not significant	XP_007816771.1	568076.XP_007816771.1	0	1088	COG0814@1|root,KOG1304@2759|Eukaryota,38FV2@33154|Opisthokonta,3NVU6@4751|Fungi,3QSX8@4890|Ascomycota,21688@147550|Sordariomycetes,3TECR@5125|Hypocreales,3G2FK@34397|Clavicipitaceae	4751|Fungi	E	Transmembrane amino acid transporter protein		GO:0000322,GO:0000323,GO:0000324,GO:0000329,GO:0003333,GO:0003674,GO:0005215,GO:0005290,GO:0005302,GO:0005342,GO:0005575,GO:0005622,GO:0005623,GO:0005737,GO:0005773,GO:0005774,GO:0006810,GO:0006811,GO:0006812,GO:0006820,GO:0006855,GO:0006865,GO:0006868,GO:0007034,GO:0008150,GO:0008324,GO:0008509,GO:0008514,GO:0015075,GO:0015171,GO:0015173,GO:0015174,GO:0015175,GO:0015179,GO:0015181,GO:0015186,GO:…		ko:K14209	ko04138,map04138				ko00000,ko00001,ko02000,ko04131	2.A.18.8			Aa_trans
19254869	MAA_00583	655844	GDP-mannose transporter	protein-coding	20220811	72.5754	66.9092	111.349	139.475	140.16	154.985	685.454	0.830724	1.77858	0.340572	2.4392	0.0147197	0.103414	0.985422	Not significant	XP_007816772.1	568076.XP_007816772.1	2.6800000000000003E-274	751	COG5070@1|root,KOG1444@2759|Eukaryota,38FCE@33154|Opisthokonta,3NWKQ@4751|Fungi,3QM5Y@4890|Ascomycota,2123R@147550|Sordariomycetes,3THFA@5125|Hypocreales,3G5C6@34397|Clavicipitaceae	4751|Fungi	GOU	GDP-mannose transporter	VRG4	GO:0000139,GO:0003674,GO:0005215,GO:0005338,GO:0005458,GO:0005575,GO:0005622,GO:0005623,GO:0005737,GO:0005739,GO:0005783,GO:0005794,GO:0006464,GO:0006486,GO:0006487,GO:0006807,GO:0006810,GO:0008150,GO:0008152,GO:0009058,GO:0009059,GO:0009100,GO:0009101,GO:0009987,GO:0012505,GO:0015780,GO:0015931,GO:0015932,GO:0016020,GO:0016021,GO:0019538,GO:0022857,GO:0030447,GO:0030448,GO:0031090,GO:0031224,GO:…		ko:K15356					ko00000,ko02000	2.A.7.13			EamA,UAA
19254870	MAA_00584	655844	MBOAT family protein	protein-coding	20160924	24.6467	38.644	55.2478	41.9817	52.0208	33.0591	245.6	0.193941	1.14388	0.395539	0.490322	0.623906	0.834382	0.078635	Not significant	XP_007816773.2	92637.XP_007808225.1	0	886	COG5202@1|root,KOG2704@2759|Eukaryota,38FKU@33154|Opisthokonta,3NUVY@4751|Fungi,3QM7T@4890|Ascomycota,214E7@147550|Sordariomycetes,3TG1Z@5125|Hypocreales,3G1B6@34397|Clavicipitaceae	4751|Fungi	S	Belongs to the membrane-bound acyltransferase family	ale1	GO:0003674,GO:0003824,GO:0003841,GO:0005575,GO:0005622,GO:0005623,GO:0005737,GO:0005783,GO:0005789,GO:0006629,GO:0006644,GO:0006646,GO:0006650,GO:0006793,GO:0006796,GO:0008150,GO:0008152,GO:0008374,GO:0008610,GO:0008654,GO:0009058,GO:0009987,GO:0012505,GO:0016020,GO:0016021,GO:0016411,GO:0016740,GO:0016746,GO:0016747,GO:0019637,GO:0031224,GO:0031984,GO:0042171,GO:0042175,GO:0043226,GO:0043227,GO:…	2.3.1.23,2.3.1.51	ko:K13519	ko00561,ko00564,ko00565,ko01100,ko01110,map00561,map00564,map00565,map01100,map01110	M00089	R01318,R02241,R03437,R04480,R09034,R09035,R09036,R09381	RC00004,RC00037,RC00039	ko00000,ko00001,ko00002,ko01000,ko01004				MBOAT
19254871	MAA_00585	655844	hypothetical protein	protein-coding	20220811	2.88296	3.21254	5.97123	5.02775	6.20603	5.38007	28.6806	0.517967	1.43194	0.514408	1.00692	0.313974	0.607277	0.216613	Not significant	XP_007816774.1	568076.XP_007816774.1	0	1625	2E1FV@1|root,2S8T0@2759|Eukaryota,39X9D@33154|Opisthokonta,3NWJV@4751|Fungi,3QQRA@4890|Ascomycota,21KJ7@147550|Sordariomycetes,3TWFQ@5125|Hypocreales,3G58G@34397|Clavicipitaceae	4751|Fungi	S	serine-rich protein
19254872	MAA_00586	655844	mitochondrial outer membrane protein MMM1	protein-coding	20160813	15.9929	8.63454	12.4884	6.69415	10.828	11.8004	66.4384	-0.296159	-1.22787	0.528416	-0.560466	0.575161	0.80862	0.0922555	Not significant	XP_007816775.1	568076.XP_007816775.1	1.0600000000000001E-278	763	28N9G@1|root,2QUUW@2759|Eukaryota,38DHT@33154|Opisthokonta,3NU1T@4751|Fungi,3QJSR@4890|Ascomycota,2161Y@147550|Sordariomycetes,3TG3P@5125|Hypocreales,3G1IJ@34397|Clavicipitaceae	4751|Fungi	U	Component of the ERMES MDM complex, which serves as a molecular tether to connect the endoplasmic reticulum and mitochondria. Components of this complex are involved in the control of mitochondrial shape and protein biogenesis and may function in phospholipid exchange. The MDM12-MMM1 subcomplex functions in the major beta-barrel assembly pathway that is responsible for biogenesis of all outer mem…	MMM1	GO:0000002,GO:0000723,GO:0003674,GO:0005488,GO:0005575,GO:0005622,GO:0005623,GO:0005737,GO:0005739,GO:0005740,GO:0005741,GO:0005783,GO:0005789,GO:0006139,GO:0006259,GO:0006605,GO:0006626,GO:0006725,GO:0006807,GO:0006810,GO:0006811,GO:0006820,GO:0006839,GO:0006869,GO:0006886,GO:0006996,GO:0007005,GO:0007006,GO:0007008,GO:0008104,GO:0008150,GO:0008152,GO:0008289,GO:0009987,GO:0010876,GO:0012505,GO:…		ko:K17764	ko04139,map04139				ko00000,ko00001,ko03029				MMM1
19254873	MAA_00587	655844	Glucose-inhibited division protein A	protein-coding	20160924	15.8273	18.2925	18.8389	36.9616	40.5978	29.0252	159.543	0.948352	1.92967	0.36231	2.61752	0.00885724	0.0737244	1.13239	Not significant	XP_007816776.2	568076.XP_007816776.1	0	1306	COG0445@1|root,COG5158@1|root,KOG1299@2759|Eukaryota,KOG2311@2759|Eukaryota,38BWB@33154|Opisthokonta,3NUU9@4751|Fungi,3QJZZ@4890|Ascomycota,211WM@147550|Sordariomycetes,3TH7R@5125|Hypocreales,3G2DI@34397|Clavicipitaceae	4751|Fungi	J	GidA associated domain 3	MTO1	GO:0000166,GO:0000959,GO:0000963,GO:0001510,GO:0002097,GO:0002098,GO:0003674,GO:0005488,GO:0005575,GO:0005622,GO:0005623,GO:0005737,GO:0005739,GO:0006139,GO:0006396,GO:0006399,GO:0006400,GO:0006412,GO:0006518,GO:0006725,GO:0006807,GO:0008033,GO:0008150,GO:0008152,GO:0009058,GO:0009059,GO:0009451,GO:0009987,GO:0010467,GO:0016070,GO:0019538,GO:0030488,GO:0032259,GO:0032543,GO:0034470,GO:0034641,GO:…		ko:K03495,ko:K12479	ko04138,ko04144,map04138,map04144		R08701	RC00053,RC00209,RC00870	ko00000,ko00001,ko03016,ko03036,ko04131				GIDA,GIDA_assoc
19254875	MAA_00589	655844	Gti1/Pac2 family protein	protein-coding	20220811	11.3068	9.1538	9.36526	7.85539	4.52436	5.58448	47.7901	-0.697741	-1.62196	0.534491	-1.30543	0.191746	0.47225	0.325828	Not significant	XP_007816778.1	568076.XP_007816778.1	0	966	COG5037@1|root,KOG4476@2759|Eukaryota,39TDB@33154|Opisthokonta,3NY1J@4751|Fungi,3QQR9@4890|Ascomycota,217WA@147550|Sordariomycetes,3TDQP@5125|Hypocreales,3G33Z@34397|Clavicipitaceae	4751|Fungi	GT	Gti1/Pac2 family	sge1	GO:0000228,GO:0000746,GO:0000785,GO:0000790,GO:0003674,GO:0003676,GO:0003677,GO:0003700,GO:0005488,GO:0005575,GO:0005622,GO:0005623,GO:0005634,GO:0005694,GO:0005737,GO:0006355,GO:0006357,GO:0007154,GO:0007155,GO:0007165,GO:0008150,GO:0009889,GO:0009891,GO:0009893,GO:0009987,GO:0010468,GO:0010556,GO:0010557,GO:0010604,GO:0010628,GO:0019219,GO:0019222,GO:0022610,GO:0023052,GO:0030447,GO:0031323,GO:…		ko:K21631					ko00000,ko03000				Gti1_Pac2
19254876	MAA_00590	655844	ubiquitin interaction domain-containing protein	protein-coding	20160924	4.01603	1.80918	6.2322	9.90661	6.77297	9.66308	38.4001	1.05032	2.07098	0.675877	1.55401	0.120183	0.36887	0.433126	Not significant	XP_007816779.2	568076.XP_007816779.1	2.0999999999999999E-249	694	KOG2031@1|root,KOG2031@2759|Eukaryota,39TKQ@33154|Opisthokonta,3NWEE@4751|Fungi,3QNZB@4890|Ascomycota,21793@147550|Sordariomycetes,3TDJE@5125|Hypocreales,3FZKA@34397|Clavicipitaceae	4751|Fungi	L	Tyrosyl-DNA phosphodiesterase				ko:K10862					ko00000,ko01000,ko03400				Tyr-DNA_phospho,UIM
19254877	MAA_00591	655844	FAD dependent oxidoreductase	protein-coding	20151028	11.3471	2.13031	3.67557	11.9674	4.29356	8.94434	42.3583	0.5621	1.47642	0.683488	0.822399	0.41085	0.690135	0.161066	Not significant	XP_007816780.2	568076.XP_007816780.1	0	957	2CM8X@1|root,2QPN7@2759|Eukaryota,38E00@33154|Opisthokonta,3NV8Z@4751|Fungi,3QN27@4890|Ascomycota,212UN@147550|Sordariomycetes,3TFGT@5125|Hypocreales,3G1EP@34397|Clavicipitaceae	4751|Fungi	S	FAD binding domain													NAD_binding_8
19254878	MAA_00592	655844	proteophosphoglycan 5	protein-coding	20220811	27.8488	53.9622	43.4311	29.3468	25.11	14.7164	194.415	-0.904853	-1.87235	0.42317	-2.13827	0.0324945	0.177205	0.751524	Not significant	XP_007816781.1	568076.XP_007816781.1	9.1900000000000006E-249	686	2E57I@1|root,2SC1U@2759|Eukaryota,3A748@33154|Opisthokonta,3P587@4751|Fungi,3QWQC@4890|Ascomycota,219BG@147550|Sordariomycetes,3TI76@5125|Hypocreales,3G22H@34397|Clavicipitaceae	4751|Fungi	S	Proline-rich nuclear receptor coactivator motif													PNRC
19254879	MAA_00593	655844	zinc finger domain-containing protein	protein-coding	20220811	77.0104	70.4908	78.9836	67.7611	33.2616	30.4991	358.007	-0.807815	-1.75056	0.616283	-1.31079	0.18993	0.469837	0.328053	Not significant	XP_007816782.1	568076.XP_007816782.1	1.9499999999999999E-80	238	COG5194@1|root,KOG2930@2759|Eukaryota,3A1H3@33154|Opisthokonta,3P2ZC@4751|Fungi,3QV3B@4890|Ascomycota,21A54@147550|Sordariomycetes,3TIGJ@5125|Hypocreales,3G43J@34397|Clavicipitaceae	4751|Fungi	O	Anaphase-promoting complex subunit 11 RING-H2 finger	HRT1	GO:0000082,GO:0000151,GO:0000152,GO:0000278,GO:0003674,GO:0003824,GO:0004842,GO:0005488,GO:0005515,GO:0005575,GO:0005622,GO:0005623,GO:0005634,GO:0005654,GO:0005737,GO:0006464,GO:0006508,GO:0006511,GO:0006807,GO:0007049,GO:0008150,GO:0008152,GO:0008270,GO:0009056,GO:0009057,GO:0009987,GO:0010498,GO:0016567,GO:0016740,GO:0019005,GO:0019538,GO:0019787,GO:0019788,GO:0019941,GO:0022402,GO:0030163,GO:…	2.3.2.32	ko:K03868	ko03420,ko04066,ko04110,ko04111,ko04114,ko04120,ko04141,ko04310,ko04341,ko04350,ko04710,ko05200,ko05211,map03420,map04066,map04110,map04111,map04114,map04120,map04141,map04310,map04341,map04350,map04710,map05200,map05211	M00379,M00380,M00381,M00382,M00383,M00384,M00385,M00386,M00387,M00407,M00411			ko00000,ko00001,ko00002,ko01000,ko03400,ko04121				zf-rbx1
19254880	MAA_00594	655844	Mg2+ transporter protein, CorA-like protein	protein-coding	20160924	18.9909	40.1658	43.4506	37.0409	42.7857	28.5649	210.999	-0.0664002	-1.0471	0.424896	-0.156274	0.875817	0.951601	0.0215449	Not significant	XP_007816783.2	92637.XP_007808237.1	0	1261	COG0598@1|root,2QPTQ@2759|Eukaryota,38FZW@33154|Opisthokonta,3NTYW@4751|Fungi,3QKHY@4890|Ascomycota,21881@147550|Sordariomycetes,3TDWE@5125|Hypocreales,3FZTK@34397|Clavicipitaceae	4751|Fungi	P	CorA-like Mg2+ transporter protein				ko:K16073					ko00000,ko02000	1.A.35.2			CorA
19254882	MAA_00596	655844	60S ribosomal protein L23	protein-coding	20220811	284.297	289.366	393.405	347.396	310.731	273.002	1898.2	0.0109156	1.00759	0.335756	0.0325104	0.974065	0.989708	0.00449292	Not significant	XP_007816785.2	568076.XP_007816785.1	1.1599999999999999E-92	273	COG0089@1|root,KOG1751@2759|Eukaryota,3A1K9@33154|Opisthokonta,3P2TQ@4751|Fungi,3QU5M@4890|Ascomycota,219C1@147550|Sordariomycetes,3TI92@5125|Hypocreales,3G3Y5@34397|Clavicipitaceae	4751|Fungi	J	Ribosomal protein L23, N-terminal domain	RPL25	GO:0000027,GO:0002181,GO:0003674,GO:0003676,GO:0003723,GO:0003735,GO:0005198,GO:0005488,GO:0005575,GO:0005622,GO:0005623,GO:0005737,GO:0005829,GO:0005840,GO:0006412,GO:0006518,GO:0006807,GO:0006996,GO:0008150,GO:0008152,GO:0009058,GO:0009059,GO:0009987,GO:0010467,GO:0015934,GO:0016043,GO:0019538,GO:0019843,GO:0022607,GO:0022613,GO:0022618,GO:0022625,GO:0022626,GO:0030684,GO:0030687,GO:0032991,GO:…		ko:K02893	ko03010,map03010	M00177			br01610,ko00000,ko00001,ko00002,ko03011				Ribosomal_L23,Ribosomal_L23eN
19254883	MAA_00597	655844	reverse transcriptase, RNaseH	protein-coding	20160813	14.3676	42.639	40.5514	18.4415	12.3	19.1856	147.485	-0.853175	-1.80647	0.500188	-1.70571	0.0880624	0.310933	0.507333	Not significant	XP_007816786.1	568076.XP_007816786.1	3.7599999999999996E-214	591	KOG1075@1|root,KOG1075@2759|Eukaryota,39VXI@33154|Opisthokonta,3NZQB@4751|Fungi,3QSQ8@4890|Ascomycota,21FGI@147550|Sordariomycetes,3TN6P@5125|Hypocreales,3G1KP@34397|Clavicipitaceae	4751|Fungi	S	reverse transcriptase													Exo_endo_phos_2,RNase_H,RVT_1
19254884	MAA_00598	655844	zinc finger domain-containing protein	protein-coding	20220811	1.24589	0.939365	1.20875	0	0	0	3.394	-2.2583	-4.78428	2.88255	-0.783439	0.433369			Not significant	XP_007816787.1	176275.XP_008603545.1	8.1200000000000002E-6	52.8	KOG1121@1|root,KOG1121@2759|Eukaryota,39UGI@33154|Opisthokonta,3P5TX@4751|Fungi,3QX04@4890|Ascomycota	176275.XP_008603545.1|-	L	Conserved hypothetical protein
19254885	MAA_00599	655844	enolase-phosphatase	protein-coding	20220811	10.0526	8.64698	9.08361	6.11586	6.90631	3.28526	44.0906	-0.704187	-1.62923	0.717395	-0.981588	0.326303	0.619723	0.207802	Not significant	XP_007816788.1	568076.XP_007816788.1	3.6900000000000001E-181	504	COG4229@1|root,KOG2630@2759|Eukaryota,398HV@33154|Opisthokonta,3P1UD@4751|Fungi,3QRSB@4890|Ascomycota,216QK@147550|Sordariomycetes,3TFJW@5125|Hypocreales,3G1VR@34397|Clavicipitaceae	4751|Fungi	E	Haloacid dehalogenase-like hydrolase	UTR4	GO:0000096,GO:0000097,GO:0003674,GO:0003824,GO:0005575,GO:0005622,GO:0005623,GO:0005634,GO:0005737,GO:0005829,GO:0006082,GO:0006520,GO:0006555,GO:0006790,GO:0006793,GO:0006796,GO:0006807,GO:0008150,GO:0008152,GO:0008652,GO:0009058,GO:0009066,GO:0009067,GO:0009086,GO:0009987,GO:0016053,GO:0016311,GO:0016787,GO:0016788,GO:0016791,GO:0017144,GO:0019509,GO:0019752,GO:0042578,GO:0043094,GO:0043102,GO:…	3.1.3.77	ko:K09880	ko00270,ko01100,map00270,map01100	M00034	R07395	RC02779	ko00000,ko00001,ko00002,ko01000				Hydrolase
19254886	MAA_00600	655844	serine/threonine protein kinase, AGC family	protein-coding	20220811	128.156	227.519	346.002	74.3451	54.608	44.7449	875.375	-1.85197	-3.60993	0.382136	-4.84636	1.25746e-06	8.81763e-05	4.05465	Down-regulated	XP_007816789.1	568076.XP_007816789.1	0	1252	KOG0583@1|root,KOG0583@2759|Eukaryota,39EJR@33154|Opisthokonta,3NW6U@4751|Fungi,3QJYT@4890|Ascomycota,215EE@147550|Sordariomycetes,3TH96@5125|Hypocreales,3G3HS@34397|Clavicipitaceae	4751|Fungi	T	Serine threonine protein kinase	TPK2	GO:0000166,GO:0001558,GO:0003674,GO:0003676,GO:0003723,GO:0003729,GO:0003824,GO:0004672,GO:0004674,GO:0004712,GO:0005488,GO:0005524,GO:0005575,GO:0005622,GO:0005623,GO:0005634,GO:0005737,GO:0006464,GO:0006468,GO:0006793,GO:0006796,GO:0006807,GO:0007154,GO:0007165,GO:0008104,GO:0008144,GO:0008150,GO:0008152,GO:0009892,GO:0009894,GO:0009895,GO:0009987,GO:0010494,GO:0010506,GO:0010507,GO:0010570,GO:…		ko:K08286					ko00000,ko01000				Pkinase
19254887	MAA_00601	655844	Amino acid transporter, transmembrane	protein-coding	20220811	20.9427	11.3318	29.0301	7.93525	4.37028	5.17278	78.7829	-1.63201	-3.09945	0.476666	-3.4238	0.000617512	0.0118911	1.92478	Down-regulated	XP_007816790.1	568076.XP_007816790.1	0	1327	COG0814@1|root,KOG1303@2759|Eukaryota,39JAJ@33154|Opisthokonta,3NV48@4751|Fungi,3QNI9@4890|Ascomycota,213Z1@147550|Sordariomycetes,3TFGZ@5125|Hypocreales,3G1DM@34397|Clavicipitaceae	4751|Fungi	E	Transmembrane amino acid transporter protein		GO:0000322,GO:0000323,GO:0000324,GO:0000329,GO:0003333,GO:0003674,GO:0005215,GO:0005302,GO:0005342,GO:0005575,GO:0005622,GO:0005623,GO:0005737,GO:0005773,GO:0005774,GO:0006810,GO:0006811,GO:0006812,GO:0006820,GO:0006855,GO:0006865,GO:0006868,GO:0007034,GO:0008150,GO:0008324,GO:0008509,GO:0008514,GO:0015075,GO:0015171,GO:0015173,GO:0015175,GO:0015179,GO:0015186,GO:0015188,GO:0015238,GO:0015318,GO:…		ko:K15015	ko04721,ko04723,ko04727,ko05032,ko05033,map04721,map04723,map04727,map05032,map05033				ko00000,ko00001,ko02000	2.A.18.5		iMM904.YJR001W	Aa_trans
19254888	MAA_00602	655844	hypothetical protein	protein-coding	20151028	12.2186	10.864	5.32449	10.1231	20.7474	15.4792	74.7568	0.761902	1.69572	0.68029	1.11997	0.262728	0.553428	0.256939	Not significant	XP_007816791.1	568076.XP_007816791.1	1.3199999999999999E-146	414	2C22Z@1|root,2S2QW@2759|Eukaryota,3A9UC@33154|Opisthokonta,3P6SC@4751|Fungi,3QYKY@4890|Ascomycota,21B7B@147550|Sordariomycetes,3TJ1S@5125|Hypocreales,3G540@34397|Clavicipitaceae	4751|Fungi	S	to Saccharomyces cerevisiae RMP1 (YLR145W)	RMP1	GO:0000172,GO:0000294,GO:0000460,GO:0000466,GO:0000956,GO:0003674,GO:0003676,GO:0003723,GO:0005488,GO:0005575,GO:0005622,GO:0005623,GO:0005634,GO:0005730,GO:0005732,GO:0005737,GO:0006139,GO:0006364,GO:0006396,GO:0006401,GO:0006402,GO:0006725,GO:0006807,GO:0008150,GO:0008152,GO:0009056,GO:0009057,GO:0009892,GO:0009987,GO:0010467,GO:0010468,GO:0010605,GO:0010629,GO:0016070,GO:0016071,GO:0016072,GO:…		ko:K14532	ko03008,map03008				ko00000,ko00001,ko03009
19254889	MAA_00603	655844	WD domain-containing protein	protein-coding	20220811	99.5732	128.909	157.611	119.788	131.935	107.851	745.667	0.0175351	1.01223	0.314526	0.0557509	0.95554	0.983458	0.00724438	Not significant	XP_007816792.1	568076.XP_007816792.1	9.8599999999999996E-297	825	KOG0266@1|root,KOG0266@2759|Eukaryota,38E6T@33154|Opisthokonta,3NUUI@4751|Fungi,3QMV0@4890|Ascomycota,215MU@147550|Sordariomycetes,3TF2K@5125|Hypocreales,3G1IU@34397|Clavicipitaceae	4751|Fungi	S	WD domain, G-beta repeat	TUP1	GO:0000003,GO:0000122,GO:0000228,GO:0000429,GO:0000430,GO:0000433,GO:0000785,GO:0000790,GO:0000988,GO:0000989,GO:0001076,GO:0001191,GO:0001196,GO:0001198,GO:0003006,GO:0003674,GO:0005488,GO:0005515,GO:0005543,GO:0005575,GO:0005622,GO:0005623,GO:0005634,GO:0005654,GO:0005694,GO:0006323,GO:0006325,GO:0006333,GO:0006338,GO:0006342,GO:0006355,GO:0006357,GO:0006950,GO:0006970,GO:0006996,GO:0007154,GO:…		ko:K06666	ko04011,ko04111,map04011,map04111				ko00000,ko00001,ko03021				Tup_N,WD40
19254890	MAA_00604	655844	Fatty acid hydroxylase	protein-coding	20220811	45.8431	74.7449	93.2531	52.485	40.3916	47.6554	354.373	-0.488025	-1.40252	0.378185	-1.29044	0.196897	0.477033	0.321451	Not significant	XP_007816793.1	568076.XP_007816793.1	3.7000000000000002E-261	714	COG3000@1|root,KOG0872@2759|Eukaryota,38JRU@33154|Opisthokonta,3NVB3@4751|Fungi,3QN3X@4890|Ascomycota,211GG@147550|Sordariomycetes,3TG01@5125|Hypocreales,3G4XA@34397|Clavicipitaceae	4751|Fungi	I	Belongs to the sterol desaturase family	ERG3	GO:0000139,GO:0000248,GO:0003674,GO:0003824,GO:0005488,GO:0005506,GO:0005575,GO:0005622,GO:0005623,GO:0005737,GO:0005783,GO:0005788,GO:0005789,GO:0005794,GO:0006066,GO:0006629,GO:0006694,GO:0006696,GO:0008150,GO:0008152,GO:0008202,GO:0008204,GO:0008610,GO:0009058,GO:0009987,GO:0012505,GO:0016020,GO:0016021,GO:0016125,GO:0016126,GO:0016128,GO:0016129,GO:0016491,GO:0016705,GO:0016717,GO:0030176,GO:…	1.14.19.20	ko:K00227	ko00100,ko01100,ko01110,ko01130,map00100,map01100,map01110,map01130	M00101,M00102	R07215,R07486,R07491,R07505	RC00904	ko00000,ko00001,ko00002,ko01000				FA_hydroxylase
19254891	MAA_00605	655844	hypothetical protein	protein-coding	20220811	46.0259	74.4251	58.998	59.1236	47.3337	63.2361	349.142	-0.0599186	-1.04241	0.497477	-0.120445	0.904131	0.960195	0.0176407	Not significant	XP_007816794.1	568076.XP_007816794.1	1.5000000000000001E-83	247	2DZKE@1|root,2S73R@2759|Eukaryota,3A8KI@33154|Opisthokonta,3P72Q@4751|Fungi,3QWBV@4890|Ascomycota,21AU1@147550|Sordariomycetes,3TIQA@5125|Hypocreales,3G3Z3@34397|Clavicipitaceae	4751|Fungi	S	Fungal protein of unknown function (DUF2015)													DUF2015
19254892	MAA_00606	655844	Ribosomal protein L28e	protein-coding	20220811	96.1507	58.9681	46.7898	73.9895	83.1323	54.9236	413.954	0.0245295	1.01715	0.492051	0.0498515	0.960241	0.985209	0.00647181	Not significant	XP_007816795.1	568076.XP_007816795.1	4.0499999999999998E-93	273	KOG3412@1|root,KOG3412@2759|Eukaryota,3A3PZ@33154|Opisthokonta,3P3VN@4751|Fungi,3QWU3@4890|Ascomycota,21A41@147550|Sordariomycetes,3TIHE@5125|Hypocreales,3G3SN@34397|Clavicipitaceae	4751|Fungi	J	Ribosomal L28e protein family		GO:0002181,GO:0003674,GO:0003735,GO:0005198,GO:0005575,GO:0005622,GO:0005623,GO:0005737,GO:0005829,GO:0005840,GO:0006412,GO:0006518,GO:0006807,GO:0008150,GO:0008152,GO:0009058,GO:0009059,GO:0009987,GO:0010467,GO:0015934,GO:0019538,GO:0022625,GO:0022626,GO:0032991,GO:0034641,GO:0034645,GO:0043043,GO:0043170,GO:0043226,GO:0043228,GO:0043229,GO:0043232,GO:0043603,GO:0043604,GO:0044237,GO:0044238,GO:…		ko:K02903	ko03010,map03010	M00177			br01610,ko00000,ko00001,ko00002,ko03011				Ribosomal_L28e
19254893	MAA_00607	655844	cation diffusion facilitator family transporter	protein-coding	20220811	32.6071	31.1069	21.5059	24.995	19.9025	15.2362	145.354	-0.491883	-1.40628	0.398945	-1.23296	0.217592	0.503002	0.29843	Not significant	XP_007816796.1	568076.XP_007816796.1	0	998	COG1230@1|root,KOG1483@2759|Eukaryota,38CHY@33154|Opisthokonta,3NV9V@4751|Fungi,3QKVF@4890|Ascomycota,214V1@147550|Sordariomycetes,3TFC0@5125|Hypocreales,3G22Y@34397|Clavicipitaceae	4751|Fungi	P	Cation efflux family	ZRC1	GO:0000041,GO:0000322,GO:0000323,GO:0000324,GO:0000329,GO:0003674,GO:0005215,GO:0005385,GO:0005575,GO:0005622,GO:0005623,GO:0005737,GO:0005739,GO:0005773,GO:0005774,GO:0005783,GO:0005789,GO:0006810,GO:0006811,GO:0006812,GO:0006824,GO:0006829,GO:0006873,GO:0006875,GO:0006877,GO:0006882,GO:0006950,GO:0008150,GO:0008324,GO:0009636,GO:0009987,GO:0010035,GO:0010038,GO:0010043,GO:0012505,GO:0015075,GO:…		ko:K14688	ko04978,map04978				ko00000,ko00001,ko02000	2.A.4.2			Cation_efflux
19254894	MAA_00608	655844	H/ACA ribonucleoprotein complex, subunit Gar1, eukaryote	protein-coding	20220811	22.4858	50.0913	18.6221	58.7693	62.364	35.8857	248.218	0.71801	1.64491	0.499975	1.43609	0.150976	0.417851	0.378979	Not significant	XP_007816797.1	568076.XP_007816797.1	7.34E-82	249	COG3277@1|root,KOG3262@2759|Eukaryota,38HDD@33154|Opisthokonta,3P248@4751|Fungi,3QPTK@4890|Ascomycota,216J0@147550|Sordariomycetes,3TI1P@5125|Hypocreales,3FZVD@34397|Clavicipitaceae	4751|Fungi	J	Required for ribosome biogenesis. Part of a complex which catalyzes pseudouridylation of rRNA. This involves the isomerization of uridine such that the ribose is subsequently attached to C5, instead of the normal N1	GAR1	GO:0000154,GO:0000454,GO:0001522,GO:0003674,GO:0003676,GO:0003723,GO:0005488,GO:0005575,GO:0005622,GO:0005623,GO:0005634,GO:0005730,GO:0005732,GO:0006139,GO:0006364,GO:0006396,GO:0006725,GO:0006807,GO:0008150,GO:0008152,GO:0009451,GO:0009987,GO:0010467,GO:0016070,GO:0016072,GO:0016073,GO:0016074,GO:0022613,GO:0030515,GO:0031118,GO:0031120,GO:0031429,GO:0031974,GO:0031981,GO:0032991,GO:0034470,GO:…		ko:K11128	ko03008,map03008	M00425			ko00000,ko00001,ko00002,ko03009,ko03032				Gar1
[truncated: 11,091 more rows]

## Sheet: Annotation
gene_id	gene_symbol	taxa_id	gene_desc	gene_type	mod_date
19254287	MAA_00001	655844	Hydroxymethylglutaryl-CoA reductase, class I/II	protein-coding	20220811
19254288	MAA_00002	655844	hypothetical protein	protein-coding	20151028
[truncated: 11,686 more rows]

## Sheet: Counts (FPKM)
gene_id	gene_symbol	CTR1	CTR2	CTR3	UV1	UV2	UV3	TOTAL
[truncated: 11,688 more rows]

## Sheet: DESeq2
gene_id	gene_symbol	log2FoldChange	FoldChange	lfcSE	stat	pvalue	padj	neglog10padj	sig	expr
[truncated: 11,688 more rows]

[truncated: 1 more sheets: EggNOG Annotation]
