# Supplementary material for: Transcriptional responses of Metarhizium pingshaense blastospores after UV-B irradiation
Source: Front Microbiol. 2024 Dec 5;15:1507931. doi: 10.3389/fmicb.2024.1507931 (PMC11656200; doi:10.3389/fmicb.2024.1507931)
Supplement: Supplementary Table 5 — Dataset with significantly differentially expressed genes in Metarhizium pingshaense LCM S10 blastospores after UV-B exposure. [file Table_5.xlsx]

## Sheet: DEGs
gene_id	gene_symbol	taxa_id	gene_desc	gene_type	mod_date	CTR1	CTR2	CTR3	UV1	UV2	UV3	TOTAL	log2FoldChange	FoldChange	lfcSE	stat	pvalue	padj	neglog10padj	sig	expr	acc_protein	seed_ortholog	evalue	score	eggNOG_OGs	max_annot_lvl	COG_category	Description	Preferred_name	GOs	EC	KEGG_ko	KEGG_Pathway	KEGG_Module	KEGG_Reaction	KEGG_rclass	BRITE	KEGG_TC	CAZy	BiGG_Reaction	PFAMs
19254302	MAA_00016	655844	major facilitator superfamily transporter	protein-coding	20220811	43.6572	171.593	121.686	24.1528	21.6093	19.7219	402.42	-2.24176	-4.72975	0.451378	-4.96649	6.81766e-07	5.449e-05	4.26368	yes	down	XP_007816205.1	568076.XP_007816205.1	0	1039	KOG0255@1|root,KOG0255@2759|Eukaryota,394EX@33154|Opisthokonta,3NVPV@4751|Fungi,3QKC9@4890|Ascomycota,2160J@147550|Sordariomycetes,3TH7V@5125|Hypocreales,3G4IZ@34397|Clavicipitaceae	4751|Fungi	S	Major Facilitator Superfamily													MFS_1
19254346	MAA_00060	655844	carnitinyl-CoA dehydratase	protein-coding	20160813	12.9526	105.091	10.0645	7.01498	8.91458	0.874135	144.912	-2.91926	-7.56456	0.817138	-3.57254	0.000353539	0.00788547	2.10317	yes	down	XP_007816249.1	568076.XP_007816249.1	1.11e-200	555	COG1024@1|root,KOG1680@2759|Eukaryota,38GW7@33154|Opisthokonta,3NZ9U@4751|Fungi,3QRJ8@4890|Ascomycota,21289@147550|Sordariomycetes,3TFCR@5125|Hypocreales	4751|Fungi	I	enoyl-CoA hydratase isomerase family protein													ECH_1
19254359	MAA_00073	655844	Stress responsive alpha-beta barrel	protein-coding	20220811	176.104	198.062	125.398	55.4199	57.9827	58.4955	671.462	-1.47467	-2.7792	0.490552	-3.00615	0.00264579	0.0329025	1.48277	yes	down	XP_007816262.1	568076.XP_007816262.1	1.07e-79	236	2DZKH@1|root,2S73V@2759|Eukaryota,3A6JE@33154|Opisthokonta,3P5FR@4751|Fungi,3QXJ0@4890|Ascomycota,21B9I@147550|Sordariomycetes,3TQ8P@5125|Hypocreales,3G6VK@34397|Clavicipitaceae	4751|Fungi	S	Stress responsive A/B Barrel Domain													Dabb
19254380	MAA_00094	655844	reverse transcriptase	protein-coding	20160924	31.368	78.8741	109.887	27.0453	27.9243	30.7908	305.889	-1.45061	-2.73324	0.459513	-3.15684	0.00159486	0.0232766	1.63308	yes	down	XP_007816283.2	568076.XP_007826534.1	1.26e-110	343	COG5640@1|root,KOG3627@2759|Eukaryota,38CGF@33154|Opisthokonta,3PA2I@4751|Fungi,3QWDM@4890|Ascomycota,21DBD@147550|Sordariomycetes,3TMBI@5125|Hypocreales	4751|Fungi	O	Belongs to the peptidase S1 family			3.4.21.1,3.4.21.4	ko:K01310,ko:K01312	ko04080,ko04972,ko04974,ko05164,map04080,map04972,map04974,map05164				ko00000,ko00001,ko01000,ko01002,ko04147				Trypsin
19254411	MAA_00125	655844	acid phosphatase	protein-coding	20220811	6.70443	9.44668	6.93268	26.3917	22.1031	27.6466	99.2252	1.73698	3.33337	0.407085	4.26687	1.98231e-05	0.000846813	3.07221	yes	up	XP_007816314.1	568076.XP_007816314.1	0	977	KOG1382@1|root,KOG1382@2759|Eukaryota,38FEP@33154|Opisthokonta,3NYU2@4751|Fungi,3QQKG@4890|Ascomycota,2139Z@147550|Sordariomycetes,3THH6@5125|Hypocreales,3FZJB@34397|Clavicipitaceae	4751|Fungi	S	Belongs to the histidine acid phosphatase family			3.1.3.2	ko:K01078	ko00730,ko00740,ko01100,map00730,map00740,map01100		R00548,R02135	RC00017	ko00000,ko00001,ko01000				His_Phos_2
19254417	MAA_00131	655844	hypothetical protein	protein-coding	20220811	5.75879	6.8603	6.28546	17.9403	16.9372	29.2871	83.0691	1.70707	3.26497	0.492129	3.46875	0.000522892	0.0105904	1.97509	yes	up	XP_007816320.1	568076.XP_007816320.1	8.76e-303	824	2CAD0@1|root,2RS71@2759|Eukaryota,3AA44@33154|Opisthokonta,3P796@4751|Fungi,3QZBB@4890|Ascomycota,21BB8@147550|Sordariomycetes,3TJ8P@5125|Hypocreales,3G5JA@34397|Clavicipitaceae	4751|Fungi
19254430	MAA_00144	655844	glucose-6-phosphate 1-dehydrogenase (G6PD)	protein-coding	20160813	139.293	166.561	266.132	81.0218	76.5193	111.402	840.929	-1.00712	-2.0099	0.356653	-2.82382	0.00474555	0.0483201	1.31587	yes	down	XP_007816333.1	568076.XP_007816333.1	0	1080	COG0364@1|root,KOG0563@2759|Eukaryota,38E2A@33154|Opisthokonta,3NWH9@4751|Fungi,3QK14@4890|Ascomycota,2149Q@147550|Sordariomycetes,3TEZK@5125|Hypocreales,3G13Y@34397|Clavicipitaceae	4751|Fungi	G	Catalyzes the rate-limiting step of the oxidative pentose-phosphate pathway, which represents a route for the dissimilation of carbohydrates besides glycolysis	ZWF1	GO:0000166,GO:0000302,GO:0002262,GO:0002376,GO:0002520,GO:0003674,GO:0003824,GO:0004345,GO:0005488,GO:0005515,GO:0005536,GO:0005575,GO:0005622,GO:0005623,GO:0005737,GO:0005829,GO:0005886,GO:0005975,GO:0005996,GO:0006066,GO:0006081,GO:0006091,GO:0006098,GO:0006139,GO:0006518,GO:0006575,GO:0006629,GO:0006694,GO:0006695,GO:0006725,GO:0006732,GO:0006733,GO:0006739,GO:0006740,GO:0006749,GO:0006753,GO:…	1.1.1.363,1.1.1.49	ko:K00036	ko00030,ko00480,ko01100,ko01110,ko01120,ko01130,ko01200,ko05230,map00030,map00480,map01100,map01110,map01120,map01130,map01200,map05230	M00004,M00006,M00008	R00835,R02736,R10907	RC00001,RC00066	ko00000,ko00001,ko00002,ko01000,ko04147				G6PD_C,G6PD_N
19254452	MAA_00166	655844	nuclear polyadenylated RNA-binding protein Nab2	protein-coding	20220811	97.6861	419.443	387.378	163.545	87.4513	93.3289	1248.83	-1.33284	-2.51898	0.47329	-2.81611	0.00486083	0.0492242	1.30782	yes	down	XP_007816355.1	568076.XP_007816355.1	0	905	KOG3702@1|root,KOG3702@2759|Eukaryota,39J75@33154|Opisthokonta,3PFBC@4751|Fungi,3RKKA@4890|Ascomycota,214PQ@147550|Sordariomycetes,3TFD8@5125|Hypocreales,3FZVC@34397|Clavicipitaceae	4751|Fungi	A	RNA-binding, Nab2-type zinc finger		GO:0003674,GO:0003676,GO:0003723,GO:0003727,GO:0005488,GO:0005575,GO:0005622,GO:0005623,GO:0005634,GO:0005737,GO:0006139,GO:0006378,GO:0006396,GO:0006397,GO:0006725,GO:0006807,GO:0008143,GO:0008150,GO:0008152,GO:0009892,GO:0009893,GO:0009894,GO:0009895,GO:0009987,GO:0010467,GO:0010468,GO:0010604,GO:0010605,GO:0010608,GO:0010628,GO:0010629,GO:0016070,GO:0016071,GO:0016074,GO:0019219,GO:0019222,GO:…											zf-CCCH_2
19254460	MAA_00174	655844	fungal specific transcription factor	protein-coding	20220811	46.0482	75.3673	74.3081	33.2928	30.2907	23.7372	283.044	-1.15258	-2.22311	0.353867	-3.25709	0.00112561	0.0182977	1.7376	yes	down	XP_007816363.2	568076.XP_007816363.1	0	1729	28NRZ@1|root,2QVC1@2759|Eukaryota,39VAE@33154|Opisthokonta,3NX03@4751|Fungi,3QS3N@4890|Ascomycota,214EC@147550|Sordariomycetes,3TE8G@5125|Hypocreales,3G2SD@34397|Clavicipitaceae	4751|Fungi	B	Fungal specific transcription factor domain													Fungal_trans,Zn_clus
19254489	MAA_00203	655844	N-terminal binuclear Zn cluster-containing protein	protein-coding	20160924	21.4022	40.2314	48.81	86.8188	79.9444	94.633	371.84	1.19512	2.28963	0.380074	3.14444	0.00166407	0.023971	1.62031	yes	up	XP_007816392.2	92637.XP_007813494.1	0	1528	28KH2@1|root,2QSY9@2759|Eukaryota,38Z2W@33154|Opisthokonta,3NXR1@4751|Fungi,3QSD2@4890|Ascomycota,2128Q@147550|Sordariomycetes,3TF03@5125|Hypocreales,3G4M2@34397|Clavicipitaceae	4751|Fungi	B	GAL4-like Zn(II)2Cys6 (or C6 zinc) binuclear cluster DNA-binding domain		GO:0000976,GO:0000977,GO:0000978,GO:0000981,GO:0000982,GO:0000987,GO:0001012,GO:0001067,GO:0003674,GO:0003676,GO:0003677,GO:0003690,GO:0003700,GO:0005488,GO:0005575,GO:0005622,GO:0005623,GO:0005634,GO:0006355,GO:0006357,GO:0008150,GO:0008270,GO:0009889,GO:0010468,GO:0010556,GO:0019219,GO:0019222,GO:0031323,GO:0031326,GO:0043167,GO:0043169,GO:0043226,GO:0043227,GO:0043229,GO:0043231,GO:0043565,GO:…											Fungal_trans,Zn_clus
19254511	MAA_00225	655844	Alternative oxidase	protein-coding	20160813	21.3782	15.4863	21.7814	5.10327	4.78408	4.99464	73.5279	-1.87393	-3.66529	0.545095	-3.4378	0.000586456	0.0115321	1.93809	yes	down	XP_007816414.1	568076.XP_007816414.1	2.66e-273	746	28JWX@1|root,2QSB5@2759|Eukaryota,38J5S@33154|Opisthokonta,3NU2X@4751|Fungi,3QK31@4890|Ascomycota,2168T@147550|Sordariomycetes,3TCUJ@5125|Hypocreales,3G30M@34397|Clavicipitaceae	4751|Fungi	Q	Alternative oxidase	AOX2	GO:0005575,GO:0005622,GO:0005623,GO:0005737,GO:0005739,GO:0005740,GO:0005743,GO:0016020,GO:0019866,GO:0031090,GO:0031966,GO:0031967,GO:0031975,GO:0043226,GO:0043227,GO:0043229,GO:0043231,GO:0044422,GO:0044424,GO:0044429,GO:0044444,GO:0044446,GO:0044464											AOX
19254516	MAA_00230	655844	phosphopyruvate hydratase	protein-coding	20220811	192.09	118.803	209.656	69.2704	65.9797	61.6341	717.433	-1.31109	-2.48129	0.353578	-3.70806	0.000208851	0.00520935	2.28322	yes	down	XP_007816419.1	568076.XP_007816419.1	2.94000000136613e-315	858	COG0148@1|root,KOG2670@2759|Eukaryota,38C66@33154|Opisthokonta,3NXC1@4751|Fungi,3QM10@4890|Ascomycota,215A6@147550|Sordariomycetes,3THH2@5125|Hypocreales,3G1RS@34397|Clavicipitaceae	4751|Fungi	G	Enolase, N-terminal domain	ENO1	GO:0000015,GO:0000322,GO:0000323,GO:0000324,GO:0003674,GO:0003810,GO:0003824,GO:0004634,GO:0005488,GO:0005515,GO:0005575,GO:0005576,GO:0005618,GO:0005622,GO:0005623,GO:0005634,GO:0005737,GO:0005739,GO:0005773,GO:0005829,GO:0005886,GO:0005975,GO:0005996,GO:0006006,GO:0006007,GO:0006082,GO:0006090,GO:0006091,GO:0006094,GO:0006096,GO:0006139,GO:0006163,GO:0006164,GO:0006165,GO:0006725,GO:0006732,GO:…	4.2.1.11	ko:K01689	ko00010,ko00680,ko01100,ko01110,ko01120,ko01130,ko01200,ko01230,ko03018,ko04066,map00010,map00680,map01100,map01110,map01120,map01130,map01200,map01230,map03018,map04066	M00001,M00002,M00003,M00346,M00394	R00658	RC00349	ko00000,ko00001,ko00002,ko01000,ko03019,ko04147			iMM904.YHR174W,iND750.YHR174W	Enolase_C,Enolase_N
19254518	MAA_00232	655844	apurinic/apyrimidinic endonuclease-like protein	protein-coding	20220811	11.3744	5.68043	9.51227	21.4681	24.1215	29.9138	102.07	1.5166	2.86116	0.473213	3.2049	0.00135112	0.0206107	1.68591	yes	up	XP_007816421.2	568076.XP_007816421.1	9.71e-281	769	COG0648@1|root,KOG3997@2759|Eukaryota,39CN0@33154|Opisthokonta,3NTXB@4751|Fungi,3QJYR@4890|Ascomycota,211I8@147550|Sordariomycetes,3TGBI@5125|Hypocreales,3G0G2@34397|Clavicipitaceae	4751|Fungi	L	AP endonuclease family 2	APN1	GO:0003674,GO:0003824,GO:0003906,GO:0004518,GO:0004527,GO:0004529,GO:0004536,GO:0005575,GO:0005622,GO:0005623,GO:0005634,GO:0005737,GO:0005739,GO:0006139,GO:0006259,GO:0006281,GO:0006284,GO:0006725,GO:0006807,GO:0006950,GO:0006974,GO:0008081,GO:0008150,GO:0008152,GO:0008296,GO:0008309,GO:0008311,GO:0008408,GO:0009987,GO:0016787,GO:0016788,GO:0016796,GO:0016895,GO:0017005,GO:0033554,GO:0034641,GO:…	4.2.99.18	ko:K10771	ko03410,map03410	M00296			ko00000,ko00001,ko00002,ko01000,ko03400				AP_endonuc_2
19254528	MAA_00242	655844	uroporphyrinogen decarboxylase	protein-coding	20220811	95.91	82.9687	122.14	39.072	55.3938	46.1072	441.592	-1.09354	-2.13397	0.371474	-2.94378	0.00324231	0.0373645	1.42754	yes	down	XP_007816431.2	568076.XP_007816431.1	1.12e-255	702	COG0407@1|root,KOG2872@2759|Eukaryota,38DMD@33154|Opisthokonta,3NWZ0@4751|Fungi,3QM3Q@4890|Ascomycota,215TJ@147550|Sordariomycetes,3TFRP@5125|Hypocreales,3G0RB@34397|Clavicipitaceae	4751|Fungi	H	Uroporphyrinogen decarboxylase (URO-D)	HEM12	GO:0003674,GO:0003824,GO:0004853,GO:0005575,GO:0005622,GO:0005623,GO:0005634,GO:0005737,GO:0005829,GO:0006725,GO:0006778,GO:0006779,GO:0006783,GO:0006807,GO:0008150,GO:0008152,GO:0009058,GO:0009987,GO:0016829,GO:0016830,GO:0016831,GO:0018130,GO:0019438,GO:0033013,GO:0033014,GO:0034641,GO:0042168,GO:0042440,GO:0043226,GO:0043227,GO:0043229,GO:0043231,GO:0044237,GO:0044249,GO:0044271,GO:0044424,GO:…	4.1.1.37	ko:K01599	ko00860,ko01100,ko01110,map00860,map01100,map01110	M00121	R03197,R04972	RC00872	ko00000,ko00001,ko00002,ko01000				URO-D
19254546	MAA_00260	655844	MSC1 protein	protein-coding	20220811	108.557	57.4074	108.53	162.065	182.366	224.812	843.737	1.08549	2.1221	0.365169	2.97257	0.00295319	0.0352344	1.45303	yes	up	XP_007816449.1	568076.XP_007816449.1	0	1057	29FDA@1|root,2RNIV@2759|Eukaryota,38HIW@33154|Opisthokonta,3NU2H@4751|Fungi,3QR9N@4890|Ascomycota,216HX@147550|Sordariomycetes,3TDXN@5125|Hypocreales,3G0BG@34397|Clavicipitaceae	4751|Fungi	O	Putative stress-responsive nuclear envelope protein		GO:0000003,GO:0000280,GO:0005575,GO:0005622,GO:0005623,GO:0005634,GO:0005635,GO:0005737,GO:0005739,GO:0005783,GO:0005886,GO:0006139,GO:0006259,GO:0006310,GO:0006725,GO:0006807,GO:0006996,GO:0007049,GO:0007127,GO:0007131,GO:0008150,GO:0008152,GO:0009987,GO:0012505,GO:0016020,GO:0016043,GO:0022402,GO:0022414,GO:0031967,GO:0031975,GO:0034641,GO:0035825,GO:0043170,GO:0043226,GO:0043227,GO:0043229,GO:…											Ish1
19254550	MAA_00264	655844	tRNA ligase TRL1	protein-coding	20220811	12.6464	8.17455	9.35271	86.8421	89.762	95.1521	301.93	3.12862	8.74596	0.352135	8.88471	6.40904e-19	3.96987e-16	15.4012	yes	up	XP_007816453.1	568076.XP_007816453.1	0	1589	COG5324@1|root,2QQB9@2759|Eukaryota,38NQS@33154|Opisthokonta,3NUZY@4751|Fungi,3QNAM@4890|Ascomycota,215Q6@147550|Sordariomycetes,3TFH9@5125|Hypocreales,3G1PG@34397|Clavicipitaceae	4751|Fungi	H	RNA ligase	trl1	GO:0000394,GO:0003674,GO:0003824,GO:0003972,GO:0004112,GO:0004113,GO:0005575,GO:0005622,GO:0005623,GO:0005634,GO:0005635,GO:0005637,GO:0006139,GO:0006388,GO:0006396,GO:0006399,GO:0006417,GO:0006725,GO:0006793,GO:0006796,GO:0006807,GO:0006950,GO:0008033,GO:0008081,GO:0008150,GO:0008152,GO:0008380,GO:0008452,GO:0009889,GO:0009891,GO:0009893,GO:0009987,GO:0010467,GO:0010468,GO:0010556,GO:0010557,GO:…	6.5.1.3	ko:K14679					ko00000,ko01000,ko03016				RNA_lig_T4_1,tRNA_lig_CPD,tRNA_lig_kinase
19254559	MAA_00273	655844	hypothetical protein	protein-coding	20151028	422.472	353.606	267.687	112.03	180.776	119.701	1456.27	-1.35294	-2.55432	0.387084	-3.49521	0.000473688	0.00994611	2.00235	yes	down	XP_007816462.1	568076.XP_007816462.1	1.66e-117	336	2CFCM@1|root,2SGHK@2759|Eukaryota,38TIG@33154|Opisthokonta,3PV72@4751|Fungi,3REDH@4890|Ascomycota,21K09@147550|Sordariomycetes,3TQ7Q@5125|Hypocreales,3G6UV@34397|Clavicipitaceae	4751|Fungi
19254565	MAA_00279	655844	fructose bisphosphate aldolase	protein-coding	20220811	133.496	103.458	184.695	63.2713	36.6893	49.3069	570.917	-1.15256	-2.22307	0.374136	-3.08058	0.00206598	0.0275698	1.55957	yes	down	XP_007816468.1	568076.XP_007816468.1	2.33e-261	716	COG0191@1|root,KOG4153@2759|Eukaryota,38EK5@33154|Opisthokonta,3NVQC@4751|Fungi,3QQSN@4890|Ascomycota,214J0@147550|Sordariomycetes,3TDTP@5125|Hypocreales,3G1EY@34397|Clavicipitaceae	4751|Fungi	G	Fructose-bisphosphate aldolase class-II	FBA1	GO:0003674,GO:0003824,GO:0004332,GO:0005488,GO:0005575,GO:0005618,GO:0005622,GO:0005623,GO:0005737,GO:0005739,GO:0005829,GO:0005886,GO:0005975,GO:0005996,GO:0006006,GO:0006007,GO:0006082,GO:0006090,GO:0006091,GO:0006094,GO:0006096,GO:0006139,GO:0006163,GO:0006164,GO:0006165,GO:0006725,GO:0006732,GO:0006733,GO:0006734,GO:0006735,GO:0006753,GO:0006754,GO:0006757,GO:0006793,GO:0006796,GO:0006807,GO:…	3.2.1.25,4.1.2.13	ko:K01192,ko:K01624	ko00010,ko00030,ko00051,ko00511,ko00680,ko00710,ko01100,ko01110,ko01120,ko01130,ko01200,ko01230,ko04142,map00010,map00030,map00051,map00511,map00680,map00710,map01100,map01110,map01120,map01130,map01200,map01230,map04142	M00001,M00003,M00165,M00167,M00344,M00345	R01068,R01070,R01829,R02568	RC00438,RC00439,RC00603,RC00604	ko00000,ko00001,ko00002,ko01000				F_bP_aldolase
19254567	MAA_00281	655844	mitochondrial chaperone BCS1	protein-coding	20220811	2.47892	6.51575	1.11182	14.9234	12.5821	14.9257	52.5377	2.11267	4.3249	0.626779	3.37067	0.00074985	0.0135942	1.86665	yes	up	XP_007816470.1	568076.XP_007816470.1	1.84e-238	655	COG4295@1|root,2RY8X@2759|Eukaryota,39ZW9@33154|Opisthokonta,3P1Y6@4751|Fungi,3QR2Z@4890|Ascomycota,217KP@147550|Sordariomycetes,3TR3K@5125|Hypocreales,3G5HX@34397|Clavicipitaceae	4751|Fungi	S	Uncharacterized protein conserved in bacteria (DUF2263)													DUF2263
19254615	MAA_00329	655844	DUF159 domain protein	protein-coding	20160924	6.59933	4.57567	4.35044	17.2909	19.042	15.542	67.4003	1.75968	3.38623	0.514744	3.41856	0.000629543	0.0119984	1.92087	yes	up	XP_007816518.2	568076.XP_007816518.1	3.14e-260	713	COG2135@1|root,KOG2618@2759|Eukaryota,39RJQ@33154|Opisthokonta,3NX9R@4751|Fungi,3QKHM@4890|Ascomycota,217RT@147550|Sordariomycetes,3TDY5@5125|Hypocreales,3G3BK@34397|Clavicipitaceae	4751|Fungi	S	SOS response associated peptidase (SRAP)		GO:0005575,GO:0005622,GO:0005623,GO:0005634,GO:0005737,GO:0043226,GO:0043227,GO:0043229,GO:0043231,GO:0044424,GO:0044464											SRAP
19254623	MAA_00337	655844	Cyanamide hydratase, HD-type	protein-coding	20220811	71.3267	248.927	115.475	41.8121	45.4469	57.0153	580.003	-1.5439	-2.91582	0.456956	-3.37867	0.000728372	0.0133679	1.87394	yes	down	XP_007816526.1	568076.XP_007816526.1	1.7e-182	506	28M6I@1|root,2QTPD@2759|Eukaryota,3A2D5@33154|Opisthokonta,3P32G@4751|Fungi,3QV1N@4890|Ascomycota,215UU@147550|Sordariomycetes,3THWH@5125|Hypocreales	4751|Fungi	S	Metal dependent phosphohydrolases with conserved 'HD' motif.		GO:0003674,GO:0003824,GO:0006805,GO:0006807,GO:0008150,GO:0008152,GO:0009410,GO:0009987,GO:0016829,GO:0016835,GO:0016836,GO:0018820,GO:0018890,GO:0042221,GO:0044237,GO:0050896,GO:0050898,GO:0051716,GO:0070887,GO:0071466,GO:0071704,GO:1901564	4.2.1.69	ko:K06035	ko00791,ko01120,map00791,map01120		R00778	RC00381	ko00000,ko00001,ko01000				HD
19254705	MAA_00419	655844	reverse transcriptase	protein-coding	20160924	23.9831	41.189	32.6326	11.6611	12.2737	16.1777	137.917	-1.2255	-2.33837	0.364674	-3.36054	0.00077789	0.0139327	1.85597	yes	down	XP_007816608.2	568076.XP_007816608.1	0	1387	KOG1075@1|root,KOG1075@2759|Eukaryota,39VXI@33154|Opisthokonta,3NZQB@4751|Fungi,3QSQ8@4890|Ascomycota,21FGI@147550|Sordariomycetes,3TN6P@5125|Hypocreales,3G1KP@34397|Clavicipitaceae	4751|Fungi	S	reverse transcriptase													Exo_endo_phos_2,RNase_H,RVT_1
19254712	MAA_00426	655844	transcription initiation factor TFIID, subunit TAF5	protein-coding	20220811	51.5281	59.2355	58.0597	125.904	117.902	132.951	545.58	1.11373	2.16405	0.325453	3.4221	0.00062139	0.0119041	1.9243	yes	up	XP_007816615.1	568076.XP_007816615.1	0	908	KOG0266@1|root,KOG0266@2759|Eukaryota	2759|Eukaryota	B	WD repeat-containing protein				ko:K17985	ko04137,ko04140,map04137,map04140				ko00000,ko00001,ko03029,ko04131				WD40
19254772	MAA_00486	655844	carbohydrate-binding module family 21	protein-coding	20220811	30.3558	37.8165	39.1368	12.1078	14.8747	8.29578	142.587	-1.51728	-2.8625	0.372299	-4.07543	4.59294e-05	0.00161798	2.79103	yes	down	XP_007816675.1	568076.XP_007816675.1	0	1436	KOG3986@1|root,KOG3986@2759|Eukaryota,38E1I@33154|Opisthokonta,3NZQN@4751|Fungi,3R5US@4890|Ascomycota,21QTG@147550|Sordariomycetes,3TU59@5125|Hypocreales,3FZSM@34397|Clavicipitaceae	4751|Fungi	OT	Protein phosphatase regulatory subunit Gac1	GAC1	GO:0000003,GO:0000075,GO:0000164,GO:0000278,GO:0003674,GO:0005488,GO:0005515,GO:0005575,GO:0005622,GO:0005623,GO:0005737,GO:0005975,GO:0005976,GO:0005977,GO:0005979,GO:0006073,GO:0006091,GO:0006109,GO:0006112,GO:0006950,GO:0007049,GO:0007088,GO:0007093,GO:0007094,GO:0007346,GO:0008150,GO:0008152,GO:0008287,GO:0009266,GO:0009408,GO:0009628,GO:0009889,GO:0009987,GO:0010556,GO:0010564,GO:0010639,GO:…											CBM_21
19254791	MAA_00505	655844	YL1 nuclear	protein-coding	20160813	15.8118	29.9841	23.5254	46.7403	52.3384	56.0441	224.444	1.15152	2.22148	0.3582	3.21475	0.00130557	0.0201753	1.69518	yes	up	XP_007816694.1	568076.XP_007816694.1	0	1384	2CVT4@1|root,2S4HA@2759|Eukaryota,39JMI@33154|Opisthokonta,3Q3YY@4751|Fungi,3RM2J@4890|Ascomycota,213XR@147550|Sordariomycetes,3TF32@5125|Hypocreales,3G2C7@34397|Clavicipitaceae	4751|Fungi	S	YL1 nuclear protein C-terminal domain				ko:K11664					ko00000,ko03036				YL1,YL1_C
19254802	MAA_00516	655844	Malate dehydrogenase, type 1	protein-coding	20151028	718.366	423.209	711.811	276.907	227.134	224.63	2582.06	-1.30518	-2.47114	0.337674	-3.86521	0.000110996	0.00334021	2.47623	yes	down	XP_007816705.2	568076.XP_007816705.1	1.19e-230	639	COG0039@1|root,KOG1494@2759|Eukaryota,38EX2@33154|Opisthokonta,3NWAG@4751|Fungi,3QJNJ@4890|Ascomycota,21318@147550|Sordariomycetes,3TFTJ@5125|Hypocreales,3G2EZ@34397|Clavicipitaceae	4751|Fungi	C	lactate/malate dehydrogenase, alpha/beta C-terminal domain			1.1.1.37	ko:K00026	ko00020,ko00270,ko00620,ko00630,ko00710,ko01100,ko01110,ko01120,ko01130,ko01200,map00020,map00270,map00620,map00630,map00710,map01100,map01110,map01120,map01130,map01200	M00009,M00011,M00012,M00168,M00171	R00342,R07136	RC00031	ko00000,ko00001,ko00002,ko01000				Ldh_1_C,Ldh_1_N
19254814	MAA_00528	655844	Drp1p	protein-coding	20220811	110.657	42.8306	212.536	29.1821	37.7159	32.5719	465.493	-1.81862	-3.52744	0.48888	-3.71998	0.000199237	0.00507168	2.29485	yes	down	XP_007816717.1	568076.XP_007816717.1	1.26e-247	681	KOG1441@1|root,KOG1441@2759|Eukaryota,39VMA@33154|Opisthokonta,3NWUM@4751|Fungi,3QR03@4890|Ascomycota,215RW@147550|Sordariomycetes,3TFBN@5125|Hypocreales,3G1SK@34397|Clavicipitaceae	4751|Fungi	EG	Triose-phosphate Transporter family													TPT
19254830	MAA_00544	655844	BTB/POZ-like protein	protein-coding	20160813	4.31854	0.57501	2.47106	7.66871	19.1893	15.669	49.8916	2.55298	5.86844	0.812643	3.14157	0.00168045	0.0241135	1.61774	yes	up	XP_007816733.1	568076.XP_007816733.1	1.22e-181	507	2C7HD@1|root,2SHU8@2759|Eukaryota,39RIP@33154|Opisthokonta,3NXZ7@4751|Fungi,3QN28@4890|Ascomycota,216KA@147550|Sordariomycetes,3THTQ@5125|Hypocreales,3G5KI@34397|Clavicipitaceae	4751|Fungi	S	BTB/POZ domain													BTB
19254838	MAA_00552	655844	aldose-1-epimerase	protein-coding	20220811	188.94	136.643	234.363	92.4491	55.4011	60.4578	768.254	-1.34882	-2.54703	0.375362	-3.59337	0.000326423	0.00744265	2.12827	yes	down	XP_007816741.1	568076.XP_007816741.1	2.7e-232	639	COG0676@1|root,KOG1594@2759|Eukaryota,39SA3@33154|Opisthokonta,3NX4X@4751|Fungi,3QP93@4890|Ascomycota,211Q8@147550|Sordariomycetes,3TCVI@5125|Hypocreales,3G04P@34397|Clavicipitaceae	4751|Fungi	G	Catalyzes the interconversion between the alpha and beta anomers from at least three hexose 6-phosphate sugars (Glc6P, Gal6P, and Man6P)	YMR099C	GO:0003674,GO:0003824,GO:0005575,GO:0005622,GO:0005623,GO:0005634,GO:0005737,GO:0005975,GO:0008150,GO:0008152,GO:0009987,GO:0016853,GO:0016854,GO:0016857,GO:0043226,GO:0043227,GO:0043229,GO:0043231,GO:0044237,GO:0044238,GO:0044262,GO:0044424,GO:0044464,GO:0047938,GO:0071704	5.1.3.15	ko:K01792	ko00010,ko01100,ko01110,ko01120,ko01130,map00010,map01100,map01110,map01120,map01130		R02739	RC00563	ko00000,ko00001,ko01000				Aldose_epim
19254864	MAA_00578	655844	hypothetical protein	protein-coding	20220811	34.6057	46.8058	22.5392	99.2806	89.8503	75.5837	368.665	1.35734	2.56212	0.390443	3.47641	0.000508173	0.0104633	1.98033	yes	up	XP_007816767.1	568076.XP_007816767.1	1.78e-210	582	2CMWY@1|root,2S3Z9@2759|Eukaryota,3A531@33154|Opisthokonta,3P429@4751|Fungi,3QVVQ@4890|Ascomycota,21AAX@147550|Sordariomycetes,3TEEP@5125|Hypocreales,3G1ZT@34397|Clavicipitaceae	4751|Fungi
19254886	MAA_00600	655844	serine/threonine protein kinase, AGC family	protein-coding	20220811	128.156	227.519	346.002	74.3451	54.608	44.7449	875.375	-1.85197	-3.60993	0.382136	-4.84636	1.25746e-06	8.81763e-05	4.05465	yes	down	XP_007816789.1	568076.XP_007816789.1	0	1252	KOG0583@1|root,KOG0583@2759|Eukaryota,39EJR@33154|Opisthokonta,3NW6U@4751|Fungi,3QJYT@4890|Ascomycota,215EE@147550|Sordariomycetes,3TH96@5125|Hypocreales,3G3HS@34397|Clavicipitaceae	4751|Fungi	T	Serine threonine protein kinase	TPK2	GO:0000166,GO:0001558,GO:0003674,GO:0003676,GO:0003723,GO:0003729,GO:0003824,GO:0004672,GO:0004674,GO:0004712,GO:0005488,GO:0005524,GO:0005575,GO:0005622,GO:0005623,GO:0005634,GO:0005737,GO:0006464,GO:0006468,GO:0006793,GO:0006796,GO:0006807,GO:0007154,GO:0007165,GO:0008104,GO:0008144,GO:0008150,GO:0008152,GO:0009892,GO:0009894,GO:0009895,GO:0009987,GO:0010494,GO:0010506,GO:0010507,GO:0010570,GO:…		ko:K08286					ko00000,ko01000				Pkinase
19254887	MAA_00601	655844	Amino acid transporter, transmembrane	protein-coding	20220811	20.9427	11.3318	29.0301	7.93525	4.37028	5.17278	78.7829	-1.63201	-3.09945	0.476666	-3.4238	0.000617512	0.0118911	1.92478	yes	down	XP_007816790.1	568076.XP_007816790.1	0	1327	COG0814@1|root,KOG1303@2759|Eukaryota,39JAJ@33154|Opisthokonta,3NV48@4751|Fungi,3QNI9@4890|Ascomycota,213Z1@147550|Sordariomycetes,3TFGZ@5125|Hypocreales,3G1DM@34397|Clavicipitaceae	4751|Fungi	E	Transmembrane amino acid transporter protein		GO:0000322,GO:0000323,GO:0000324,GO:0000329,GO:0003333,GO:0003674,GO:0005215,GO:0005302,GO:0005342,GO:0005575,GO:0005622,GO:0005623,GO:0005737,GO:0005773,GO:0005774,GO:0006810,GO:0006811,GO:0006812,GO:0006820,GO:0006855,GO:0006865,GO:0006868,GO:0007034,GO:0008150,GO:0008324,GO:0008509,GO:0008514,GO:0015075,GO:0015171,GO:0015173,GO:0015175,GO:0015179,GO:0015186,GO:0015188,GO:0015238,GO:0015318,GO:…		ko:K15015	ko04721,ko04723,ko04727,ko05032,ko05033,map04721,map04723,map04727,map05032,map05033				ko00000,ko00001,ko02000	2.A.18.5		iMM904.YJR001W	Aa_trans
19254922	MAA_00636	655844	Cellular retinaldehyde-binding/triple function	protein-coding	20220811	43.3067	8.44109	21.3508	6.34413	3.77606	2.16535	85.3841	-2.64895	-6.27212	0.607142	-4.36299	1.28299e-05	0.00060431	3.21874	yes	down	XP_007816825.1	568076.XP_007816825.1	0	1013	KOG1470@1|root,KOG1470@2759|Eukaryota,38EHR@33154|Opisthokonta,3NTVK@4751|Fungi,3QM5E@4890|Ascomycota,21MHQ@147550|Sordariomycetes,3TV5P@5125|Hypocreales,3G6BA@34397|Clavicipitaceae	4751|Fungi	I	CRAL TRIO domain protein	CSR1	GO:0003674,GO:0005215,GO:0005319,GO:0005548,GO:0005575,GO:0005622,GO:0005623,GO:0005628,GO:0005737,GO:0005739,GO:0005768,GO:0005811,GO:0005829,GO:0006629,GO:0006644,GO:0006650,GO:0006793,GO:0006796,GO:0006810,GO:0006811,GO:0006820,GO:0006869,GO:0006892,GO:0006893,GO:0008104,GO:0008150,GO:0008152,GO:0008526,GO:0009889,GO:0009890,GO:0009891,GO:0009892,GO:0009893,GO:0009987,GO:0010562,GO:0010563,GO:…											CRAL_TRIO,CRAL_TRIO_N
19254953	MAA_00667	655844	Chitin synthesis regulation, Congo red resistance, RCR protein	protein-coding	20220811	103.187	63.4874	18.5103	189.418	152.679	175.098	702.38	1.47981	2.78913	0.519415	2.849	0.00438568	0.0459137	1.33806	yes	up	XP_007816856.2	92637.XP_007813741.1	2.9e-90	290	COG0790@1|root,KOG1550@2759|Eukaryota,38DKP@33154|Opisthokonta,3NYAN@4751|Fungi,3QNXD@4890|Ascomycota,211I4@147550|Sordariomycetes,3TDQD@5125|Hypocreales,3G25M@34397|Clavicipitaceae	4751|Fungi	MOT	Sel1-like repeats.	HRD3	GO:0000151,GO:0000153,GO:0000835,GO:0000836,GO:0000838,GO:0000839,GO:0005575,GO:0005622,GO:0005623,GO:0005737,GO:0005783,GO:0005788,GO:0005789,GO:0006508,GO:0006511,GO:0006807,GO:0006810,GO:0006886,GO:0006950,GO:0008104,GO:0008150,GO:0008152,GO:0009056,GO:0009057,GO:0009987,GO:0010033,GO:0010243,GO:0010498,GO:0012505,GO:0015031,GO:0015833,GO:0016020,GO:0019538,GO:0019941,GO:0030163,GO:0030433,GO:…		ko:K14023,ko:K14026	ko04141,map04141	M00403			ko00000,ko00001,ko00002				Sel1
19254954	MAA_00668	655844	hypothetical protein	protein-coding	20220811	112.792	603.937	250.408	125.908	54.2892	51.6873	1199.02	-2.14218	-4.41429	0.532479	-4.02303	5.74535e-05	0.00197709	2.70397	yes	down	XP_007816857.1	568076.XP_007816857.1	5.2e-166	464	2E3MK@1|root,2SANZ@2759|Eukaryota,3AAMK@33154|Opisthokonta,3P5HJ@4751|Fungi,3QVGV@4890|Ascomycota,21AKM@147550|Sordariomycetes,3TIUC@5125|Hypocreales,3G41P@34397|Clavicipitaceae	4751|Fungi
19254979	MAA_00693	655844	RNA recognition motif domain protein	protein-coding	20220811	9.733	13.7069	8.79995	22.938	27.395	22.2186	104.791	1.20112	2.29918	0.372833	3.22161	0.00127474	0.019856	1.70211	yes	up	XP_007816882.1	568076.XP_007816882.1	0	1586	KOG0110@1|root,KOG0110@2759|Eukaryota,38IY3@33154|Opisthokonta,3NU06@4751|Fungi,3QK72@4890|Ascomycota,212X7@147550|Sordariomycetes,3THDJ@5125|Hypocreales,3G1KT@34397|Clavicipitaceae	4751|Fungi	A	Pfam:RRM_u2	MRD1	GO:0000028,GO:0000447,GO:0000460,GO:0000462,GO:0000466,GO:0000469,GO:0000472,GO:0000478,GO:0000479,GO:0000480,GO:0000966,GO:0000967,GO:0003674,GO:0003676,GO:0003723,GO:0003729,GO:0005488,GO:0005575,GO:0005622,GO:0005623,GO:0005634,GO:0005730,GO:0006139,GO:0006364,GO:0006396,GO:0006725,GO:0006807,GO:0006996,GO:0008150,GO:0008152,GO:0009987,GO:0010467,GO:0016043,GO:0016070,GO:0016072,GO:0019843,GO:…		ko:K09448,ko:K14787	ko04011,ko04390,ko04391,ko04392,map04011,map04390,map04391,map04392	M00683			ko00000,ko00001,ko00002,ko03000,ko03009				RRM_1
19254994	MAA_00708	655844	UTP-glucose-1-phosphate uridylyltransferase	protein-coding	20220811	21.9151	20.8186	22.9545	100.756	84.1297	82.9462	333.52	2.11854	4.34255	0.337747	6.27257	3.55131e-10	6.28498e-08	7.2017	yes	up	XP_007816897.1	568076.XP_007816897.1	0	988	COG4284@1|root,KOG2388@2759|Eukaryota,38G4Q@33154|Opisthokonta,3NVWY@4751|Fungi,3QMTW@4890|Ascomycota,211HE@147550|Sordariomycetes,3TEFN@5125|Hypocreales,3G0JH@34397|Clavicipitaceae	4751|Fungi	M	UTP--glucose-1-phosphate uridylyltransferase	UAP1	GO:0003674,GO:0003824,GO:0003977,GO:0005575,GO:0005622,GO:0005623,GO:0005634,GO:0005737,GO:0005829,GO:0006040,GO:0006047,GO:0006048,GO:0006139,GO:0006725,GO:0006793,GO:0006807,GO:0008150,GO:0008152,GO:0009058,GO:0009225,GO:0009226,GO:0009987,GO:0016740,GO:0016772,GO:0016779,GO:0018130,GO:0019438,GO:0034641,GO:0034654,GO:0043226,GO:0043227,GO:0043229,GO:0043231,GO:0044237,GO:0044238,GO:0044249,GO:…	2.7.7.23,2.7.7.83	ko:K00972	ko00520,ko01100,ko01130,map00520,map01100,map01130	M00361,M00362	R00416	RC00002	ko00000,ko00001,ko00002,ko01000				UDPGP
19254998	MAA_00712	655844	nuclear elongation and deformation protein 1	protein-coding	20220811	30.5923	58.513	76.8991	20.0173	19.4537	17.5179	222.993	-1.57185	-2.97285	0.410294	-3.83103	0.000127609	0.00366223	2.43625	yes	down	XP_007816901.1	568076.XP_007816901.1	0	1432	COG5083@1|root,KOG2116@2759|Eukaryota,38BJ2@33154|Opisthokonta,3NVUI@4751|Fungi,3QN2C@4890|Ascomycota,215UM@147550|Sordariomycetes,3TDHA@5125|Hypocreales,3G16I@34397|Clavicipitaceae	4751|Fungi	IN	LNS2	ned1	GO:0000287,GO:0001067,GO:0003674,GO:0003676,GO:0003677,GO:0003712,GO:0003713,GO:0003824,GO:0005488,GO:0005575,GO:0005622,GO:0005623,GO:0005634,GO:0005635,GO:0005737,GO:0005773,GO:0005811,GO:0005829,GO:0006082,GO:0006091,GO:0006276,GO:0006355,GO:0006357,GO:0006629,GO:0006631,GO:0006638,GO:0006639,GO:0006641,GO:0006644,GO:0006793,GO:0006796,GO:0006996,GO:0006997,GO:0006998,GO:0007029,GO:0007033,GO:…	3.1.3.4	ko:K15728	ko00561,ko00564,ko01100,ko01110,map00561,map00564,map01100,map01110		R02239	RC00017	ko00000,ko00001,ko01000,ko01009				LNS2,Lipin_N,Lipin_mid
19255010	MAA_00724	655844	succinate semialdehyde dehydrogenase	protein-coding	20151028	123.252	49.8085	93.8701	44.6588	31.3015	36.7268	379.618	-1.18603	-2.27525	0.409692	-2.89492	0.00379249	0.0413564	1.38346	yes	down	XP_007816913.1	568076.XP_007816913.1	0	990	COG1012@1|root,KOG2451@2759|Eukaryota,38D8C@33154|Opisthokonta,3NVW2@4751|Fungi,3QNK0@4890|Ascomycota,2184G@147550|Sordariomycetes,3TE2Y@5125|Hypocreales,3G0K7@34397|Clavicipitaceae	4751|Fungi	C	Succinate-semialdehyde dehydrogenase NADP	UGA2	GO:0000166,GO:0001505,GO:0003674,GO:0003824,GO:0004777,GO:0005488,GO:0005575,GO:0005622,GO:0005623,GO:0005737,GO:0005739,GO:0006082,GO:0006105,GO:0006520,GO:0006536,GO:0006538,GO:0006540,GO:0006807,GO:0006950,GO:0006979,GO:0008150,GO:0008152,GO:0009013,GO:0009056,GO:0009063,GO:0009064,GO:0009065,GO:0009448,GO:0009450,GO:0009987,GO:0016054,GO:0016491,GO:0016620,GO:0016903,GO:0017144,GO:0019752,GO:…	1.2.1.16,1.2.1.20,1.2.1.79	ko:K00135	ko00250,ko00310,ko00350,ko00650,ko00760,ko01100,ko01120,map00250,map00310,map00350,map00650,map00760,map01100,map01120	M00027	R00713,R00714,R02401	RC00080	ko00000,ko00001,ko00002,ko01000				Aldedh
19255014	MAA_00728	655844	SUR7 protein	protein-coding	20220811	112.344	252.212	159.471	565.267	547.648	599.061	2236	1.68399	3.21315	0.358156	4.70183	2.57841e-06	0.000161053	3.79303	yes	up	XP_007816917.1	568076.XP_007816917.1	8.45e-238	654	28IZC@1|root,2QRB5@2759|Eukaryota,39ZE6@33154|Opisthokonta,3P1BV@4751|Fungi,3QPPJ@4890|Ascomycota,213P2@147550|Sordariomycetes,3TFC7@5125|Hypocreales,3FZUY@34397|Clavicipitaceae	4751|Fungi	S	SUR7/PalI family													SUR7
19255017	MAA_00731	655844	L-arabinitol 4-dehydrogenase	protein-coding	20220811	27.487	22.4455	42.5268	10.8409	10.2544	11.5844	125.139	-1.35577	-2.55933	0.463441	-2.92543	0.00343978	0.0390283	1.40862	yes	down	XP_007816920.1	568076.XP_007816920.1	6.04e-272	743	COG1063@1|root,KOG0024@2759|Eukaryota,38BYX@33154|Opisthokonta,3NUZ0@4751|Fungi,3QMAG@4890|Ascomycota,2120H@147550|Sordariomycetes,3THI2@5125|Hypocreales,3G0ZY@34397|Clavicipitaceae	4751|Fungi	Q	Alcohol dehydrogenase GroES-like domain	lad1	GO:0003674,GO:0003824,GO:0005975,GO:0006066,GO:0006793,GO:0006796,GO:0008150,GO:0008152,GO:0009056,GO:0009058,GO:0009987,GO:0016052,GO:0016491,GO:0016614,GO:0016616,GO:0019400,GO:0019405,GO:0019519,GO:0019527,GO:0019637,GO:0019697,GO:0019751,GO:0044237,GO:0044238,GO:0044248,GO:0044262,GO:0044275,GO:0044281,GO:0044282,GO:0046164,GO:0046174,GO:0050019,GO:0051160,GO:0051164,GO:0051167,GO:0055114,GO:…	1.1.1.14	ko:K00008	ko00040,ko00051,ko01100,map00040,map00051,map01100	M00014	R00875,R01896	RC00085,RC00102	ko00000,ko00001,ko00002,ko01000				ADH_N,ADH_zinc_N
19255027	MAA_00741	655844	multidrug resistance-associated protein	protein-coding	20220811	5.17565	4.65907	17.3588	45.9415	48.9627	42.6768	164.775	2.39633	5.26463	0.46273	5.17868	2.2346e-07	2.1025e-05	4.67726	yes	up	XP_007816930.1	568076.XP_007816930.1	0	2993	COG1132@1|root,KOG0054@2759|Eukaryota,39MJG@33154|Opisthokonta,3NXE6@4751|Fungi,3QN9U@4890|Ascomycota,211XI@147550|Sordariomycetes,3TGVI@5125|Hypocreales,3G2Q2@34397|Clavicipitaceae	4751|Fungi	Q	ABC transporter transmembrane region													ABC_membrane,ABC_tran
19255029	MAA_00743	655844	ABC1 domain containing protein	protein-coding	20220811	22.2018	17.2342	21.9567	5.50739	7.22574	6.32755	80.4534	-1.6298	-3.0947	0.454047	-3.5895	0.000331316	0.00753111	2.12314	yes	down	XP_007816932.1	568076.XP_007816932.1	1.47e-303	829	2E8KC@1|root,2SF29@2759|Eukaryota,39YP2@33154|Opisthokonta,3NU91@4751|Fungi,3QQS8@4890|Ascomycota,218UK@147550|Sordariomycetes,3TD95@5125|Hypocreales,3G1EJ@34397|Clavicipitaceae	4751|Fungi	S	DNA polymerase Ligase (LigD)													LigD_N
19255041	MAA_00755	655844	hypothetical protein	protein-coding	20220811	10.0035	8.89375	8.58129	19.4881	20.9466	28.0572	95.9704	1.26267	2.39939	0.405853	3.11115	0.00186359	0.0256995	1.59007	yes	up	XP_007816944.1	568076.XP_007816944.1	0	984	29G2H@1|root,2RP8H@2759|Eukaryota,39KXT@33154|Opisthokonta,3NUA5@4751|Fungi,3QKZJ@4890|Ascomycota,2168X@147550|Sordariomycetes,3TE2U@5125|Hypocreales,3G0ZD@34397|Clavicipitaceae	4751|Fungi	S	Prefoldin subunit				ko:K17560					ko00000,ko01009				DUF3835,Prefoldin_3
19255042	MAA_00756	655844	DUF636 domain protein	protein-coding	20220811	11.8211	8.93353	5.63761	34.5988	37.824	31.8076	130.623	1.97499	3.93126	0.467822	4.22167	2.42495e-05	0.000979602	3.00895	yes	up	XP_007816945.1	568076.XP_007816945.1	2.65e-274	748	2BDUH@1|root,2SH4K@2759|Eukaryota,3AGZV@33154|Opisthokonta,3PA3D@4751|Fungi,3QPHF@4890|Ascomycota,214AY@147550|Sordariomycetes,3THXE@5125|Hypocreales,3G53M@34397|Clavicipitaceae	4751|Fungi	S	Glutathione-dependent formaldehyde-activating enzyme													GFA
19255071	MAA_00785	655844	annexin ANXC4	protein-coding	20160813	16.5499	29.667	16.4978	35.5581	57.251	49.8724	205.396	1.13167	2.19112	0.380031	2.97783	0.002903	0.0349159	1.45698	yes	up	XP_007816974.1	568076.XP_007816974.1	0	1474	KOG0819@1|root,KOG0819@2759|Eukaryota,39T1M@33154|Opisthokonta,3NYGN@4751|Fungi,3QQDZ@4890|Ascomycota,212F6@147550|Sordariomycetes,3TDQM@5125|Hypocreales,3G2DV@34397|Clavicipitaceae	4751|Fungi	U	Annexin repeats													Annexin
19255124	MAA_00838	655844	Transaldolase	protein-coding	20211106	371.261	982.9	824.991	279.619	234.776	190.097	2883.64	-1.54746	-2.92302	0.387255	-3.99597	6.44287e-05	0.00216829	2.66388	yes	down	XP_007817027.2	568076.XP_007817027.1	1.42e-215	596	COG0176@1|root,KOG2772@2759|Eukaryota,38BFF@33154|Opisthokonta,3NUE1@4751|Fungi,3QK4H@4890|Ascomycota,2162N@147550|Sordariomycetes,3TDR1@5125|Hypocreales,3G29J@34397|Clavicipitaceae	4751|Fungi	H	Transaldolase is important for the balance of metabolites in the pentose-phosphate pathway	TAL1	GO:0001300,GO:0003674,GO:0003824,GO:0004801,GO:0005575,GO:0005622,GO:0005623,GO:0005634,GO:0005654,GO:0005737,GO:0005829,GO:0005975,GO:0005996,GO:0005997,GO:0005999,GO:0006081,GO:0006098,GO:0006139,GO:0006725,GO:0006732,GO:0006733,GO:0006739,GO:0006753,GO:0006793,GO:0006796,GO:0006807,GO:0006950,GO:0006979,GO:0007154,GO:0007165,GO:0007166,GO:0007568,GO:0007569,GO:0008150,GO:0008152,GO:0009052,GO:…	2.2.1.2	ko:K00616	ko00030,ko01100,ko01110,ko01120,ko01130,ko01200,ko01230,map00030,map01100,map01110,map01120,map01130,map01200,map01230	M00004,M00007	R01827	RC00439,RC00604	ko00000,ko00001,ko00002,ko01000				TAL_FSA
19255128	MAA_00842	655844	RTA1 like protein	protein-coding	20160813	12.9025	13.9126	10.988	55.186	30.9598	39.2413	163.19	1.88829	3.70196	0.45278	4.17043	3.0402e-05	0.00116484	2.93374	yes	up	XP_007817031.1	568076.XP_007817031.1	1.79e-243	669	2CN6G@1|root,2QU4U@2759|Eukaryota,39V42@33154|Opisthokonta,3NZUX@4751|Fungi,3RKZJ@4890|Ascomycota,218BC@147550|Sordariomycetes,3TKEN@5125|Hypocreales,3G3TE@34397|Clavicipitaceae	4751|Fungi	S	RTA1 like protein													RTA1
19255131	MAA_00845	655844	myosin-11-like protein	protein-coding	20220811	3.74125	3.87647	8.42954	1.72651	1.85147	1.85347	21.4787	-1.6622	-3.16499	0.480073	-3.46239	0.000535397	0.0107848	1.96719	yes	down	XP_007817034.1	568076.XP_007817034.1	0	4067	COG5022@1|root,KOG0161@2759|Eukaryota,38CVC@33154|Opisthokonta,3NV0C@4751|Fungi,3QJSF@4890|Ascomycota,214TS@147550|Sordariomycetes,3TD9J@5125|Hypocreales,3G257@34397|Clavicipitaceae	4751|Fungi	Z	Belongs to the TRAFAC class myosin-kinesin ATPase superfamily. Myosin family	MYO1	GO:0000131,GO:0000146,GO:0000166,GO:0000278,GO:0000281,GO:0000910,GO:0000912,GO:0000915,GO:0000916,GO:0000920,GO:0003674,GO:0003774,GO:0003824,GO:0005488,GO:0005524,GO:0005575,GO:0005622,GO:0005623,GO:0005737,GO:0005826,GO:0005856,GO:0005933,GO:0005935,GO:0005938,GO:0005940,GO:0006810,GO:0006928,GO:0006996,GO:0007010,GO:0007015,GO:0007017,GO:0007018,GO:0007049,GO:0007097,GO:0008144,GO:0008150,GO:…		ko:K10352	ko04530,map04530				ko00000,ko00001,ko04147,ko04812				Myosin_N,Myosin_head,Myosin_tail_1
19255135	MAA_00849	655844	phosphatidylinositol 3	protein-coding	20220808	7.21437	6.40839	12.1367	2.12665	3.47087	2.29327	33.6502	-1.64824	-3.13451	0.582006	-2.832	0.00462582	0.0476229	1.32218	yes	down	XP_007817038.2	568076.XP_007817038.1	0	1032	COG0443@1|root,COG5032@1|root,KOG0101@2759|Eukaryota,KOG0890@2759|Eukaryota,38GMR@33154|Opisthokonta,3NVRB@4751|Fungi,3QKPD@4890|Ascomycota,213QZ@147550|Sordariomycetes,3TEBV@5125|Hypocreales,3G5MF@34397|Clavicipitaceae	4751|Fungi	BDLT	UME (NUC010) domain	MEC1	GO:0000003,GO:0000075,GO:0000076,GO:0000077,GO:0000228,GO:0000278,GO:0000280,GO:0000722,GO:0000723,GO:0000781,GO:0000785,GO:0000790,GO:0000792,GO:0003674,GO:0003824,GO:0004672,GO:0004674,GO:0005575,GO:0005622,GO:0005623,GO:0005634,GO:0005694,GO:0005730,GO:0005737,GO:0005739,GO:0006139,GO:0006259,GO:0006260,GO:0006275,GO:0006281,GO:0006282,GO:0006310,GO:0006312,GO:0006325,GO:0006464,GO:0006468,GO:…	2.7.11.1	ko:K02543,ko:K06640	ko03460,ko04110,ko04111,ko04113,ko04115,ko04214,ko04218,ko05165,ko05166,map03460,map04110,map04111,map04113,map04115,map04214,map04218,map05165,map05166	M00691			ko00000,ko00001,ko00002,ko01000,ko01001,ko03400				FAT,FATC,PI3_PI4_kinase,UME,zf-PARP
19255193	MAA_00907	655844	Transcription factor, fungi	protein-coding	20160325	6.99076	10.7283	8.26955	3.4734	2.14681	2.51442	34.1232	-1.57012	-2.96929	0.487397	-3.22144	0.0012755	0.019856	1.70211	yes	down	XP_007817096.2	568076.XP_007817096.1	0	1741	2CUHU@1|root,2RMHE@2759|Eukaryota,39YWH@33154|Opisthokonta,3P0FZ@4751|Fungi,3QRWE@4890|Ascomycota,21946@147550|Sordariomycetes,3TDP3@5125|Hypocreales,3G1GM@34397|Clavicipitaceae	4751|Fungi	L	c6 transcription factor													Fungal_trans,Rieske,Ring_hydroxyl_A,Zn_clus
19255205	MAA_00919	655844	transposase	protein-coding	20160924	43.0666	124.684	75.2329	34.0099	30.0439	29.8021	336.839	-1.35383	-2.5559	0.398722	-3.39543	0.000685216	0.0128073	1.89254	yes	down	XP_007817108.2	568076.XP_007817108.1	0	1519	2CNE1@1|root,2QVJ3@2759|Eukaryota,39SZA@33154|Opisthokonta,3PN9N@4751|Fungi,3R28N@4890|Ascomycota,217X0@147550|Sordariomycetes,3TT4W@5125|Hypocreales,3G6P9@34397|Clavicipitaceae	4751|Fungi	S	MULE transposase domain protein													MULE
19255306	MAA_01020	655844	Globin, subset	protein-coding	20220811	208.238	250.254	121.812	90.2183	91.6956	51.0336	813.251	-1.24145	-2.36435	0.424794	-2.92247	0.00347271	0.039229	1.40639	yes	down	XP_007817209.1	568076.XP_007817209.1	4.03e-301	821	KOG3378@1|root,KOG3378@2759|Eukaryota,39SRH@33154|Opisthokonta,3NWBB@4751|Fungi,3QPQU@4890|Ascomycota,213PP@147550|Sordariomycetes,3TH6Y@5125|Hypocreales,3G1FH@34397|Clavicipitaceae	4751|Fungi	C	Globin			1.14.12.17	ko:K05916	ko05132,map05132				ko00000,ko00001,ko01000				FAD_binding_6,Globin,NAD_binding_1
19255309	MAA_01023	655844	mitochondrial 2-methylisocitrate lyase	protein-coding	20220811	146.55	301.467	342.627	106.941	63.9527	60.432	1021.97	-1.57252	-2.97424	0.361525	-4.34969	1.36332e-05	0.00062553	3.20375	yes	down	XP_007817212.1	568076.XP_007817212.1	0	1185	COG2513@1|root,KOG1260@2759|Eukaryota,38CWA@33154|Opisthokonta,3NU9G@4751|Fungi,3QMNU@4890|Ascomycota,213N5@147550|Sordariomycetes,3TGVG@5125|Hypocreales,3G14A@34397|Clavicipitaceae	4751|Fungi	C	Belongs to the isocitrate lyase PEP mutase superfamily. Isocitrate lyase family	ICL2	GO:0003674,GO:0003824,GO:0005575,GO:0005622,GO:0005623,GO:0005737,GO:0005739,GO:0005759,GO:0006082,GO:0006629,GO:0006631,GO:0008150,GO:0008152,GO:0009056,GO:0009062,GO:0009987,GO:0016042,GO:0016054,GO:0016829,GO:0016830,GO:0016833,GO:0016999,GO:0017001,GO:0017144,GO:0019541,GO:0019543,GO:0019626,GO:0019629,GO:0019752,GO:0031974,GO:0032787,GO:0042737,GO:0043226,GO:0043227,GO:0043229,GO:0043231,GO:…	4.1.3.1	ko:K01637	ko00630,ko01100,ko01110,ko01120,ko01200,map00630,map01100,map01110,map01120,map01200	M00012	R00479	RC00311,RC00313	ko00000,ko00001,ko00002,ko01000				ICL
19255321	MAA_01035	655844	peptidase C65 Otubain	protein-coding	20220811	27.5135	19.9213	47.1003	11.5916	10.1375	9.45125	125.715	-1.47701	-2.78371	0.446808	-3.30569	0.000947426	0.0160781	1.79376	yes	down	XP_007817224.2	568076.XP_007817224.1	0	989	KOG3991@1|root,KOG3991@2759|Eukaryota,38D99@33154|Opisthokonta,3NZ2J@4751|Fungi,3QMGR@4890|Ascomycota,215FE@147550|Sordariomycetes,3TFI9@5125|Hypocreales,3G14J@34397|Clavicipitaceae	4751|Fungi	O	Peptidase C65 Otubain			3.4.19.12	ko:K09602					ko00000,ko01000,ko01002,ko04121				Peptidase_C65
19255366	MAA_01080	655844	NADP-dependent leukotriene B4 12-hydroxydehydrogenase	protein-coding	20220811	62.1605	568.495	139.502	58.24	45.6506	39.8088	913.857	-2.40639	-5.30147	0.576278	-4.17575	2.97003e-05	0.0011498	2.93938	yes	down	XP_007817269.1	568076.XP_007817269.1	5.19e-251	688	COG2130@1|root,KOG1196@2759|Eukaryota,39AU4@33154|Opisthokonta,3NVQ4@4751|Fungi,3RH2K@4890|Ascomycota,21K5D@147550|Sordariomycetes,3TVCP@5125|Hypocreales,3G5B2@34397|Clavicipitaceae	4751|Fungi	S	NADP-dependent leukotriene B4 12-hydroxydehydrogenase				ko:K07119					ko00000				ADH_N_2,ADH_zinc_N
19255429	MAA_01143	655844	ku70 protein	protein-coding	20220811	25.9671	13.5366	31.0663	49.8382	57.0874	67.6964	245.192	1.34692	2.54369	0.399819	3.36883	0.000754885	0.0136522	1.8648	yes	up	XP_007817332.1	568076.XP_007817332.1	0	1261	KOG2327@1|root,KOG2327@2759|Eukaryota,38BYP@33154|Opisthokonta,3NW54@4751|Fungi,3QMGS@4890|Ascomycota,215T7@147550|Sordariomycetes,3TGEI@5125|Hypocreales,3G2MF@34397|Clavicipitaceae	4751|Fungi	L	Ku70 and Ku80 are 70kDa and 80kDa subunits of the Lupus Ku autoantigen	KU70	GO:0000018,GO:0000019,GO:0000228,GO:0000723,GO:0000724,GO:0000725,GO:0000726,GO:0000727,GO:0000781,GO:0000784,GO:0000785,GO:0000790,GO:0000792,GO:0003674,GO:0003676,GO:0003677,GO:0003684,GO:0003723,GO:0005488,GO:0005575,GO:0005622,GO:0005623,GO:0005634,GO:0005635,GO:0005694,GO:0005720,GO:0005724,GO:0006139,GO:0006259,GO:0006275,GO:0006281,GO:0006302,GO:0006303,GO:0006310,GO:0006325,GO:0006333,GO:…		ko:K10884	ko03450,map03450	M00297			ko00000,ko00001,ko00002,ko03041,ko03400				Ku,Ku_C,Ku_N,SAP
19255434	MAA_01148	655844	hypothetical protein	protein-coding	20220811	88.3705	102.026	56.2229	25.1305	24.1278	13.8068	309.685	-1.90878	-3.75492	0.43254	-4.41296	1.01967e-05	0.000519126	3.28473	yes	down	XP_007817337.1	568076.XP_007817337.1	4.71e-134	385	2E3XY@1|root,2SAXD@2759|Eukaryota,3A6KW@33154|Opisthokonta,3P6EM@4751|Fungi,3QW5W@4890|Ascomycota,219U2@147550|Sordariomycetes,3TI69@5125|Hypocreales,3G007@34397|Clavicipitaceae	4751|Fungi
19255437	MAA_01151	655844	zn 2cys6 transcription factor	protein-coding	20220811	22.8557	26.9617	10.9252	57.3902	46.6042	51.7127	216.45	1.38828	2.61767	0.469186	2.95892	0.00308724	0.0364085	1.4388	yes	up	XP_007817340.1	568076.XP_007817340.1	1.58e-197	546	2CYKZ@1|root,2S535@2759|Eukaryota,3A2G2@33154|Opisthokonta,3P75I@4751|Fungi,3RNM3@4890|Ascomycota,21SDJ@147550|Sordariomycetes,3TUYQ@5125|Hypocreales,3G2ZU@34397|Clavicipitaceae	4751|Fungi	S	Pyridoxamine 5'-phosphate oxidase			1.4.3.5	ko:K00275	ko00750,ko01100,ko01120,map00750,map01100,map01120	M00124	R00277,R00278,R01710,R01711	RC00048,RC00116	ko00000,ko00001,ko00002,ko01000				Pyridox_oxase_2
19255455	MAA_01169	655844	glucan 1,3-beta-glucosidase	protein-coding	20160813	119.069	156.836	128.556	251.424	248.015	277.27	1181.17	1.04706	2.06632	0.312907	3.34625	0.000819135	0.0143934	1.84184	yes	up	XP_007817358.1	568076.XP_007817358.1	4.06e-288	798	COG5309@1|root,2SI3D@2759|Eukaryota,38KPK@33154|Opisthokonta,3NYGC@4751|Fungi,3QPBE@4890|Ascomycota,213TW@147550|Sordariomycetes,3TCRA@5125|Hypocreales,3G0KT@34397|Clavicipitaceae	4751|Fungi	O	GPI-anchored cell wall beta-1,3-endoglucanase EglC	eglC	GO:0003674,GO:0003824,GO:0005975,GO:0008150,GO:0008152,GO:0016740,GO:0016757,GO:0016787,GO:0016798,GO:0044238,GO:0071704	3.2.1.39	ko:K01199	ko00500,map00500		R00308	RC00467	ko00000,ko00001,ko00537,ko01000		GH17		Glyco_hydro_17
19255457	MAA_01171	655844	hamartin	protein-coding	20220811	51.3342	32.4354	45.0587	13.94	12.1416	11.9447	166.855	-1.72872	-3.31434	0.357395	-4.837	1.31815e-06	9.15684e-05	4.03825	yes	down	XP_007817360.1	568076.XP_007817360.1	0	1824	2CP4E@1|root,2R01W@2759|Eukaryota,39J7F@33154|Opisthokonta,3NW14@4751|Fungi,3QKUE@4890|Ascomycota,211MQ@147550|Sordariomycetes,3TEUS@5125|Hypocreales,3G0ZC@34397|Clavicipitaceae	4751|Fungi	S	Hamartin protein		GO:0005575,GO:0005622,GO:0005623,GO:0005737,GO:0005829,GO:0007346,GO:0008150,GO:0009966,GO:0009968,GO:0010564,GO:0010646,GO:0010648,GO:0010948,GO:0010958,GO:0010963,GO:0023051,GO:0023052,GO:0023057,GO:0032006,GO:0032007,GO:0032879,GO:0032890,GO:0032892,GO:0032956,GO:0032970,GO:0032991,GO:0033043,GO:0033596,GO:0034762,GO:0034764,GO:0034765,GO:0034767,GO:0043087,GO:0043269,GO:0043270,GO:0044070,GO:…											Hamartin
19255458	MAA_01172	655844	ThiJ/PfpI family protein	protein-coding	20220811	1173.43	703.361	889.16	244.499	218.646	163.374	3392.47	-2.07628	-4.21718	0.353106	-5.88004	4.10171e-09	5.86308e-07	6.23187	yes	down	XP_007817361.1	568076.XP_007817361.1	6.62e-199	552	2E1JD@1|root,2S8W8@2759|Eukaryota,39SQV@33154|Opisthokonta,3NVBM@4751|Fungi,3QSUW@4890|Ascomycota,213JE@147550|Sordariomycetes,3TCQR@5125|Hypocreales,3G3D3@34397|Clavicipitaceae	4751|Fungi	S	DJ-1/PfpI family													DJ-1_PfpI
19255504	MAA_01218	655844	fermentation associated protein	protein-coding	20220811	3.63617	8.7471	7.62277	3.37395	1.81109	2.25627	27.4474	-1.3648	-2.5754	0.432384	-3.15644	0.00159707	0.0232766	1.63308	yes	down	XP_007817407.1	568076.XP_007817407.1	0	6210	KOG3596@1|root,KOG3596@2759|Eukaryota,38BJU@33154|Opisthokonta,3NVH8@4751|Fungi,3QJTG@4890|Ascomycota,211CA@147550|Sordariomycetes,3TF40@5125|Hypocreales,3G2PT@34397|Clavicipitaceae	4751|Fungi	S	Fermentation associated protein	CSF1	GO:0005575,GO:0005622,GO:0005623,GO:0005737,GO:0005739,GO:0006091,GO:0006113,GO:0006807,GO:0008150,GO:0008152,GO:0009987,GO:0010467,GO:0015980,GO:0019538,GO:0043170,GO:0043226,GO:0043227,GO:0043229,GO:0043231,GO:0044237,GO:0044238,GO:0044424,GO:0044444,GO:0044464,GO:0051604,GO:0055114,GO:0071704,GO:1901564
19255505	MAA_01219	655844	elongation factor 2	protein-coding	20220811	676.6	1193.44	1699.69	432.213	381.308	388.559	4771.81	-1.36173	-2.56993	0.333604	-4.08187	4.46748e-05	0.00158884	2.79892	yes	down	XP_007817408.1	568076.XP_007817408.1	0	1660	COG0480@1|root,KOG0469@2759|Eukaryota,38CUM@33154|Opisthokonta,3NW98@4751|Fungi,3QKTN@4890|Ascomycota,212RT@147550|Sordariomycetes,3TCW3@5125|Hypocreales,3G0PR@34397|Clavicipitaceae	4751|Fungi	J	Elongation factor G, domain IV	EFT2	GO:0000166,GO:0001882,GO:0001883,GO:0002181,GO:0002182,GO:0003674,GO:0003676,GO:0003723,GO:0003746,GO:0003824,GO:0003924,GO:0005488,GO:0005525,GO:0005575,GO:0005618,GO:0005622,GO:0005623,GO:0005737,GO:0005829,GO:0005840,GO:0005886,GO:0006412,GO:0006414,GO:0006417,GO:0006448,GO:0006518,GO:0006807,GO:0008135,GO:0008144,GO:0008150,GO:0008152,GO:0009058,GO:0009059,GO:0009277,GO:0009889,GO:0009891,GO:…		ko:K03234	ko04152,ko04921,map04152,map04921				ko00000,ko00001,ko03012,ko04147				EFG_C,EFG_II,EFG_IV,GTP_EFTU,GTP_EFTU_D2
19255508	MAA_01222	655844	hypothetical protein	protein-coding	20151028	1.64518	2.52224	3.55228	30.563	38.9637	27.5723	104.819	3.73169	13.2847	0.510201	7.31416	2.58995e-13	7.13004e-11	10.1469	yes	up	XP_007817411.1	568076.XP_007817411.1	0	967	COG0477@1|root,2QPK1@2759|Eukaryota,38CZY@33154|Opisthokonta,3NXDP@4751|Fungi,3QMV5@4890|Ascomycota,2146V@147550|Sordariomycetes,3TEPG@5125|Hypocreales,3G4ZS@34397|Clavicipitaceae	4751|Fungi	P	Sugar transporter family protein	JEN1	GO:0000322,GO:0000323,GO:0000324,GO:0003674,GO:0005215,GO:0005342,GO:0005575,GO:0005622,GO:0005623,GO:0005737,GO:0005739,GO:0005773,GO:0005886,GO:0006810,GO:0006811,GO:0006812,GO:0006820,GO:0006848,GO:0006849,GO:0008028,GO:0008150,GO:0008324,GO:0008509,GO:0008514,GO:0015075,GO:0015077,GO:0015078,GO:0015291,GO:0015293,GO:0015294,GO:0015295,GO:0015318,GO:0015355,GO:0015672,GO:0015711,GO:0015718,GO:…		ko:K08178					ko00000,ko02000	2.A.1.12			MFS_1,Sugar_tr
19255509	MAA_01223	655844	GCN5-related N-acetyltransferase (GNAT) domain protein	protein-coding	20220811	32.445	18.2165	18.3421	151.913	153.447	146.759	521.123	2.67052	6.36658	0.396687	6.73206	1.67274e-11	4.14449e-09	8.38253	yes	up	XP_007817412.1	568076.XP_007817412.1	1.06e-177	494	2EHX6@1|root,2SNG3@2759|Eukaryota,3AK0V@33154|Opisthokonta,3PD91@4751|Fungi,3R3AE@4890|Ascomycota	4751|Fungi	S	Acetyltransferase (GNAT) domain													Acetyltransf_3
19255510	MAA_01224	655844	hypothetical protein	protein-coding	20220811	82.9296	35.4693	17.7527	172.628	182.108	200.468	691.356	2.01218	4.03393	0.48124	4.18125	2.89911e-05	0.00114016	2.94303	yes	up	XP_007817413.2	568076.XP_007817413.1	1.45e-201	562	2BVEB@1|root,2S26C@2759|Eukaryota,3A2VZ@33154|Opisthokonta,3P3E2@4751|Fungi,3QV0S@4890|Ascomycota,2159Y@147550|Sordariomycetes,3TCZU@5125|Hypocreales,3G61W@34397|Clavicipitaceae	4751|Fungi	S	Domain of unknown function (DUF3425)													DUF3425
19255519	MAA_01233	655844	zinc finger domain-containing protein	protein-coding	20220811	65.9207	55.0552	44.5393	9.1638	29.4079	13.4583	217.545	-1.68046	-3.20529	0.481872	-3.48735	0.000487833	0.0101287	1.99445	yes	down	XP_007817422.1	568076.XP_007817422.1	1.53e-242	665	2DK3V@1|root,2S621@2759|Eukaryota,39ZWQ@33154|Opisthokonta,3P2AR@4751|Fungi,3QUR0@4890|Ascomycota,211S9@147550|Sordariomycetes,3THSJ@5125|Hypocreales,3G4HV@34397|Clavicipitaceae	4751|Fungi
19255521	MAA_01235	655844	hypothetical protein	protein-coding	20220811	11.7156	12.4288	11.4053	32.793	29.4491	18.6055	116.397	1.18916	2.28019	0.396934	2.99586	0.00273675	0.0336793	1.47264	yes	up	XP_007817424.2	92637.XP_007814098.1	0	1068	2EHTT@1|root,2SNDG@2759|Eukaryota,3AAZ6@33154|Opisthokonta,3P6RZ@4751|Fungi,3QVAP@4890|Ascomycota,219DB@147550|Sordariomycetes,3TI7P@5125|Hypocreales,3G2C2@34397|Clavicipitaceae	4751|Fungi
19255529	MAA_01243	655844	nucleoside-diphosphate-sugar epimerase family protein	protein-coding	20220811	56.3437	193.132	120.471	64.8024	31.2385	27.035	493.023	-1.51586	-2.85969	0.485947	-3.11939	0.00181227	0.0250849	1.60059	yes	down	XP_007817432.1	568076.XP_007817432.1	9.65e-220	606	COG0702@1|root,2S0XK@2759|Eukaryota,3A24M@33154|Opisthokonta	33154|Opisthokonta	GM	NAD(P)H-binding													NmrA
19255530	MAA_01244	655844	amidohydrolase 3	protein-coding	20220811	64.4122	36.704	66.087	26.3252	21.5956	25.8359	240.96	-1.08373	-2.11951	0.377865	-2.86803	0.00413031	0.043938	1.35716	yes	down	XP_007817433.2	92637.XP_007814271.1	0	978	2CWVE@1|root,2RVC4@2759|Eukaryota,39191@33154|Opisthokonta,3PNBX@4751|Fungi,3RHWV@4890|Ascomycota,21GNP@147550|Sordariomycetes,3TNRD@5125|Hypocreales,3G6JS@34397|Clavicipitaceae	4751|Fungi	G	Amidohydrolase family													Amidohydro_3
19255609	MAA_01323	655844	NAD(P) transhydrogenase	protein-coding	20160924	27.4059	10.846	34.3088	4.99277	7.44142	5.68621	90.6811	-1.82318	-3.53861	0.447648	-4.07281	4.64503e-05	0.00162861	2.78818	yes	down	XP_007817512.2	568076.XP_007817512.1	0	2052	COG1282@1|root,2QQ0A@2759|Eukaryota,38CB0@33154|Opisthokonta,3NYXQ@4751|Fungi,3QKYV@4890|Ascomycota,21582@147550|Sordariomycetes,3TDAT@5125|Hypocreales,3G2JT@34397|Clavicipitaceae	4751|Fungi	C	NAD(P) transhydrogenase beta subunit			1.6.1.2	ko:K00323	ko00760,ko01100,map00760,map01100		R00112	RC00001	ko00000,ko00001,ko01000				AlaDh_PNT_C,AlaDh_PNT_N,PNTB,PNTB_4TM
19255699	MAA_01413	655844	Peptidase S1/S6, chymotrypsin/Hap, active site protein	protein-coding	20220811	12.08	18.2041	9.31785	152.155	109.356	143.101	444.214	3.29349	9.80479	0.39929	8.24835	1.60593e-16	7.46054e-14	13.1272	yes	up	XP_007817602.1	67373.JOBF01000020_gene5680	1.4e-38	148	COG3591@1|root,COG3591@2|Bacteria,2GJVS@201174|Actinobacteria	201174|Actinobacteria	E	Belongs to the glycosyl hydrolase 3 family													Trypsin_2
19255729	MAA_01443	655844	Membrane insertion protein, OxaA/YidC	protein-coding	20220811	10.1653	13.7686	5.68078	29.7229	31.5989	24.5392	115.476	1.5915	3.01363	0.453385	3.51027	0.000447655	0.00953416	2.02072	yes	up	XP_007817632.2	92637.XP_007810400.1	3.16e-305	842	COG0706@1|root,KOG1239@2759|Eukaryota,38GVP@33154|Opisthokonta,3NWMC@4751|Fungi,3QMIJ@4890|Ascomycota,2143Q@147550|Sordariomycetes,3TGZG@5125|Hypocreales,3G3D8@34397|Clavicipitaceae	4751|Fungi	U	60Kd inner membrane protein		GO:0000002,GO:0003674,GO:0005215,GO:0005216,GO:0005488,GO:0005575,GO:0005622,GO:0005623,GO:0005737,GO:0005739,GO:0005740,GO:0005743,GO:0006605,GO:0006626,GO:0006810,GO:0006811,GO:0006839,GO:0006886,GO:0006996,GO:0007005,GO:0007006,GO:0007007,GO:0008104,GO:0008150,GO:0008535,GO:0008565,GO:0009987,GO:0015031,GO:0015075,GO:0015267,GO:0015318,GO:0015833,GO:0016020,GO:0016021,GO:0016043,GO:0017004,GO:…		ko:K03217	ko02024,ko03060,ko03070,map02024,map03060,map03070	M00335			ko00000,ko00001,ko00002,ko02044,ko03029	2.A.9			60KD_IMP
19255733	MAA_01447	655844	lactate/pyruvate transporter	protein-coding	20220811	5.33497	7.14562	20.8713	1.55629	1.23061	3.02864	39.1674	-2.35109	-5.10211	0.728447	-3.22754	0.00124859	0.0196627	1.70636	yes	down	XP_007817636.1	568076.XP_007817636.1	0	1006	COG0477@1|root,2QPK1@2759|Eukaryota,38CZY@33154|Opisthokonta,3NXDP@4751|Fungi,3QMFM@4890|Ascomycota,2185A@147550|Sordariomycetes,3TD03@5125|Hypocreales,3G2MW@34397|Clavicipitaceae	4751|Fungi	EGP	Sugar (and other) transporter				ko:K08178					ko00000,ko02000	2.A.1.12			MFS_1,Sugar_tr
19255744	MAA_01458	655844	phospholipase A2	protein-coding	20220811	7.88824	12.8148	9.25915	20.0016	29.8331	29.9028	109.7	1.53268	2.89323	0.423299	3.6208	0.000293693	0.00695229	2.15787	yes	up	XP_007817647.1	568076.XP_007817647.1	0	1128	COG4188@1|root,KOG3847@2759|Eukaryota,39RRW@33154|Opisthokonta,3NX8X@4751|Fungi,3QNZK@4890|Ascomycota,215JM@147550|Sordariomycetes,3TCR3@5125|Hypocreales,3G0R5@34397|Clavicipitaceae	4751|Fungi	I	Platelet-activating factor acetylhydrolase, isoform II		GO:0003674,GO:0003824,GO:0003847,GO:0006629,GO:0006644,GO:0006793,GO:0006796,GO:0006950,GO:0006979,GO:0008150,GO:0008152,GO:0009056,GO:0009395,GO:0009987,GO:0016042,GO:0016787,GO:0016788,GO:0019637,GO:0033554,GO:0034599,GO:0042221,GO:0044237,GO:0044238,GO:0044242,GO:0044248,GO:0044255,GO:0046434,GO:0050896,GO:0051716,GO:0052689,GO:0070887,GO:0071704,GO:1901575	3.1.1.47	ko:K01062	ko00565,ko01100,ko01110,ko01130,map00565,map01100,map01110,map01130		R04452	RC00037,RC00094	ko00000,ko00001,ko01000				PAF-AH_p_II
19255745	MAA_01459	655844	indc11-like protein	protein-coding	20220811	10.7057	9.94923	3.56262	25.9504	29.6785	20.293	100.139	1.62666	3.08798	0.482335	3.37248	0.000744951	0.0135384	1.86843	yes	up	XP_007817648.1	568076.XP_007817648.1	1.4e-261	716	COG0604@1|root,KOG1198@2759|Eukaryota,39RMJ@33154|Opisthokonta,3P0I5@4751|Fungi,3QRU7@4890|Ascomycota,217QK@147550|Sordariomycetes,3TMBZ@5125|Hypocreales,3G63T@34397|Clavicipitaceae	4751|Fungi	C	Zinc-binding dehydrogenase													ADH_N,ADH_zinc_N,ADH_zinc_N_2
19255756	MAA_01470	655844	lysine decarboxylase family	protein-coding	20220811	42.7336	71.5778	75.4313	165.636	164.26	160.383	680.022	1.34555	2.54127	0.368726	3.64918	0.000263075	0.00628757	2.20152	yes	up	XP_007817659.1	568076.XP_007817659.1	1.69e-171	478	COG1611@1|root,2QSR9@2759|Eukaryota,38GPR@33154|Opisthokonta,3NZWJ@4751|Fungi,3QKYC@4890|Ascomycota,213CH@147550|Sordariomycetes,3TD4R@5125|Hypocreales,3G1ZS@34397|Clavicipitaceae	4751|Fungi	S	Possible lysine decarboxylase		GO:0005575,GO:0005622,GO:0005623,GO:0005634,GO:0005737,GO:0008150,GO:0010033,GO:0010243,GO:0014070,GO:0014074,GO:0042221,GO:0043226,GO:0043227,GO:0043229,GO:0043231,GO:0044424,GO:0044464,GO:0050896,GO:1901698											Lysine_decarbox
19255776	MAA_01490	655844	Acyl-CoA dehydrogenase/oxidase	protein-coding	20220811	426.017	276.526	387.03	104.031	98.2226	77.7975	1369.62	-1.89129	-3.70967	0.334454	-5.65487	1.55964e-08	1.90045e-06	5.72114	yes	down	XP_007817679.1	568076.XP_007817679.1	0	918	COG3173@1|root,KOG1469@2759|Eukaryota,38BWX@33154|Opisthokonta,3NUVD@4751|Fungi,3QKUK@4890|Ascomycota,212GC@147550|Sordariomycetes,3THKT@5125|Hypocreales,3G1JD@34397|Clavicipitaceae	4751|Fungi	E	Acyl-CoA dehydrogenase, C-terminal domain			1.3.8.7	ko:K00249	ko00071,ko00280,ko00410,ko00640,ko01100,ko01110,ko01130,ko01200,ko01212,ko03320,map00071,map00280,map00410,map00640,map01100,map01110,map01130,map01200,map01212,map03320	M00013,M00036,M00087	R00924,R01175,R01279,R02661,R03172,R03777,R03857,R03990,R04095,R04432,R04751,R04754	RC00052,RC00068,RC00076,RC00095,RC00148,RC00246	ko00000,ko00001,ko00002,ko01000				Acyl-CoA_dh_1,Acyl-CoA_dh_M,Acyl-CoA_dh_N
19255785	MAA_01499	655844	Heat shock protein DnaJ	protein-coding	20220811	233.178	984.368	414.758	214.984	121.411	103.096	2071.8	-1.85332	-3.6133	0.469172	-3.95019	7.80899e-05	0.00253468	2.59608	yes	down	XP_007817688.1	568076.XP_007817688.1	1e-235	652	COG0484@1|root,KOG0714@2759|Eukaryota,38BTN@33154|Opisthokonta,3NW97@4751|Fungi,3QNCB@4890|Ascomycota,21510@147550|Sordariomycetes,3TGSF@5125|Hypocreales,3G0YX@34397|Clavicipitaceae	4751|Fungi	O	DnaJ C terminal domain	SIS1	GO:0002181,GO:0002183,GO:0003674,GO:0005488,GO:0005515,GO:0005575,GO:0005622,GO:0005623,GO:0005634,GO:0005737,GO:0005829,GO:0005840,GO:0006403,GO:0006404,GO:0006412,GO:0006413,GO:0006457,GO:0006508,GO:0006511,GO:0006515,GO:0006518,GO:0006807,GO:0006810,GO:0006886,GO:0006913,GO:0006950,GO:0008104,GO:0008150,GO:0008152,GO:0009056,GO:0009057,GO:0009058,GO:0009059,GO:0009987,GO:0010033,GO:0010467,GO:…		ko:K09510					ko00000,ko03110				DnaJ,DnaJ_C
19255817	MAA_01531	655844	hypothetical protein	protein-coding	20220811	11.4224	7.74307	4.56988	26.8549	22.1226	37.9337	110.647	1.88529	3.69428	0.625544	3.01385	0.00257956	0.0323337	1.49034	yes	up	XP_007817720.1	568076.XP_007817720.1	5.54e-161	449	COG3575@1|root,2SMIF@2759|Eukaryota,3A2BS@33154|Opisthokonta,3P3QP@4751|Fungi,3QVHJ@4890|Ascomycota,2182R@147550|Sordariomycetes,3TIHN@5125|Hypocreales	4751|Fungi	S	Nucleotidyltransferase			3.4.14.9	ko:K01279	ko04142,map04142				ko00000,ko00001,ko01000,ko01002,ko03110,ko04147				NTP_transf_6
19255818	MAA_01532	655844	carboxylesterase	protein-coding	20220811	4.28125	7.0453	2.24859	18.2116	14.0945	21.2668	67.148	2.09418	4.26983	0.633166	3.30747	0.000941429	0.0160129	1.79553	yes	up	XP_007817721.1	568076.XP_007817721.1	9.5e-199	550	COG0400@1|root,KOG2112@2759|Eukaryota,3A08C@33154|Opisthokonta,3P2JM@4751|Fungi,3QPAF@4890|Ascomycota,213XU@147550|Sordariomycetes,3TJUT@5125|Hypocreales,3G2IK@34397|Clavicipitaceae	4751|Fungi	I	Phospholipase/Carboxylesterase													Abhydrolase_2
19255848	MAA_01562	655844	Outer membrane protein, beta-barrel	protein-coding	20160924	158.216	97.9386	175.488	30.8834	27.8354	15.3041	505.666	-2.37745	-5.19619	0.412225	-5.76737	8.0517e-09	1.1083e-06	5.95534	yes	down	XP_007817751.2	568076.XP_007817751.1	2.36e-168	472	2EFY3@1|root,2SM0X@2759|Eukaryota,39WXB@33154|Opisthokonta,3NWYE@4751|Fungi,3QSY9@4890|Ascomycota,21PAG@147550|Sordariomycetes,3TTBI@5125|Hypocreales	4751|Fungi	S	Protein of unknown function (DUF3237)													DUF3237
19255853	MAA_01567	655844	Serine hydrolase FSH	protein-coding	20220811	42.0761	73.5163	24.8907	294.703	274.753	291.051	1000.99	2.60765	6.09512	0.414468	6.29157	3.14263e-10	5.69737e-08	7.24433	yes	up	XP_007817756.1	568076.XP_007817756.1	1.34e-191	531	KOG2551@1|root,KOG2551@2759|Eukaryota,39W68@33154|Opisthokonta,3Q39S@4751|Fungi,3RKBC@4890|Ascomycota,21QUC@147550|Sordariomycetes,3TF4F@5125|Hypocreales,3G2Q6@34397|Clavicipitaceae	4751|Fungi	E	Serine hydrolase (FSH1)			1.5.1.3	ko:K00287	ko00670,ko00790,ko01100,ko01523,map00670,map00790,map01100,map01523	M00126,M00840	R00936,R00937,R00939,R00940,R02235,R02236,R11765	RC00109,RC00110,RC00158	ko00000,ko00001,ko00002,ko01000				FSH1
19255865	MAA_01579	655844	Carbohydrate-binding WSC	protein-coding	20160813	55.1816	32.959	72.3415	7.66011	10.8377	6.59893	185.579	-2.5123	-5.70528	0.411644	-6.10308	1.04041e-09	1.68117e-07	6.77439	yes	down	XP_007817768.1	568076.XP_007817768.1	6.72e-237	676	KOG3544@1|root,KOG3544@2759|Eukaryota,3AKFJ@33154|Opisthokonta,3PIMH@4751|Fungi,3RG9C@4890|Ascomycota,21U5Z@147550|Sordariomycetes,3TVJ6@5125|Hypocreales,3G620@34397|Clavicipitaceae	4751|Fungi	W	WSC domain													WSC
19255866	MAA_01580	655844	hypothetical protein	protein-coding	20220811	20.6834	6.82599	21.7664	3.17622	1.29868	1.8307	55.5814	-2.96246	-7.7945	0.604597	-4.89988	9.58929e-07	7.12772e-05	4.14705	yes	down	XP_007817769.1
19255905	MAA_01619	655844	hypothetical protein	protein-coding	20151028	166.41	96.6678	510.434	35.5106	54.7306	133.73	997.483	-1.61072	-3.05404	0.553235	-2.91145	0.00359753	0.0400391	1.39752	yes	down	XP_007817808.1	568076.XP_007817808.1	6.17e-193	534	2BF3N@1|root,2SR4X@2759|Eukaryota,3A3M7@33154|Opisthokonta,3P7U7@4751|Fungi,3QWBA@4890|Ascomycota,21B8S@147550|Sordariomycetes	4751|Fungi
19255939	MAA_01653	655844	hypothetical protein	protein-coding	20220811	7.49483	17.3186	15.4491	37.8211	92.3643	31.2377	201.686	1.97454	3.93004	0.63535	3.1078	0.00188483	0.0258963	1.58676	yes	up	XP_007817842.1	1108849.XP_002568091.1	5.53e-13	70.1	2CZTS@1|root,2SBMN@2759|Eukaryota	2759|Eukaryota	S	monooxygenase activity		GO:0003674,GO:0003824,GO:0006082,GO:0006725,GO:0006732,GO:0008150,GO:0008152,GO:0009058,GO:0009108,GO:0009987,GO:0016053,GO:0018958,GO:0019438,GO:0019748,GO:0019752,GO:0032787,GO:0042180,GO:0042181,GO:0043436,GO:0044237,GO:0044249,GO:0044281,GO:0044283,GO:0044550,GO:0046189,GO:0046394,GO:0051186,GO:0051188,GO:0071704,GO:0072330,GO:1900600,GO:1900602,GO:1901360,GO:1901362,GO:1901576,GO:1901615,GO:…											DUF1772
19255948	MAA_01662	655844	GCN5-related N-acetyltransferase (GNAT) domain protein	protein-coding	20220811	4.91178	5.76482	7.96019	49.7893	62.8209	60.2543	191.501	3.34916	10.1906	0.631441	5.304	1.13294e-07	1.13799e-05	4.94386	yes	up	XP_007817851.1	568076.XP_007817851.1	2.94e-128	363	2D3AB@1|root,2SQU2@2759|Eukaryota,3A83A@33154|Opisthokonta,3P5PG@4751|Fungi,3R2DZ@4890|Ascomycota,21ARP@147550|Sordariomycetes,3TMU4@5125|Hypocreales,3G6FH@34397|Clavicipitaceae	4751|Fungi	H	Acetyltransferase (GNAT) domain													Acetyltransf_1
19255951	MAA_01665	655844	collagen-like protein Mcl1	protein-coding	20220811	160.104	78.1205	203.291	66.7103	53.5999	53.0686	614.894	-1.2994	-2.46127	0.387199	-3.35589	0.000791087	0.014135	1.84971	yes	down	XP_007817854.1	568076.XP_007817854.1	1.67e-273	767	2D8ME@1|root,2TARF@2759|Eukaryota,395S8@33154|Opisthokonta,3PZ11@4751|Fungi,3RI5H@4890|Ascomycota,21J4D@147550|Sordariomycetes,3TV4C@5125|Hypocreales,3G622@34397|Clavicipitaceae	4751|Fungi
19255957	MAA_01671	655844	uracil permease	protein-coding	20220811	19.5181	4.94859	14.1557	1.76041	0.730563	3.14699	44.2604	-2.63724	-6.22142	0.722171	-3.65183	0.000260381	0.00626347	2.20318	yes	down	XP_007817860.1	568076.XP_007817860.1	0	1130	COG1953@1|root,KOG2466@2759|Eukaryota,38EDM@33154|Opisthokonta,3NWYI@4751|Fungi,3QK47@4890|Ascomycota,213SD@147550|Sordariomycetes,3TE0P@5125|Hypocreales,3FZTI@34397|Clavicipitaceae	4751|Fungi	FH	Permease for cytosine/purines, uracil, thiamine, allantoin	fur4	GO:0000139,GO:0000322,GO:0000323,GO:0000324,GO:0003674,GO:0005215,GO:0005350,GO:0005575,GO:0005622,GO:0005623,GO:0005737,GO:0005773,GO:0005783,GO:0005794,GO:0005886,GO:0006810,GO:0006811,GO:0006812,GO:0006855,GO:0008150,GO:0008324,GO:0012505,GO:0015075,GO:0015205,GO:0015210,GO:0015238,GO:0015291,GO:0015293,GO:0015294,GO:0015318,GO:0015391,GO:0015505,GO:0015851,GO:0015855,GO:0015857,GO:0015893,GO:…		ko:K03457					ko00000	2.A.39			Transp_cyt_pur
19255958	MAA_01672	655844	N-terminal binuclear Zn cluster-containing protein	protein-coding	20160924	14.2893	4.68668	5.42899	1.94759	0.653192	3.72576	30.7315	-1.95143	-3.86758	0.628149	-3.10664	0.00189229	0.0259031	1.58665	yes	down	XP_007817861.2	568076.XP_007817861.1	0	1382	28IQG@1|root,2QR1M@2759|Eukaryota,39S98@33154|Opisthokonta,3NX6Y@4751|Fungi,3QJR7@4890|Ascomycota,213YW@147550|Sordariomycetes,3THH7@5125|Hypocreales,3G5SJ@34397|Clavicipitaceae	4751|Fungi	K	Positive regulator of purine utilization		GO:0003674,GO:0003676,GO:0003677,GO:0003700,GO:0005488,GO:0006139,GO:0006144,GO:0006145,GO:0006355,GO:0006725,GO:0006807,GO:0008150,GO:0008152,GO:0009056,GO:0009112,GO:0009889,GO:0009987,GO:0010468,GO:0010556,GO:0019219,GO:0019222,GO:0019439,GO:0031323,GO:0031326,GO:0034641,GO:0043565,GO:0044237,GO:0044238,GO:0044248,GO:0044270,GO:0044281,GO:0046113,GO:0046483,GO:0046700,GO:0050789,GO:0050794,GO:…											Fungal_trans,Zn_clus
19255985	MAA_01699	655844	serin endopeptidase	protein-coding	20220811	5.72976	7.62921	3.85013	0.722545	1.50966	0.536363	19.9777	-2.61911	-6.14371	0.736199	-3.55761	0.00037424	0.00820567	2.08589	yes	down	XP_007817888.1	568076.XP_007817888.1	0	1368	COG4934@1|root,2QTN1@2759|Eukaryota,38V3Y@33154|Opisthokonta,3NX98@4751|Fungi,3QP46@4890|Ascomycota,2118X@147550|Sordariomycetes,3TWDD@5125|Hypocreales,3G5DG@34397|Clavicipitaceae	4751|Fungi	O	Alkaline serine protease			3.4.14.9	ko:K01279	ko04142,map04142				ko00000,ko00001,ko01000,ko01002,ko03110,ko04147				Peptidase_S8,Pro-kuma_activ
19255987	MAA_01701	655844	polyketide synthase	protein-coding	20160924	1.44897	1.37861	2.35058	0.612344	0.115041	0.4877	6.39325	-2.01083	-4.03013	0.642472	-3.12983	0.00174909	0.0245301	1.6103	yes	down	XP_007817890.2	568076.XP_007817890.1	0	5153	COG3321@1|root,KOG1202@2759|Eukaryota,38D6P@33154|Opisthokonta,3NWJ7@4751|Fungi,3QPHI@4890|Ascomycota,212HS@147550|Sordariomycetes,3TF74@5125|Hypocreales,3G6ZD@34397|Clavicipitaceae	4751|Fungi	Q	Enoylreductase													ADH_N,ADH_zinc_N,ADH_zinc_N_2,Acyl_transf_1,Carn_acyltransf,KAsynt_C_assoc,KR,Ketoacyl-synt_C,Methyltransf_12,PP-binding,PS-DH,ketoacyl-synt
19256008	MAA_01722	655844	glutamate decarboxylase	protein-coding	20220811	39.3788	27.7801	36.4257	12.8847	16.7766	10.1724	143.418	-1.2724	-2.41563	0.40953	-3.10698	0.00189007	0.0259031	1.58665	yes	down	XP_007817911.1	568076.XP_007817911.1	0	1049	COG0076@1|root,KOG1383@2759|Eukaryota,38HST@33154|Opisthokonta,3NUJY@4751|Fungi,3QN1N@4890|Ascomycota,213J4@147550|Sordariomycetes,3TCVS@5125|Hypocreales,3G1DP@34397|Clavicipitaceae	4751|Fungi	E	Belongs to the group II decarboxylase family			4.1.1.15	ko:K01580	ko00250,ko00410,ko00430,ko00650,ko01100,ko01110,ko01120,ko02024,ko04727,ko04940,map00250,map00410,map00430,map00650,map01100,map01110,map01120,map02024,map04727,map04940	M00027	R00261,R00489,R01682,R02466	RC00299	ko00000,ko00001,ko00002,ko01000				Pyridoxal_deC
19256009	MAA_01723	655844	Alpha/beta hydrolase fold-3	protein-coding	20220811	11.0966	4.87334	9.84417	45.3772	43.3052	44.7798	159.276	2.35837	5.12792	0.417372	5.65054	1.59948e-08	1.91757e-06	5.71725	yes	up	XP_007817912.1	568076.XP_007817912.1	0	1245	COG0657@1|root,KOG4388@2759|Eukaryota,38DHI@33154|Opisthokonta,3NWIG@4751|Fungi,3QJQ6@4890|Ascomycota,214SH@147550|Sordariomycetes,3TH3N@5125|Hypocreales,3G06B@34397|Clavicipitaceae	4751|Fungi	I	alpha/beta hydrolase fold				ko:K12389	ko04142,map04142				ko00000,ko00001				Abhydrolase_3
19256024	MAA_01738	655844	ribosomal RNA-processing protein 12	protein-coding	20220811	2.79679	3.75833	5.72626	7.55163	12.9582	9.05559	41.8468	1.26785	2.40802	0.444463	2.85253	0.00433725	0.0455994	1.34104	yes	up	XP_007817927.1	568076.XP_007817927.1	0	2281	KOG1248@1|root,KOG1248@2759|Eukaryota,38B52@33154|Opisthokonta,3NZ15@4751|Fungi,3QNJG@4890|Ascomycota,213J0@147550|Sordariomycetes,3TH2V@5125|Hypocreales,3G2BB@34397|Clavicipitaceae	4751|Fungi	S	NUC173 domain	RRP12	GO:0000462,GO:0003674,GO:0003676,GO:0003723,GO:0003729,GO:0005488,GO:0005575,GO:0005622,GO:0005623,GO:0005634,GO:0005730,GO:0005737,GO:0005840,GO:0006139,GO:0006364,GO:0006396,GO:0006725,GO:0006807,GO:0008150,GO:0008152,GO:0009987,GO:0010467,GO:0016070,GO:0016072,GO:0022613,GO:0030490,GO:0030684,GO:0030686,GO:0031974,GO:0031981,GO:0032991,GO:0034470,GO:0034641,GO:0034660,GO:0042254,GO:0042274,GO:…		ko:K14794					ko00000,ko03009				NUC173
19256052	MAA_01766	655844	hypothetical protein	protein-coding	20220811	8.12494	13.8286	19.9692	4.53135	4.8849	5.721	57.06	-1.33022	-2.51441	0.470092	-2.8297	0.00465913	0.0478503	1.32012	yes	down	XP_007817955.2	568076.XP_007817955.1	0	1210	2CU6R@1|root,2RJK3@2759|Eukaryota,38I18@33154|Opisthokonta,3NX9D@4751|Fungi,3QRK8@4890|Ascomycota,215MR@147550|Sordariomycetes,3TGSC@5125|Hypocreales,3G110@34397|Clavicipitaceae	4751|Fungi
19256053	MAA_01767	655844	zinc finger protein zpr1	protein-coding	20220811	108.5	710.578	356.137	153.029	108.258	77.4715	1513.97	-1.79937	-3.48068	0.503749	-3.57195	0.000354332	0.00788547	2.10317	yes	down	XP_007817956.1	568076.XP_007817956.1	0	953	COG1779@1|root,KOG2703@2759|Eukaryota,38GCV@33154|Opisthokonta,3NWQE@4751|Fungi,3QMCQ@4890|Ascomycota,217Z4@147550|Sordariomycetes,3TFZT@5125|Hypocreales,3FZU7@34397|Clavicipitaceae	4751|Fungi	S	Duplicated domain in the epidermal growth factor- and elongation factor-1alpha-binding protein Zpr1. Also present in archaeal proteins.	ZPR1	GO:0000086,GO:0000278,GO:0002181,GO:0003674,GO:0005488,GO:0005515,GO:0005575,GO:0005622,GO:0005623,GO:0005634,GO:0005737,GO:0006412,GO:0006518,GO:0006807,GO:0006950,GO:0007049,GO:0007154,GO:0008150,GO:0008152,GO:0009058,GO:0009059,GO:0009267,GO:0009605,GO:0009987,GO:0009991,GO:0010467,GO:0019538,GO:0022402,GO:0031667,GO:0031668,GO:0031669,GO:0033554,GO:0034641,GO:0034645,GO:0042594,GO:0043043,GO:…		ko:K06874					ko00000				zf-ZPR1
19256090	MAA_01804	655844	6-phosphofructo-2-kinase 1	protein-coding	20160924	67.0301	46.8306	67.7416	17.0588	17.1593	23.5496	239.37	-1.65571	-3.15079	0.374693	-4.41885	9.92277e-06	0.000512194	3.29057	yes	down	XP_007817993.2	568076.XP_007817993.1	0	1199	COG0406@1|root,KOG0234@2759|Eukaryota,38C8I@33154|Opisthokonta,3NVD4@4751|Fungi,3QMIP@4890|Ascomycota,2136P@147550|Sordariomycetes,3THMW@5125|Hypocreales,3G2X7@34397|Clavicipitaceae	4751|Fungi	G	6-phosphofructo-2-kinase	PFK26	GO:0003674,GO:0003824,GO:0003873,GO:0005575,GO:0005622,GO:0005623,GO:0005737,GO:0005975,GO:0006003,GO:0006109,GO:0006110,GO:0006140,GO:0006793,GO:0006796,GO:0008150,GO:0008152,GO:0008443,GO:0009889,GO:0009894,GO:0009987,GO:0016301,GO:0016310,GO:0016740,GO:0016772,GO:0016773,GO:0019200,GO:0019219,GO:0019220,GO:0019222,GO:0019637,GO:0030808,GO:0030811,GO:0031323,GO:0031326,GO:0031329,GO:0042325,GO:…	2.7.1.105	ko:K00900	ko00051,map00051		R02732	RC00002,RC00152	ko00000,ko00001,ko01000				6PF2K,His_Phos_1
19256105	MAA_01819	655844	glutamate synthase	protein-coding	20160813	42.2221	19.8184	59.1249	13.9007	10.1195	10.8751	156.061	-1.67453	-3.19215	0.406908	-4.11525	3.86754e-05	0.00143737	2.84243	yes	down	XP_007818008.1	568076.XP_007818008.1	0	4242	COG0069@1|root,KOG0399@2759|Eukaryota,38E4E@33154|Opisthokonta,3NUMZ@4751|Fungi,3QMB3@4890|Ascomycota,215TY@147550|Sordariomycetes,3TFMN@5125|Hypocreales,3G36Z@34397|Clavicipitaceae	4751|Fungi	E	GXGXG motif	GLT1	GO:0001505,GO:0003674,GO:0003824,GO:0005575,GO:0005622,GO:0005623,GO:0005737,GO:0005739,GO:0006082,GO:0006520,GO:0006536,GO:0006537,GO:0006541,GO:0006807,GO:0008150,GO:0008152,GO:0008652,GO:0009058,GO:0009064,GO:0009084,GO:0009987,GO:0015930,GO:0016040,GO:0016053,GO:0016491,GO:0016638,GO:0016639,GO:0017144,GO:0019676,GO:0019740,GO:0019752,GO:0030447,GO:0036267,GO:0040007,GO:0042133,GO:0043226,GO:…	1.4.1.13,1.4.1.14	ko:K00264	ko00250,ko00910,ko01100,ko01110,ko01120,ko01130,ko01230,map00250,map00910,map01100,map01110,map01120,map01130,map01230		R00093,R00114,R00248	RC00006,RC00010,RC02799	ko00000,ko00001,ko01000				Fer4_20,GATase_2,GXGXG,Glu_syn_central,Glu_synthase,Pyr_redox_2
19256108	MAA_01822	655844	ribitol kinase	protein-coding	20151028	27.7975	19.745	26.9412	7.83728	11.6962	10.2945	104.312	-1.26353	-2.40083	0.423842	-2.98114	0.00287176	0.0346066	1.46084	yes	down	XP_007818011.1	568076.XP_007818011.1	0	1174	COG0554@1|root,KOG2517@2759|Eukaryota,39S19@33154|Opisthokonta,3NWD0@4751|Fungi,3QKUX@4890|Ascomycota,213YX@147550|Sordariomycetes,3TDJ6@5125|Hypocreales,3G1VC@34397|Clavicipitaceae	4751|Fungi	G	FGGY family of carbohydrate kinases, C-terminal domain		GO:0003674,GO:0003824,GO:0005975,GO:0005996,GO:0006793,GO:0006796,GO:0008150,GO:0008152,GO:0009987,GO:0016301,GO:0016310,GO:0016740,GO:0016772,GO:0016773,GO:0019150,GO:0019200,GO:0019321,GO:0044237,GO:0044238,GO:0044262,GO:0044281,GO:0046835,GO:0071704											FGGY_C,FGGY_N
19256156	MAA_01870	655844	chromosome segregation ATPase family protein	protein-coding	20160813	5.1849	3.32333	4.71483	2.02227	1.66065	1.81889	18.7249	-1.28077	-2.42969	0.439323	-2.91533	0.00355316	0.0397751	1.40039	yes	down	XP_007818059.1	568076.XP_007818059.1	0	3143	2CNEZ@1|root,2S40N@2759|Eukaryota,38BBF@33154|Opisthokonta,3NZ83@4751|Fungi,3QN5R@4890|Ascomycota,216C7@147550|Sordariomycetes,3TFBM@5125|Hypocreales,3G35V@34397|Clavicipitaceae	4751|Fungi	S	Chromosome segregation atpase
19256169	MAA_01883	655844	ABC-2 type transporter	protein-coding	20220811	6.73832	8.51135	10.9894	15.7129	23.327	14.344	79.623	1.10337	2.14856	0.375255	2.94032	0.00327871	0.0376672	1.42404	yes	up	XP_007818072.2	568076.XP_007818072.1	0	2904	COG1131@1|root,KOG0065@2759|Eukaryota,38F6P@33154|Opisthokonta,3NTZE@4751|Fungi,3QK1K@4890|Ascomycota,213EF@147550|Sordariomycetes,3TCT6@5125|Hypocreales,3FZN6@34397|Clavicipitaceae	4751|Fungi	Q	Belongs to the ABC transporter superfamily. ABCG family. PDR (TC 3.A.1.205) subfamily		GO:0003674,GO:0003824,GO:0005215,GO:0005575,GO:0005622,GO:0005623,GO:0005737,GO:0005783,GO:0005886,GO:0006810,GO:0006855,GO:0008150,GO:0012505,GO:0015399,GO:0015405,GO:0015893,GO:0016020,GO:0016021,GO:0016462,GO:0016787,GO:0016817,GO:0016818,GO:0016887,GO:0017111,GO:0022804,GO:0022857,GO:0031224,GO:0042221,GO:0042493,GO:0042623,GO:0042626,GO:0043226,GO:0043227,GO:0043229,GO:0043231,GO:0043492,GO:…		ko:K08712	ko02010,map02010				ko00000,ko00001,ko02000	3.A.1.205			ABC2_membrane,ABC_tran,ABC_trans_N,PDR_CDR,TIP41
19256200	MAA_01914	655844	hypothetical protein	protein-coding	20220811	36.5864	143.905	50.8455	38.3226	11.8611	17.891	299.412	-1.79691	-3.47475	0.56982	-3.15346	0.00161346	0.0234694	1.6295	yes	down	XP_007818103.1	568076.XP_007818103.1	1.5e-130	370	2CTW5@1|root,2S4CP@2759|Eukaryota,3A07H@33154|Opisthokonta,3P1SS@4751|Fungi,3QU89@4890|Ascomycota,21A19@147550|Sordariomycetes,3TIDE@5125|Hypocreales,3G45G@34397|Clavicipitaceae	4751|Fungi	S	Hemerythrin HHE cation binding domain													Hemerythrin
19256206	MAA_01920	655844	RNA helicase, DEAD-box type, Q motif protein	protein-coding	20220811	5.12148	7.48333	5.18021	14.8944	21.6659	14.4394	68.7847	1.45938	2.74991	0.414012	3.52498	0.000423521	0.00910374	2.04078	yes	up	XP_007818109.1	568076.XP_007818109.1	0	1478	COG0513@1|root,KOG0347@2759|Eukaryota,38CPC@33154|Opisthokonta,3NUN6@4751|Fungi,3QJMP@4890|Ascomycota,216WH@147550|Sordariomycetes,3TGYM@5125|Hypocreales,3G0DF@34397|Clavicipitaceae	4751|Fungi	A	Belongs to the DEAD box helicase family	MAK5	GO:0000460,GO:0000463,GO:0000466,GO:0000470,GO:0003674,GO:0003724,GO:0003824,GO:0004004,GO:0004386,GO:0005575,GO:0005622,GO:0005623,GO:0005634,GO:0005730,GO:0005737,GO:0006139,GO:0006364,GO:0006396,GO:0006725,GO:0006807,GO:0008026,GO:0008150,GO:0008152,GO:0008186,GO:0009987,GO:0010467,GO:0010501,GO:0016070,GO:0016072,GO:0016462,GO:0016787,GO:0016817,GO:0016818,GO:0016887,GO:0017111,GO:0022613,GO:…	3.6.4.13	ko:K14805					ko00000,ko01000,ko03009				DEAD,Helicase_C
19256211	MAA_01925	655844	hypothetical protein	protein-coding	20220811	40.737	74.411	42.6047	120.528	130.329	128.462	537.072	1.2506	2.3794	0.387449	3.22777	0.00124757	0.0196627	1.70636	yes	up	XP_007818114.1	568076.XP_007818114.1	2.88e-184	513	2EUVA@1|root,2SWYF@2759|Eukaryota,3AMX6@33154|Opisthokonta,3PF01@4751|Fungi,3QZ9G@4890|Ascomycota,21BMV@147550|Sordariomycetes,3TIPM@5125|Hypocreales,3G69N@34397|Clavicipitaceae	4751|Fungi															PAN_4
19256261	MAA_01975	655844	GCN5-related N-acetyltransferase (GNAT) domain protein	protein-coding	20220811	1.97068	2.84502	2.22223	23.8654	20.555	18.0005	69.4588	3.16515	8.97028	0.745447	4.24598	2.1764e-05	0.000898734	3.04637	yes	up	XP_007818164.1	568076.XP_007818164.1	3.45e-164	458	2EKYX@1|root,2SQRM@2759|Eukaryota,3A9R6@33154|Opisthokonta,3P5G4@4751|Fungi,3QX8Y@4890|Ascomycota,21AZK@147550|Sordariomycetes,3TIXG@5125|Hypocreales,3G4VK@34397|Clavicipitaceae	4751|Fungi	H	Acetyltransferase (GNAT) family													Acetyltransf_1,Acetyltransf_10,Acetyltransf_7
19256280	MAA_01994	655844	Fe-containing alcohol dehydrogenase	protein-coding	20220811	88.6205	26.1865	56.6415	24.3868	17.9763	20.0188	233.83	-1.39094	-2.62249	0.46726	-2.97679	0.00291282	0.034921	1.45691	yes	down	XP_007818183.1	568076.XP_007818183.1	0	989	COG1454@1|root,KOG3857@2759|Eukaryota,38EFC@33154|Opisthokonta,3NV05@4751|Fungi,3QKDR@4890|Ascomycota,212N6@147550|Sordariomycetes,3TDGB@5125|Hypocreales,3FZVR@34397|Clavicipitaceae	4751|Fungi	C	Iron-containing alcohol dehydrogenase			1.1.99.24	ko:K11173					ko00000,ko01000				Fe-ADH
19256306	MAA_02020	655844	hypothetical protein	protein-coding	20220811	44.9843	93.2179	93.4534	334.546	371.4	406.177	1343.78	2.26547	4.8081	0.358367	6.32164	2.58806e-10	4.80927e-08	7.31792	yes	up	XP_007818209.1	568076.XP_007818209.1	0	1207	COG0465@1|root,KOG0743@2759|Eukaryota,39U06@33154|Opisthokonta,3NX6C@4751|Fungi,3QMIC@4890|Ascomycota,214AG@147550|Sordariomycetes,3TDIQ@5125|Hypocreales,3G3FC@34397|Clavicipitaceae	4751|Fungi	O	Belongs to the AAA ATPase family				ko:K08900					ko00000,ko03029				AAA,BCS1_N
19256334	MAA_02048	655844	Basic-leucine zipper (bZIP) transcription factor	protein-coding	20160813	533.509	590.061	623.678	1511.8	1602.04	1342.95	6204.04	1.39879	2.63681	0.291493	4.79871	1.59688e-06	0.000108896	3.96299	yes	up	XP_007818237.1	568076.XP_007818237.1	0	884	KOG0837@1|root,KOG0837@2759|Eukaryota,3A1WZ@33154|Opisthokonta,3P3HM@4751|Fungi,3QK8S@4890|Ascomycota,217RF@147550|Sordariomycetes,3TDS4@5125|Hypocreales,3G07G@34397|Clavicipitaceae	4751|Fungi	K	Basic region leucine zipper	GCN4	GO:0000122,GO:0000228,GO:0000785,GO:0000790,GO:0000976,GO:0000977,GO:0000978,GO:0000981,GO:0000987,GO:0000988,GO:0000989,GO:0001012,GO:0001067,GO:0001076,GO:0001079,GO:0001080,GO:0001134,GO:0001135,GO:0001190,GO:0001191,GO:0003674,GO:0003676,GO:0003677,GO:0003682,GO:0003690,GO:0003700,GO:0005488,GO:0005575,GO:0005622,GO:0005623,GO:0005634,GO:0005667,GO:0005694,GO:0006139,GO:0006351,GO:0006355,GO:…		ko:K09464	ko04138,map04138				ko00000,ko00001,ko03000				bZIP_1,bZIP_2
19256348	MAA_02062	655844	glycoside hydrolase family 16 protein	protein-coding	20220811	164.809	232.072	209.882	357.368	389.733	421.88	1775.74	1.00274	2.0038	0.307906	3.25663	0.00112745	0.0182977	1.7376	yes	up	XP_007818251.1	568076.XP_007818251.1	5.29e-231	642	COG2273@1|root,2QQ71@2759|Eukaryota,398QH@33154|Opisthokonta,3P1FB@4751|Fungi,3QRAF@4890|Ascomycota,21169@147550|Sordariomycetes,3TFV8@5125|Hypocreales,3G0CU@34397|Clavicipitaceae	4751|Fungi	G	Glycosyl hydrolases family 16													Glyco_hydro_16
19256357	MAA_02071	655844	helix-loop-helix DNA-binding domain-containing protein	protein-coding	20160813	444.48	407.005	229.453	109.326	97.6013	63.0898	1350.96	-2.0535	-4.15111	0.357683	-5.7411	9.40614e-09	1.2485e-06	5.90361	yes	down	XP_007818260.1	568076.XP_007818260.1	8.15e-301	823	KOG2588@1|root,KOG2588@2759|Eukaryota,3A2GC@33154|Opisthokonta,3P3ST@4751|Fungi,3QQNT@4890|Ascomycota,217NN@147550|Sordariomycetes,3TDGQ@5125|Hypocreales,3G1HI@34397|Clavicipitaceae	4751|Fungi	K	helix loop helix domain													HLH
19256394	MAA_02108	655844	Arf GTPase activating protein	protein-coding	20220811	17.6659	34.697	21.4394	67.1884	54.0121	48.2357	243.239	1.24137	2.36423	0.383905	3.23354	0.00122265	0.0194188	1.71178	yes	up	XP_007818297.1	568076.XP_007818297.1	0	1027	COG5347@1|root,KOG0703@2759|Eukaryota,38IKR@33154|Opisthokonta,3NZDI@4751|Fungi,3QNV9@4890|Ascomycota,214B6@147550|Sordariomycetes,3TDC6@5125|Hypocreales,3G01R@34397|Clavicipitaceae	4751|Fungi	T	Putative GTP-ase activating proteins for the small GTPase, ARF	AGE2	GO:0003674,GO:0005096,GO:0005575,GO:0005622,GO:0005623,GO:0005737,GO:0005829,GO:0006810,GO:0006888,GO:0006891,GO:0008047,GO:0008150,GO:0009966,GO:0010646,GO:0016192,GO:0023051,GO:0030135,GO:0030136,GO:0030234,GO:0030695,GO:0031410,GO:0031982,GO:0043085,GO:0043087,GO:0043226,GO:0043227,GO:0043229,GO:0043547,GO:0044093,GO:0044424,GO:0044444,GO:0044464,GO:0046907,GO:0048193,GO:0048583,GO:0050789,GO:…		ko:K12486	ko04144,map04144				ko00000,ko00001,ko04131				ArfGap
19256398	MAA_02112	655844	transcription factor Zn, C2H2 / Cys6	protein-coding	20220810	9.81936	18.6339	25.7229	3.62573	4.708	6.56845	69.0783	-1.83894	-3.57748	0.513814	-3.579	0.000344906	0.00775272	2.11055	yes	down	XP_007818301.1	568076.XP_007818301.1	0	1201	2CWV3@1|root,2RVBI@2759|Eukaryota,38ZV5@33154|Opisthokonta,3PZFD@4751|Fungi,3RIK3@4890|Ascomycota,21NJF@147550|Sordariomycetes,3TW61@5125|Hypocreales,3G54F@34397|Clavicipitaceae	4751|Fungi
19256432	MAA_02146	655844	RNA ligase, DRB0094 family	protein-coding	20160813	5.76955	13.4221	5.41693	40.1347	34.3059	26.8849	125.934	1.93743	3.83024	0.482433	4.01596	5.92037e-05	0.00201863	2.69494	yes	up	XP_007818335.1	568076.XP_007818335.1	1.1e-280	766	29U1Q@1|root,2RXHP@2759|Eukaryota,3AFCJ@33154|Opisthokonta,3PB2W@4751|Fungi,3QKXE@4890|Ascomycota,21TF3@147550|Sordariomycetes,3TVSZ@5125|Hypocreales,3G4U7@34397|Clavicipitaceae	4751|Fungi	H	RNA ligase, DRB0094 family													RNA_ligase
19256433	MAA_02147	655844	CHY zinc finger domain protein	protein-coding	20220811	45.4177	67.0888	57.2545	510.25	450.267	475.687	1605.97	3.08431	8.48144	0.312146	9.88097	5.03425e-23	5.34565e-20	19.272	yes	up	XP_007818336.1	568076.XP_007818336.1	0	1368	KOG1940@1|root,KOG1940@2759|Eukaryota,38TY1@33154|Opisthokonta,3NWGX@4751|Fungi,3QSQW@4890|Ascomycota,213KP@147550|Sordariomycetes,3TEER@5125|Hypocreales,3G3CN@34397|Clavicipitaceae	4751|Fungi	S	CHY zinc finger													zf-CHY
19256445	MAA_02159	655844	C6 finger domain-containing protein	protein-coding	20160813	23.0423	18.3137	28.8371	8.35321	8.92458	9.27491	96.7458	-1.27359	-2.41762	0.372113	-3.42258	0.000620297	0.0119041	1.9243	yes	down	XP_007818348.1	568076.XP_007818348.1	0	1848	2EF42@1|root,2SKCU@2759|Eukaryota,39R8J@33154|Opisthokonta,3P0EU@4751|Fungi,3QNHF@4890|Ascomycota,2166I@147550|Sordariomycetes,3TFHF@5125|Hypocreales,3FZT8@34397|Clavicipitaceae	4751|Fungi	S	GAL4-like Zn(II)2Cys6 (or C6 zinc) binuclear cluster DNA-binding domain
19256468	MAA_02182	655844	transcription factor	protein-coding	20220811	91.0803	220.214	169.752	83.314	76.9649	79.4984	720.824	-1.10647	-2.15318	0.376038	-2.94244	0.00325637	0.0374684	1.42633	yes	down	XP_007818371.2	568076.XP_007818371.1	0	1073	2BY31@1|root,2RPD7@2759|Eukaryota,39TRC@33154|Opisthokonta,3NVYA@4751|Fungi,3QPU1@4890|Ascomycota,213TB@147550|Sordariomycetes,3TH74@5125|Hypocreales,3G144@34397|Clavicipitaceae	4751|Fungi	K	Transcription factor PAP1	YAP1	GO:0000003,GO:0000122,GO:0000228,GO:0000302,GO:0000304,GO:0000785,GO:0000790,GO:0000976,GO:0000977,GO:0000978,GO:0000981,GO:0000982,GO:0000987,GO:0000988,GO:0000989,GO:0001012,GO:0001067,GO:0001076,GO:0001077,GO:0001079,GO:0001080,GO:0001134,GO:0001135,GO:0001190,GO:0001191,GO:0001228,GO:0003006,GO:0003674,GO:0003676,GO:0003677,GO:0003682,GO:0003690,GO:0003700,GO:0005488,GO:0005515,GO:0005575,GO:…		ko:K09043					ko00000,ko03000				PAP1,bZIP_1
19256478	MAA_02192	655844	Stem cell self-renewal protein Piwi	protein-coding	20220811	14.9718	22.8082	34.1636	67.3163	62.6858	71.957	273.903	1.49293	2.8146	0.376953	3.96052	7.47866e-05	0.0024383	2.61291	yes	up	XP_007818381.1	568076.XP_007818381.1	0	1940	KOG1041@1|root,KOG1041@2759|Eukaryota,38CFV@33154|Opisthokonta,3NU0D@4751|Fungi,3QKH9@4890|Ascomycota,216QS@147550|Sordariomycetes,3TDU0@5125|Hypocreales,3G2RF@34397|Clavicipitaceae	4751|Fungi	J	Belongs to the argonaute family				ko:K11593					ko00000,ko03019,ko03036				ArgoL1,ArgoL2,ArgoN,PAZ,Piwi
19256501	MAA_02215	655844	helix-loop-helix DNA-binding domain-containing protein	protein-coding	20220811	72.6332	89.1752	109.577	32.4363	29.2144	26.5908	359.627	-1.59613	-3.02332	0.323389	-4.93564	7.98882e-07	6.31712e-05	4.19948	yes	down	XP_007818404.2	568076.XP_007818404.1	0	1813	KOG2588@1|root,KOG2588@2759|Eukaryota,39IEW@33154|Opisthokonta,3NZF0@4751|Fungi,3QQZD@4890|Ascomycota,211B2@147550|Sordariomycetes,3TE22@5125|Hypocreales,3G043@34397|Clavicipitaceae	4751|Fungi	K	Domain of unknown function (DUF2014)	CPH2	GO:0000122,GO:0000228,GO:0000785,GO:0000790,GO:0000976,GO:0000977,GO:0000978,GO:0000981,GO:0000982,GO:0000987,GO:0001012,GO:0001067,GO:0001077,GO:0001078,GO:0001227,GO:0001228,GO:0001666,GO:0003674,GO:0003676,GO:0003677,GO:0003690,GO:0003700,GO:0005488,GO:0005575,GO:0005622,GO:0005623,GO:0005634,GO:0005694,GO:0005737,GO:0005783,GO:0005789,GO:0006139,GO:0006351,GO:0006355,GO:0006357,GO:0006366,GO:…											DUF2014,HLH
19256502	MAA_02216	655844	hypothetical protein	protein-coding	20220811	13.8912	5.00737	8.721	18.9746	21.6992	23.9301	92.2235	1.34023	2.53192	0.476633	2.81187	0.00492549	0.0496244	1.3043	yes	up	XP_007818405.1	568076.XP_007818405.1	0	937	2D1Q5@1|root,2SIUZ@2759|Eukaryota,39WM7@33154|Opisthokonta,3P2FV@4751|Fungi,3QM4S@4890|Ascomycota,213UY@147550|Sordariomycetes,3TGMX@5125|Hypocreales,3G03E@34397|Clavicipitaceae	4751|Fungi
19256509	MAA_02223	655844	E3 ubiquitin-protein ligase	protein-coding	20151028	35.3249	115.694	118.843	39.0333	30.2069	27.401	366.503	-1.53898	-2.90588	0.444229	-3.46437	0.000531469	0.0107348	1.96921	yes	down	XP_007818412.1	568076.XP_007818412.1	0	2225	COG5021@1|root,KOG0942@2759|Eukaryota,38D0N@33154|Opisthokonta,3NTYZ@4751|Fungi,3QQF1@4890|Ascomycota,216N9@147550|Sordariomycetes,3TD2T@5125|Hypocreales,3G2WY@34397|Clavicipitaceae	4751|Fungi	H	Domain Homologous to E6-AP Carboxyl Terminus with	HUL5	GO:0000209,GO:0000502,GO:0003674,GO:0003824,GO:0004842,GO:0005488,GO:0005575,GO:0005622,GO:0005623,GO:0005634,GO:0005737,GO:0006464,GO:0006508,GO:0006511,GO:0006807,GO:0006950,GO:0008150,GO:0008152,GO:0008270,GO:0009056,GO:0009057,GO:0009987,GO:0010033,GO:0010243,GO:0010498,GO:0010992,GO:0010994,GO:0016043,GO:0016567,GO:0016740,GO:0019538,GO:0019725,GO:0019787,GO:0019941,GO:0022607,GO:0030163,GO:…	2.3.2.26	ko:K10589	ko04120,map04120				ko00000,ko00001,ko01000,ko04121				HECT
19256527	MAA_02241	655844	alanine transaminase-like protein	protein-coding	20220811	119.375	166.886	200.037	78.7103	74.8481	62.4624	702.319	-1.01459	-2.02033	0.323505	-3.13624	0.00171129	0.0243678	1.61318	yes	down	XP_007818430.1	568076.XP_007818430.1	0	959	COG0436@1|root,KOG0258@2759|Eukaryota,38H3G@33154|Opisthokonta,3NU5I@4751|Fungi,3QKH6@4890|Ascomycota,213I6@147550|Sordariomycetes,3TGAN@5125|Hypocreales,3G0CE@34397|Clavicipitaceae	4751|Fungi	E	Aminotransferase class I and II	ALT1	GO:0001300,GO:0001505,GO:0003674,GO:0003824,GO:0004021,GO:0005575,GO:0005622,GO:0005623,GO:0005634,GO:0005737,GO:0005739,GO:0006082,GO:0006520,GO:0006522,GO:0006523,GO:0006524,GO:0006536,GO:0006537,GO:0006807,GO:0007568,GO:0007569,GO:0008150,GO:0008152,GO:0008483,GO:0008652,GO:0009056,GO:0009058,GO:0009063,GO:0009064,GO:0009078,GO:0009079,GO:0009080,GO:0009084,GO:0009987,GO:0016053,GO:0016054,GO:…	2.6.1.2	ko:K00814	ko00220,ko00250,ko00710,ko01100,ko01120,ko01200,ko01210,ko01230,map00220,map00250,map00710,map01100,map01120,map01200,map01210,map01230	M00171	R00258	RC00006,RC00008	ko00000,ko00001,ko00002,ko01000,ko01007				Aminotran_1_2
19256530	MAA_02244	655844	secretion-related small GTPase	protein-coding	20160813	24.9722	16.5018	32.0182	6.76152	5.38288	5.26953	90.9061	-1.93803	-3.83181	0.42266	-4.58531	4.53314e-06	0.000257212	3.58971	yes	down	XP_007818433.1	568076.XP_007818433.1	0	1493	COG1100@1|root,KOG1707@2759|Eukaryota,38DXT@33154|Opisthokonta,3NUWP@4751|Fungi,3QQTV@4890|Ascomycota,2175Z@147550|Sordariomycetes,3TE6S@5125|Hypocreales,3G18X@34397|Clavicipitaceae	4751|Fungi	V	Mitochondrial GTPase involved in mitochondrial trafficking	GEM1	GO:0000001,GO:0000166,GO:0001882,GO:0001883,GO:0003674,GO:0003824,GO:0003924,GO:0005488,GO:0005509,GO:0005525,GO:0005575,GO:0005622,GO:0005623,GO:0005737,GO:0005739,GO:0005740,GO:0005741,GO:0005783,GO:0006996,GO:0007005,GO:0008150,GO:0009987,GO:0010570,GO:0010821,GO:0012505,GO:0016020,GO:0016043,GO:0016462,GO:0016787,GO:0016817,GO:0016818,GO:0017076,GO:0017111,GO:0019001,GO:0019867,GO:0022406,GO:…		ko:K07870	ko04137,ko04214,map04137,map04214				ko00000,ko00001,ko01000,ko03029,ko04031				EF-hand_5,EF_assoc_1,EF_assoc_2,Ras
19256548	MAA_02262	655844	copper transporting P-type ATPase	protein-coding	20220811	137.001	131.133	276.603	43.7265	29.0871	25.9012	643.452	-2.35037	-5.09954	0.376099	-6.24933	4.1221e-10	7.12548e-08	7.14719	yes	down	XP_007818451.1	568076.XP_007818451.1	0	2177	COG2217@1|root,KOG0207@2759|Eukaryota,38GSF@33154|Opisthokonta,3NXKX@4751|Fungi,3QNEG@4890|Ascomycota,2156G@147550|Sordariomycetes,3TDKZ@5125|Hypocreales,3G38G@34397|Clavicipitaceae	4751|Fungi	P	Heavy-metal-associated domain													E1-E2_ATPase,HMA,Hydrolase
19256556	MAA_02270	655844	cell division control protein	protein-coding	20220811	13.2269	7.88031	9.46645	4.45351	3.39311	3.00084	41.4211	-1.43809	-2.70963	0.45476	-3.16231	0.00156521	0.023038	1.63755	yes	down	XP_007818459.1	568076.XP_007818459.1	0	1640	KOG2398@1|root,KOG2398@2759|Eukaryota,39SSY@33154|Opisthokonta,3NVT9@4751|Fungi,3QPRB@4890|Ascomycota,2133N@147550|Sordariomycetes,3TDJH@5125|Hypocreales,3G0U9@34397|Clavicipitaceae	4751|Fungi	D	Fes/CIP4 homology domain	HOF1	GO:0000142,GO:0000144,GO:0000278,GO:0000281,GO:0000399,GO:0000910,GO:0000912,GO:0000915,GO:0000917,GO:0001786,GO:0003674,GO:0005488,GO:0005515,GO:0005543,GO:0005547,GO:0005575,GO:0005622,GO:0005623,GO:0005737,GO:0005826,GO:0005856,GO:0005886,GO:0005933,GO:0005935,GO:0005937,GO:0005938,GO:0005940,GO:0006810,GO:0006897,GO:0006898,GO:0006950,GO:0006974,GO:0006996,GO:0007010,GO:0007016,GO:0007029,GO:…		ko:K20121					ko00000,ko04131				FCH,SH3_1
19256590	MAA_02304	655844	Cytochrome c/c1 heme-lyase	protein-coding	20220811	18.9302	39.8383	22.6476	87.2425	89.7871	71.689	330.135	1.65607	3.15157	0.396436	4.1774	2.94858e-05	0.00114747	2.94026	yes	up	XP_007818493.1	568076.XP_007818493.1	2.57e-255	697	KOG3996@1|root,KOG3996@2759|Eukaryota,38CVE@33154|Opisthokonta,3NU6G@4751|Fungi,3QP02@4890|Ascomycota,212B5@147550|Sordariomycetes,3TFX3@5125|Hypocreales,3G2MR@34397|Clavicipitaceae	4751|Fungi	CO	Links covalently the heme group to the apoprotein of cytochrome c	CYC3	GO:0003674,GO:0003824,GO:0004408,GO:0005575,GO:0005622,GO:0005623,GO:0005737,GO:0005739,GO:0005740,GO:0005743,GO:0005758,GO:0006464,GO:0006807,GO:0006996,GO:0007005,GO:0008150,GO:0008152,GO:0009987,GO:0016020,GO:0016043,GO:0016829,GO:0016846,GO:0017003,GO:0017004,GO:0017006,GO:0018063,GO:0019538,GO:0019866,GO:0022607,GO:0031090,GO:0031966,GO:0031967,GO:0031970,GO:0031974,GO:0031975,GO:0034622,GO:…	4.4.1.17	ko:K01764	ko00860,map00860		R02480	RC00727,RC02130	ko00000,ko00001,ko01000				Cyto_heme_lyase
19256591	MAA_02305	655844	ABC1 family protein	protein-coding	20220811	26.7017	29.8335	18.0776	60.7117	68.6422	61.3024	265.269	1.38743	2.61612	0.361506	3.83792	0.000124081	0.00363109	2.43996	yes	up	XP_007818494.2	92637.XP_007811089.1	0	1263	COG0661@1|root,KOG1236@2759|Eukaryota,38CUG@33154|Opisthokonta,3NWUB@4751|Fungi,3QMYR@4890|Ascomycota,214M5@147550|Sordariomycetes,3TGQH@5125|Hypocreales,3G0JZ@34397|Clavicipitaceae	4751|Fungi	S	ABC1 family		GO:0003674,GO:0003824,GO:0005575,GO:0005622,GO:0005623,GO:0005737,GO:0005739,GO:0005740,GO:0006793,GO:0006796,GO:0008150,GO:0008152,GO:0009987,GO:0016020,GO:0016301,GO:0016310,GO:0016740,GO:0016772,GO:0031090,GO:0031966,GO:0031967,GO:0031975,GO:0043226,GO:0043227,GO:0043229,GO:0043231,GO:0044237,GO:0044422,GO:0044424,GO:0044429,GO:0044444,GO:0044446,GO:0044464		ko:K08869					ko00000,ko01001				ABC1
19256610	MAA_02324	655844	hypothetical protein	protein-coding	20220811	127.268	306.762	65.1762	429.919	429.769	434.861	1793.76	1.20266	2.30164	0.396515	3.03309	0.00242066	0.0309626	1.50916	yes	up	XP_007818513.1	568076.XP_007818513.1	2.16e-79	238	29FEF@1|root,2RNK2@2759|Eukaryota,38S9I@33154|Opisthokonta,3PU11@4751|Fungi,3RNE6@4890|Ascomycota,21J66@147550|Sordariomycetes,3TV7Z@5125|Hypocreales,3G6NS@34397|Clavicipitaceae	4751|Fungi
19256619	MAA_02333	655844	hypothetical protein	protein-coding	20151028	23.2725	9.19018	24.0064	5.44756	5.25962	6.54689	73.7232	-1.62193	-3.07787	0.505202	-3.21046	0.00132522	0.0203942	1.69049	yes	down	XP_007818522.1	568076.XP_007818522.1	0	1091	28XP9@1|root,2R4GJ@2759|Eukaryota,39XV1@33154|Opisthokonta,3P5CG@4751|Fungi,3R2DD@4890|Ascomycota,21CXB@147550|Sordariomycetes,3TKEE@5125|Hypocreales,3G5TI@34397|Clavicipitaceae	4751|Fungi	S	GPI anchored protein
19256650	MAA_02364	655844	ABC-2 type transporter	protein-coding	20160924	6.16928	6.85228	8.43108	41.0468	45.3452	43.8402	151.685	2.67162	6.37143	0.333018	8.02244	1.03669e-15	4.28094e-13	12.3685	yes	up	XP_007818553.2	568076.XP_007818553.1	0	2872	COG1131@1|root,KOG0065@2759|Eukaryota,38F6P@33154|Opisthokonta,3NTZE@4751|Fungi,3QK1K@4890|Ascomycota,212Z6@147550|Sordariomycetes,3THPD@5125|Hypocreales,3G1N9@34397|Clavicipitaceae	4751|Fungi	Q	Belongs to the ABC transporter superfamily. ABCG family. PDR (TC 3.A.1.205) subfamily	SNQ2	GO:0003674,GO:0003824,GO:0005215,GO:0005342,GO:0005575,GO:0005622,GO:0005623,GO:0005737,GO:0005739,GO:0005829,GO:0005886,GO:0006810,GO:0006855,GO:0006873,GO:0008150,GO:0008559,GO:0009987,GO:0015238,GO:0015399,GO:0015405,GO:0015849,GO:0015893,GO:0016020,GO:0016021,GO:0016462,GO:0016787,GO:0016817,GO:0016818,GO:0016887,GO:0017111,GO:0019725,GO:0022804,GO:0022857,GO:0030003,GO:0031224,GO:0042221,GO:…		ko:K08712	ko02010,map02010				ko00000,ko00001,ko02000	3.A.1.205			ABC2_membrane,ABC_tran,ABC_trans_N,PDR_CDR
19256657	MAA_02371	655844	hypothetical protein	protein-coding	20220811	24.0278	26.1618	4.44422	48.7134	58.3156	91.5697	253.233	1.89567	3.72094	0.666741	2.84318	0.00446659	0.0464338	1.33317	yes	up	XP_007818560.1	568076.XP_007818560.1	6.99e-91	265	2F3IS@1|root,2T4I6@2759|Eukaryota,38YAB@33154|Opisthokonta,3PXX0@4751|Fungi,3RGYS@4890|Ascomycota,21C7T@147550|Sordariomycetes,3TJ9A@5125|Hypocreales,3G49M@34397|Clavicipitaceae	4751|Fungi
19256659	MAA_02373	655844	Thiolase	protein-coding	20220811	11.229	47.6374	11.9309	7.70991	5.55104	3.71038	87.7686	-1.97621	-3.93459	0.651293	-3.03429	0.00241101	0.0309517	1.50932	yes	down	XP_007818562.2	140110.NechaP36664	8.74e-197	580	COG0183@1|root,KOG1389@2759|Eukaryota,38F89@33154|Opisthokonta,3NUEC@4751|Fungi,3QJC7@4890|Ascomycota,214J1@147550|Sordariomycetes,3TFQ7@5125|Hypocreales,1FPP7@110618|Nectriaceae	4751|Fungi	I	Belongs to the thiolase family			2.3.1.16	ko:K07513	ko00071,ko00280,ko00592,ko01040,ko01100,ko01110,ko01130,ko01212,ko03320,ko04146,map00071,map00280,map00592,map01040,map01100,map01110,map01130,map01212,map03320,map04146	M00087,M00113	R00927,R01177,R03778,R03858,R03991,R04546,R04742,R04747,R07891,R07895,R07899,R07937,R07953	RC00004,RC00326,RC00405,RC01702,RC02728	ko00000,ko00001,ko00002,ko01000				Thiolase_C,Thiolase_N
19256663	MAA_02377	655844	ATP-binding cassette transporter ifT1	protein-coding	20220811	7.47804	3.95999	13.3805	73.9163	69.4504	71.832	240.017	3.1306	8.75798	0.420643	7.4424	9.88698e-14	2.82653e-11	10.5487	yes	up	XP_007818566.1	568076.XP_007818566.1	0	3029	COG1131@1|root,KOG0065@2759|Eukaryota,38F6P@33154|Opisthokonta,3NTZE@4751|Fungi,3QK1K@4890|Ascomycota,2126E@147550|Sordariomycetes,3TEZP@5125|Hypocreales,3FZYH@34397|Clavicipitaceae	4751|Fungi	Q	Belongs to the ABC transporter superfamily. ABCG family. PDR (TC 3.A.1.205) subfamily	CDR1	GO:0000166,GO:0000322,GO:0000323,GO:0000324,GO:0000724,GO:0000725,GO:0003674,GO:0003824,GO:0004012,GO:0005215,GO:0005319,GO:0005488,GO:0005496,GO:0005524,GO:0005548,GO:0005575,GO:0005622,GO:0005623,GO:0005737,GO:0005739,GO:0005773,GO:0005783,GO:0005886,GO:0006139,GO:0006259,GO:0006281,GO:0006302,GO:0006310,GO:0006725,GO:0006807,GO:0006810,GO:0006811,GO:0006820,GO:0006855,GO:0006869,GO:0006873,GO:…		ko:K08711,ko:K08712	ko02010,map02010				ko00000,ko00001,ko02000	3.A.1.205			ABC2_membrane,ABC_tran,ABC_trans_N,PDR_CDR
19256665	MAA_02379	655844	Aromatic-ring hydroxylase-like protein	protein-coding	20220811	84.8137	12.2531	54.1406	8.04493	6.22856	7.20481	172.686	-2.81084	-7.01691	0.593702	-4.73442	2.19681e-06	0.000139563	3.85523	yes	down	XP_007818568.2	568076.XP_007818568.1	7.41e-288	787	COG0654@1|root,KOG2614@2759|Eukaryota,39VBU@33154|Opisthokonta,3NZG1@4751|Fungi,3QTMG@4890|Ascomycota,219P0@147550|Sordariomycetes,3TIVE@5125|Hypocreales	4751|Fungi	E	FAD binding domain													FAD_binding_3
19256669	MAA_02383	655844	homogentisate 1,2-dioxygenase	protein-coding	20220811	138.999	86.7237	81.0048	40.9683	30.0192	26.2519	403.967	-1.5555	-2.93935	0.40793	-3.81314	0.000137211	0.00387791	2.4114	yes	down	XP_007818572.1	568076.XP_007818572.1	0	976	COG3508@1|root,KOG1417@2759|Eukaryota,38B92@33154|Opisthokonta,3NY70@4751|Fungi,3QNEH@4890|Ascomycota,215IA@147550|Sordariomycetes,3TGRZ@5125|Hypocreales,3G0MV@34397|Clavicipitaceae	4751|Fungi	E	homogentisate 1,2-dioxygenase			1.13.11.5	ko:K00451	ko00350,ko00643,ko01100,ko01120,map00350,map00643,map01100,map01120	M00044	R02519	RC00737	ko00000,ko00001,ko00002,ko01000				HgmA
19256680	MAA_02394	655844	ubiquitin fusion degradation protein	protein-coding	20220811	59.5814	272.266	224.137	72.9237	51.4922	46.0915	726.492	-1.65402	-3.1471	0.463878	-3.56565	0.000362962	0.00800563	2.0966	yes	down	XP_007818583.1	568076.XP_007818583.1	0	1552	COG5140@1|root,KOG1816@2759|Eukaryota,38H2J@33154|Opisthokonta,3NUMV@4751|Fungi,3QKCW@4890|Ascomycota,2173Q@147550|Sordariomycetes,3TD6A@5125|Hypocreales,3G23P@34397|Clavicipitaceae	4751|Fungi	O	Amino-terminal Zinc-binding domain of ubiquitin ligase E3A													AZUL,UFD1
19256688	MAA_02402	655844	thiamine biosynthesis protein NMT-1	protein-coding	20220811	125.948	99.6779	160.635	48.4404	39.8796	36.2102	510.791	-1.64335	-3.12389	0.365924	-4.49094	7.09082e-06	0.000376472	3.42427	yes	down	XP_007818591.1	568076.XP_007818591.1	1.56e-259	709	COG0715@1|root,2QQ87@2759|Eukaryota,38GXI@33154|Opisthokonta,3NUEB@4751|Fungi,3QNCT@4890|Ascomycota,216MM@147550|Sordariomycetes,3TF75@5125|Hypocreales,3G539@34397|Clavicipitaceae	4751|Fungi	P	NMT1/THI5 like	nmt1	GO:0003674,GO:0003824,GO:0006725,GO:0006766,GO:0006767,GO:0006772,GO:0006790,GO:0006807,GO:0008150,GO:0008152,GO:0009058,GO:0009110,GO:0009228,GO:0009987,GO:0016853,GO:0017144,GO:0018130,GO:0019438,GO:0034641,GO:0042364,GO:0042723,GO:0042724,GO:0044237,GO:0044249,GO:0044271,GO:0044272,GO:0044281,GO:0044283,GO:0046483,GO:0070283,GO:0070284,GO:0071704,GO:0072527,GO:0072528,GO:1901360,GO:1901362,GO:…		ko:K18278	ko00730,ko01100,map00730,map01100		R10686		ko00000,ko00001				NMT1
19256717	MAA_02431	655844	dihydroxy-acid dehydratase	protein-coding	20220811	99.8601	57.7094	63.5604	24.8113	35.9445	35.4138	317.299	-1.15823	-2.23184	0.384835	-3.00968	0.00261521	0.0326183	1.48654	yes	down	XP_007818620.1	568076.XP_007818620.1	0	1214	COG0129@1|root,KOG2448@2759|Eukaryota,38F28@33154|Opisthokonta,3NWF5@4751|Fungi,3QPRP@4890|Ascomycota,21673@147550|Sordariomycetes,3TE2N@5125|Hypocreales,3G5QB@34397|Clavicipitaceae	4751|Fungi	E	Dehydratase family			4.2.1.9	ko:K01687	ko00290,ko00770,ko01100,ko01110,ko01130,ko01210,ko01230,map00290,map00770,map01100,map01110,map01130,map01210,map01230	M00019,M00570	R01209,R04441,R05070	RC00468,RC01714	ko00000,ko00001,ko00002,ko01000				ILVD_EDD
19256737	MAA_02451	655844	elongation factor Tu GTP binding domain-containing protein	protein-coding	20160813	50.4451	99.129	78.3439	218.539	232.873	253.909	933.239	1.67173	3.18596	0.340127	4.915	8.87807e-07	6.80316e-05	4.16729	yes	up	XP_007818640.1	568076.XP_007818640.1	0	1246	COG5258@1|root,KOG0463@2759|Eukaryota,38CTU@33154|Opisthokonta,3NUYB@4751|Fungi,3QKBJ@4890|Ascomycota,217U6@147550|Sordariomycetes,3TF5R@5125|Hypocreales,3FZNQ@34397|Clavicipitaceae	4751|Fungi	J	Elongation factor Tu C-terminal domain													GTP_EFTU,GTP_EFTU_D2,GTP_EFTU_D3
19256780	MAA_02494	655844	copper chaperone for superoxide dismutase	protein-coding	20220811	57.6474	276.085	150.765	63.8111	41.7119	47.9291	637.949	-1.72715	-3.31072	0.49522	-3.48763	0.00048732	0.0101287	1.99445	yes	down	XP_007818683.2	568076.XP_007818683.1	1.71e-176	493	COG2608@1|root,KOG4656@2759|Eukaryota,38K69@33154|Opisthokonta,3NZHY@4751|Fungi,3QKIP@4890|Ascomycota,212X0@147550|Sordariomycetes,3TG3E@5125|Hypocreales,3G3XZ@34397|Clavicipitaceae	4751|Fungi	P	Copper/zinc superoxide dismutase (SODC)	CCS1	GO:0000041,GO:0000302,GO:0000303,GO:0000305,GO:0003674,GO:0003824,GO:0004784,GO:0005488,GO:0005507,GO:0005575,GO:0005576,GO:0005615,GO:0005622,GO:0005623,GO:0005634,GO:0005737,GO:0005739,GO:0005740,GO:0005743,GO:0005829,GO:0006801,GO:0006810,GO:0006811,GO:0006812,GO:0006825,GO:0006950,GO:0006979,GO:0008047,GO:0008150,GO:0008152,GO:0008270,GO:0009636,GO:0009987,GO:0010035,GO:0015680,GO:0016020,GO:…		ko:K04569,ko:K07213	ko04978,ko05014,map04978,map05014				ko00000,ko00001				HMA,Sod_Cu
19256803	MAA_02517	655844	aldehyde dehydrogenase	protein-coding	20220811	76.7158	39.9419	75.3731	17.1046	20.4629	30.7731	260.371	-1.34982	-2.5488	0.419307	-3.21916	0.00128566	0.019909	1.70095	yes	down	XP_007818706.1	568076.XP_007818706.1	0	987	COG1012@1|root,KOG2450@2759|Eukaryota,38CDB@33154|Opisthokonta,3NW4N@4751|Fungi,3QQ2U@4890|Ascomycota,218TC@147550|Sordariomycetes,3TFYK@5125|Hypocreales,3G5CE@34397|Clavicipitaceae	4751|Fungi	E	Belongs to the aldehyde dehydrogenase family			1.2.1.3,1.2.1.5	ko:K00128,ko:K00129	ko00010,ko00053,ko00071,ko00280,ko00310,ko00330,ko00340,ko00350,ko00360,ko00380,ko00410,ko00561,ko00620,ko00625,ko00903,ko00980,ko00981,ko00982,ko01100,ko01110,ko01120,ko01130,ko05204,map00010,map00053,map00071,map00280,map00310,map00330,map00340,map00350,map00360,map00380,map00410,map00561,map00620,map00625,map00903,map00980,map00981,map00982,map01100,map01110,map01120,map01130,map05204	M00135	R00264,R00631,R00710,R00711,R00904,R01752,R01986,R02536,R02537,R02549,R02678,R02695,R02697,R02940,R02957,R03283,R03300,R03302,R03869,R04065,R04506,R04882,R04883,R04888,R04889,R04891,R04892,R04903,R04996,R05050,R05237,R05238,R05286,R06366,R07104,R08146,R08282,R08283,R08307	RC00047,RC00071,RC00080,RC00186,RC00218,RC00242,RC00816,RC01500,RC01735	ko00000,ko00001,ko00002,ko01000				Aldedh
19256805	MAA_02519	655844	Amino acid/polyamine transporter I	protein-coding	20160813	17.7248	8.737	21.5556	5.24733	3.64265	5.41814	62.3255	-1.62018	-3.07414	0.539184	-3.00488	0.00265681	0.0329684	1.4819	yes	down	XP_007818708.1	568076.XP_007818708.1	0	954	COG0531@1|root,KOG1289@2759|Eukaryota,38BSD@33154|Opisthokonta,3NWJI@4751|Fungi,3RJM8@4890|Ascomycota	4751|Fungi	E	Amino acid permease													AA_permease_2
19256806	MAA_02520	655844	phosphatidylserine decarboxylase family protein	protein-coding	20160813	2.44256	0.64124	0.377086	8.33366	6.35664	6.61939	24.7706	2.69221	6.46302	0.845927	3.18255	0.00145982	0.0217513	1.66252	yes	up	XP_007818709.1	568076.XP_007818709.1	0	931	COG0688@1|root,KOG2419@2759|Eukaryota,3AGXM@33154|Opisthokonta,3PBFE@4751|Fungi,3R304@4890|Ascomycota,21P97@147550|Sordariomycetes,3TD6N@5125|Hypocreales	4751|Fungi	I	phosphatidylserine decarboxylase family protein			4.1.1.65	ko:K01613	ko00564,ko01100,ko01110,map00564,map01100,map01110	M00093	R02055	RC00299	ko00000,ko00001,ko00002,ko01000				PSDC,PS_Dcarbxylase
19256807	MAA_02521	655844	beta-lactamase family protein	protein-coding	20160924	46.6582	43.5419	33.3703	124.785	116.294	123.815	488.464	1.63533	3.10658	0.334489	4.88903	1.01332e-06	7.38434e-05	4.13169	yes	up	XP_007818710.2	568076.XP_007818710.1	0	1045	2B3GC@1|root,2S0EY@2759|Eukaryota,3A5N3@33154|Opisthokonta,3P2AB@4751|Fungi,3QS1A@4890|Ascomycota,217QQ@147550|Sordariomycetes,3THVJ@5125|Hypocreales,3G5CW@34397|Clavicipitaceae	4751|Fungi	S	Beta-lactamase													Beta-lactamase,DUF3471
19256814	MAA_02528	655844	FMN-linked oxidoreductase	protein-coding	20220811	54.8423	488.706	99.4759	93.8351	52.3106	37.4802	826.65	-1.74073	-3.34204	0.609644	-2.85531	0.00429942	0.0452657	1.34423	yes	down	XP_007818717.1	568076.XP_007818717.1	3.81e-275	752	COG1902@1|root,KOG0134@2759|Eukaryota,38EN0@33154|Opisthokonta,3NUI7@4751|Fungi,3QN2G@4890|Ascomycota,212T3@147550|Sordariomycetes,3TCSG@5125|Hypocreales,3G65G@34397|Clavicipitaceae	4751|Fungi	C	NADH:flavin oxidoreductase / NADH oxidase family		GO:0008150,GO:0009636,GO:0009987,GO:0042221,GO:0050896,GO:0051716,GO:0070887,GO:0097237,GO:0098754,GO:1990748	1.3.1.100,1.6.99.1	ko:K00354,ko:K19182			R00282	RC00001	ko00000,ko01000				Oxidored_FMN
19256818	MAA_02532	655844	Frataxin-like protein	protein-coding	20220811	178.359	118.188	73.5966	62.8181	49.3289	29.9741	512.265	-1.41114	-2.65947	0.457063	-3.0874	0.00201917	0.0271893	1.5656	yes	down	XP_007818721.1	568076.XP_007818721.1	5.74e-142	400	COG1965@1|root,KOG3413@2759|Eukaryota,3A3XZ@33154|Opisthokonta,3P5Z6@4751|Fungi,3RJPG@4890|Ascomycota,21QE4@147550|Sordariomycetes,3TTY0@5125|Hypocreales,3G3UK@34397|Clavicipitaceae	4751|Fungi	P	Mitochondrial iron uptake protein			1.16.3.1	ko:K19054	ko00860,map00860		R00078	RC02758	ko00000,ko00001,ko01000,ko03029				Frataxin_Cyay
19256840	MAA_02554	655844	DNA polymerase delta subunit	protein-coding	20220811	6.75975	20.0992	5.05602	29.6767	31.7746	43.8172	137.183	1.69086	3.22849	0.585658	2.88711	0.00388803	0.0420055	1.37669	yes	up	XP_007818743.1	568076.XP_007818743.1	1.13e-116	336	2E5FT@1|root,2SC9I@2759|Eukaryota,3A51W@33154|Opisthokonta,3P44W@4751|Fungi,3QV13@4890|Ascomycota,219HG@147550|Sordariomycetes,3TI0P@5125|Hypocreales,3G3WH@34397|Clavicipitaceae	4751|Fungi	S	DNA polymerase delta, subunit 4		GO:0000228,GO:0000278,GO:0000731,GO:0005575,GO:0005622,GO:0005623,GO:0005634,GO:0005657,GO:0005694,GO:0006139,GO:0006259,GO:0006260,GO:0006261,GO:0006271,GO:0006273,GO:0006281,GO:0006725,GO:0006807,GO:0006950,GO:0006974,GO:0007049,GO:0008150,GO:0008152,GO:0009058,GO:0009059,GO:0009314,GO:0009411,GO:0009416,GO:0009628,GO:0009987,GO:0016070,GO:0018130,GO:0019438,GO:0022402,GO:0022616,GO:0030894,GO:…		ko:K03505	ko00230,ko00240,ko01100,ko03030,ko03410,ko03420,ko03430,ko03440,ko05166,map00230,map00240,map01100,map03030,map03410,map03420,map03430,map03440,map05166	M00262	R00375,R00376,R00377,R00378	RC02795	ko00000,ko00001,ko00002,ko03032,ko03400				DNA_pol_delta_4
19256845	MAA_02559	655844	beta subunit of ATP citrate lyase	protein-coding	20220811	167.066	277.065	363.431	117.709	114.717	90.5206	1130.51	-1.10083	-2.14478	0.336718	-3.2693	0.00107814	0.0176905	1.75226	yes	down	XP_007818748.1	568076.XP_007818748.1	0	978	COG0045@1|root,KOG1254@2759|Eukaryota,38D3E@33154|Opisthokonta,3NU6W@4751|Fungi,3QRE1@4890|Ascomycota,215B3@147550|Sordariomycetes,3TGWR@5125|Hypocreales,3G3CQ@34397|Clavicipitaceae	4751|Fungi	C	ATP citrate lyase citrate-binding	acl2	GO:0003674,GO:0003824,GO:0003878,GO:0005575,GO:0005622,GO:0005623,GO:0005737,GO:0006082,GO:0006084,GO:0006085,GO:0006101,GO:0006139,GO:0006163,GO:0006164,GO:0006629,GO:0006631,GO:0006633,GO:0006637,GO:0006725,GO:0006732,GO:0006753,GO:0006790,GO:0006793,GO:0006796,GO:0006807,GO:0008150,GO:0008152,GO:0008610,GO:0009058,GO:0009108,GO:0009117,GO:0009150,GO:0009152,GO:0009165,GO:0009259,GO:0009260,GO:…	2.3.3.8	ko:K01648	ko00020,ko00720,ko01100,ko01110,ko01120,ko01130,map00020,map00720,map01100,map01110,map01120,map01130		R00352	RC00004,RC00067	ko00000,ko00001,ko01000,ko04147				ATP-grasp_2,Citrate_bind
19256853	MAA_02567	655844	Peptidyl-prolyl cis-trans isomerase, cyclophilin-type	protein-coding	20220811	2601.68	2797.43	1412.21	1230.68	859.921	1015	9916.92	-1.23005	-2.34575	0.320838	-3.83386	0.000126146	0.00364841	2.4379	yes	down	XP_007818756.2	92637.XP_007809961.1	4.76e-111	319	COG0652@1|root,KOG0865@2759|Eukaryota,38FFS@33154|Opisthokonta,3P1SD@4751|Fungi,3QSKZ@4890|Ascomycota,21QRP@147550|Sordariomycetes,3TMKR@5125|Hypocreales,3G3T5@34397|Clavicipitaceae	4751|Fungi	O	PPIases accelerate the folding of proteins. It catalyzes the cis-trans isomerization of proline imidic peptide bonds in oligopeptides			5.2.1.8	ko:K01802,ko:K09565	ko04020,ko04022,ko05012,ko05016,ko05145,map04020,map04022,map05012,map05016,map05145				ko00000,ko00001,ko01000,ko03110				Pro_isomerase
19256858	MAA_02572	655844	Helicase-associated domain protein	protein-coding	20220811	4.2295	9.78904	6.61999	13.7019	18.5629	17.0501	69.9534	1.27761	2.42437	0.422659	3.02279	0.00250459	0.0318233	1.49725	yes	up	XP_007818761.1	568076.XP_007818761.1	0	1503	COG1643@1|root,KOG0925@2759|Eukaryota,3API8@33154|Opisthokonta,3NVMW@4751|Fungi,3QJMU@4890|Ascomycota,213T3@147550|Sordariomycetes,3TGZY@5125|Hypocreales,3G1RF@34397|Clavicipitaceae	4751|Fungi	A	pre-mRNA splicing factor ATP-dependent RNA helicase PRP43	PRP43	GO:0000166,GO:0000375,GO:0000377,GO:0000390,GO:0000398,GO:0000460,GO:0000462,GO:0000463,GO:0000466,GO:0000470,GO:0003674,GO:0003676,GO:0003723,GO:0003724,GO:0003729,GO:0003824,GO:0004004,GO:0004386,GO:0005488,GO:0005524,GO:0005575,GO:0005622,GO:0005623,GO:0005634,GO:0005681,GO:0005684,GO:0005737,GO:0005739,GO:0006139,GO:0006364,GO:0006396,GO:0006397,GO:0006725,GO:0006807,GO:0008026,GO:0008144,GO:…	3.6.4.13	ko:K12820	ko03040,map03040				ko00000,ko00001,ko01000,ko03009,ko03041				DEAD,HA2,Helicase_C,OB_NTP_bind
19256860	MAA_02574	655844	alanine-glyoxylate aminotransferase	protein-coding	20220811	118.276	47.2336	131.596	26.0818	17.1723	30.6034	370.963	-1.93036	-3.81151	0.45438	-4.24834	2.15356e-05	0.000898734	3.04637	yes	down	XP_007818763.1	568076.XP_007818763.1	8.43e-283	772	COG0075@1|root,KOG2862@2759|Eukaryota,38BJD@33154|Opisthokonta,3NW05@4751|Fungi,3QKBN@4890|Ascomycota,2148K@147550|Sordariomycetes,3TEH4@5125|Hypocreales,3G006@34397|Clavicipitaceae	4751|Fungi	E	Aminotransferase class-V		GO:0001505,GO:0003674,GO:0003824,GO:0004760,GO:0005575,GO:0005622,GO:0005623,GO:0005737,GO:0005739,GO:0005777,GO:0005829,GO:0006082,GO:0006520,GO:0006544,GO:0006545,GO:0006807,GO:0008150,GO:0008152,GO:0008453,GO:0008483,GO:0008652,GO:0009058,GO:0009069,GO:0009070,GO:0009987,GO:0016053,GO:0016740,GO:0016769,GO:0017144,GO:0019265,GO:0019752,GO:0042133,GO:0042136,GO:0042579,GO:0043226,GO:0043227,GO:…	2.6.1.44,2.6.1.45,2.6.1.51	ko:K00830	ko00250,ko00260,ko00630,ko00680,ko01100,ko01110,ko01120,ko01130,ko01200,ko04146,map00250,map00260,map00630,map00680,map01100,map01110,map01120,map01130,map01200,map04146	M00346,M00532	R00369,R00372,R00585,R00588	RC00006,RC00008,RC00018	ko00000,ko00001,ko00002,ko01000,ko01007				Aminotran_5
19256863	MAA_02577	655844	RTA1 like protein	protein-coding	20220811	10.7025	8.80873	4.7848	36.3674	40.3762	56.3809	157.421	2.48106	5.58306	0.543793	4.5625	5.05474e-06	0.000282496	3.54899	yes	up	XP_007818766.1	568076.XP_007818766.1	5.1e-205	567	2CNA0@1|root,2QURG@2759|Eukaryota,39XYY@33154|Opisthokonta,3P00F@4751|Fungi,3QKAJ@4890|Ascomycota,214QT@147550|Sordariomycetes,3TSWX@5125|Hypocreales	4751|Fungi	S	RTA1 like protein													RTA1
19256876	MAA_02590	655844	stomatin-like protein	protein-coding	20220811	463.24	886.182	1391.99	1372.5	1985.49	2297.51	8396.91	1.1597	2.2341	0.387318	2.99417	0.0027519	0.0338097	1.47096	yes	up	XP_007818779.1	568076.XP_007818779.1	1.59e-242	667	COG0330@1|root,KOG2621@2759|Eukaryota,39SU2@33154|Opisthokonta,3NX6K@4751|Fungi,3QKP3@4890|Ascomycota,211SA@147550|Sordariomycetes,3TF2Z@5125|Hypocreales,3G0M6@34397|Clavicipitaceae	4751|Fungi	C	prohibitin homologues													Band_7
19256884	MAA_02598	655844	hypothetical protein	protein-coding	20220811	39.7756	209.629	179.307	65.4873	26.8569	28.9954	550.051	-1.83228	-3.561	0.529421	-3.46092	0.000538335	0.0108147	1.96598	yes	down	XP_007818787.1	568076.XP_007818787.1	9.5e-250	692	2D7VU@1|root,2S59W@2759|Eukaryota,38GYC@33154|Opisthokonta,3NTWP@4751|Fungi,3QMDY@4890|Ascomycota,21337@147550|Sordariomycetes,3TGZ1@5125|Hypocreales,3G0WP@34397|Clavicipitaceae	4751|Fungi
19256910	MAA_02624	655844	Nulp1-pending protein	protein-coding	20220811	10.7206	10.25	9.09849	32.9921	34.3685	32.2497	129.679	1.75171	3.36756	0.358922	4.88047	1.05835e-06	7.56416e-05	4.12124	yes	up	XP_007818813.2	568076.XP_007818813.1	0	1241	KOG2422@1|root,KOG2422@2759|Eukaryota,38C0W@33154|Opisthokonta,3NYD6@4751|Fungi,3QNJB@4890|Ascomycota,215E7@147550|Sordariomycetes,3TGI9@5125|Hypocreales,3G3IQ@34397|Clavicipitaceae	4751|Fungi	S	Transcriptional repressor TCF25		GO:0005575,GO:0005622,GO:0005623,GO:0005737,GO:0006412,GO:0006414,GO:0006417,GO:0006508,GO:0006511,GO:0006518,GO:0006807,GO:0008150,GO:0008152,GO:0009056,GO:0009057,GO:0009058,GO:0009059,GO:0009889,GO:0009987,GO:0010467,GO:0010468,GO:0010498,GO:0010556,GO:0010608,GO:0019222,GO:0019538,GO:0019941,GO:0030163,GO:0031323,GO:0031326,GO:0032268,GO:0032991,GO:0034248,GO:0034641,GO:0034645,GO:0043043,GO:…											Tcf25
19256912	MAA_02626	655844	nonspecific lipid-transfer protein	protein-coding	20220811	205.594	50.3745	82.0058	23.9837	13.8807	16.1542	391.993	-2.74564	-6.70689	0.495046	-5.54625	2.9187e-08	3.33764e-06	5.47656	yes	down	XP_007818815.1	568076.XP_007818815.1	0	922	KOG1406@1|root,KOG1406@2759|Eukaryota,38CKQ@33154|Opisthokonta,3NVYV@4751|Fungi,3QPDS@4890|Ascomycota,2148T@147550|Sordariomycetes,3TD0J@5125|Hypocreales,3G211@34397|Clavicipitaceae	4751|Fungi	I	3-Oxoacyl-[acyl-carrier-protein (ACP)] synthase III			2.3.1.176	ko:K08764	ko00120,ko01100,ko03320,ko04146,map00120,map01100,map03320,map04146	M00104	R03719,R04811	RC00004,RC00405,RC02725	ko00000,ko00001,ko00002,ko01000				Thiolase_C,Thiolase_N
19256914	MAA_02628	655844	hypothetical protein	protein-coding	20220811	144.889	467.704	184.349	49.899	53.0402	41.8434	941.725	-2.36418	-5.14861	0.542513	-4.35784	1.31355e-05	0.000610224	3.21451	yes	down	XP_007818817.1	568076.XP_007818817.1	1.17e-51	163	KOG1603@1|root,KOG1603@2759|Eukaryota,3A8AI@33154|Opisthokonta,3P6PM@4751|Fungi,3QXEM@4890|Ascomycota,21B9A@147550|Sordariomycetes,3TJ0P@5125|Hypocreales,3G4A6@34397|Clavicipitaceae	4751|Fungi	P	Heavy-metal-associated domain	ATX1	GO:0000041,GO:0003674,GO:0005488,GO:0005507,GO:0005575,GO:0005622,GO:0005623,GO:0005737,GO:0005829,GO:0006810,GO:0006811,GO:0006812,GO:0006825,GO:0006873,GO:0006875,GO:0006878,GO:0006879,GO:0006950,GO:0006979,GO:0008150,GO:0009987,GO:0015680,GO:0016530,GO:0016531,GO:0019725,GO:0030001,GO:0030003,GO:0033554,GO:0034599,GO:0042221,GO:0042592,GO:0043167,GO:0043169,GO:0044424,GO:0044444,GO:0044464,GO:…		ko:K07213	ko04978,map04978				ko00000,ko00001				HMA
19256915	MAA_02629	655844	Alcohol dehydrogenase superfamily, zinc-type	protein-coding	20220811	1612.05	1169	1423.89	265.306	199.919	143.384	4813.55	-2.69107	-6.45792	0.351252	-7.66136	1.83967e-14	6.21558e-12	11.2065	yes	down	XP_007818818.1	568076.XP_007818818.1	6.86e-255	699	COG1064@1|root,KOG0023@2759|Eukaryota,390GY@33154|Opisthokonta,3NW0B@4751|Fungi,3QJH7@4890|Ascomycota,2155Y@147550|Sordariomycetes,3TD8Q@5125|Hypocreales,3G0MH@34397|Clavicipitaceae	4751|Fungi	Q	Alcohol dehydrogenase GroES-like domain	ADH1	GO:0000947,GO:0000955,GO:0003674,GO:0003824,GO:0004022,GO:0005575,GO:0005576,GO:0005622,GO:0005623,GO:0005634,GO:0005737,GO:0005739,GO:0005759,GO:0005886,GO:0005975,GO:0005996,GO:0006006,GO:0006066,GO:0006067,GO:0006068,GO:0006081,GO:0006082,GO:0006090,GO:0006091,GO:0006113,GO:0006115,GO:0006116,GO:0006117,GO:0006139,GO:0006163,GO:0006520,GO:0006566,GO:0006567,GO:0006725,GO:0006732,GO:0006733,GO:…	1.1.1.1	ko:K13953	ko00010,ko00071,ko00350,ko00625,ko00626,ko00830,ko00980,ko00982,ko01100,ko01110,ko01120,ko01130,ko01220,map00010,map00071,map00350,map00625,map00626,map00830,map00980,map00982,map01100,map01110,map01120,map01130,map01220		R00623,R00754,R02124,R04880,R05233,R05234,R06917,R06927,R07105,R08281,R08306,R08310	RC00050,RC00087,RC00088,RC00099,RC00116,RC00649,RC01734,RC02273	ko00000,ko00001,ko01000			iMM904.YMR083W,iND750.YMR083W	ADH_N,ADH_zinc_N
19256920	MAA_02634	655844	tRNA (uracil-5-)-methyltransferase	protein-coding	20220811	3.84874	6.80293	3.64733	11.6565	15.9808	10.8098	52.7461	1.48531	2.79978	0.483315	3.07317	0.00211795	0.028112	1.55111	yes	up	XP_007818823.1	568076.XP_007818823.1	0	1131	COG2265@1|root,KOG2187@2759|Eukaryota,38DJB@33154|Opisthokonta,3NVPX@4751|Fungi,3QM2V@4890|Ascomycota,217K0@147550|Sordariomycetes,3TFEM@5125|Hypocreales,3G2K0@34397|Clavicipitaceae	4751|Fungi	J	Belongs to the class I-like SAM-binding methyltransferase superfamily. RNA M5U methyltransferase family	TRM2	GO:0000014,GO:0001510,GO:0003674,GO:0003824,GO:0004518,GO:0004519,GO:0004520,GO:0004527,GO:0004529,GO:0004536,GO:0006139,GO:0006259,GO:0006396,GO:0006399,GO:0006400,GO:0006725,GO:0006807,GO:0008033,GO:0008150,GO:0008152,GO:0008168,GO:0008173,GO:0008175,GO:0008309,GO:0008409,GO:0009451,GO:0009987,GO:0010467,GO:0016070,GO:0016300,GO:0016740,GO:0016741,GO:0016787,GO:0016788,GO:0016796,GO:0016895,GO:…	2.1.1.35	ko:K15331					ko00000,ko01000,ko03016				TRAM,tRNA_U5-meth_tr
19256950	MAA_02664	655844	actin filament organization protein App1-like protein	protein-coding	20220811	18.8301	38.9947	30.9594	7.65718	5.24921	3.66221	105.353	-2.40684	-5.30312	0.50442	-4.77151	1.82854e-06	0.000120279	3.91981	yes	down	XP_007818853.2	568076.XP_007818853.1	8.39e-289	790	COG4850@1|root,2RYXR@2759|Eukaryota,39UK2@33154|Opisthokonta,3NVID@4751|Fungi,3QJYW@4890|Ascomycota,212K1@147550|Sordariomycetes,3TEG6@5125|Hypocreales,3FZK8@34397|Clavicipitaceae	4751|Fungi	S	Uncharacterized conserved protein (DUF2183)													DUF2183
19256961	MAA_02675	655844	Coproporphyrinogen III oxidase, aerobic	protein-coding	20220811	666.805	526.037	648.829	248.585	343.803	164.262	2598.32	-1.34487	-2.54008	0.357133	-3.76574	0.000166057	0.00447211	2.34949	yes	down	XP_007818864.1	568076.XP_007818864.1	4.06999999999998e-310	843	COG0408@1|root,KOG1518@2759|Eukaryota,38BVF@33154|Opisthokonta,3NUJX@4751|Fungi,3QJGA@4890|Ascomycota,217QJ@147550|Sordariomycetes,3TCPY@5125|Hypocreales,3G34H@34397|Clavicipitaceae	4751|Fungi	H	Coproporphyrinogen III oxidase	HEM13	GO:0003674,GO:0003824,GO:0004109,GO:0005488,GO:0005515,GO:0005575,GO:0005622,GO:0005623,GO:0005737,GO:0005829,GO:0006725,GO:0006778,GO:0006779,GO:0006783,GO:0006807,GO:0008150,GO:0008152,GO:0009058,GO:0009987,GO:0016491,GO:0016627,GO:0016634,GO:0018130,GO:0019438,GO:0033013,GO:0033014,GO:0034641,GO:0042168,GO:0042440,GO:0042802,GO:0042803,GO:0044237,GO:0044249,GO:0044271,GO:0044424,GO:0044444,GO:…	1.3.3.3	ko:K00228	ko00860,ko01100,ko01110,map00860,map01100,map01110	M00121	R03220	RC00884	ko00000,ko00001,ko00002,ko01000			iMM904.YDR044W,iND750.YDR044W	Coprogen_oxidas
19256999	MAA_02713	655844	Nucleoside phosphatase GDA1/CD39	protein-coding	20160924	7.40135	9.75516	12.4437	20.645	25.3653	23.1993	98.8098	1.28546	2.4376	0.407776	3.15238	0.00161948	0.0235109	1.62873	yes	up	XP_007818902.2	568076.XP_007818902.1	0	1198	COG5371@1|root,KOG1386@2759|Eukaryota,38FYH@33154|Opisthokonta,3NV3I@4751|Fungi,3QJRF@4890|Ascomycota,212YP@147550|Sordariomycetes,3TGBC@5125|Hypocreales,3G0VX@34397|Clavicipitaceae	4751|Fungi	F	Belongs to the GDA1 CD39 NTPase family	YND1	GO:0000139,GO:0003674,GO:0003824,GO:0003924,GO:0004382,GO:0005575,GO:0005622,GO:0005623,GO:0005737,GO:0005794,GO:0006464,GO:0006486,GO:0006807,GO:0008150,GO:0008152,GO:0009058,GO:0009059,GO:0009100,GO:0009101,GO:0009987,GO:0012505,GO:0016020,GO:0016462,GO:0016787,GO:0016817,GO:0016818,GO:0016887,GO:0017110,GO:0017111,GO:0019538,GO:0031090,GO:0031984,GO:0034645,GO:0036211,GO:0036384,GO:0043170,GO:…	3.6.1.5	ko:K14642	ko00230,ko00240,map00230,map00240		R00086,R00122,R00155,R00159,R00328,R00335,R00514,R00569,R00719,R00961,R02092,R02095	RC00002	ko00000,ko00001,ko01000				GDA1_CD39
19257022	MAA_02736	655844	p60 domain protein	protein-coding	20220811	5.8431	13.2877	4.73906	16.9099	27.1143	25.2223	93.1164	1.51886	2.86564	0.477688	3.1796	0.00147477	0.0218365	1.66082	yes	up	XP_007818925.2	568076.XP_007818925.1	1.17e-284	781	KOG2823@1|root,KOG2823@2759|Eukaryota,39TJW@33154|Opisthokonta,3NZY5@4751|Fungi,3QNCV@4890|Ascomycota,2171G@147550|Sordariomycetes,3TFZ4@5125|Hypocreales,3G3FZ@34397|Clavicipitaceae	4751|Fungi	S	Nop53 (60S ribosomal biogenesis)		GO:0000027,GO:0000054,GO:0000055,GO:0000463,GO:0000470,GO:0003674,GO:0003676,GO:0003723,GO:0005488,GO:0005575,GO:0005622,GO:0005623,GO:0005634,GO:0005654,GO:0005730,GO:0006139,GO:0006364,GO:0006396,GO:0006403,GO:0006405,GO:0006611,GO:0006725,GO:0006807,GO:0006810,GO:0006886,GO:0006913,GO:0006996,GO:0008104,GO:0008150,GO:0008152,GO:0009987,GO:0010467,GO:0015031,GO:0015833,GO:0015931,GO:0016043,GO:…		ko:K14840,ko:K18327	ko05168,map05168				ko00000,ko00001,ko01000,ko03009				Nop53
19257053	MAA_02767	655844	dihydroxyacetone-phosphate acyltransferase, mrDHAPAT	protein-coding	20151028	21.9406	18.0435	31.3611	10.944	7.73415	5.81544	95.8388	-1.46228	-2.75543	0.414851	-3.52482	0.000423771	0.00910374	2.04078	yes	down	XP_007818956.2	92637.XP_007810594.1	0	1597	COG2937@1|root,KOG3730@2759|Eukaryota,38CW0@33154|Opisthokonta,3NUW6@4751|Fungi,3QMQW@4890|Ascomycota,215C5@147550|Sordariomycetes,3TG8J@5125|Hypocreales,3FZZD@34397|Clavicipitaceae	4751|Fungi	I	Phosphate acyltransferases													Acyltransferase
19257062	MAA_02776	655844	bZIP transcription factor	protein-coding	20220811	1.39219	1.49648	2.57941	36.9056	23.9869	18.2303	84.5909	3.86811	14.6022	0.706999	5.47117	4.47062e-08	4.88679e-06	5.31098	yes	up	XP_007818965.1	5111.M1W928	1.4e-13	77.4	2D482@1|root,2SU86@2759|Eukaryota,3A79V@33154|Opisthokonta,3P5RG@4751|Fungi,3QXP1@4890|Ascomycota,211SS@147550|Sordariomycetes,3TIC5@5125|Hypocreales,3G32T@34397|Clavicipitaceae	4751|Fungi	S	bZIP transcription factor													DUF3425
19257068	MAA_02782	655844	N-terminal binuclear Zn cluster-containing protein	protein-coding	20220811	77.2501	122.389	186.069	49.6933	61.5752	41.6888	538.665	-1.25909	-2.39345	0.377079	-3.33906	0.000840609	0.0145647	1.8367	yes	down	XP_007818971.2	92637.XP_007810606.1	0	1311	2D1HK@1|root,2SI5A@2759|Eukaryota,3A0T7@33154|Opisthokonta,3NZ0W@4751|Fungi,3QKC4@4890|Ascomycota,2174A@147550|Sordariomycetes,3TEAF@5125|Hypocreales,3G1ID@34397|Clavicipitaceae	4751|Fungi	B	Fungal specific transcription factor domain													Fungal_trans,Zn_clus
19257070	MAA_02784	655844	hypothetical protein	protein-coding	20220811	153.325	131.929	140.289	263.672	294.632	303.802	1287.65	1.09745	2.13976	0.32357	3.3917	0.000694615	0.01294	1.88806	yes	up	XP_007818973.1	568076.XP_007818973.1	1.28e-188	525	29FCK@1|root,2RNI5@2759|Eukaryota,3AK60@33154|Opisthokonta,3PD3A@4751|Fungi,3QUZQ@4890|Ascomycota,21A9H@147550|Sordariomycetes,3TIC2@5125|Hypocreales,3G18N@34397|Clavicipitaceae	4751|Fungi
19257080	MAA_02794	655844	glycoside hydrolase family 2	protein-coding	20220811	13.0506	16.287	23.6085	51.8049	45.6848	53.7381	204.174	1.56847	2.9659	0.360814	4.34703	1.37994e-05	0.00062927	3.20116	yes	up	XP_007818983.2	568076.XP_007818983.1	0	1358	COG3250@1|root,KOG2024@2759|Eukaryota,39WIS@33154|Opisthokonta,3NZTF@4751|Fungi,3QQKP@4890|Ascomycota,21735@147550|Sordariomycetes,3THGK@5125|Hypocreales,3G4WE@34397|Clavicipitaceae	4751|Fungi	G	Glycoside hydrolase family 2 protein													Glyco_hydro_2,Glyco_hydro_2_C,Glyco_hydro_2_N
19257081	MAA_02795	655844	hypothetical protein	protein-coding	20220811	150.548	464.537	280.926	1840.21	1667.08	1632.24	6035.54	2.58761	6.01102	0.38487	6.72334	1.77609e-11	4.2586e-09	8.37073	yes	up	XP_007818984.1	568076.XP_007818984.1	5.65e-140	394	2C9MS@1|root,2T4N2@2759|Eukaryota,3AKHD@33154|Opisthokonta,3PDKN@4751|Fungi,3QWBE@4890|Ascomycota,21ADQ@147550|Sordariomycetes,3TIN3@5125|Hypocreales,3G3W9@34397|Clavicipitaceae	4751|Fungi	S	Alternaria alternata allergen 1													AltA1
19257082	MAA_02796	655844	high affinity methionine permease	protein-coding	20220811	11.9206	69.2663	49.7704	110.041	178.162	155.336	574.496	1.87621	3.67108	0.48787	3.84571	0.000120204	0.00354553	2.45032	yes	up	XP_007818985.1	568076.XP_007818985.1	0	1053	COG0531@1|root,KOG1287@2759|Eukaryota,38BBK@33154|Opisthokonta,3NVPN@4751|Fungi,3QK3W@4890|Ascomycota,2117R@147550|Sordariomycetes,3TGJG@5125|Hypocreales,3G0NC@34397|Clavicipitaceae	4751|Fungi	E	Amino acid permease	MUP1	GO:0000099,GO:0000101,GO:0000102,GO:0000322,GO:0000323,GO:0000324,GO:0003333,GO:0003674,GO:0005215,GO:0005294,GO:0005342,GO:0005575,GO:0005622,GO:0005623,GO:0005737,GO:0005773,GO:0005886,GO:0005887,GO:0006810,GO:0006811,GO:0006812,GO:0006820,GO:0006855,GO:0006865,GO:0008150,GO:0008324,GO:0008509,GO:0008514,GO:0015075,GO:0015171,GO:0015175,GO:0015179,GO:0015191,GO:0015238,GO:0015291,GO:0015297,GO:…											AA_permease_2
19257084	MAA_02798	655844	delta(24)-sterol C-methyltransferase	protein-coding	20160813	74.2476	239.665	97.6678	403.802	297.036	320.641	1433.06	1.30166	2.46513	0.420205	3.09768	0.00195043	0.0265523	1.5759	yes	up	XP_007818987.1	568076.XP_007818987.1	6.85e-297	809	COG0500@1|root,KOG1269@2759|Eukaryota,38CU5@33154|Opisthokonta,3NTY3@4751|Fungi,3QMPZ@4890|Ascomycota,212MC@147550|Sordariomycetes,3TGG8@5125|Hypocreales,3G1RM@34397|Clavicipitaceae	4751|Fungi	H	Catalyzes the methyl transfer from S-adenosyl-methionine to the C-24 of zymosterol to form fecosterol	ERG6	GO:0003674,GO:0003824,GO:0003838,GO:0005575,GO:0005622,GO:0005623,GO:0005737,GO:0005739,GO:0005740,GO:0005741,GO:0005783,GO:0005811,GO:0005886,GO:0006066,GO:0006629,GO:0006694,GO:0006696,GO:0008150,GO:0008152,GO:0008168,GO:0008169,GO:0008202,GO:0008204,GO:0008610,GO:0008757,GO:0009058,GO:0009987,GO:0012505,GO:0016020,GO:0016125,GO:0016126,GO:0016128,GO:0016129,GO:0016740,GO:0016741,GO:0019867,GO:…	2.1.1.41	ko:K00559	ko00100,ko01100,ko01110,ko01130,map00100,map01100,map01110,map01130	M00102	R04427,R07481	RC00003,RC01154	ko00000,ko00001,ko00002,ko01000				Methyltransf_11,Methyltransf_25,Sterol_MT_C
19257090	MAA_02804	655844	zinc finger domain-containing protein	protein-coding	20220811	8.59252	28.1622	19.7322	8.72344	6.70365	5.2835	77.1975	-1.42596	-2.68694	0.496655	-2.87114	0.00408999	0.0438053	1.35847	yes	down	XP_007818993.2	92637.XP_007810627.1	0	1252	KOG1842@1|root,KOG1842@2759|Eukaryota,38GV6@33154|Opisthokonta,3NW74@4751|Fungi,3QQ43@4890|Ascomycota,2145B@147550|Sordariomycetes,3TEUI@5125|Hypocreales,3G1PB@34397|Clavicipitaceae	4751|Fungi	S	Rabenosyn Rab binding domain	PEP7	GO:0000011,GO:0003674,GO:0005488,GO:0005515,GO:0005543,GO:0005575,GO:0005622,GO:0005623,GO:0005634,GO:0005737,GO:0005768,GO:0006810,GO:0006887,GO:0006892,GO:0006895,GO:0006896,GO:0006897,GO:0006904,GO:0006906,GO:0006996,GO:0007033,GO:0007034,GO:0008150,GO:0008289,GO:0009987,GO:0010008,GO:0010009,GO:0012505,GO:0016020,GO:0016043,GO:0016050,GO:0016192,GO:0016482,GO:0017016,GO:0017137,GO:0019899,GO:…		ko:K12481	ko04144,map04144				ko00000,ko00001,ko04131				FYVE,Rbsn
19257102	MAA_02816	655844	DNA repair protein Rad26	protein-coding	20160924	2.76846	3.24686	4.58739	7.11795	7.27736	12.7043	37.7023	1.4688	2.76791	0.506471	2.90006	0.00373088	0.0409626	1.38761	yes	up	XP_007819005.2	568076.XP_007819005.1	0	1455	2AH5G@1|root,2RZ1G@2759|Eukaryota,3929P@33154|Opisthokonta,3NYSN@4751|Fungi,3QPVV@4890|Ascomycota,217J5@147550|Sordariomycetes,3TDXP@5125|Hypocreales,3G1S8@34397|Clavicipitaceae	4751|Fungi	S	Protein of unknown function (DUF3636)													DUF3636
19257111	MAA_02825	655844	5-methyltetrahydropteroyltriglutamate-homocysteine methyltransferase	protein-coding	20220811	468.799	390.063	887.78	186.281	175.66	169.084	2277.67	-1.53081	-2.88947	0.343598	-4.45523	8.38042e-06	0.000441785	3.35479	yes	down	XP_007819014.1	568076.XP_007819014.1	0	1510	COG0620@1|root,KOG2263@2759|Eukaryota,38GZS@33154|Opisthokonta,3NW49@4751|Fungi,3QN7P@4890|Ascomycota,213DI@147550|Sordariomycetes,3TF9T@5125|Hypocreales,3G1YF@34397|Clavicipitaceae	4751|Fungi	E	Cobalamin-independent synthase, Catalytic domain	MET6	GO:0000096,GO:0000097,GO:0003674,GO:0003824,GO:0003871,GO:0005488,GO:0005575,GO:0005576,GO:0005618,GO:0005622,GO:0005623,GO:0005634,GO:0005737,GO:0005829,GO:0005886,GO:0006082,GO:0006139,GO:0006144,GO:0006520,GO:0006534,GO:0006555,GO:0006725,GO:0006790,GO:0006807,GO:0006950,GO:0008150,GO:0008152,GO:0008168,GO:0008172,GO:0008270,GO:0008652,GO:0008705,GO:0009058,GO:0009066,GO:0009067,GO:0009069,GO:…	2.1.1.14	ko:K00549	ko00270,ko00450,ko01100,ko01110,ko01230,map00270,map00450,map01100,map01110,map01230	M00017	R04405,R09365	RC00035,RC00113,RC01241	ko00000,ko00001,ko00002,ko01000			iMM904.YER091C,iND750.YER091C	Meth_synt_1,Meth_synt_2
19257134	MAA_02848	655844	PLC-like phosphodiesterase, TIM beta/alpha-barrel domain protein	protein-coding	20220811	39.6099	49.1932	33.7714	189.867	180.673	207.809	700.923	2.33376	5.04118	0.347676	6.71245	1.91382e-11	4.44545e-09	8.35208	yes	up	XP_007819037.1	568076.XP_007819037.1	0	841	29MJ0@1|root,2RUV2@2759|Eukaryota,39W7H@33154|Opisthokonta,3NV1P@4751|Fungi,3QKSG@4890|Ascomycota,212KC@147550|Sordariomycetes,3TD48@5125|Hypocreales,3G1M2@34397|Clavicipitaceae	4751|Fungi	S	Tat pathway signal sequence
19257135	MAA_02849	655844	SUR7 protein	protein-coding	20220811	86.4245	71.7447	96.8912	242.043	202.302	250.153	949.558	1.61508	3.0633	0.338021	4.77807	1.7699e-06	0.00011852	3.92621	yes	up	XP_007819038.2	568076.XP_007819038.1	6.87e-184	513	28IZC@1|root,2QRB5@2759|Eukaryota,39V1U@33154|Opisthokonta,3NWP4@4751|Fungi,3QST3@4890|Ascomycota,212EX@147550|Sordariomycetes,3TDZ5@5125|Hypocreales,3G3HI@34397|Clavicipitaceae	4751|Fungi	S	SUR7/PalI family													SUR7
19257140	MAA_02854	655844	RNA methyltransferase, TrmH family	protein-coding	20220811	2.23638	4.4247	3.6825	10.0818	15.6899	17.8481	53.9634	2.09343	4.26761	0.53561	3.90849	9.28748e-05	0.00289376	2.53854	yes	up	XP_007819043.1	568076.XP_007819043.1	0	1062	COG0566@1|root,KOG0838@2759|Eukaryota,39RM2@33154|Opisthokonta,3NWQP@4751|Fungi,3QQRR@4890|Ascomycota,213Q8@147550|Sordariomycetes,3TGTZ@5125|Hypocreales,3FZZW@34397|Clavicipitaceae	4751|Fungi	H	RNA 2'-O ribose methyltransferase substrate binding		GO:0000154,GO:0000451,GO:0000453,GO:0000959,GO:0000963,GO:0001510,GO:0003674,GO:0003824,GO:0005575,GO:0005622,GO:0005623,GO:0005737,GO:0005739,GO:0006139,GO:0006364,GO:0006396,GO:0006725,GO:0006807,GO:0008150,GO:0008152,GO:0008168,GO:0008170,GO:0008171,GO:0008173,GO:0008649,GO:0008757,GO:0008989,GO:0009451,GO:0009987,GO:0010467,GO:0016070,GO:0016072,GO:0016435,GO:0016740,GO:0016741,GO:0022613,GO:…	2.1.1.185	ko:K03218,ko:K15507					ko00000,ko01000,ko03009				SpoU_methylase,SpoU_sub_bind
19257160	MAA_02874	655844	Amidohydrolase 2	protein-coding	20220811	5.62699	36.7296	8.67868	4.13212	2.27845	3.00665	60.4525	-2.28196	-4.86339	0.729719	-3.12718	0.00176491	0.0246249	1.60863	yes	down	XP_007819063.1	568076.XP_007819063.1	2.08e-268	733	COG2159@1|root,KOG4245@2759|Eukaryota,38E5D@33154|Opisthokonta,3NX3K@4751|Fungi,3QSPA@4890|Ascomycota,21744@147550|Sordariomycetes	4751|Fungi	S	Amidohydrolase			4.1.1.46	ko:K14333	ko00362,ko00627,ko01120,map00362,map00627,map01120		R00821	RC00390	ko00000,ko00001,ko01000				Amidohydro_2
19257176	MAA_02890	655844	hypothetical protein	protein-coding	20151028	25.329	54.4031	75.9969	113.982	110.532	102.661	482.904	1.15074	2.22028	0.393624	2.92345	0.00346175	0.0391647	1.40711	yes	up	XP_007819079.1	568076.XP_007819079.1	2.48e-310	846	2CU2I@1|root,2RIXD@2759|Eukaryota,3AB52@33154|Opisthokonta,3P76Z@4751|Fungi,3R9ZR@4890|Ascomycota,21UXH@147550|Sordariomycetes,3TWAB@5125|Hypocreales,3G5FZ@34397|Clavicipitaceae	4751|Fungi
19257189	MAA_02903	655844	AN1-type zinc finger protein	protein-coding	20220811	293.345	591.447	656.04	79.0061	52.0074	82.4818	1754.33	-2.94197	-7.68458	0.618543	-4.75628	1.9719e-06	0.000127453	3.89465	yes	down	XP_007819092.1	568076.XP_007819092.1	9e-50	157	COG3582@1|root,2S4H4@2759|Eukaryota,3A72N@33154|Opisthokonta,3P5VY@4751|Fungi,3RKQZ@4890|Ascomycota,21R7Y@147550|Sordariomycetes,3TJ21@5125|Hypocreales,3G4CQ@34397|Clavicipitaceae	4751|Fungi	S	AN1-type zinc finger protein		GO:0005575,GO:0005622,GO:0005623,GO:0005634,GO:0006950,GO:0008150,GO:0009987,GO:0010033,GO:0033554,GO:0035966,GO:0035967,GO:0042221,GO:0043226,GO:0043227,GO:0043229,GO:0043231,GO:0044424,GO:0044464,GO:0046685,GO:0050896,GO:0051716,GO:0051788,GO:0070887,GO:0071218,GO:0071243,GO:0071310		ko:K07059					ko00000				zf-AN1
19257190	MAA_02904	655844	very-long-chain acyl-CoA dehydrogenase	protein-coding	20160924	38.6038	11.2272	12.0755	4.3267	4.29557	4.81913	75.3479	-2.13687	-4.39806	0.557652	-3.8319	0.000127157	0.00366223	2.43625	yes	down	XP_007819093.2	568076.XP_007819093.1	0	1055	COG1960@1|root,KOG0137@2759|Eukaryota,38HSX@33154|Opisthokonta,3NY24@4751|Fungi,3QPRY@4890|Ascomycota,212R9@147550|Sordariomycetes,3TG6V@5125|Hypocreales,3G0YK@34397|Clavicipitaceae	4751|Fungi	E	Acyl-CoA dehydrogenase, middle domain													Acyl-CoA_dh_1,Acyl-CoA_dh_M
19257195	MAA_02909	655844	integral membrane protein	protein-coding	20220811	1226.34	1505.11	921.038	3040.09	2883.72	3948.75	13525	1.45839	2.74801	0.343073	4.25096	2.12857e-05	0.00089388	3.04872	yes	up	XP_007819098.1	568076.XP_007819098.1	2.19e-116	333	2EP86@1|root,2SSGF@2759|Eukaryota,3A4UY@33154|Opisthokonta,3P5FK@4751|Fungi,3QVCS@4890|Ascomycota,21ABB@147550|Sordariomycetes,3TIDR@5125|Hypocreales,3G4BR@34397|Clavicipitaceae	4751|Fungi	S	Membrane-associating domain													MARVEL
19257196	MAA_02910	655844	hypothetical protein	protein-coding	20151028	246.963	291.174	165.888	718.854	479.452	825.665	2728	1.6948	3.23733	0.366372	4.62591	3.72956e-06	0.000220015	3.65755	yes	up	XP_007819099.2	568076.XP_007819099.1	2.3e-251	702	2CG2H@1|root,2S5EQ@2759|Eukaryota,3A58Y@33154|Opisthokonta,3P31V@4751|Fungi,3QVH3@4890|Ascomycota,21SE8@147550|Sordariomycetes,3TTIP@5125|Hypocreales,3G2D0@34397|Clavicipitaceae	4751|Fungi	S	Cell surface protein
19257205	MAA_02919	655844	SCP-2 sterol transfer family protein	protein-coding	20220811	2185.48	568.768	1117.18	504.225	453.091	542.449	5371.19	-1.40561	-2.6493	0.464275	-3.02754	0.00246553	0.0313806	1.50334	yes	down	XP_007819108.1	568076.XP_007819108.1	4.71e-81	240	KOG4170@1|root,KOG4170@2759|Eukaryota,3A5TP@33154|Opisthokonta,3P46E@4751|Fungi,3QV0G@4890|Ascomycota,219ZR@147550|Sordariomycetes,3TIPR@5125|Hypocreales,3G413@34397|Clavicipitaceae	4751|Fungi	S	SCP-2 sterol transfer family													SCP2
19257251	MAA_02965	655844	SPX domain-containing protein	protein-coding	20160924	23.1154	18.856	26.2669	71.2371	92.4627	86.3243	318.262	1.95804	3.88533	0.353296	5.5422	2.98699e-08	3.36399e-06	5.47315	yes	up	XP_007819154.2	568076.XP_007819154.1	0	908	2C1K9@1|root,2QSRA@2759|Eukaryota,39SJ0@33154|Opisthokonta,3P0BI@4751|Fungi,3QSBZ@4890|Ascomycota,212G2@147550|Sordariomycetes,3TDDF@5125|Hypocreales,3G19G@34397|Clavicipitaceae	4751|Fungi	S	Saccharomyces cerevisiae YDR089w		GO:0000322,GO:0000323,GO:0000324,GO:0000329,GO:0005575,GO:0005622,GO:0005623,GO:0005737,GO:0005773,GO:0005774,GO:0005794,GO:0005886,GO:0006082,GO:0006793,GO:0006797,GO:0006799,GO:0006873,GO:0008150,GO:0008152,GO:0009058,GO:0009987,GO:0012505,GO:0016020,GO:0016021,GO:0019725,GO:0030002,GO:0030320,GO:0030643,GO:0031090,GO:0031166,GO:0031224,GO:0031300,GO:0031301,GO:0031310,GO:0032991,GO:0033254,GO:…											SPX,VTC
19257252	MAA_02966	655844	GCN5-related N-acetyltransferase (GNAT) domain protein	protein-coding	20160813	15.5849	19.2307	34.2159	117.794	125.174	101.43	413.43	2.35744	5.12461	0.564312	4.17755	2.94663e-05	0.00114747	2.94026	yes	up	XP_007819155.1	568076.XP_007819155.1	9.76e-82	241	2C7FY@1|root,2RVX3@2759|Eukaryota,38V4S@33154|Opisthokonta,3Q0AM@4751|Fungi,3R41W@4890|Ascomycota,21BKW@147550|Sordariomycetes,3TJ9X@5125|Hypocreales	4751|Fungi	S	Acetyltransferase (GNAT) family													Acetyltransf_1,Acetyltransf_10,Acetyltransf_7
19257274	MAA_02988	655844	APSES transcription factor	protein-coding	20220811	23.0977	26.1797	17.1134	12.9451	8.14677	9.29291	96.7756	-1.13995	-2.20373	0.400865	-2.84372	0.00445901	0.0464199	1.3333	yes	down	XP_007819177.1	568076.XP_007819177.1	0	1182	28PEI@1|root,2QW2C@2759|Eukaryota,398TP@33154|Opisthokonta,3NX9A@4751|Fungi,3QPUA@4890|Ascomycota,2131Z@147550|Sordariomycetes,3TD59@5125|Hypocreales,3G1Q8@34397|Clavicipitaceae	4751|Fungi	K	KilA-N	stuA	GO:0000003,GO:0000122,GO:0000128,GO:0000228,GO:0000785,GO:0000790,GO:0000902,GO:0000905,GO:0001410,GO:0001558,GO:0002831,GO:0002833,GO:0003006,GO:0003674,GO:0003676,GO:0003677,GO:0003700,GO:0005488,GO:0005575,GO:0005622,GO:0005623,GO:0005634,GO:0005694,GO:0005737,GO:0005829,GO:0006355,GO:0006357,GO:0006928,GO:0006950,GO:0007124,GO:0007154,GO:0007155,GO:0007275,GO:0008150,GO:0009267,GO:0009268,GO:…		ko:K12763	ko04113,map04113				ko00000,ko00001,ko03000				KilA-N
19257285	MAA_02999	655844	chitin synthase 1	protein-coding	20220811	28.4201	45.5613	84.9713	92.1755	107.198	115.673	473.999	1.12596	2.18246	0.385484	2.92089	0.0034903	0.0393679	1.40486	yes	up	XP_007819188.1	568076.XP_007819188.1	0	1814	COG1215@1|root,KOG2571@2759|Eukaryota,38HE4@33154|Opisthokonta,3NWXV@4751|Fungi,3QREE@4890|Ascomycota,212Y9@147550|Sordariomycetes,3TE0K@5125|Hypocreales,3FZZ9@34397|Clavicipitaceae	4751|Fungi	M	Chitin synthase	CHS3	GO:0000003,GO:0000271,GO:0000278,GO:0000281,GO:0000910,GO:0000917,GO:0000918,GO:0000934,GO:0001411,GO:0003674,GO:0003824,GO:0004100,GO:0005575,GO:0005623,GO:0005886,GO:0005975,GO:0005976,GO:0006022,GO:0006023,GO:0006030,GO:0006031,GO:0006037,GO:0006038,GO:0006040,GO:0006807,GO:0007049,GO:0008150,GO:0008152,GO:0008194,GO:0008375,GO:0009058,GO:0009059,GO:0009987,GO:0010383,GO:0016020,GO:0016043,GO:…	2.4.1.16	ko:K00698	ko00520,map00520		R02335	RC00005	ko00000,ko00001,ko01000,ko01003		GT2		Chitin_synth_1,Chitin_synth_1N
19257289	MAA_03003	655844	Thiopurine S-methyltransferase	protein-coding	20220811	639.484	622.364	275.121	195.175	238.755	115.831	2086.73	-1.43024	-2.69491	0.449238	-3.1837	0.00145406	0.0217513	1.66252	yes	down	XP_007819192.2	568076.XP_007819192.1	2.87e-206	583	28JNP@1|root,2QS1V@2759|Eukaryota,3A73P@33154|Opisthokonta,3P53S@4751|Fungi,3RJS3@4890|Ascomycota,21QFN@147550|Sordariomycetes,3TTYX@5125|Hypocreales,3G274@34397|Clavicipitaceae	4751|Fungi	H	Thiopurine S-methyltransferase (TPMT)			2.1.1.165	ko:K21552					ko00000,ko01000				TPMT
19257296	MAA_03010	655844	hypothetical protein	protein-coding	20220811	41.496	113.501	111.602	47.7716	23.1857	23.708	361.264	-1.31846	-2.49401	0.462689	-2.84957	0.00437781	0.045896	1.33823	yes	down	XP_007819199.1	568076.XP_007819199.1	3.32e-127	368	2E7TY@1|root,2SECK@2759|Eukaryota,3A2TU@33154|Opisthokonta,3P5M8@4751|Fungi,3QUER@4890|Ascomycota,2160S@147550|Sordariomycetes,3TE9A@5125|Hypocreales,3G2X3@34397|Clavicipitaceae	4751|Fungi	S	INO80 complex subunit Ies4		GO:0000228,GO:0000722,GO:0000723,GO:0000785,GO:0000790,GO:0005575,GO:0005622,GO:0005623,GO:0005634,GO:0005694,GO:0006139,GO:0006259,GO:0006310,GO:0006312,GO:0006325,GO:0006338,GO:0006355,GO:0006357,GO:0006725,GO:0006807,GO:0006950,GO:0006974,GO:0006996,GO:0008150,GO:0008152,GO:0009889,GO:0009987,GO:0010468,GO:0010556,GO:0016043,GO:0019219,GO:0019222,GO:0031011,GO:0031323,GO:0031326,GO:0031974,GO:…											INO80_Ies4
19257297	MAA_03011	655844	Heterokaryon incompatibility	protein-coding	20220811	4.76685	8.57812	12.7416	4.78227	1.16452	0.920755	32.9541	-1.95096	-3.86631	0.682483	-2.85862	0.00425493	0.0448941	1.34781	yes	down	XP_007819200.1	568076.XP_007819200.1	0	1318	2EB8W@1|root,2SHD2@2759|Eukaryota,39TDH@33154|Opisthokonta,3NVV2@4751|Fungi,3QMYY@4890|Ascomycota,21UQV@147550|Sordariomycetes,3TPDR@5125|Hypocreales,3G558@34397|Clavicipitaceae	4751|Fungi	S	Ankyrin and HET domain protein													HET
19257312	MAA_03026	655844	HhH-GPD superfamily base excision DNA repair protein	protein-coding	20220811	14.1287	23.5492	16.3239	52.8232	59.5803	47.0599	213.465	1.53424	2.89635	0.398301	3.85195	0.000117181	0.00348401	2.45792	yes	up	XP_007819215.1	568076.XP_007819215.1	2.01e-246	678	COG0122@1|root,KOG1918@2759|Eukaryota,39SJ6@33154|Opisthokonta,3NXJZ@4751|Fungi,3QQW9@4890|Ascomycota,211PE@147550|Sordariomycetes,3TFCN@5125|Hypocreales,3G2H0@34397|Clavicipitaceae	4751|Fungi	L	endonuclease III	MAG1	GO:0003674,GO:0003676,GO:0003677,GO:0003684,GO:0003824,GO:0003905,GO:0005488,GO:0005575,GO:0005622,GO:0005623,GO:0005634,GO:0006139,GO:0006259,GO:0006281,GO:0006284,GO:0006285,GO:0006304,GO:0006307,GO:0006725,GO:0006807,GO:0006950,GO:0006974,GO:0008150,GO:0008152,GO:0008725,GO:0009987,GO:0016787,GO:0016798,GO:0016799,GO:0019104,GO:0032131,GO:0032991,GO:0032993,GO:0033554,GO:0034641,GO:0035510,GO:…	3.2.2.21	ko:K01247	ko03410,map03410				ko00000,ko00001,ko01000,ko03400				HhH-GPD
19257341	MAA_03055	655844	hypothetical protein	protein-coding	20220811	20.2732	67.4859	42.3013	23.1108	18.3037	13.5917	185.067	-1.25154	-2.38095	0.441736	-2.83323	0.00460807	0.047506	1.32325	yes	down	XP_007819244.1	568076.XP_007819244.1	0	1533	28MMJ@1|root,2QU5B@2759|Eukaryota,39SI5@33154|Opisthokonta,3NVYD@4751|Fungi,3QMW0@4890|Ascomycota,216V4@147550|Sordariomycetes,3TGBF@5125|Hypocreales,3G2XP@34397|Clavicipitaceae	4751|Fungi	S	Vacuolar segregation subunit 7	VAC7	GO:0000322,GO:0000323,GO:0000324,GO:0000329,GO:0005575,GO:0005622,GO:0005623,GO:0005737,GO:0005773,GO:0005774,GO:0005942,GO:0008150,GO:0009889,GO:0009891,GO:0009893,GO:0010511,GO:0010513,GO:0010562,GO:0016020,GO:0016021,GO:0019216,GO:0019220,GO:0019222,GO:0019898,GO:0031090,GO:0031224,GO:0031323,GO:0031325,GO:0031326,GO:0031328,GO:0032991,GO:0033674,GO:0035032,GO:0042325,GO:0042327,GO:0043085,GO:…											Vac7
19257355	MAA_03069	655844	hypothetical protein	protein-coding	20151028	34.5845	30.3683	29.232	14.3149	14.9598	9.61754	133.077	-1.23152	-2.34814	0.414498	-2.97111	0.00296728	0.0352893	1.45236	yes	down	XP_007819258.2	568076.XP_007819258.1	4.2e-234	652	2AX57@1|root,2T305@2759|Eukaryota,38WTH@33154|Opisthokonta,3Q1WP@4751|Fungi,3R7QG@4890|Ascomycota,21KGK@147550|Sordariomycetes,3TR0C@5125|Hypocreales,3G4UT@34397|Clavicipitaceae	4751|Fungi
19257371	MAA_03085	655844	pantothenate transporter liz1	protein-coding	20220811	1535.29	2355.26	1315.64	582.555	470.926	254.353	6514.02	-1.9822	-3.95096	0.401848	-4.93272	8.10925e-07	6.34485e-05	4.19758	yes	down	XP_007819274.1	568076.XP_007819274.1	6.16e-48	153	2F63X@1|root,2T75R@2759|Eukaryota,3AB9N@33154|Opisthokonta,3P84R@4751|Fungi,3QZK0@4890|Ascomycota,21BYB@147550|Sordariomycetes,3TJER@5125|Hypocreales,3G4H4@34397|Clavicipitaceae	4751|Fungi
19257374	MAA_03088	655844	sugar transporter STL1	protein-coding	20160813	11.5087	6.84911	9.66602	2.69644	1.24666	2.99786	34.9648	-1.97083	-3.91994	0.611846	-3.22112	0.0012769	0.019856	1.70211	yes	down	XP_007819277.1	568076.XP_007819277.1	0	1168	KOG0254@1|root,KOG0254@2759|Eukaryota,39QJ5@33154|Opisthokonta,3NVYI@4751|Fungi,3QMI5@4890|Ascomycota,2160V@147550|Sordariomycetes,3TP6W@5125|Hypocreales,3G669@34397|Clavicipitaceae	4751|Fungi	U	Belongs to the major facilitator superfamily. Sugar transporter (TC 2.A.1.1) family													Sugar_tr
19257381	MAA_03095	655844	WD40 repeat 2	protein-coding	20220811	28.3594	29.102	38.333	69.9369	73.1695	60.9301	299.831	1.08559	2.12225	0.370526	2.92987	0.00339105	0.0387449	1.41179	yes	up	XP_007819284.1	568076.XP_007819284.1	8.2e-270	737	KOG0647@1|root,KOG0647@2759|Eukaryota,38DJV@33154|Opisthokonta,3NU7G@4751|Fungi,3QRX9@4890|Ascomycota,216KV@147550|Sordariomycetes,3TFGN@5125|Hypocreales,3G1C6@34397|Clavicipitaceae	4751|Fungi	A	WD domain, G-beta repeat	GLE2	GO:0000054,GO:0000972,GO:0000973,GO:0003674,GO:0003676,GO:0003723,GO:0005488,GO:0005515,GO:0005575,GO:0005622,GO:0005623,GO:0005634,GO:0005635,GO:0005643,GO:0005737,GO:0005829,GO:0006403,GO:0006405,GO:0006406,GO:0006606,GO:0006611,GO:0006810,GO:0006886,GO:0006913,GO:0006996,GO:0006997,GO:0008104,GO:0008150,GO:0008152,GO:0009987,GO:0010467,GO:0010468,GO:0010793,GO:0012505,GO:0015031,GO:0015833,GO:…		ko:K14298	ko03013,ko05164,map03013,map05164	M00427			ko00000,ko00001,ko00002,ko03019,ko03036	1.I.1			WD40
19257443	MAA_03157	655844	methyltransferase	protein-coding	20220811	0.932102	0.336876	3.27204	9.86296	5.12496	7.90008	27.429	2.43056	5.39103	0.814208	2.98519	0.00283406	0.0343088	1.46459	yes	up	XP_007819346.1	568076.XP_007819346.1	1.57e-279	764	KOG2793@1|root,KOG2793@2759|Eukaryota,39SUD@33154|Opisthokonta,3NZ19@4751|Fungi,3QNQQ@4890|Ascomycota,215XQ@147550|Sordariomycetes,3TFQS@5125|Hypocreales,3G00E@34397|Clavicipitaceae	4751|Fungi	H	Lysine methyltransferase													Methyltransf_16
19257444	MAA_03158	655844	salicylate 1-monooxygenase	protein-coding	20160813	8.19951	17.5336	38.8982	159.695	184.39	172.965	581.681	3.16448	8.9661	0.438999	7.20839	5.66157e-13	1.50294e-10	9.82306	yes	up	XP_007819347.1	568076.XP_007819347.1	2.96e-264	724	COG0654@1|root,KOG2614@2759|Eukaryota,39WVF@33154|Opisthokonta,3NWS8@4751|Fungi,3QPB8@4890|Ascomycota,21788@147550|Sordariomycetes,3TPD1@5125|Hypocreales,3G5DF@34397|Clavicipitaceae	4751|Fungi	C	FAD binding domain			1.14.13.1	ko:K00480	ko00621,ko00624,ko00626,ko01100,ko01120,ko01220,map00621,map00624,map00626,map01100,map01120,map01220		R00818,R05632,R06915,R06936,R06939	RC00389	ko00000,ko00001,ko01000				FAD_binding_3
19257456	MAA_03170	655844	alpha beta hydrolase fold family	protein-coding	20220811	60.4526	313.84	224.729	0	71.1871	0	670.209	-2.93676	-7.65688	0.982969	-2.98764	0.00281141	0.0340978	1.46727	yes	down	XP_007819359.1	568076.XP_007819359.1	1.03e-50	160	2E2VB@1|root,2SA1K@2759|Eukaryota,3ADIZ@33154|Opisthokonta,3P8MJ@4751|Fungi,3R898@4890|Ascomycota,21M0X@147550|Sordariomycetes,3TND5@5125|Hypocreales,3G6SP@34397|Clavicipitaceae	4751|Fungi
19257469	MAA_03183	655844	preli/msf1	protein-coding	20220811	219.738	331.638	159.235	148.2	77.5535	48.7699	985.134	-1.40774	-2.65322	0.435043	-3.23587	0.00121274	0.0193856	1.71252	yes	down	XP_007819372.1	568076.XP_007819372.1	6.59e-160	448	KOG3337@1|root,KOG3337@2759|Eukaryota,38FY3@33154|Opisthokonta,3P1SH@4751|Fungi,3RKS1@4890|Ascomycota,21QDR@147550|Sordariomycetes,3TGNX@5125|Hypocreales,3FZVM@34397|Clavicipitaceae	4751|Fungi	U	PRELI-like family			4.1.3.38	ko:K02619	ko00790,map00790		R05553	RC01843,RC02148	ko00000,ko00001,ko01000				PRELI
19257500	MAA_03214	655844	Amino acid transporter, transmembrane	protein-coding	20220811	12.3854	21.2683	17.4692	36.1305	40.0365	28.1341	155.424	1.22833	2.34295	0.402388	3.0526	0.00226869	0.0296163	1.52847	yes	up	XP_007819403.1	568076.XP_007819403.1	0	1013	28JBF@1|root,2QRQD@2759|Eukaryota,38ENI@33154|Opisthokonta,3NUTX@4751|Fungi,3QKNH@4890|Ascomycota,211YU@147550|Sordariomycetes,3TEGK@5125|Hypocreales,3G00F@34397|Clavicipitaceae	4751|Fungi	S	Transmembrane amino acid transporter protein													Aa_trans
19257519	MAA_03233	655844	hypothetical protein	protein-coding	20220811	123.459	260.71	70.8091	60.4121	48.3154	57.2225	620.928	-1.47892	-2.78741	0.418252	-3.53596	0.000406289	0.00883025	2.05403	yes	down	XP_007819422.1	568076.XP_007819422.1	0	1595	2CNG9@1|root,2QW3V@2759|Eukaryota,39WR1@33154|Opisthokonta,3NXN7@4751|Fungi,3QS1D@4890|Ascomycota,2176H@147550|Sordariomycetes,3TET5@5125|Hypocreales,3G310@34397|Clavicipitaceae	4751|Fungi															DUF3824
19257573	MAA_03287	655844	hypothetical protein	protein-coding	20220811	129.545	35.1296	17.226	12.0858	12.372	6.62852	212.987	-2.5434	-5.82961	0.678954	-3.74605	0.000179638	0.00470158	2.32776	yes	down	XP_007819476.1	568076.XP_007819476.1	5.44e-197	547	COG1028@1|root,KOG0725@2759|Eukaryota,38CD0@33154|Opisthokonta,3NV8X@4751|Fungi,3QK8R@4890|Ascomycota,217AU@147550|Sordariomycetes,3TDJZ@5125|Hypocreales,3G27S@34397|Clavicipitaceae	4751|Fungi	Q	Enoyl-(Acyl carrier protein) reductase													adh_short_C2
19257680	MAA_03394	655844	hypothetical protein	protein-coding	20151028	110.284	72.0323	90.7837	41.9718	33.1868	35.7857	384.044	-1.25099	-2.38005	0.348928	-3.58524	0.000336766	0.00763164	2.11738	yes	down	XP_007819583.1	568076.XP_007819583.1	0	1146	COG0318@1|root,KOG1176@2759|Eukaryota,38D90@33154|Opisthokonta,3NWZC@4751|Fungi,3QR0I@4890|Ascomycota,215M0@147550|Sordariomycetes,3THD6@5125|Hypocreales,3G3N3@34397|Clavicipitaceae	4751|Fungi	I	AMP-binding enzyme C-terminal domain													AMP-binding,AMP-binding_C
19257702	MAA_03416	655844	WD40 repeat-like-containing domain protein	protein-coding	20220811	8.38285	9.32804	11.9187	21.3677	26.6291	16.7979	94.4243	1.24517	2.37046	0.430601	2.8917	0.00383165	0.0415776	1.38114	yes	up	XP_007819605.1	568076.XP_007819605.1	0	925	KOG0294@1|root,KOG0294@2759|Eukaryota,38DFG@33154|Opisthokonta,3NZ64@4751|Fungi,3QMP3@4890|Ascomycota,2137Z@147550|Sordariomycetes,3TDQR@5125|Hypocreales,3G1HG@34397|Clavicipitaceae	4751|Fungi	S	WD40 repeats	MAK11	GO:0000027,GO:0000460,GO:0000463,GO:0000466,GO:0000470,GO:0001932,GO:0001933,GO:0003674,GO:0004857,GO:0004860,GO:0005575,GO:0005622,GO:0005623,GO:0005634,GO:0005730,GO:0006139,GO:0006364,GO:0006396,GO:0006469,GO:0006725,GO:0006807,GO:0006996,GO:0008150,GO:0008152,GO:0009892,GO:0009987,GO:0010467,GO:0010563,GO:0010605,GO:0016020,GO:0016043,GO:0016070,GO:0016072,GO:0019207,GO:0019210,GO:0019220,GO:…		ko:K14830					ko00000,ko03009				WD40
19257728	MAA_03442	655844	Histone H4	protein-coding	20220805	224.629	158.485	270.674	86.8866	73.5759	88.0749	902.325	-1.39447	-2.62892	0.483284	-2.88541	0.00390908	0.0421715	1.37498	yes	down	XP_007819631.1	5111.M1W7L8	1.61e-64	197	COG2036@1|root,KOG3467@2759|Eukaryota,3A1HI@33154|Opisthokonta,3P3ZX@4751|Fungi,3QV4F@4890|Ascomycota,21A5B@147550|Sordariomycetes,3TIIW@5125|Hypocreales,3G3YC@34397|Clavicipitaceae	4751|Fungi	B	Core component of nucleosome. Nucleosomes wrap and compact DNA into chromatin, limiting DNA accessibility to the cellular machineries which require DNA as a template. Histones thereby play a central role in transcription regulation, DNA repair, DNA replication and chromosomal stability. DNA accessibility is regulated via a complex set of post-translational modifications of histones, also called h…	HHF1	GO:0000003,GO:0000122,GO:0000228,GO:0000785,GO:0000786,GO:0000788,GO:0000790,GO:0003006,GO:0003674,GO:0003676,GO:0003677,GO:0005488,GO:0005515,GO:0005575,GO:0005622,GO:0005623,GO:0005634,GO:0005657,GO:0005694,GO:0006323,GO:0006325,GO:0006333,GO:0006334,GO:0006342,GO:0006355,GO:0006357,GO:0006464,GO:0006479,GO:0006807,GO:0006996,GO:0007049,GO:0008150,GO:0008152,GO:0008213,GO:0009653,GO:0009889,GO:…		ko:K11254	ko05034,ko05203,ko05322,map05034,map05203,map05322				ko00000,ko00001,ko03036				CENP-T_C
19257738	MAA_03452	655844	ribosome biogenesis protein Kri1	protein-coding	20220811	1.38726	3.96861	2.80056	9.66888	17.2309	9.64039	44.6966	1.98384	3.95545	0.517231	3.83551	0.000125306	0.00364564	2.43823	yes	up	XP_007819641.1	568076.XP_007819641.1	0	1065	KOG2409@1|root,KOG2409@2759|Eukaryota,38D56@33154|Opisthokonta,3P00B@4751|Fungi,3QJW1@4890|Ascomycota,211F8@147550|Sordariomycetes,3TE0A@5125|Hypocreales,3G0ZN@34397|Clavicipitaceae	4751|Fungi	J	KRI1-like family	kri1	GO:0000447,GO:0000460,GO:0000462,GO:0000466,GO:0000469,GO:0000478,GO:0000479,GO:0005575,GO:0005622,GO:0005623,GO:0005634,GO:0005730,GO:0006139,GO:0006364,GO:0006396,GO:0006725,GO:0006807,GO:0008150,GO:0008152,GO:0009987,GO:0010467,GO:0016070,GO:0016072,GO:0022613,GO:0030490,GO:0030684,GO:0030686,GO:0031974,GO:0031981,GO:0032991,GO:0034470,GO:0034641,GO:0034660,GO:0042254,GO:0042274,GO:0043170,GO:…		ko:K14786					ko00000,ko03009				Kri1,Kri1_C
19257768	MAA_03482	655844	serine threonine protein kinase CMGC group	protein-coding	20151028	38.8368	49.9633	62.6405	23.3577	19.1967	19.8424	213.837	-1.25804	-2.39171	0.352062	-3.57335	0.000352446	0.00788547	2.10317	yes	down	XP_007819671.2	568076.XP_007819671.1	0	1388	KOG0667@1|root,KOG0671@2759|Eukaryota,38EZY@33154|Opisthokonta,3NUFQ@4751|Fungi,3QKJ9@4890|Ascomycota,216I5@147550|Sordariomycetes,3THTV@5125|Hypocreales,3G06U@34397|Clavicipitaceae	4751|Fungi	T	Protein kinase (Lkh1)	LKH1	GO:0000079,GO:0000429,GO:0000430,GO:0000433,GO:0000920,GO:0001932,GO:0001933,GO:0003674,GO:0003824,GO:0004672,GO:0004674,GO:0004713,GO:0005575,GO:0005622,GO:0005623,GO:0005634,GO:0005737,GO:0006355,GO:0006357,GO:0006359,GO:0006464,GO:0006468,GO:0006469,GO:0006793,GO:0006796,GO:0006807,GO:0006950,GO:0006979,GO:0007154,GO:0007346,GO:0007584,GO:0008150,GO:0008152,GO:0009605,GO:0009889,GO:0009890,GO:…	2.7.12.1	ko:K08287					ko00000,ko01000				Pkinase
19257806	MAA_03520	655844	Dephospho-CoA kinase	protein-coding	20220811	65.7156	41.0496	26.4991	12.7375	17.6561	18.9817	182.64	-1.48316	-2.7956	0.4928	-3.00966	0.00261543	0.0326183	1.48654	yes	down	XP_007819709.1	568076.XP_007819709.1	8.43e-198	548	COG0237@1|root,KOG3220@2759|Eukaryota,38DFB@33154|Opisthokonta,3NWXJ@4751|Fungi,3QN52@4890|Ascomycota,2179W@147550|Sordariomycetes,3TCRV@5125|Hypocreales,3G36G@34397|Clavicipitaceae	4751|Fungi	H	Dephospho-CoA kinase	CAB5	GO:0000166,GO:0003674,GO:0003824,GO:0004140,GO:0005488,GO:0005524,GO:0005575,GO:0005622,GO:0005623,GO:0005634,GO:0005635,GO:0005737,GO:0005739,GO:0005783,GO:0005811,GO:0005829,GO:0006139,GO:0006163,GO:0006164,GO:0006725,GO:0006732,GO:0006753,GO:0006793,GO:0006796,GO:0006807,GO:0008144,GO:0008150,GO:0008152,GO:0009058,GO:0009108,GO:0009117,GO:0009150,GO:0009152,GO:0009165,GO:0009259,GO:0009260,GO:…	2.7.1.24	ko:K00859	ko00770,ko01100,map00770,map01100	M00120	R00130	RC00002,RC00078	ko00000,ko00001,ko00002,ko01000				CoaE
19257818	MAA_03532	655844	hypothetical protein	protein-coding	20160813	130.546	31.5925	64.0772	36.0518	15.9375	14.9535	293.159	-1.78355	-3.44272	0.560607	-3.18146	0.00146534	0.0217642	1.66226	yes	down	XP_007819721.1	568076.XP_007819721.1	1.15e-187	520	295QK@1|root,2RCNY@2759|Eukaryota,397G8@33154|Opisthokonta,3NUDX@4751|Fungi,3QP8P@4890|Ascomycota,216YS@147550|Sordariomycetes,3TGQ3@5125|Hypocreales,3G3H3@34397|Clavicipitaceae	4751|Fungi															Sulfotransfer_3
19257819	MAA_03533	655844	hypothetical protein	protein-coding	20220811	177.652	615.302	285.669	162.322	123.311	121.131	1485.39	-1.29015	-2.44554	0.429961	-3.00063	0.00269423	0.033377	1.47655	yes	down	XP_007819722.1	568076.XP_007819722.1	1.98e-176	491	2DA3M@1|root,2S5F1@2759|Eukaryota,3A5R8@33154|Opisthokonta,3P4VN@4751|Fungi,3QW6F@4890|Ascomycota,21AY0@147550|Sordariomycetes,3TI3T@5125|Hypocreales,3G46E@34397|Clavicipitaceae	4751|Fungi	S	Transcriptional regulation of mitochondrial recombination													Mhr1
19257820	MAA_03534	655844	heat shock protein HSP98	protein-coding	20220811	705.144	2505.14	2668.15	678.877	317.277	263.85	7138.44	-2.18489	-4.54691	0.480687	-4.54534	5.48454e-06	0.000301975	3.52003	yes	down	XP_007819723.1	568076.XP_007819723.1	0	1738	COG0542@1|root,KOG1051@2759|Eukaryota,38CTT@33154|Opisthokonta,3NXN8@4751|Fungi,3QPJ9@4890|Ascomycota,213FW@147550|Sordariomycetes,3TGPI@5125|Hypocreales,3G01M@34397|Clavicipitaceae	4751|Fungi	O	Belongs to the ClpA ClpB family	HSP104	GO:0000166,GO:0000302,GO:0001302,GO:0001306,GO:0001315,GO:0001316,GO:0001317,GO:0001319,GO:0001321,GO:0001322,GO:0003674,GO:0003824,GO:0005488,GO:0005515,GO:0005524,GO:0005575,GO:0005622,GO:0005623,GO:0005634,GO:0005737,GO:0005829,GO:0005975,GO:0005984,GO:0005991,GO:0006457,GO:0006458,GO:0006950,GO:0006979,GO:0006996,GO:0007568,GO:0007569,GO:0007571,GO:0008104,GO:0008144,GO:0008150,GO:0008152,GO:…		ko:K03695	ko04213,map04213				ko00000,ko00001,ko03110				AAA,AAA_2,ClpB_D2-small,Clp_N
19257842	MAA_03556	655844	hypothetical protein	protein-coding	20220811	411.496	508.047	282.922	2691.3	2126.82	2168.87	8189.46	2.61266	6.11632	0.376091	6.9469	3.73408e-12	9.57084e-10	9.01905	yes	up	XP_007819745.1	568076.XP_007819745.1	8.34e-51	169	2EVKY@1|root,2SXJS@2759|Eukaryota,3ACI9@33154|Opisthokonta,3P8EM@4751|Fungi,3R6YV@4890|Ascomycota,21SW7@147550|Sordariomycetes,3TQ5W@5125|Hypocreales,3G4GE@34397|Clavicipitaceae	4751|Fungi
19257854	MAA_03568	655844	phosphatidylcholine-sterol O-acyltransferase-like protein	protein-coding	20220811	12.047	9.18997	4.98673	33.3447	29.3938	28.0912	117.053	1.78216	3.43941	0.39567	4.50416	6.66348e-06	0.000356328	3.44815	yes	up	XP_007819757.1	568076.XP_007819757.1	0	1659	2CDUR@1|root,2QVNJ@2759|Eukaryota,38TYC@33154|Opisthokonta,3NUXN@4751|Fungi,3QK5D@4890|Ascomycota,2159U@147550|Sordariomycetes,3TEYJ@5125|Hypocreales,3G30B@34397|Clavicipitaceae	4751|Fungi	S	Saccharomyces cerevisiae YJR098c		GO:0005575,GO:0005622,GO:0005623,GO:0005737,GO:0005739,GO:0043226,GO:0043227,GO:0043229,GO:0043231,GO:0044424,GO:0044444,GO:0044464											LCAT
19257865	MAA_03579	655844	phenylalanyl-tRNA synthetase beta chain	protein-coding	20220811	133.819	63.8546	116.444	236.581	203.507	200.991	955.197	1.04233	2.05956	0.369739	2.8191	0.00481581	0.0488348	1.31127	yes	up	XP_007819768.1	568076.XP_007819768.1	0	1226	COG0072@1|root,KOG2472@2759|Eukaryota,38BAE@33154|Opisthokonta,3NVJA@4751|Fungi,3QK0D@4890|Ascomycota,216H2@147550|Sordariomycetes,3TDWP@5125|Hypocreales,3G10P@34397|Clavicipitaceae	4751|Fungi	J	tRNA synthetase B5 domain	FRS1	GO:0002181,GO:0003674,GO:0003824,GO:0004812,GO:0004826,GO:0005575,GO:0005622,GO:0005623,GO:0005737,GO:0006082,GO:0006139,GO:0006399,GO:0006412,GO:0006418,GO:0006432,GO:0006518,GO:0006520,GO:0006725,GO:0006807,GO:0008150,GO:0008152,GO:0009058,GO:0009059,GO:0009328,GO:0009987,GO:0010467,GO:0016070,GO:0016874,GO:0016875,GO:0019538,GO:0019752,GO:0032991,GO:0034641,GO:0034645,GO:0034660,GO:0043038,GO:…	6.1.1.20	ko:K01890	ko00970,map00970	M00359,M00360	R03660	RC00055,RC00523	ko00000,ko00001,ko00002,ko01000,ko01007,ko03016			iMM904.YLR060W,iND750.YLR060W	B3_4,B5
19257867	MAA_03581	655844	S-adenosylmethionine-dependent methyltransferase	protein-coding	20220811	22.2425	56.3438	64.1894	15.1249	13.7386	20.5981	192.237	-1.44062	-2.71437	0.498103	-2.89221	0.00382541	0.0415705	1.38121	yes	down	XP_007819770.2	568076.XP_007819770.1	3.22e-157	442	KOG1271@1|root,KOG1271@2759|Eukaryota,38VHJ@33154|Opisthokonta,3NZEM@4751|Fungi,3QSCS@4890|Ascomycota,212W2@147550|Sordariomycetes,3TI6E@5125|Hypocreales,3G3WP@34397|Clavicipitaceae	4751|Fungi	J	S-adenosyl-L-methionine-dependent protein-lysine N- methyltransferase that mono- and dimethylates elongation factor 1- alpha at 'Lys-316'. May play a role in intracellular transport	EFM4	GO:0003674,GO:0003824,GO:0005575,GO:0005622,GO:0005623,GO:0005737,GO:0006417,GO:0006464,GO:0006479,GO:0006807,GO:0006810,GO:0008150,GO:0008152,GO:0008168,GO:0008170,GO:0008213,GO:0008276,GO:0008757,GO:0009889,GO:0009987,GO:0010468,GO:0010556,GO:0010608,GO:0016192,GO:0016278,GO:0016279,GO:0016740,GO:0016741,GO:0018022,GO:0018026,GO:0018027,GO:0018193,GO:0018205,GO:0019222,GO:0019538,GO:0031323,GO:…											Methyltransf_31
19257889	MAA_03603	655844	PH domain-containing protein	protein-coding	20220811	31.8734	67.1038	35.8692	112.482	105.758	164.14	517.226	1.55363	2.93554	0.424578	3.65922	0.000252982	0.00614514	2.21147	yes	up	XP_007819792.1	568076.XP_007819792.1	2.5e-164	459	2CYG4@1|root,2S45T@2759|Eukaryota,3A2H5@33154|Opisthokonta,3P2CC@4751|Fungi,3QVD9@4890|Ascomycota,2179Y@147550|Sordariomycetes,3TF9W@5125|Hypocreales,3G07I@34397|Clavicipitaceae	4751|Fungi	S	Domain of unknown function (DUF4112)													DUF4112
19257902	MAA_03616	655844	glycine-rich cell wall structural protein 1	protein-coding	20220811	38.7414	43.89	26.7509	156.028	116.25	179.817	561.477	1.92632	3.80084	0.393517	4.89512	9.82439e-07	7.23017e-05	4.14085	yes	up	XP_007819805.1	568076.XP_007819805.1	7.9e-153	431	2E5GH@1|root,2SCA5@2759|Eukaryota,3AC5V@33154|Opisthokonta,3P978@4751|Fungi,3QWG4@4890|Ascomycota,21AR6@147550|Sordariomycetes,3TJ4P@5125|Hypocreales,3G471@34397|Clavicipitaceae	4751|Fungi	S	Glycine-rich cell wall structural protein 1
19257904	MAA_03618	655844	Mitochondrial substrate/solute carrier	protein-coding	20160813	20.0394	11.7427	18.0337	53.4023	37.8537	44.9981	186.07	1.50143	2.83124	0.416693	3.60321	0.000314312	0.00723721	2.14043	yes	up	XP_007819807.1	568076.XP_007819807.1	1.1e-279	765	COG4266@1|root,KOG0769@2759|Eukaryota,392R3@33154|Opisthokonta,3P068@4751|Fungi,3QSMF@4890|Ascomycota,214X0@147550|Sordariomycetes,3TGJH@5125|Hypocreales,3G2XI@34397|Clavicipitaceae	4751|Fungi	C	Belongs to the mitochondrial carrier (TC 2.A.29) family			3.1.1.23	ko:K13704			R01352	RC00037,RC00094	ko00000,ko01000,ko01002,ko04147				Mito_carr
19257931	MAA_03645	655844	X-Prolyl aminopeptidase	protein-coding	20160813	51.4253	48.4414	67.6292	23.0671	25.8144	26.2745	242.652	-1.12046	-2.17417	0.346862	-3.23029	0.00123666	0.0195577	1.70868	yes	down	XP_007819834.1	568076.XP_007819834.1	0	1258	COG0006@1|root,KOG2413@2759|Eukaryota,38B6V@33154|Opisthokonta,3NU3T@4751|Fungi,3QM3F@4890|Ascomycota,212V0@147550|Sordariomycetes,3TH1A@5125|Hypocreales,3G26N@34397|Clavicipitaceae	4751|Fungi	E	Creatinase/Prolidase N-terminal domain	AMPP	GO:0000122,GO:0005575,GO:0005622,GO:0005623,GO:0005737,GO:0005829,GO:0006355,GO:0006357,GO:0008150,GO:0009889,GO:0009890,GO:0009892,GO:0009987,GO:0010035,GO:0010038,GO:0010039,GO:0010468,GO:0010556,GO:0010558,GO:0010605,GO:0010629,GO:0019219,GO:0019222,GO:0031323,GO:0031324,GO:0031326,GO:0031327,GO:0034395,GO:0034396,GO:0042221,GO:0044424,GO:0044444,GO:0044464,GO:0045892,GO:0045934,GO:0048519,GO:…	3.4.11.9	ko:K01262					ko00000,ko01000,ko01002				Creatinase_N,Creatinase_N_2,Peptidase_M24,Peptidase_M24_C
19257966	MAA_03680	655844	glycosyl transferase family 8	protein-coding	20220811	28.1974	25.4639	43.913	9.17488	5.18035	10.4316	122.361	-1.86661	-3.64676	0.413651	-4.51253	6.40587e-06	0.000347553	3.45898	yes	down	XP_007819869.1	568076.XP_007819869.1	0	1551	COG5597@1|root,KOG1950@2759|Eukaryota,38HKS@33154|Opisthokonta,3NX5G@4751|Fungi,3QNMB@4890|Ascomycota,211PX@147550|Sordariomycetes,3TENR@5125|Hypocreales,3FZUK@34397|Clavicipitaceae	4751|Fungi	H	Glycosyl transferase family 8	GLG2	GO:0000271,GO:0003674,GO:0003824,GO:0005575,GO:0005622,GO:0005623,GO:0005737,GO:0005975,GO:0005976,GO:0005977,GO:0005978,GO:0006073,GO:0006091,GO:0006112,GO:0008150,GO:0008152,GO:0008194,GO:0008466,GO:0009058,GO:0009059,GO:0009250,GO:0009987,GO:0015980,GO:0016051,GO:0016740,GO:0016757,GO:0016758,GO:0033692,GO:0034637,GO:0034645,GO:0035251,GO:0043170,GO:0044042,GO:0044237,GO:0044238,GO:0044249,GO:…	2.4.1.186	ko:K00750	ko00500,ko01100,map00500,map01100		R00292,R03681	RC00005,RC00171	ko00000,ko00001,ko01000,ko01003		GT8		Glyco_transf_8
19257976	MAA_03690	655844	FAD binding domain protein	protein-coding	20220811	58.9161	70.7706	47.6552	27.5692	17.5602	12.6224	235.094	-1.58089	-2.99155	0.387536	-4.07934	4.51636e-05	0.00159858	2.79627	yes	down	XP_007819879.1	568076.XP_007819879.1	0	1233	COG0369@1|root,KOG1158@2759|Eukaryota,38GRQ@33154|Opisthokonta,3NYWH@4751|Fungi,3QKWT@4890|Ascomycota,21621@147550|Sordariomycetes,3TD7M@5125|Hypocreales,3G1DA@34397|Clavicipitaceae	4751|Fungi	C	FAD binding domain		GO:0000096,GO:0000097,GO:0000166,GO:0003674,GO:0003824,GO:0005488,GO:0006082,GO:0006520,GO:0006555,GO:0006790,GO:0006807,GO:0008150,GO:0008152,GO:0008652,GO:0009058,GO:0009066,GO:0009067,GO:0009086,GO:0009987,GO:0016053,GO:0016491,GO:0016722,GO:0016723,GO:0019752,GO:0030586,GO:0036094,GO:0043167,GO:0043168,GO:0043436,GO:0044237,GO:0044238,GO:0044249,GO:0044272,GO:0044281,GO:0044283,GO:0046394,GO:…											FAD_binding_1,Flavodoxin_1,NAD_binding_1
19258023	MAA_03737	655844	putative protein family UPF0016	protein-coding	20220811	20.1167	33.0244	14.6832	60.6886	69.8541	74.3716	272.739	1.5931	3.01698	0.387408	4.11222	3.91875e-05	0.00144198	2.84104	yes	up	XP_007819926.1	568076.XP_007819926.1	0	948	COG2119@1|root,KOG2881@2759|Eukaryota,38BRD@33154|Opisthokonta,3NV4V@4751|Fungi,3QK0C@4890|Ascomycota,212IH@147550|Sordariomycetes,3TDA4@5125|Hypocreales,3G2DT@34397|Clavicipitaceae	4751|Fungi	U	Uncharacterized protein family UPF0016	GDT1	GO:0000041,GO:0000322,GO:0000323,GO:0000324,GO:0000329,GO:0003674,GO:0005215,GO:0005384,GO:0005575,GO:0005622,GO:0005623,GO:0005737,GO:0005773,GO:0005774,GO:0005794,GO:0005795,GO:0005797,GO:0005801,GO:0006810,GO:0006811,GO:0006812,GO:0006816,GO:0006828,GO:0006873,GO:0006874,GO:0006875,GO:0008150,GO:0008324,GO:0009987,GO:0012505,GO:0015075,GO:0015077,GO:0015078,GO:0015085,GO:0015291,GO:0015297,GO:…											UPF0016
19258039	MAA_03753	655844	Amine oxidase	protein-coding	20220811	83.1151	23.4921	35.9999	8.0348	18.1275	20.7168	189.486	-1.58713	-3.00452	0.52288	-3.03537	0.00240244	0.0309486	1.50936	yes	down	XP_007819942.1	568076.XP_007819942.1	0	925	COG1231@1|root,KOG0029@2759|Eukaryota,38B4W@33154|Opisthokonta,3NYHX@4751|Fungi,3QNFG@4890|Ascomycota,21Q1B@147550|Sordariomycetes,3TJSK@5125|Hypocreales	4751|Fungi	Q	Flavin containing amine oxidoreductase			1.4.3.4	ko:K00274	ko00260,ko00330,ko00340,ko00350,ko00360,ko00380,ko00950,ko00982,ko01100,ko01110,ko04726,ko04728,ko05030,ko05031,ko05034,map00260,map00330,map00340,map00350,map00360,map00380,map00950,map00982,map01100,map01110,map04726,map04728,map05030,map05031,map05034	M00135	R02173,R02382,R02529,R02532,R02613,R02908,R02919,R04025,R04300,R04674,R04890,R04893,R04894,R04907,R04908,R08346,R08347,R08348,R11354	RC00062,RC00160,RC00225,RC00676,RC00807,RC00808,RC01808,RC02226,RC02713	ko00000,ko00001,ko00002,ko01000				Amino_oxidase,Ribonuc_L-PSP
19258054	MAA_03768	655844	2-methylcitrate dehydratase	protein-coding	20220811	377.559	194.926	327.538	143.525	116.997	106.093	1266.64	-1.18742	-2.27745	0.361603	-3.28377	0.00102428	0.0169943	1.7697	yes	down	XP_007819957.1	568076.XP_007819957.1	0	1090	COG2079@1|root,2QPZI@2759|Eukaryota,39S6I@33154|Opisthokonta,3NWTN@4751|Fungi,3QQD1@4890|Ascomycota,214J6@147550|Sordariomycetes,3TEI4@5125|Hypocreales,3G03F@34397|Clavicipitaceae	4751|Fungi	S	MmgE/PrpD family	PDH1	GO:0003674,GO:0003824,GO:0005575,GO:0005622,GO:0005623,GO:0005737,GO:0005739,GO:0005740,GO:0005741,GO:0006082,GO:0006629,GO:0006631,GO:0008150,GO:0008152,GO:0009987,GO:0016020,GO:0016829,GO:0016835,GO:0016836,GO:0016999,GO:0017144,GO:0019541,GO:0019679,GO:0019752,GO:0019867,GO:0031090,GO:0031966,GO:0031967,GO:0031968,GO:0031975,GO:0032787,GO:0043226,GO:0043227,GO:0043229,GO:0043231,GO:0043436,GO:…	4.2.1.79	ko:K01720	ko00640,map00640		R04424	RC01152	ko00000,ko00001,ko01000				MmgE_PrpD
19258060	MAA_03774	655844	ankyrin repeat and zinc finger domain containing protein 1	protein-coding	20160813	14.6568	21.8334	23.1482	125.045	114.311	130.351	429.345	2.67712	6.39577	0.335241	7.98565	1.39787e-15	5.46861e-13	12.2621	yes	up	XP_007819963.1	568076.XP_007819963.1	0	1161	KOG2505@1|root,KOG2505@2759|Eukaryota,39G6A@33154|Opisthokonta,3NUJE@4751|Fungi,3QN31@4890|Ascomycota,211CI@147550|Sordariomycetes,3TDEB@5125|Hypocreales,3G2WU@34397|Clavicipitaceae	4751|Fungi	A	Ankyrin repeat and zinc finger domain containing protein 1		GO:0005575,GO:0005622,GO:0005623,GO:0005737,GO:0005739,GO:0005740,GO:0005741,GO:0005783,GO:0005789,GO:0005829,GO:0006508,GO:0006511,GO:0006515,GO:0006807,GO:0006950,GO:0008150,GO:0008152,GO:0009056,GO:0009057,GO:0009987,GO:0010033,GO:0010243,GO:0010498,GO:0012505,GO:0016020,GO:0019538,GO:0019867,GO:0019941,GO:0030163,GO:0030433,GO:0031090,GO:0031966,GO:0031967,GO:0031968,GO:0031975,GO:0031984,GO:…											Ank_5
19258061	MAA_03775	655844	Insect cuticle binding adhesin, Mad1	protein-coding	20220810	141.754	143.586	253.564	93.9502	88.4312	71.1457	792.431	-1.11012	-2.15864	0.362097	-3.06582	0.00217075	0.0286608	1.54271	yes	down	XP_007819964.1	568076.XP_007819964.1	0	1017	2AMCS@1|root,2RZBR@2759|Eukaryota,392TC@33154|Opisthokonta,3NYAU@4751|Fungi,3QKV2@4890|Ascomycota,214UB@147550|Sordariomycetes,3TDUJ@5125|Hypocreales,3G2NG@34397|Clavicipitaceae	4751|Fungi	S	CFEM domain													CFEM
19258070	MAA_03784	655844	ATP12 chaperone	protein-coding	20220811	28.4747	56.7429	20.0781	126.773	112.495	106.037	450.601	1.78667	3.45016	0.4121	4.33551	1.45421e-05	0.000651153	3.18632	yes	up	XP_007819973.1	568076.XP_007819973.1	1.35e-263	722	COG5387@1|root,KOG3015@2759|Eukaryota,38CS3@33154|Opisthokonta,3NVZS@4751|Fungi,3QMIG@4890|Ascomycota,2149M@147550|Sordariomycetes,3TF34@5125|Hypocreales,3G145@34397|Clavicipitaceae	4751|Fungi	C	ATP12 chaperone protein	atp12	GO:0003674,GO:0005488,GO:0005515,GO:0005575,GO:0005622,GO:0005623,GO:0005737,GO:0005739,GO:0005759,GO:0006996,GO:0007005,GO:0008150,GO:0009987,GO:0016043,GO:0019904,GO:0022607,GO:0031974,GO:0033615,GO:0034622,GO:0043226,GO:0043227,GO:0043229,GO:0043231,GO:0043233,GO:0043461,GO:0043933,GO:0044085,GO:0044422,GO:0044424,GO:0044429,GO:0044444,GO:0044446,GO:0044464,GO:0051082,GO:0065003,GO:0070013,GO:…		ko:K07556					ko00000,ko03029				ATP12
19258071	MAA_03785	655844	Adaptor protein complex	protein-coding	20160813	83.7672	92.3995	140.147	267.331	288.584	269.685	1141.91	1.43651	2.70664	0.326404	4.401	1.07752e-05	0.000544846	3.26373	yes	up	XP_007819974.1	568076.XP_007819974.1	0	1720	COG5240@1|root,KOG1078@2759|Eukaryota,38D5J@33154|Opisthokonta,3NW2T@4751|Fungi,3QJT0@4890|Ascomycota,214S0@147550|Sordariomycetes,3TG57@5125|Hypocreales,3G0FV@34397|Clavicipitaceae	4751|Fungi	U	The coatomer is a cytosolic protein complex that binds to dilysine motifs and reversibly associates with Golgi non- clathrin-coated vesicles, which further mediate biosynthetic protein transport from the ER, via the Golgi up to the trans Golgi network. Coatomer complex is required for budding from Golgi membranes, and is essential for the retrograde Golgi-to-ER transport of dilysine-tagged protei…	SEC21	GO:0005575,GO:0005622,GO:0005623,GO:0005737,GO:0005794,GO:0005798,GO:0006810,GO:0006886,GO:0006888,GO:0006890,GO:0008104,GO:0008150,GO:0012505,GO:0012506,GO:0015031,GO:0015833,GO:0016020,GO:0016192,GO:0030117,GO:0030120,GO:0030126,GO:0030135,GO:0030137,GO:0030659,GO:0030660,GO:0030662,GO:0030663,GO:0031090,GO:0031410,GO:0031982,GO:0032991,GO:0033036,GO:0034613,GO:0042886,GO:0043226,GO:0043227,GO:…		ko:K17267					ko00000,ko04131,ko04147				Adaptin_N,COP-gamma_platf,Coatomer_g_Cpla
19258083	MAA_03797	655844	translation elongation factor 1-alpha	protein-coding	20160924	2512.64	1861.26	5324.2	1154.39	1429.06	1128.93	13410.5	-1.18508	-2.27376	0.378504	-3.13095	0.00174242	0.0245291	1.61032	yes	down	XP_007819986.2	92637.XP_007807304.1	0	905	COG5256@1|root,KOG0052@2759|Eukaryota,38G33@33154|Opisthokonta,3NU3J@4751|Fungi,3QNF5@4890|Ascomycota,212B4@147550|Sordariomycetes,3TDZQ@5125|Hypocreales,3G1XI@34397|Clavicipitaceae	4751|Fungi	J	This protein promotes the GTP-dependent binding of aminoacyl-tRNA to the A-site of ribosomes during protein biosynthesis	TEF1	GO:0000166,GO:0000322,GO:0000323,GO:0000324,GO:0000329,GO:0001882,GO:0001883,GO:0002181,GO:0002182,GO:0003674,GO:0003676,GO:0003723,GO:0003746,GO:0003824,GO:0003924,GO:0005488,GO:0005515,GO:0005516,GO:0005525,GO:0005575,GO:0005618,GO:0005622,GO:0005623,GO:0005737,GO:0005739,GO:0005773,GO:0005774,GO:0005829,GO:0005840,GO:0005853,GO:0006403,GO:0006405,GO:0006409,GO:0006412,GO:0006414,GO:0006518,GO:…		ko:K03231	ko03013,ko05134,map03013,map05134				ko00000,ko00001,ko03012,ko03016,ko03019,ko04131,ko04147				GTP_EFTU,GTP_EFTU_D2,GTP_EFTU_D3
19258090	MAA_03804	655844	3-oxoacyl-[acyl-carrier-protein] reductase	protein-coding	20220811	78.9637	42.0281	110.852	26.0669	18.275	16.007	292.193	-2.01948	-4.05437	0.492961	-4.09663	4.19209e-05	0.00152744	2.81604	yes	down	XP_007819993.1	568076.XP_007819993.1	2.91e-178	496	COG1028@1|root,KOG0725@2759|Eukaryota,38H5T@33154|Opisthokonta,3NZQ8@4751|Fungi,3QSW5@4890|Ascomycota,215JR@147550|Sordariomycetes,3TF4K@5125|Hypocreales,3G667@34397|Clavicipitaceae	4751|Fungi	Q	Oxidoreductase, short-chain dehydrogenase reductase family													adh_short_C2
19258091	MAA_03805	655844	Isopropylmalate dehydrogenase	protein-coding	20220811	81.2345	68.4211	163.821	18.0028	12.2015	19.8603	363.541	-2.49875	-5.65196	0.417755	-5.98138	2.21258e-09	3.35636e-07	6.47413	yes	down	XP_007819994.1	568076.XP_007819994.1	3.4e-276	755	COG0473@1|root,KOG0786@2759|Eukaryota,39UE3@33154|Opisthokonta,3P0CQ@4751|Fungi,3QMYA@4890|Ascomycota,215VY@147550|Sordariomycetes,3TKGE@5125|Hypocreales,3G4Z2@34397|Clavicipitaceae	4751|Fungi	E	Belongs to the isocitrate and isopropylmalate dehydrogenases family			1.1.1.85	ko:K00052	ko00290,ko00660,ko01100,ko01110,ko01210,ko01230,map00290,map00660,map01100,map01110,map01210,map01230	M00432,M00535	R00994,R04426,R10052	RC00084,RC00417,RC03036	br01601,ko00000,ko00001,ko00002,ko01000				Iso_dh
19258105	MAA_03819	655844	glutamate decarboxylase	protein-coding	20220811	170.613	108.691	108.793	57.7673	60.6	53.3643	559.829	-1.13973	-2.2034	0.352708	-3.23137	0.00123198	0.0195252	1.7094	yes	down	XP_007820008.1	568076.XP_007820008.1	0	1019	COG0076@1|root,KOG1383@2759|Eukaryota,38HST@33154|Opisthokonta,3NUJY@4751|Fungi,3QN1N@4890|Ascomycota,213J4@147550|Sordariomycetes,3TCVS@5125|Hypocreales,3G4X2@34397|Clavicipitaceae	4751|Fungi	E	Belongs to the group II decarboxylase family			4.1.1.15	ko:K01580	ko00250,ko00410,ko00430,ko00650,ko01100,ko01110,ko01120,ko02024,ko04727,ko04940,map00250,map00410,map00430,map00650,map01100,map01110,map01120,map02024,map04727,map04940	M00027	R00261,R00489,R01682,R02466	RC00299	ko00000,ko00001,ko00002,ko01000				Pyridoxal_deC
19258109	MAA_03823	655844	RNA polymerase II mediator complex component Srb8	protein-coding	20160924	3.92549	5.07728	7.10355	2.76185	1.50551	1.45206	21.8257	-1.46806	-2.7665	0.506511	-2.89838	0.00375091	0.0410612	1.38657	yes	down	XP_007820012.2	568076.XP_007820012.1	0	2966	KOG4522@1|root,KOG4522@2759|Eukaryota,39XFP@33154|Opisthokonta,3NVBZ@4751|Fungi,3QQ2Y@4890|Ascomycota,2188E@147550|Sordariomycetes,3TFDZ@5125|Hypocreales,3FZKM@34397|Clavicipitaceae	4751|Fungi	K	Transcription mediator complex subunit Med12	SRB8	GO:0000118,GO:0000122,GO:0000228,GO:0000409,GO:0000411,GO:0000785,GO:0000790,GO:0003674,GO:0003712,GO:0003713,GO:0005575,GO:0005622,GO:0005623,GO:0005634,GO:0005654,GO:0005694,GO:0006325,GO:0006355,GO:0006357,GO:0006464,GO:0006476,GO:0006807,GO:0006996,GO:0007154,GO:0007162,GO:0007584,GO:0008150,GO:0008152,GO:0009605,GO:0009889,GO:0009890,GO:0009891,GO:0009892,GO:0009893,GO:0009987,GO:0009991,GO:…		ko:K15163					ko00000,ko03021				Med12
19258124	MAA_03838	655844	hypothetical protein	protein-coding	20220811	34.6655	18.1413	26.3442	8.32674	12.545	6.92548	106.948	-1.48132	-2.79203	0.42702	-3.46896	0.000522475	0.0105904	1.97509	yes	down	XP_007820027.1	568076.XP_007820027.1	0	1479	29CNW@1|root,2RJSR@2759|Eukaryota,3AQW0@33154|Opisthokonta,3PG1U@4751|Fungi,3R079@4890|Ascomycota,2182F@147550|Sordariomycetes,3TD2Q@5125|Hypocreales,3G390@34397|Clavicipitaceae	4751|Fungi
19258127	MAA_03841	655844	Cytochrome P450 CYP6003A1	protein-coding	20220811	24.7278	14.1418	37.5781	88.1365	89.4922	79.9793	334.056	1.83101	3.55786	0.382809	4.78309	1.72623e-06	0.000116646	3.93313	yes	up	XP_007820030.1	568076.XP_007820030.1	0	2333	KOG2408@1|root,KOG2408@2759|Eukaryota,38G3P@33154|Opisthokonta,3NWZ7@4751|Fungi,3QK2B@4890|Ascomycota,215ND@147550|Sordariomycetes,3TGZI@5125|Hypocreales,3G55T@34397|Clavicipitaceae	4751|Fungi	S	Prostaglandin G H synthase 2 cyclooxygenase 2, pgh2 cox2													An_peroxidase,p450
19258160	MAA_03874	655844	MYB-like protein	protein-coding	20220811	54.0375	95.107	78.6788	21.4279	20.4842	9.0841	278.819	-2.08125	-4.23175	0.410924	-5.06481	4.08811e-07	3.66107e-05	4.43639	yes	down	XP_007820063.1	568076.XP_007820063.1	0	1014	2BTZY@1|root,2S8K5@2759|Eukaryota,38Y0F@33154|Opisthokonta,3NXGK@4751|Fungi,3QK0P@4890|Ascomycota,216MD@147550|Sordariomycetes,3TG4X@5125|Hypocreales,3G130@34397|Clavicipitaceae	4751|Fungi	G	MYB DNA-binding domain containing protein													Myb_DNA-bind_6,Myb_DNA-binding
19258166	MAA_03880	655844	RING finger domain containing protein	protein-coding	20220811	8.00391	9.15206	13.4654	4.33273	3.74066	4.01806	42.7128	-1.31292	-2.48444	0.383019	-3.42782	0.000608445	0.0117775	1.92895	yes	down	XP_007820069.2	568076.XP_007820069.1	0	4074	KOG1140@1|root,KOG1140@2759|Eukaryota,38DXS@33154|Opisthokonta,3NU3X@4751|Fungi,3QQGS@4890|Ascomycota,214QP@147550|Sordariomycetes,3THRR@5125|Hypocreales,3G3BH@34397|Clavicipitaceae	4751|Fungi	O	ATP-dependent Clp protease adaptor protein ClpS	UBR1	GO:0000151,GO:0000209,GO:0003674,GO:0003824,GO:0004842,GO:0005488,GO:0005575,GO:0005622,GO:0005623,GO:0005634,GO:0005737,GO:0006355,GO:0006357,GO:0006464,GO:0006508,GO:0006511,GO:0006513,GO:0006515,GO:0006807,GO:0006950,GO:0008104,GO:0008150,GO:0008152,GO:0008270,GO:0009056,GO:0009057,GO:0009628,GO:0009889,GO:0009966,GO:0009968,GO:0009987,GO:0010033,GO:0010243,GO:0010468,GO:0010498,GO:0010556,GO:…	2.3.2.27	ko:K10625					ko00000,ko01000,ko04121				ClpS,zf-UBR
19258184	MAA_03898	655844	long-chain-fatty-acid-CoA ligase	protein-coding	20160924	32.0505	6.70303	16.848	5.57789	5.07424	4.26914	70.5228	-1.85176	-3.60941	0.556658	-3.32657	0.000879211	0.0151628	1.81922	yes	down	XP_007820087.2	568076.XP_007820087.1	0	1377	COG1022@1|root,KOG1256@2759|Eukaryota,38BK9@33154|Opisthokonta,3NUAR@4751|Fungi,3QNH7@4890|Ascomycota,21IT7@147550|Sordariomycetes,3TS4C@5125|Hypocreales,3G511@34397|Clavicipitaceae	4751|Fungi	I	AMP-binding enzyme	FAA2	GO:0001676,GO:0003674,GO:0003824,GO:0004467,GO:0005575,GO:0005622,GO:0005623,GO:0005737,GO:0005739,GO:0005777,GO:0006082,GO:0006629,GO:0006631,GO:0008150,GO:0008152,GO:0009987,GO:0015645,GO:0016405,GO:0016874,GO:0016877,GO:0016878,GO:0019752,GO:0031956,GO:0031957,GO:0032787,GO:0042579,GO:0043226,GO:0043227,GO:0043229,GO:0043231,GO:0043436,GO:0044237,GO:0044238,GO:0044255,GO:0044281,GO:0044424,GO:…	6.2.1.3	ko:K01897	ko00061,ko00071,ko01100,ko01212,ko02024,ko03320,ko04146,ko04216,ko04714,ko04920,map00061,map00071,map01100,map01212,map02024,map03320,map04146,map04216,map04714,map04920	M00086	R01280	RC00004,RC00014	ko00000,ko00001,ko00002,ko01000,ko01004,ko04147	4.C.1.1			AMP-binding
19258216	MAA_03930	655844	N-acetylglucosamine-phosphate mutase	protein-coding	20220811	80.0994	72.1715	94.3569	40.5784	35.7055	32.2318	355.144	-1.06726	-2.09545	0.333107	-3.20396	0.00135553	0.0206107	1.68591	yes	down	XP_007820119.1	568076.XP_007820119.1	0	1078	COG1109@1|root,KOG2537@2759|Eukaryota,38CHB@33154|Opisthokonta,3NV1D@4751|Fungi,3QM28@4890|Ascomycota,212HJ@147550|Sordariomycetes,3TD8M@5125|Hypocreales,3FZV9@34397|Clavicipitaceae	4751|Fungi	G	Catalyzes the conversion of GlcNAc-6-P into GlcNAc-1-P during the synthesis of uridine diphosphate UDP-GlcNAc, which is a biosynthetic precursor of chitin and also supplies the amino sugars for N-linked oligosaccharides of glycoproteins	PCM1	GO:0000271,GO:0003674,GO:0003824,GO:0004610,GO:0005975,GO:0005976,GO:0006022,GO:0006023,GO:0006030,GO:0006031,GO:0006037,GO:0006038,GO:0006040,GO:0006047,GO:0006048,GO:0006139,GO:0006725,GO:0006793,GO:0006807,GO:0008150,GO:0008152,GO:0009058,GO:0009059,GO:0009225,GO:0009226,GO:0009987,GO:0010383,GO:0016051,GO:0016853,GO:0016866,GO:0016868,GO:0017144,GO:0018130,GO:0019438,GO:0033692,GO:0034637,GO:…	5.4.2.3	ko:K01836	ko00520,ko01100,ko01130,map00520,map01100,map01130		R08193	RC00408	ko00000,ko00001,ko01000				PGM_PMM_I,PGM_PMM_IV
19258221	MAA_03935	655844	Armadillo-type fold protein	protein-coding	20220811	12.2313	19.2695	12.0845	30.2905	36.4324	33.4819	143.79	1.14756	2.21539	0.366153	3.13409	0.00172388	0.0244639	1.61147	yes	up	XP_007820124.1	568076.XP_007820124.1	0	1295	KOG2050@1|root,KOG2050@2759|Eukaryota,38B4G@33154|Opisthokonta,3NUF7@4751|Fungi,3QNX7@4890|Ascomycota,214NC@147550|Sordariomycetes,3TDRV@5125|Hypocreales,3G1T4@34397|Clavicipitaceae	4751|Fungi	J	CPL (NUC119) domain	puf6	GO:0000900,GO:0003674,GO:0003676,GO:0003723,GO:0003729,GO:0003730,GO:0005488,GO:0005575,GO:0005622,GO:0005623,GO:0005634,GO:0005730,GO:0005737,GO:0005840,GO:0006417,GO:0008150,GO:0009889,GO:0009890,GO:0009892,GO:0010468,GO:0010556,GO:0010558,GO:0010605,GO:0010608,GO:0010629,GO:0015934,GO:0017148,GO:0019222,GO:0022613,GO:0030371,GO:0030684,GO:0030687,GO:0031323,GO:0031324,GO:0031326,GO:0031327,GO:…		ko:K14844					ko00000,ko03009,ko03019				CPL
19258222	MAA_03936	655844	Major facilitator superfamily domain protein	protein-coding	20220811	15.5193	3.67124	21.2145	1.92814	2.0408	6.50726	50.8812	-1.9435	-3.84638	0.683127	-2.84501	0.004441	0.0462973	1.33444	yes	down	XP_007820125.1	568076.XP_007820125.1	0	1103	KOG0255@1|root,KOG0255@2759|Eukaryota,39RVW@33154|Opisthokonta,3NY28@4751|Fungi,3QKER@4890|Ascomycota,21J98@147550|Sordariomycetes,3TVGU@5125|Hypocreales,3G4VE@34397|Clavicipitaceae	4751|Fungi	S	Major Facilitator Superfamily													MFS_1
19258224	MAA_03938	655844	Zn(2)-C6 fungal-type DNA-binding domain protein	protein-coding	20220811	20.9836	111.71	63.1328	22.9057	22.7261	9.67884	251.137	-1.68528	-3.21603	0.538938	-3.12704	0.00176578	0.0246249	1.60863	yes	down	XP_007820127.1	568076.XP_007820127.1	5.74e-266	727	2CFIJ@1|root,2RP81@2759|Eukaryota,38SY7@33154|Opisthokonta,3PUN7@4751|Fungi,3RDX0@4890|Ascomycota,21ETM@147550|Sordariomycetes,3TQIY@5125|Hypocreales,3G55F@34397|Clavicipitaceae	4751|Fungi	S	GAL4-like Zn(II)2Cys6 (or C6 zinc) binuclear cluster DNA-binding domain													Zn_clus
19258225	MAA_03939	655844	Alcohol dehydrogenase superfamily, zinc-type	protein-coding	20151028	32.9507	318.123	199.986	52.0765	16.4324	19.813	639.382	-2.51595	-5.71975	0.599353	-4.19778	2.69547e-05	0.00107717	2.96771	yes	down	XP_007820128.2	92637.XP_007811629.1	2.73e-220	610	COG1064@1|root,KOG0023@2759|Eukaryota,39IRI@33154|Opisthokonta,3PUQ1@4751|Fungi,3RDYQ@4890|Ascomycota,21GMB@147550|Sordariomycetes,3TW6B@5125|Hypocreales,3G530@34397|Clavicipitaceae	4751|Fungi	Q	Alcohol dehydrogenase GroES-like domain													ADH_N,ADH_zinc_N
19258235	MAA_03949	655844	transcription factor IIF beta subunit	protein-coding	20220811	30.7861	39.827	31.8135	71.3418	70.393	74.5911	318.752	1.0341	2.04783	0.353308	2.9269	0.00342358	0.0389302	1.40971	yes	up	XP_007820138.1	568076.XP_007820138.1	3.3e-260	714	COG5090@1|root,KOG2905@2759|Eukaryota,38F4W@33154|Opisthokonta,3P3UN@4751|Fungi,3QM52@4890|Ascomycota,2140U@147550|Sordariomycetes,3TDSG@5125|Hypocreales,3G10S@34397|Clavicipitaceae	4751|Fungi	J	Transcription initiation factor IIF, beta subunit		GO:0000166,GO:0000428,GO:0000988,GO:0000990,GO:0000991,GO:0001109,GO:0001111,GO:0001173,GO:0001174,GO:0003674,GO:0003676,GO:0003677,GO:0003678,GO:0003824,GO:0004003,GO:0004386,GO:0005488,GO:0005524,GO:0005575,GO:0005622,GO:0005623,GO:0005634,GO:0005654,GO:0005667,GO:0005674,GO:0006139,GO:0006351,GO:0006352,GO:0006354,GO:0006355,GO:0006357,GO:0006366,GO:0006367,GO:0006368,GO:0006725,GO:0006807,GO:…	3.6.4.12	ko:K03139	ko03022,map03022				ko00000,ko00001,ko01000,ko03021				TFIIF_beta
19258242	MAA_03956	655844	6-phosphogluconate dehydrogenase	protein-coding	20160924	389.889	340.088	526.968	190.099	170.901	152.116	1770.06	-1.2511	-2.38024	0.322936	-3.87415	0.000106995	0.00324611	2.48864	yes	down	XP_007820145.2	568076.XP_007820145.1	0	1047	COG0362@1|root,KOG2653@2759|Eukaryota,38BP7@33154|Opisthokonta,3NVGP@4751|Fungi,3QNUN@4890|Ascomycota,211I3@147550|Sordariomycetes,3TH0D@5125|Hypocreales,3G0VQ@34397|Clavicipitaceae	4751|Fungi	G	Belongs to the 6-phosphogluconate dehydrogenase family	GND1	GO:0000166,GO:0003674,GO:0003824,GO:0004616,GO:0005488,GO:0005575,GO:0005622,GO:0005623,GO:0005737,GO:0005739,GO:0005829,GO:0005886,GO:0005975,GO:0006081,GO:0006082,GO:0006090,GO:0006091,GO:0006096,GO:0006098,GO:0006139,GO:0006163,GO:0006164,GO:0006165,GO:0006725,GO:0006732,GO:0006733,GO:0006739,GO:0006753,GO:0006754,GO:0006757,GO:0006793,GO:0006796,GO:0006807,GO:0006950,GO:0006979,GO:0008150,GO:…	1.1.1.343,1.1.1.44	ko:K00033	ko00030,ko00480,ko01100,ko01110,ko01120,ko01130,ko01200,map00030,map00480,map01100,map01110,map01120,map01130,map01200	M00004,M00006	R01528,R10221	RC00001,RC00539	ko00000,ko00001,ko00002,ko01000			iMM904.YHR183W,iND750.YHR183W	6PGD,NAD_binding_2
19258249	MAA_03963	655844	hypothetical protein	protein-coding	20220811	282.628	267.145	291.595	48.9425	35.8485	12.7207	938.88	-2.97689	-7.87287	0.786003	-3.78738	0.000152244	0.00419123	2.37766	yes	down	XP_007820152.1	568076.XP_007820152.1	7.4e-41	134	29EBF@1|root,2RMGD@2759|Eukaryota,38R5M@33154|Opisthokonta,3PSYK@4751|Fungi,3RCD1@4890|Ascomycota,21CHP@147550|Sordariomycetes,3TJEV@5125|Hypocreales,3G4DW@34397|Clavicipitaceae	4751|Fungi
19258254	MAA_03968	655844	dipeptidyl peptidase	protein-coding	20220811	29.8737	11.118	29.242	9.19235	7.38101	7.06251	93.8696	-1.51687	-2.86169	0.467517	-3.24452	0.00117649	0.0188873	1.72383	yes	down	XP_007820157.2	5111.M1W7H0	0	1220	COG1506@1|root,KOG2100@2759|Eukaryota,39CYF@33154|Opisthokonta,3NW9P@4751|Fungi,3QM4P@4890|Ascomycota,211FM@147550|Sordariomycetes,3TFBE@5125|Hypocreales,3G197@34397|Clavicipitaceae	4751|Fungi	O	Prolyl oligopeptidase family													PD40,Peptidase_S9
19258271	MAA_03985	655844	hypothetical protein	protein-coding	20151028	32.4917	68.0833	37.7031	162.331	116.86	171.251	588.72	1.8318	3.5598	0.430845	4.25164	2.12208e-05	0.00089388	3.04872	yes	up	XP_007820174.2	568076.XP_007820174.1	1.55e-59	193	2CUV0@1|root,2RPA0@2759|Eukaryota,3AN5I@33154|Opisthokonta,3PF4R@4751|Fungi,3QY4B@4890|Ascomycota,21B8Y@147550|Sordariomycetes,3TJDY@5125|Hypocreales,3G3Y4@34397|Clavicipitaceae	4751|Fungi
19258273	MAA_03987	655844	transcription factor Cys6	protein-coding	20220811	8.3423	47.1931	20.8564	7.89558	7.12792	7.65713	99.0724	-1.63864	-3.11371	0.518569	-3.15992	0.00157813	0.0231823	1.63484	yes	down	XP_007820176.1	568076.XP_007820176.1	0	1741	2CMSR@1|root,2QRSG@2759|Eukaryota,38H3I@33154|Opisthokonta,3P00S@4751|Fungi,3QJBK@4890|Ascomycota,213NS@147550|Sordariomycetes,3TDCC@5125|Hypocreales,3G17D@34397|Clavicipitaceae	4751|Fungi	K	GAL4-like Zn(II)2Cys6 (or C6 zinc) binuclear cluster DNA-binding domain	cnxG	GO:0000981,GO:0000982,GO:0001067,GO:0001101,GO:0003674,GO:0003676,GO:0003677,GO:0003700,GO:0005488,GO:0005575,GO:0005622,GO:0005623,GO:0005634,GO:0005737,GO:0005739,GO:0006082,GO:0006355,GO:0006357,GO:0006520,GO:0006725,GO:0006807,GO:0008150,GO:0008152,GO:0009056,GO:0009063,GO:0009072,GO:0009074,GO:0009268,GO:0009628,GO:0009889,GO:0009891,GO:0009893,GO:0009987,GO:0010033,GO:0010034,GO:0010447,GO:…											Fungal_trans,Zn_clus
19258274	MAA_03988	655844	hypothetical protein	protein-coding	20220811	194.914	102.708	113.465	19.4705	23.2427	12.8504	466.651	-2.85899	-7.25507	0.443702	-6.4435	1.16751e-10	2.47945e-08	7.60564	yes	down	XP_007820177.1	568076.XP_007820177.1	1.78e-182	509	2C9UZ@1|root,2SA1F@2759|Eukaryota,3A4CA@33154|Opisthokonta,3P45U@4751|Fungi,3QV3R@4890|Ascomycota,219K1@147550|Sordariomycetes,3TI22@5125|Hypocreales,3G3T8@34397|Clavicipitaceae	4751|Fungi
19258282	MAA_03996	655844	Peptidyl-prolyl cis-trans isomerase, FKBP-type	protein-coding	20220811	18.5257	29.5533	22.6403	54.2918	63.2013	48.5422	236.755	1.19719	2.29292	0.360094	3.32465	0.00088529	0.0151959	1.81827	yes	up	XP_007820185.1	568076.XP_007820185.1	1.97e-224	632	COG0545@1|root,KOG0552@2759|Eukaryota,38CQE@33154|Opisthokonta,3NVTP@4751|Fungi,3QMYG@4890|Ascomycota,2122U@147550|Sordariomycetes,3TEF3@5125|Hypocreales,3FZUF@34397|Clavicipitaceae	4751|Fungi	O	FKBP-type peptidyl-prolyl cis-trans isomerase	FPR3	GO:0000003,GO:0000075,GO:0000412,GO:0000413,GO:0000414,GO:0000415,GO:0003674,GO:0003755,GO:0003824,GO:0005488,GO:0005527,GO:0005528,GO:0005575,GO:0005622,GO:0005623,GO:0005634,GO:0005730,GO:0005737,GO:0006323,GO:0006325,GO:0006333,GO:0006334,GO:0006457,GO:0006464,GO:0006807,GO:0006996,GO:0007049,GO:0008144,GO:0008150,GO:0008152,GO:0009892,GO:0009987,GO:0010564,GO:0010605,GO:0010639,GO:0010948,GO:…	5.2.1.8	ko:K14826					ko00000,ko01000,ko03009				FKBP_C
19258285	MAA_03999	655844	Dimeric alpha-beta barrel	protein-coding	20220810	117.345	97.3513	209.707	37.4548	32.5684	54.7906	549.217	-1.65994	-3.16003	0.430582	-3.8551	0.000115683	0.00345329	2.46177	yes	down	XP_007820188.2	568076.XP_007820188.1	1.97e-142	404	2D4DS@1|root,2SUTN@2759|Eukaryota,3A6D0@33154|Opisthokonta,3P577@4751|Fungi,3QZ8Z@4890|Ascomycota,21BMY@147550|Sordariomycetes,3TJ4S@5125|Hypocreales,3G2MY@34397|Clavicipitaceae	4751|Fungi	S	Antibiotic biosynthesis monooxygenase													ABM
19258292	MAA_04006	655844	hypothetical protein	protein-coding	20220811	438.659	483.503	230.852	168.51	151.449	93.5689	1566.54	-1.50902	-2.84616	0.388357	-3.88564	0.000102059	0.00313474	2.5038	yes	down	XP_007820195.2	568076.XP_007820195.1	3.16e-174	487	2CGS7@1|root,2ST1T@2759|Eukaryota,3A9IT@33154|Opisthokonta,3P79Y@4751|Fungi,3QVZB@4890|Ascomycota,21A6M@147550|Sordariomycetes,3TM0Z@5125|Hypocreales,3G4P8@34397|Clavicipitaceae	4751|Fungi	S	Conserved hypothetical protein
19258300	MAA_04014	655844	heat shock protein 30	protein-coding	20220811	2262.02	15133.9	12889.7	4468.93	2421.8	2017.57	39193.9	-1.84046	-3.58124	0.529729	-3.47435	0.000512099	0.010515	1.97819	yes	down	XP_007820203.1	568076.XP_007820203.1	1.83e-157	441	COG0071@1|root,KOG0710@2759|Eukaryota,3A15R@33154|Opisthokonta,3P35W@4751|Fungi,3QUUR@4890|Ascomycota,219DX@147550|Sordariomycetes,3TI99@5125|Hypocreales,3G3VU@34397|Clavicipitaceae	4751|Fungi	O	Belongs to the small heat shock protein (HSP20) family													HSP20
19258332	MAA_04046	655844	RNA recognition motif domain protein	protein-coding	20220811	36.1248	49.6678	30.3322	81.008	107.095	59.8658	364.094	1.03605	2.0506	0.362371	2.85907	0.00424886	0.0448941	1.34781	yes	up	XP_007820235.1	568076.XP_007820235.1	1.66e-210	599	KOG4210@1|root,KOG4210@2759|Eukaryota,38ECB@33154|Opisthokonta,3NWRG@4751|Fungi,3QPYM@4890|Ascomycota,211PN@147550|Sordariomycetes,3TFAX@5125|Hypocreales,3G150@34397|Clavicipitaceae	4751|Fungi	A	Pfam:RRM_6	NSR1	GO:0000028,GO:0001651,GO:0003674,GO:0003676,GO:0003677,GO:0003697,GO:0003723,GO:0003729,GO:0005048,GO:0005488,GO:0005575,GO:0005622,GO:0005623,GO:0005634,GO:0005635,GO:0005730,GO:0005732,GO:0005737,GO:0005739,GO:0006139,GO:0006364,GO:0006396,GO:0006725,GO:0006807,GO:0006996,GO:0008139,GO:0008150,GO:0008152,GO:0009987,GO:0010467,GO:0012505,GO:0016043,GO:0016070,GO:0016072,GO:0022607,GO:0022613,GO:…		ko:K11294	ko05130,map05130				ko00000,ko00001,ko03009,ko03036				RRM_1
19258351	MAA_04065	655844	ATPase	protein-coding	20160813	211.805	845.896	618.195	255.351	132.835	101.663	2165.75	-1.80369	-3.49113	0.473395	-3.81012	0.000138898	0.00391072	2.40774	yes	down	XP_007820254.1	568076.XP_007820254.1	0	1501	COG0542@1|root,KOG1051@2759|Eukaryota,38CTT@33154|Opisthokonta,3NWFJ@4751|Fungi,3QN7B@4890|Ascomycota,213JS@147550|Sordariomycetes,3TFKU@5125|Hypocreales,3FZJZ@34397|Clavicipitaceae	4751|Fungi	O	Belongs to the ClpA ClpB family	HSP78	GO:0000002,GO:0000166,GO:0003674,GO:0003824,GO:0005488,GO:0005515,GO:0005524,GO:0005575,GO:0005622,GO:0005623,GO:0005737,GO:0005739,GO:0005759,GO:0006457,GO:0006950,GO:0006996,GO:0007005,GO:0008144,GO:0008150,GO:0009266,GO:0009408,GO:0009628,GO:0009987,GO:0016043,GO:0016462,GO:0016787,GO:0016817,GO:0016818,GO:0016887,GO:0017076,GO:0017111,GO:0030554,GO:0031647,GO:0031974,GO:0032553,GO:0032555,GO:…	3.6.1.3	ko:K01509,ko:K03695	ko00230,ko04213,ko04742,map00230,map04213,map04742		R00086	RC00002	ko00000,ko00001,ko01000,ko03110				AAA,AAA_2,ClpB_D2-small
19258353	MAA_04067	655844	dipeptidyl peptidase	protein-coding	20220811	31.499	23.5404	52.4976	13.5492	18.6081	13.4801	153.174	-1.23215	-2.34917	0.417612	-2.95047	0.00317294	0.0370015	1.43178	yes	down	XP_007820256.1	568076.XP_007820256.1	0	1437	KOG3675@1|root,KOG3675@2759|Eukaryota,38E6G@33154|Opisthokonta,3NWHP@4751|Fungi,3QMR7@4890|Ascomycota,217DJ@147550|Sordariomycetes,3TD2R@5125|Hypocreales,3G2KW@34397|Clavicipitaceae	4751|Fungi	O	Belongs to the peptidase M49 family	YOL057W	GO:0003674,GO:0003824,GO:0004177,GO:0005575,GO:0005622,GO:0005623,GO:0005634,GO:0005737,GO:0006508,GO:0006807,GO:0008150,GO:0008152,GO:0008233,GO:0008238,GO:0008239,GO:0016787,GO:0019538,GO:0043170,GO:0043226,GO:0043227,GO:0043229,GO:0043231,GO:0044238,GO:0044424,GO:0044464,GO:0070011,GO:0071704,GO:0140096,GO:1901564	3.4.14.4	ko:K01277					ko00000,ko01000,ko01002				Peptidase_M49
19258369	MAA_04083	655844	hypothetical protein	protein-coding	20220811	9.6994	12.082	15.6078	33.3153	36.4336	42.0766	149.215	1.57106	2.97123	0.374958	4.18996	2.79001e-05	0.00110899	2.95507	yes	up	XP_007820272.1	568076.XP_007820272.1	0	1431	2ERCU@1|root,2SU6X@2759|Eukaryota,3A73I@33154|Opisthokonta,3P5EY@4751|Fungi,3QSTC@4890|Ascomycota,215HE@147550|Sordariomycetes,3TIGG@5125|Hypocreales,3G0NG@34397|Clavicipitaceae	4751|Fungi
19258403	MAA_04117	655844	methyltransferase	protein-coding	20220811	7.36022	4.1973	4.64262	18.7614	21.3875	25.9242	82.2732	1.93808	3.83196	0.604919	3.20387	0.00135593	0.0206107	1.68591	yes	up	XP_007820306.1	568076.XP_007820306.1	1.03e-207	573	COG2226@1|root,2SAHW@2759|Eukaryota,3A3BR@33154|Opisthokonta,3P3RM@4751|Fungi,3QV22@4890|Ascomycota,21AB6@147550|Sordariomycetes,3TWCA@5125|Hypocreales,3G4J5@34397|Clavicipitaceae	4751|Fungi	H	Protein-L-isoaspartate(D-aspartate) O-methyltransferase (PCMT)													GFA,Methyltransf_25,Methyltransf_31
19258404	MAA_04118	655844	transcription factor	protein-coding	20160924	45.4702	79.6565	72.6789	129.637	123.69	138.61	589.743	1.03668	2.05149	0.330403	3.13761	0.00170329	0.0243006	1.61438	yes	up	XP_007820307.2	568076.XP_007820307.1	0	1485	2BY43@1|root,2S2AR@2759|Eukaryota,38S9X@33154|Opisthokonta,3NWJ9@4751|Fungi,3QQES@4890|Ascomycota,214GT@147550|Sordariomycetes,3TEEG@5125|Hypocreales,3G2W1@34397|Clavicipitaceae	4751|Fungi	S	zinc finger
19258425	MAA_04139	655844	ATP-dependent RNA helicase DHX8	protein-coding	20220811	7.26392	10.4186	6.16831	140.399	96.6607	116.412	377.323	3.82179	14.1407	0.497124	7.68779	1.49698e-14	5.56352e-12	11.2546	yes	up	XP_007820328.1	568076.XP_007820328.1	1.7e-153	431	2A9MC@1|root,2RYIY@2759|Eukaryota,3A2FR@33154|Opisthokonta,3Q31U@4751|Fungi,3RK43@4890|Ascomycota,21QNX@147550|Sordariomycetes,3TI9A@5125|Hypocreales,3G5ZK@34397|Clavicipitaceae	4751|Fungi	S	Domain of unknown function (DUF4291)													DUF4291
19258431	MAA_04145	655844	N-terminal binuclear Zn cluster-containing/DNA binding domain-containing protein	protein-coding	20151028	22.7541	101.975	80.6996	23.2311	16.4711	13.049	258.18	-1.77221	-3.41576	0.465634	-3.80601	0.000141226	0.00393157	2.40543	yes	down	XP_007820334.1	568076.XP_007820334.1	0	1466	2CVSN@1|root,2RSRA@2759|Eukaryota,38FP4@33154|Opisthokonta,3NVXX@4751|Fungi,3QPAN@4890|Ascomycota,213NG@147550|Sordariomycetes,3THUA@5125|Hypocreales,3G07A@34397|Clavicipitaceae	4751|Fungi	K	Fungal specific transcription factor domain													Fungal_trans,Zn_clus
19258441	MAA_04155	655844	RNI-like protein	protein-coding	20151028	50.1719	191.871	107.011	40.2365	37.6376	36.5402	463.468	-1.55634	-2.94108	0.445957	-3.4899	0.000483209	0.010089	1.99615	yes	down	XP_007820344.1	568076.XP_007820344.1	8.15e-284	777	COG5238@1|root,KOG1909@2759|Eukaryota,38P1F@33154|Opisthokonta,3NW7Q@4751|Fungi,3QMYV@4890|Ascomycota,2121H@147550|Sordariomycetes,3TDQS@5125|Hypocreales,3FZP2@34397|Clavicipitaceae	4751|Fungi	ATY	Leucine Rich repeat	rna1	GO:0000054,GO:0003674,GO:0005096,GO:0005575,GO:0005622,GO:0005623,GO:0005634,GO:0005635,GO:0005737,GO:0005829,GO:0006325,GO:0006342,GO:0006348,GO:0006355,GO:0006403,GO:0006404,GO:0006405,GO:0006407,GO:0006409,GO:0006606,GO:0006611,GO:0006810,GO:0006886,GO:0006913,GO:0006996,GO:0008047,GO:0008104,GO:0008150,GO:0009889,GO:0009890,GO:0009892,GO:0009987,GO:0010468,GO:0010556,GO:0010558,GO:0010605,GO:…		ko:K14319	ko03013,map03013	M00427			ko00000,ko00001,ko00002,ko03019				LRR_6
19258482	MAA_04196	655844	bZIP transcription factor	protein-coding	20220811	15.8124	8.54523	16.2052	0.794135	3.84255	7.09367	52.2932	-1.79855	-3.47871	0.609644	-2.95017	0.00317597	0.0370015	1.43178	yes	down	XP_007820385.1	568076.XP_007820385.1	0	1199	28NQK@1|root,2QVAF@2759|Eukaryota,38D6Q@33154|Opisthokonta,3NZA0@4751|Fungi,3QM3M@4890|Ascomycota,213D8@147550|Sordariomycetes,3TD17@5125|Hypocreales,3G0KQ@34397|Clavicipitaceae	4751|Fungi	K	bZIP Maf transcription factor													bZIP_1,bZIP_2,bZIP_Maf
19258483	MAA_04197	655844	Tetratricopeptide-like helical	protein-coding	20151028	73.6721	86.9117	36.524	112.694	153.235	208.045	671.082	1.24478	2.36982	0.415253	2.99763	0.00272085	0.0335949	1.47373	yes	up	XP_007820386.1	568076.XP_007820386.1	5.18e-224	618	28NNH@1|root,2R38G@2759|Eukaryota,39NSW@33154|Opisthokonta,3P007@4751|Fungi,3QKD3@4890|Ascomycota,213ZT@147550|Sordariomycetes,3TDAM@5125|Hypocreales,3G1TM@34397|Clavicipitaceae	4751|Fungi	S	Sel1-like repeats.													Sel1
19258484	MAA_04198	655844	zinc finger domain-containing protein	protein-coding	20151028	32.9832	123.459	76.7516	32.6471	21.9942	17.6585	305.494	-1.7699	-3.41031	0.482721	-3.66652	0.000245878	0.00603172	2.21956	yes	down	XP_007820387.1	568076.XP_007820387.1	3.21e-250	689	COG5084@1|root,KOG1492@2759|Eukaryota,38HPF@33154|Opisthokonta,3NZ10@4751|Fungi,3QM2I@4890|Ascomycota,215F8@147550|Sordariomycetes,3TES6@5125|Hypocreales,3G3HD@34397|Clavicipitaceae	4751|Fungi	S	CCCH zinc finger protein		GO:0000228,GO:0000785,GO:0000790,GO:0000956,GO:0003674,GO:0003676,GO:0003723,GO:0003824,GO:0004518,GO:0004519,GO:0004521,GO:0004540,GO:0005488,GO:0005575,GO:0005622,GO:0005623,GO:0005634,GO:0005654,GO:0005694,GO:0005847,GO:0005849,GO:0006139,GO:0006378,GO:0006396,GO:0006397,GO:0006401,GO:0006402,GO:0006403,GO:0006405,GO:0006406,GO:0006611,GO:0006725,GO:0006807,GO:0006810,GO:0006886,GO:0006913,GO:…											zf-CCCH
19258497	MAA_04211	655844	sphingolipid long chain base-responsive protein PIL1	protein-coding	20220811	99.4144	63.4155	89.292	161.744	162.677	210.206	786.749	1.13448	2.1954	0.355393	3.19219	0.00141199	0.0212456	1.67273	yes	up	XP_007820400.1	568076.XP_007820400.1	2.54e-220	609	28HQE@1|root,2RCV0@2759|Eukaryota,38D8P@33154|Opisthokonta,3NY81@4751|Fungi,3QNUQ@4890|Ascomycota,2125G@147550|Sordariomycetes,3TFWQ@5125|Hypocreales,3FZTZ@34397|Clavicipitaceae	4751|Fungi	S	Eisosome component PIL1		GO:0000003,GO:0000226,GO:0001932,GO:0001933,GO:0003006,GO:0003674,GO:0005488,GO:0005575,GO:0005622,GO:0005623,GO:0005628,GO:0005737,GO:0005815,GO:0005816,GO:0005856,GO:0005886,GO:0005938,GO:0006469,GO:0006810,GO:0006897,GO:0006996,GO:0007010,GO:0007017,GO:0007049,GO:0008150,GO:0008289,GO:0009653,GO:0009892,GO:0009987,GO:0010563,GO:0010605,GO:0010876,GO:0010927,GO:0015630,GO:0016020,GO:0016043,GO:…											Pil1
19258504	MAA_04218	655844	methylmalonate-semialdehyde dehydrogenase	protein-coding	20220811	356.735	405.502	639.996	207.765	181.102	178.131	1969.23	-1.23047	-2.34644	0.32716	-3.76106	0.000169192	0.00452377	2.3445	yes	down	XP_007820407.1	568076.XP_007820407.1	0	1100	KOG2449@1|root,KOG2449@2759|Eukaryota,38EU5@33154|Opisthokonta,3NWK1@4751|Fungi,3QQ0M@4890|Ascomycota,2145U@147550|Sordariomycetes,3TH4E@5125|Hypocreales,3G227@34397|Clavicipitaceae	4751|Fungi	EG	Aldehyde dehydrogenase family	ALD6		1.2.1.18,1.2.1.27	ko:K00140	ko00280,ko00410,ko00562,ko00640,ko01100,ko01200,map00280,map00410,map00562,map00640,map01100,map01200	M00013	R00705,R00706,R00922,R00935	RC00004,RC02723,RC02817	ko00000,ko00001,ko00002,ko01000				Aldedh
19258506	MAA_04220	655844	FAD binding domain-containing protein	protein-coding	20160924	202.663	136.541	135.552	78.9661	83.1457	46.3753	683.243	-1.24266	-2.36635	0.357958	-3.47153	0.000517497	0.0105541	1.97658	yes	down	XP_007820409.2	568076.XP_007820409.1	0	1316	COG0654@1|root,KOG3855@2759|Eukaryota,39T67@33154|Opisthokonta,3NX1G@4751|Fungi,3QPAB@4890|Ascomycota,2136E@147550|Sordariomycetes,3TFY5@5125|Hypocreales,3FZWP@34397|Clavicipitaceae	4751|Fungi	CH	Phenol hydroxylase, C-terminal dimerisation domain													FAD_binding_3,Phe_hydrox_dim
19258507	MAA_04221	655844	hypothetical protein	protein-coding	20220811	66.1141	60.0157	59.7094	18.2821	12.2239	12.9084	229.254	-1.99474	-3.98543	0.406729	-4.90433	9.37447e-07	7.03843e-05	4.15252	yes	down	XP_007820410.1	568076.XP_007820410.1	1.75e-276	755	COG1028@1|root,KOG1201@2759|Eukaryota,38DUA@33154|Opisthokonta,3NUZA@4751|Fungi,3QJE5@4890|Ascomycota,211J5@147550|Sordariomycetes,3TF21@5125|Hypocreales,3G51V@34397|Clavicipitaceae	4751|Fungi	Q	Belongs to the short-chain dehydrogenases reductases (SDR) family													adh_short
19258537	MAA_04251	655844	hypothetical protein	protein-coding	20220811	58.6413	40.1758	69.2257	204.26	192.327	202.162	766.792	1.86569	3.64443	0.36964	5.04731	4.48063e-07	3.96482e-05	4.40178	yes	up	XP_007820440.1	568076.XP_007820440.1	2.17e-88	266	2CHM1@1|root,2SQMT@2759|Eukaryota,3ADTM@33154|Opisthokonta,3PES1@4751|Fungi,3QZE0@4890|Ascomycota,21CCU@147550|Sordariomycetes,3TN29@5125|Hypocreales	4751|Fungi
19258577	MAA_04291	655844	sporulation protein SPS19	protein-coding	20220811	97.0999	28.9302	53.0566	28.5905	17.8999	11.0522	236.629	-1.56145	-2.95151	0.539308	-2.89529	0.00378811	0.0413564	1.38346	yes	down	XP_007820480.1	568076.XP_007820480.1	1.3e-208	577	COG1028@1|root,KOG0725@2759|Eukaryota,3905U@33154|Opisthokonta,3NVVN@4751|Fungi,3QK8D@4890|Ascomycota,214S2@147550|Sordariomycetes,3TG5S@5125|Hypocreales,3G2WH@34397|Clavicipitaceae	4751|Fungi	Q	Enoyl-(Acyl carrier protein) reductase	SPS19	GO:0000003,GO:0003006,GO:0003674,GO:0003824,GO:0005575,GO:0005622,GO:0005623,GO:0005737,GO:0005777,GO:0005782,GO:0006082,GO:0006629,GO:0006631,GO:0007049,GO:0008150,GO:0008152,GO:0008670,GO:0009056,GO:0009062,GO:0009653,GO:0009987,GO:0016042,GO:0016054,GO:0016491,GO:0016627,GO:0016628,GO:0019752,GO:0019953,GO:0022402,GO:0022413,GO:0022414,GO:0030154,GO:0030435,GO:0030437,GO:0031907,GO:0031974,GO:…	1.3.1.34	ko:K13237	ko04146,map04146				ko00000,ko00001,ko01000				adh_short_C2
19258594	MAA_04308	655844	phosphoglucomutase 2	protein-coding	20151028	49.1219	23.6566	44.8807	18.2035	12.6991	16.178	164.74	-1.3093	-2.4782	0.427516	-3.06257	0.00219448	0.0288391	1.54002	yes	down	XP_007820497.1	568076.XP_007820497.1	0	1097	COG0033@1|root,KOG0625@2759|Eukaryota,38BW9@33154|Opisthokonta,3NV3F@4751|Fungi,3QPK2@4890|Ascomycota,215JP@147550|Sordariomycetes,3TFF4@5125|Hypocreales,3G3BY@34397|Clavicipitaceae	4751|Fungi	G	Belongs to the phosphohexose mutase family	PGM2	GO:0000271,GO:0003674,GO:0003824,GO:0004614,GO:0005575,GO:0005622,GO:0005623,GO:0005737,GO:0005829,GO:0005975,GO:0005976,GO:0005977,GO:0005978,GO:0005984,GO:0005991,GO:0005992,GO:0005996,GO:0006006,GO:0006011,GO:0006012,GO:0006073,GO:0006091,GO:0006112,GO:0006139,GO:0006725,GO:0006793,GO:0006796,GO:0006807,GO:0006873,GO:0006874,GO:0006875,GO:0008150,GO:0008152,GO:0009056,GO:0009058,GO:0009059,GO:…	5.4.2.2	ko:K01835	ko00010,ko00030,ko00052,ko00230,ko00500,ko00520,ko00521,ko01100,ko01110,ko01120,ko01130,map00010,map00030,map00052,map00230,map00500,map00520,map00521,map01100,map01110,map01120,map01130	M00549	R00959,R01057,R08639	RC00408	ko00000,ko00001,ko00002,ko01000				PGM_PMM_I,PGM_PMM_II,PGM_PMM_III,PGM_PMM_IV
19258596	MAA_04310	655844	nucleosome binding protein	protein-coding	20220811	580.538	230.192	691.464	84.9242	113.321	100.863	1801.3	-2.25628	-4.77759	0.523364	-4.31112	1.62429e-05	0.000714398	3.14606	yes	down	XP_007820499.1	568076.XP_007820499.1	1.3e-58	181	COG5648@1|root,KOG0381@2759|Eukaryota,3A6QT@33154|Opisthokonta,3P5CR@4751|Fungi,3QX7Y@4890|Ascomycota,21ARX@147550|Sordariomycetes,3TIYC@5125|Hypocreales,3G4CV@34397|Clavicipitaceae	4751|Fungi	K	HMG-box domain	NHP6	GO:0000228,GO:0000785,GO:0000790,GO:0001192,GO:0001195,GO:0003674,GO:0003676,GO:0003677,GO:0003682,GO:0005488,GO:0005575,GO:0005622,GO:0005623,GO:0005634,GO:0005694,GO:0006139,GO:0006259,GO:0006281,GO:0006298,GO:0006323,GO:0006325,GO:0006333,GO:0006334,GO:0006338,GO:0006351,GO:0006352,GO:0006354,GO:0006355,GO:0006357,GO:0006366,GO:0006367,GO:0006383,GO:0006384,GO:0006385,GO:0006725,GO:0006807,GO:…											HMG_box
19258622	MAA_04336	655844	DNA cross-link repair protein	protein-coding	20220811	3.16379	4.13894	2.03989	10.9189	11.6252	8.36386	40.2506	1.68449	3.21426	0.480008	3.50929	0.000449309	0.00954203	2.02036	yes	up	XP_007820525.1	568076.XP_007820525.1	0	1673	COG1236@1|root,KOG1361@2759|Eukaryota,38HCF@33154|Opisthokonta,3NUC7@4751|Fungi,3QKHI@4890|Ascomycota,2124U@147550|Sordariomycetes,3TCVX@5125|Hypocreales,3FZY8@34397|Clavicipitaceae	4751|Fungi	L	DNA repair metallo-beta-lactamase	pso2	GO:0000228,GO:0000723,GO:0000726,GO:0000781,GO:0000784,GO:0003674,GO:0003676,GO:0003677,GO:0003684,GO:0003824,GO:0004518,GO:0004527,GO:0004529,GO:0004536,GO:0005488,GO:0005575,GO:0005622,GO:0005623,GO:0005634,GO:0005694,GO:0006139,GO:0006259,GO:0006281,GO:0006302,GO:0006303,GO:0006725,GO:0006807,GO:0006950,GO:0006974,GO:0006996,GO:0008150,GO:0008152,GO:0008409,GO:0009987,GO:0016043,GO:0016233,GO:…		ko:K03251,ko:K15340	ko03013,map03013				ko00000,ko00001,ko03012,ko03400				DRMBL,Lactamase_B_2
19258636	MAA_04350	655844	Serine/threonine-protein kinase, active site protein	protein-coding	20220811	208.789	56.9788	53.4682	35.5903	27.6421	32.4439	414.912	-1.72073	-3.29603	0.513877	-3.34852	0.000812432	0.01431	1.84436	yes	down	XP_007820539.1	568076.XP_007820539.1	9.65e-273	745	COG3173@1|root,2QQPX@2759|Eukaryota,38HGK@33154|Opisthokonta,3NUMB@4751|Fungi,3QPQV@4890|Ascomycota,211FG@147550|Sordariomycetes,3TGGF@5125|Hypocreales,3G4WG@34397|Clavicipitaceae	4751|Fungi	G	Ecdysteroid kinase													APH
19258652	MAA_04366	655844	methylcrotonoyl-CoA carboxylase alpha chain	protein-coding	20160924	62.1948	23.6999	95.1393	26.8072	17.2596	15.3058	240.407	-1.44487	-2.72238	0.452177	-3.19536	0.00139658	0.0210563	1.67662	yes	down	XP_007820555.2	568076.XP_007820555.1	0	2221	COG1038@1|root,KOG0369@2759|Eukaryota,39RBB@33154|Opisthokonta,3NW8J@4751|Fungi,3QPPS@4890|Ascomycota,2145N@147550|Sordariomycetes,3TFW7@5125|Hypocreales,3G25D@34397|Clavicipitaceae	4751|Fungi	C	Catalyzes a 2-step reaction, involving the ATP-dependent carboxylation of the covalently attached biotin in the first step and the transfer of the carboxyl group to pyruvate in the second	PYC1	GO:0003674,GO:0003824,GO:0004736,GO:0005575,GO:0005622,GO:0005623,GO:0005737,GO:0005829,GO:0005975,GO:0005996,GO:0006006,GO:0006091,GO:0006094,GO:0008150,GO:0008152,GO:0009058,GO:0009987,GO:0016051,GO:0016874,GO:0016885,GO:0019318,GO:0019319,GO:0044237,GO:0044238,GO:0044281,GO:0044283,GO:0044424,GO:0044444,GO:0044464,GO:0046364,GO:0071704,GO:1901576	6.4.1.1	ko:K01958	ko00020,ko00620,ko00720,ko01100,ko01120,ko01200,ko01230,map00020,map00620,map00720,map01100,map01120,map01200,map01230	M00173	R00344	RC00040,RC00367	ko00000,ko00001,ko00002,ko01000			iMM904.YGL062W,iND750.YGL062W	Biotin_carb_C,Biotin_carb_N,Biotin_lipoyl,CPSase_L_D2,HMGL-like,PYC_OADA
19258680	MAA_04394	655844	Homeobox	protein-coding	20220811	31.997	15.6895	24.0632	9.42834	8.06763	7.38808	96.6338	-1.51602	-2.86001	0.45601	-3.32454	0.000885651	0.0151959	1.81827	yes	down	XP_007820583.1	568076.XP_007820583.1	0	1024	2E5VN@1|root,2SCMP@2759|Eukaryota,3A7DD@33154|Opisthokonta,3P63B@4751|Fungi,3QUUF@4890|Ascomycota,217WU@147550|Sordariomycetes,3TFE8@5125|Hypocreales,3G0GQ@34397|Clavicipitaceae	4751|Fungi	K	Homeodomain													Homeobox
19258686	MAA_04400	655844	hypothetical protein	protein-coding	20220811	28.2167	13.5181	14.9689	53.3225	34.9903	47.8885	192.905	1.31168	2.4823	0.457364	2.86791	0.00413193	0.043938	1.35716	yes	up	XP_007820589.1	568076.XP_007820589.1	8.87e-215	593	29N8E@1|root,2RVJ2@2759|Eukaryota,3AM7A@33154|Opisthokonta,3PDVQ@4751|Fungi,3R3GN@4890|Ascomycota,2145Y@147550|Sordariomycetes,3TKEA@5125|Hypocreales	4751|Fungi
19258687	MAA_04401	655844	protein kinase SNF1	protein-coding	20220811	589.999	383.68	1425.06	199.62	279.389	463.297	3341.05	-1.53084	-2.88955	0.507001	-3.01941	0.00253271	0.032018	1.49461	yes	down	XP_007820590.1	568076.XP_007820590.1	0	1407	KOG0583@1|root,KOG0583@2759|Eukaryota,3AGEH@33154|Opisthokonta,3NUN4@4751|Fungi,3QMTY@4890|Ascomycota,2115T@147550|Sordariomycetes,3TEFH@5125|Hypocreales,3G1A9@34397|Clavicipitaceae	4751|Fungi	T	Ubiquitin associated domain (UBA)	SNF1	GO:0000003,GO:0000075,GO:0000077,GO:0000082,GO:0000086,GO:0000166,GO:0000226,GO:0000278,GO:0000302,GO:0000307,GO:0000322,GO:0000323,GO:0000324,GO:0001302,GO:0001403,GO:0003674,GO:0003824,GO:0004672,GO:0004674,GO:0004679,GO:0004693,GO:0005085,GO:0005086,GO:0005488,GO:0005515,GO:0005524,GO:0005575,GO:0005622,GO:0005623,GO:0005634,GO:0005635,GO:0005641,GO:0005654,GO:0005737,GO:0005739,GO:0005768,GO:…	2.7.11.1	ko:K12761	ko04113,ko04138,map04113,map04138				ko00000,ko00001,ko01000,ko01001				AdenylateSensor,Pkinase,UBA_2
19258710	MAA_04424	655844	STF2-like protein	protein-coding	20220811	996.681	1959.96	832.219	369.895	276.456	264.379	4699.59	-2.11589	-4.33456	0.354418	-5.97003	2.37213e-09	3.52641e-07	6.45267	yes	down	XP_007820613.1	568076.XP_007820613.1	1.37e-99	289	2E6FK@1|root,2SD5D@2759|Eukaryota,3A41D@33154|Opisthokonta,3P4SC@4751|Fungi,3QW2D@4890|Ascomycota,21ATC@147550|Sordariomycetes,3TIM3@5125|Hypocreales,3G47C@34397|Clavicipitaceae	4751|Fungi	S	stf2-like protein													HABP4_PAI-RBP1
19258712	MAA_04426	655844	cAMP-dependent protein kinase regulatory subunit	protein-coding	20220811	89.4962	236.381	212.921	59.8603	44.5852	45.0086	688.252	-1.69893	-3.24661	0.391443	-4.34018	1.42366e-05	0.000641339	3.19291	yes	down	XP_007820615.1	568076.XP_007820615.1	2.95e-285	778	COG0664@1|root,KOG1113@2759|Eukaryota,38GS1@33154|Opisthokonta,3NU9Z@4751|Fungi,3QKI5@4890|Ascomycota,213J5@147550|Sordariomycetes,3TDWZ@5125|Hypocreales,3G0F1@34397|Clavicipitaceae	4751|Fungi	T	Cyclic nucleotide-monophosphate binding domain	PKAR	GO:0000166,GO:0000228,GO:0000785,GO:0000790,GO:0001932,GO:0001933,GO:0002831,GO:0002832,GO:0003674,GO:0004857,GO:0004860,GO:0004862,GO:0005488,GO:0005575,GO:0005622,GO:0005623,GO:0005634,GO:0005694,GO:0005737,GO:0005886,GO:0005952,GO:0006469,GO:0006950,GO:0007154,GO:0008104,GO:0008150,GO:0008277,GO:0008603,GO:0009266,GO:0009267,GO:0009408,GO:0009605,GO:0009607,GO:0009628,GO:0009892,GO:0009966,GO:…		ko:K04739	ko04910,map04910				ko00000,ko00001				RIIa,cNMP_binding
19258740	MAA_04454	655844	Mog1/PsbP/DUF1795, alpha/beta/alpha sandwich	protein-coding	20220811	212.357	189.701	65.2415	411.545	288.21	404.238	1571.29	1.22274	2.33389	0.411414	2.97203	0.00295839	0.03524	1.45296	yes	up	XP_007820741.1	568076.XP_007820741.1	1.17e-143	404	KOG3329@1|root,KOG3329@2759|Eukaryota,39WSG@33154|Opisthokonta,3NXUZ@4751|Fungi,3QQFA@4890|Ascomycota,213DA@147550|Sordariomycetes,3TGKH@5125|Hypocreales,3G1FM@34397|Clavicipitaceae	4751|Fungi	T	Ran-interacting Mog1 protein		GO:0003674,GO:0005488,GO:0005515,GO:0005575,GO:0005622,GO:0005623,GO:0005634,GO:0006606,GO:0006810,GO:0006886,GO:0006913,GO:0008104,GO:0008150,GO:0008536,GO:0015031,GO:0015833,GO:0017016,GO:0017038,GO:0019899,GO:0031267,GO:0033036,GO:0033365,GO:0034504,GO:0034613,GO:0042886,GO:0043226,GO:0043227,GO:0043229,GO:0043231,GO:0044424,GO:0044464,GO:0045184,GO:0046907,GO:0051020,GO:0051169,GO:0051170,GO:…											Mog1
19258750	MAA_04464	655844	integral membrane protein	protein-coding	20160924	32.5385	108.814	73.8917	27.3844	27.3897	29.2443	299.263	-1.31686	-2.49124	0.427602	-3.07965	0.00207244	0.0276032	1.55904	yes	down	XP_007820751.2	568076.XP_007820751.1	0	1078	2CARS@1|root,2QW3E@2759|Eukaryota,38R0N@33154|Opisthokonta,3NY5G@4751|Fungi,3QT6Y@4890|Ascomycota,214SC@147550|Sordariomycetes,3TH8V@5125|Hypocreales,3G5AY@34397|Clavicipitaceae	4751|Fungi	S	Protein of unknown function (Ytp1)		GO:0005575,GO:0005622,GO:0005623,GO:0005737,GO:0008150,GO:0008361,GO:0009987,GO:0016020,GO:0016021,GO:0016043,GO:0031224,GO:0032535,GO:0044424,GO:0044425,GO:0044464,GO:0065007,GO:0065008,GO:0071840,GO:0090066											DUF2427,Ytp1
19258758	MAA_04472	655844	Histone H2A	protein-coding	20220811	779.601	618.062	1262.11	415.15	378.589	361.277	3814.79	-1.09924	-2.14242	0.360353	-3.05045	0.002285	0.0297283	1.52683	yes	down	XP_007820759.1	568076.XP_007820759.1	9.18e-86	253	COG5262@1|root,KOG1756@2759|Eukaryota,3A1K0@33154|Opisthokonta,3P2TD@4751|Fungi,3QU61@4890|Ascomycota,219C3@147550|Sordariomycetes,3THYX@5125|Hypocreales,3G3RW@34397|Clavicipitaceae	4751|Fungi	B	C-terminus of histone H2A	HTA1	GO:0000070,GO:0000122,GO:0000228,GO:0000278,GO:0000280,GO:0000775,GO:0000781,GO:0000784,GO:0000785,GO:0000786,GO:0000788,GO:0000790,GO:0000792,GO:0000819,GO:0003674,GO:0003676,GO:0003677,GO:0005488,GO:0005575,GO:0005622,GO:0005623,GO:0005634,GO:0005657,GO:0005694,GO:0005720,GO:0005721,GO:0005724,GO:0006139,GO:0006259,GO:0006281,GO:0006282,GO:0006323,GO:0006325,GO:0006333,GO:0006342,GO:0006355,GO:…		ko:K11251	ko04217,ko05034,ko05322,map04217,map05034,map05322				ko00000,ko00001,ko03036,ko04147				Histone,Histone_H2A_C
19258764	MAA_04478	655844	Cys/Met metabolism, pyridoxal phosphate-dependent enzyme	protein-coding	20220811	7.08658	12.1113	21.5006	4.9233	1.92944	5.71896	53.2702	-1.67162	-3.18572	0.584814	-2.85838	0.00425809	0.0448941	1.34781	yes	down	XP_007820765.1	568076.XP_007820765.1	0	1193	COG0626@1|root,KOG0053@2759|Eukaryota,38GNT@33154|Opisthokonta,3NWEN@4751|Fungi,3QJHQ@4890|Ascomycota,214IS@147550|Sordariomycetes,3TGB9@5125|Hypocreales,3G4NZ@34397|Clavicipitaceae	4751|Fungi	E	Cys/Met metabolism PLP-dependent enzyme	STR2	GO:0000096,GO:0000097,GO:0003674,GO:0003824,GO:0003962,GO:0005575,GO:0005622,GO:0005623,GO:0005634,GO:0005737,GO:0006082,GO:0006520,GO:0006534,GO:0006555,GO:0006790,GO:0006807,GO:0008150,GO:0008152,GO:0008652,GO:0009058,GO:0009066,GO:0009067,GO:0009069,GO:0009086,GO:0009092,GO:0009987,GO:0016053,GO:0016740,GO:0016765,GO:0016829,GO:0016846,GO:0017144,GO:0019279,GO:0019281,GO:0019346,GO:0019752,GO:…	2.5.1.48	ko:K01739	ko00270,ko00450,ko00920,ko01100,ko01110,ko01130,ko01230,map00270,map00450,map00920,map01100,map01110,map01130,map01230	M00017	R00999,R01288,R02508,R03217,R03260,R04944,R04945,R04946	RC00020,RC00056,RC00069,RC00420,RC02848,RC02866	ko00000,ko00001,ko00002,ko01000				Cys_Met_Meta_PP
19258791	MAA_04505	655844	negative acting factor-like protein	protein-coding	20160325	32.9189	10.1039	28.2725	9.83821	4.74108	3.61921	89.4938	-1.861	-3.6326	0.57765	-3.22167	0.00127444	0.019856	1.70211	yes	down	XP_007820792.1	568076.XP_007820792.1	0	959	2B29H@1|root,2S0C8@2759|Eukaryota,39WCC@33154|Opisthokonta,3NVP3@4751|Fungi,3QJCT@4890|Ascomycota,215BD@147550|Sordariomycetes,3TGD4@5125|Hypocreales,3G0UZ@34397|Clavicipitaceae	4751|Fungi	S	Negative acting factor													Fungal_trans_2,Zn_clus
19258800	MAA_04514	655844	metallopeptidase	protein-coding	20220811	22.3321	13.0779	24.8038	61.1903	52.6616	71.0089	245.075	1.67846	3.20086	0.370849	4.526	6.01112e-06	0.000328534	3.48342	yes	up	XP_007820801.2	568076.XP_007820801.1	0	1464	KOG4525@1|root,KOG4525@2759|Eukaryota,38E4B@33154|Opisthokonta,3NV0R@4751|Fungi,3QJZN@4890|Ascomycota,214XX@147550|Sordariomycetes,3TF45@5125|Hypocreales,3G0CV@34397|Clavicipitaceae	4751|Fungi	S	Putative peptidase family		GO:0005575,GO:0005622,GO:0005623,GO:0005737,GO:0044424,GO:0044464											Jacalin,Metallopep
19258805	MAA_04519	655844	caspase domain-containing protein	protein-coding	20220810	61.2431	34.1576	55.4414	146.912	150.309	104.273	552.336	1.38772	2.61664	0.371545	3.73499	0.00018772	0.00485058	2.31421	yes	up	XP_007820806.2	568076.XP_007820806.1	2.73e-248	687	KOG1546@1|root,KOG1546@2759|Eukaryota,38EI0@33154|Opisthokonta,3NW3X@4751|Fungi,3QKCB@4890|Ascomycota,212F2@147550|Sordariomycetes,3TE1M@5125|Hypocreales,3G5DK@34397|Clavicipitaceae	4751|Fungi	DO	Caspase domain	MCA1	GO:0003674,GO:0003824,GO:0004175,GO:0004197,GO:0004198,GO:0005575,GO:0005622,GO:0005623,GO:0005634,GO:0005737,GO:0005829,GO:0006508,GO:0006515,GO:0006807,GO:0006915,GO:0008150,GO:0008152,GO:0008219,GO:0008233,GO:0008234,GO:0009056,GO:0009057,GO:0009987,GO:0012501,GO:0016787,GO:0019538,GO:0030163,GO:0043170,GO:0043226,GO:0043227,GO:0043229,GO:0043231,GO:0044237,GO:0044238,GO:0044248,GO:0044257,GO:…											Peptidase_C14
19258821	MAA_04535	655844	RNA polymerase II-associated protein 1	protein-coding	20220811	6.80708	9.0032	2.55199	20.1417	16.955	15.5027	70.9617	1.51965	2.86722	0.534741	2.84185	0.00448531	0.0465633	1.33196	yes	up	XP_007820822.1	568076.XP_007820822.1	0	840	KOG1894@1|root,KOG1894@2759|Eukaryota,38D2N@33154|Opisthokonta,3NYAV@4751|Fungi,3QR21@4890|Ascomycota,216QP@147550|Sordariomycetes,3TCZP@5125|Hypocreales,3G1Z5@34397|Clavicipitaceae	4751|Fungi	S	RPAP1-like, N-terminal		GO:0000428,GO:0005575,GO:0005622,GO:0005623,GO:0005634,GO:0005654,GO:0005665,GO:0005737,GO:0006139,GO:0006351,GO:0006366,GO:0006725,GO:0006807,GO:0008150,GO:0008152,GO:0009058,GO:0009059,GO:0009987,GO:0010467,GO:0016070,GO:0016591,GO:0018130,GO:0019438,GO:0030880,GO:0031974,GO:0031981,GO:0032774,GO:0032991,GO:0034641,GO:0034645,GO:0034654,GO:0043170,GO:0043226,GO:0043227,GO:0043229,GO:0043231,GO:…		ko:K20826					ko00000,ko03021				RPAP1_C,RPAP1_N
19258825	MAA_04539	655844	hypothetical protein	protein-coding	20151028	5.22365	8.75481	7.11155	16.3877	24.9975	26.5108	88.986	1.70658	3.26387	0.497845	3.42794	0.000608175	0.0117775	1.92895	yes	up	XP_007820826.1	568076.XP_007820826.1	4.01e-282	770	COG0119@1|root,2SJPD@2759|Eukaryota,3AICS@33154|Opisthokonta,3PCAP@4751|Fungi,3QW7M@4890|Ascomycota,21B93@147550|Sordariomycetes,3TJ49@5125|Hypocreales,3G2XH@34397|Clavicipitaceae	4751|Fungi	E	C6 zinc finger													Fungal_trans_2,Zn_clus
19258826	MAA_04540	655844	mitochondrial substrate carrier protein	protein-coding	20220811	6.7903	16.5146	11.0747	57.8537	42.1347	74.9218	209.29	2.29821	4.91849	0.742386	3.09571	0.00196341	0.0266802	1.57381	yes	up	XP_007820827.1	568076.XP_007820827.1	2.5e-86	254	2CV3P@1|root,2RR37@2759|Eukaryota,38UVS@33154|Opisthokonta,3PWG0@4751|Fungi,3RFEW@4890|Ascomycota,21JZ6@147550|Sordariomycetes,3TQ5Z@5125|Hypocreales,3G6KH@34397|Clavicipitaceae	4751|Fungi
19258833	MAA_04547	655844	GCN5-related N-acetyltransferase (GNAT) domain protein	protein-coding	20220811	51.3634	27.9461	27.2476	167.578	182.781	166.482	623.398	2.22532	4.67616	0.377616	5.89309	3.79048e-09	5.52444e-07	6.25771	yes	up	XP_007820834.1	568076.XP_007820834.1	5.95e-195	539	2E56T@1|root,2SC13@2759|Eukaryota,3A65P@33154|Opisthokonta,3P830@4751|Fungi,3QYAZ@4890|Ascomycota,21845@147550|Sordariomycetes,3TGZN@5125|Hypocreales,3G6EG@34397|Clavicipitaceae	4751|Fungi	H	Acetyltransferase (GNAT) domain													Acetyltransf_1
19258838	MAA_04552	655844	eukaryotic and archaeal DNA primase small subunit	protein-coding	20220811	26.2212	15.493	33.3691	60.8298	53.4979	65.0759	254.487	1.24127	2.36407	0.39742	3.12332	0.0017882	0.024798	1.60558	yes	up	XP_007820839.1	568076.XP_007820839.1	0	1025	COG1467@1|root,KOG2851@2759|Eukaryota,38C84@33154|Opisthokonta,3NUZP@4751|Fungi,3QKQF@4890|Ascomycota,212ZZ@147550|Sordariomycetes,3TH03@5125|Hypocreales,3G2AC@34397|Clavicipitaceae	4751|Fungi	H	Belongs to the eukaryotic-type primase small subunit family	PRI1	GO:0000228,GO:0000278,GO:0000428,GO:0000785,GO:0000790,GO:0003674,GO:0003676,GO:0003677,GO:0003697,GO:0003824,GO:0003896,GO:0003899,GO:0005488,GO:0005575,GO:0005622,GO:0005623,GO:0005634,GO:0005657,GO:0005658,GO:0005694,GO:0005737,GO:0006139,GO:0006259,GO:0006260,GO:0006261,GO:0006269,GO:0006270,GO:0006271,GO:0006273,GO:0006725,GO:0006807,GO:0007049,GO:0008150,GO:0008152,GO:0009058,GO:0009059,GO:…		ko:K02684	ko00230,ko00240,ko01100,ko03030,map00230,map00240,map01100,map03030	M00261	R00375,R00376,R00377,R00378	RC02795	ko00000,ko00001,ko00002,ko01000,ko03032				DNA_primase_S
19258849	MAA_04563	655844	phosphoketolase, Mpk1	protein-coding	20220811	987.015	519.335	1269.23	334.318	427.526	266.4	3803.82	-1.32908	-2.51243	0.377225	-3.52332	0.000426183	0.00912917	2.03957	yes	down	XP_007820850.1	568076.XP_007820850.1	0	1708	COG3957@1|root,2QUUF@2759|Eukaryota,39R9S@33154|Opisthokonta,3NWRX@4751|Fungi,3QM1C@4890|Ascomycota,217WP@147550|Sordariomycetes,3TFY7@5125|Hypocreales,3G0YM@34397|Clavicipitaceae	4751|Fungi	G	D-xylulose 5-phosphate/D-fructose 6-phosphate phosphoketolase			4.1.2.22,4.1.2.9	ko:K01621	ko00030,ko00710,ko01100,ko01120,map00030,map00710,map01100,map01120		R00761,R01621	RC00032,RC00226	ko00000,ko00001,ko01000				XFP,XFP_C,XFP_N
19258855	MAA_04569	655844	C2H2 transcription factor Swi5	protein-coding	20160924	17.3999	26.5527	17.9601	14.3865	6.9877	5.2817	88.5686	-1.26041	-2.39563	0.446651	-2.82191	0.00477388	0.0485421	1.31388	yes	down	XP_007820856.2	568076.XP_007820856.1	0	1467	KOG1721@1|root,KOG1721@2759|Eukaryota,38HRP@33154|Opisthokonta,3NY85@4751|Fungi,3QQG3@4890|Ascomycota,213JT@147550|Sordariomycetes,3THTE@5125|Hypocreales,3G2HI@34397|Clavicipitaceae	4751|Fungi	S	Zinc finger, C2H2 type	ACE2	GO:0000082,GO:0000083,GO:0000278,GO:0000280,GO:0000976,GO:0000977,GO:0000978,GO:0000981,GO:0000982,GO:0000987,GO:0001012,GO:0001067,GO:0001077,GO:0001228,GO:0003674,GO:0003676,GO:0003677,GO:0003690,GO:0003700,GO:0005488,GO:0005575,GO:0005622,GO:0005623,GO:0005634,GO:0005737,GO:0006139,GO:0006351,GO:0006355,GO:0006357,GO:0006366,GO:0006725,GO:0006807,GO:0006996,GO:0007049,GO:0007072,GO:0007074,GO:…		ko:K09202,ko:K09238	ko04111,map04111				ko00000,ko00001,ko03000				zf-C2H2
19258867	MAA_04581	655844	hypothetical protein	protein-coding	20151028	7.20979	8.17902	6.68695	19.2176	20.5552	23.2816	85.1302	1.52438	2.87664	0.512067	2.97692	0.00291159	0.034921	1.45691	yes	up	XP_007820868.2	92637.XP_007810982.1	3.5e-169	493	KOG0254@1|root,KOG0254@2759|Eukaryota,39WVH@33154|Opisthokonta,3NX6F@4751|Fungi,3QRWK@4890|Ascomycota,212R8@147550|Sordariomycetes,3TDFB@5125|Hypocreales,3G5YT@34397|Clavicipitaceae	4751|Fungi	P	Belongs to the major facilitator superfamily. Sugar transporter (TC 2.A.1.1) family													Sugar_tr
19258886	MAA_04600	655844	aureobasidin resistance protein Aur1	protein-coding	20151028	101.38	55.005	140.879	40.7704	32.4051	45.9978	416.437	-1.21919	-2.32816	0.408836	-2.9821	0.00286276	0.0345998	1.46093	yes	down	XP_007820887.1	568076.XP_007820887.1	0	931	28HC7@1|root,2QPQM@2759|Eukaryota,38GPS@33154|Opisthokonta,3NUF8@4751|Fungi,3QJXE@4890|Ascomycota,21444@147550|Sordariomycetes,3TE4R@5125|Hypocreales,3G0WS@34397|Clavicipitaceae	4751|Fungi	S	Acid phosphatase homologues	AUR1	GO:0000139,GO:0003674,GO:0003824,GO:0005575,GO:0005622,GO:0005623,GO:0005737,GO:0005783,GO:0005794,GO:0006629,GO:0006643,GO:0006644,GO:0006665,GO:0006673,GO:0006793,GO:0006796,GO:0006807,GO:0008150,GO:0008152,GO:0008610,GO:0009058,GO:0009987,GO:0012505,GO:0016020,GO:0016021,GO:0016740,GO:0016757,GO:0016758,GO:0019637,GO:0030148,GO:0030173,GO:0031090,GO:0031224,GO:0031228,GO:0031300,GO:0031301,GO:…											PAP2_3
19258947	MAA_04661	655844	Ubiquitin system component Cue	protein-coding	20220811	5.54837	5.33575	6.83011	33.9723	36.7795	37.2439	125.71	2.61157	6.11168	0.392128	6.65999	2.73839e-11	6.03962e-09	8.21899	yes	up	XP_007820948.1	568076.XP_007820948.1	0	1213	KOG4501@1|root,KOG4501@2759|Eukaryota,38GXB@33154|Opisthokonta,3Q3KA@4751|Fungi,3RKN0@4890|Ascomycota,216VT@147550|Sordariomycetes,3TF51@5125|Hypocreales,3G1PX@34397|Clavicipitaceae	4751|Fungi	K	Domain that may be involved in binding ubiquitin-conjugating enzymes (UBCs)		GO:0003674,GO:0005488,GO:0005515,GO:0005575,GO:0006355,GO:0008150,GO:0009889,GO:0010468,GO:0010556,GO:0019219,GO:0019222,GO:0031323,GO:0031326,GO:0032182,GO:0032991,GO:0043130,GO:0050789,GO:0050794,GO:0051171,GO:0051252,GO:0060255,GO:0065007,GO:0080090,GO:0099053,GO:1903506,GO:2000112,GO:2001141		ko:K18667					ko00000				CUE
19258959	MAA_04673	655844	frequency clock protein-like protein	protein-coding	20160924	71.9866	52.5549	86.1234	32.9045	32.1175	27.8513	303.538	-1.13433	-2.19517	0.334999	-3.38608	0.000708979	0.0131091	1.88243	yes	down	XP_007820960.2	92637.XP_007808256.1	0	1654	29U97@1|root,2RXI4@2759|Eukaryota,39509@33154|Opisthokonta,3NX2Y@4751|Fungi,3QJE1@4890|Ascomycota,215KI@147550|Sordariomycetes,3TCY9@5125|Hypocreales,3G3CV@34397|Clavicipitaceae	4751|Fungi	S	Frequency clock protein													FRQ
19258977	MAA_04691	655844	hypothetical protein	protein-coding	20220811	136.368	496.502	526.393	91.494	104.81	52.3652	1407.93	-2.2486	-4.75221	0.486978	-4.61745	3.88476e-06	0.000225589	3.64668	yes	down	XP_007820978.1	568076.XP_007820978.1	3.19e-117	335	COG3812@1|root,2R8JZ@2759|Eukaryota,38KWU@33154|Opisthokonta,3PNST@4751|Fungi,3R3DW@4890|Ascomycota,21B6E@147550|Sordariomycetes,3TIMV@5125|Hypocreales,3G404@34397|Clavicipitaceae	4751|Fungi	S	Domain of unknown function (DUF1993)				ko:K09983					ko00000				DUF1993
19258996	MAA_04710	655844	Glutathione S-transferase/chloride channel	protein-coding	20220811	26.0103	121.983	42.9084	19.6442	18.0222	22.3878	250.956	-1.65542	-3.15015	0.570188	-2.90329	0.00369265	0.0407232	1.39016	yes	down	XP_007820997.1	568076.XP_007820997.1	3.71e-161	451	COG0625@1|root,KOG0867@2759|Eukaryota,39XP7@33154|Opisthokonta,3NVR6@4751|Fungi,3QSZQ@4890|Ascomycota,219JS@147550|Sordariomycetes,3TIEF@5125|Hypocreales,3G17J@34397|Clavicipitaceae	4751|Fungi	O	Glutathione S-transferase, N-terminal domain			2.5.1.18	ko:K00799	ko00480,ko00980,ko00982,ko00983,ko01524,ko05200,ko05204,ko05225,ko05418,map00480,map00980,map00982,map00983,map01524,map05200,map05204,map05225,map05418		R03522,R07002,R07003,R07004,R07023,R07024,R07025,R07026,R07069,R07070,R07083,R07084,R07091,R07092,R07093,R07094,R07100,R07113,R07116,R08280,R09409,R11905	RC00004,RC00069,RC00840,RC00948,RC01704,RC01705,RC01706,RC01758,RC01759,RC01765,RC01767,RC01769,RC02243,RC02527,RC02939,RC02940,RC02942,RC02943,RC02944	ko00000,ko00001,ko01000,ko02000	1.A.12.2.2,1.A.12.3.2			GST_C,GST_C_3,GST_N,GST_N_3
19259012	MAA_04726	655844	hypothetical protein	protein-coding	20220811	504.01	2402.03	2380.83	707.286	562.607	392.835	6949.6	-1.65211	-3.14294	0.481466	-3.43142	0.000600424	0.0116831	1.93244	yes	down	XP_007821013.1	568076.XP_007821013.1	0	1278	COG0326@1|root,KOG0019@2759|Eukaryota,38B7K@33154|Opisthokonta,3NW2G@4751|Fungi,3QKC7@4890|Ascomycota,2189J@147550|Sordariomycetes,3TER9@5125|Hypocreales,3G2WG@34397|Clavicipitaceae	4751|Fungi	O	Hsp90 protein	HSP82	GO:0000166,GO:0000491,GO:0000492,GO:0000723,GO:0003674,GO:0003824,GO:0005488,GO:0005515,GO:0005524,GO:0005575,GO:0005618,GO:0005622,GO:0005623,GO:0005737,GO:0005739,GO:0005829,GO:0005886,GO:0006139,GO:0006259,GO:0006457,GO:0006458,GO:0006605,GO:0006626,GO:0006725,GO:0006807,GO:0006810,GO:0006839,GO:0006886,GO:0006950,GO:0006970,GO:0006996,GO:0007005,GO:0007154,GO:0007165,GO:0008104,GO:0008144,GO:…		ko:K04079	ko04141,ko04151,ko04217,ko04612,ko04621,ko04626,ko04657,ko04659,ko04914,ko04915,ko05200,ko05215,ko05418,map04141,map04151,map04217,map04612,map04621,map04626,map04657,map04659,map04914,map04915,map05200,map05215,map05418				ko00000,ko00001,ko01009,ko03029,ko03051,ko03110,ko04131,ko04147				HATPase_c,HSP90
19259014	MAA_04728	655844	Tetratricopeptide TPR_2 repeat protein	protein-coding	20151028	12.4003	25.8593	28.886	11.2516	2.04312	6.17292	86.6132	-1.78429	-3.44448	0.541263	-3.29653	0.000978878	0.0164244	1.78451	yes	down	XP_007821015.1	568076.XP_007821015.1	0	1321	2D3FR@1|root,2SRE6@2759|Eukaryota,3A4G7@33154|Opisthokonta,3P4M4@4751|Fungi,3QWRP@4890|Ascomycota,2160K@147550|Sordariomycetes,3TETB@5125|Hypocreales,3G2G9@34397|Clavicipitaceae	4751|Fungi	S	CHAT domain													CHAT,NACHT
19259031	MAA_04745	655844	glucose transporter	protein-coding	20220811	263.219	57.8881	363.246	54.8878	46.0083	52.532	837.781	-1.92794	-3.80511	0.490299	-3.93216	8.41847e-05	0.00266964	2.57355	yes	down	XP_007821032.1	568076.XP_007821032.1	0	1113	KOG0254@1|root,KOG0254@2759|Eukaryota,38BKC@33154|Opisthokonta,3NVJ9@4751|Fungi,3QJHG@4890|Ascomycota,213X6@147550|Sordariomycetes,3TH8F@5125|Hypocreales,3G1NI@34397|Clavicipitaceae	4751|Fungi	P	Belongs to the major facilitator superfamily. Sugar transporter (TC 2.A.1.1) family	HGT1	GO:0005575,GO:0016020											Sugar_tr
19259032	MAA_04746	655844	DUF1766-domain-containing protein	protein-coding	20220811	115.261	101.154	68.4162	722.375	728.249	772.12	2507.58	2.8952	7.43947	0.333005	8.69417	3.49387e-18	1.99769e-15	14.6995	yes	up	XP_007821033.2	568076.XP_007821033.1	4.57e-86	271	28PZ5@1|root,2QWMU@2759|Eukaryota,38F04@33154|Opisthokonta,3P02V@4751|Fungi,3QSSM@4890|Ascomycota,2135T@147550|Sordariomycetes,3THVW@5125|Hypocreales,3G3N5@34397|Clavicipitaceae	4751|Fungi	S	T5orf172													MUG113,T5orf172
19259033	MAA_04747	655844	hypothetical protein	protein-coding	20220811	21.3182	15.8219	24.1323	63.8141	39.4736	61.0874	225.648	1.46494	2.76052	0.432076	3.39047	0.000697724	0.0129655	1.88721	yes	up	XP_007821034.1	568076.XP_007821034.1	1.02e-231	637	2C4DG@1|root,2SSA3@2759|Eukaryota,3AP8E@33154|Opisthokonta,3PEST@4751|Fungi,3R3Y5@4890|Ascomycota,21CB2@147550|Sordariomycetes,3TJ79@5125|Hypocreales,3G3XH@34397|Clavicipitaceae	4751|Fungi
19259057	MAA_04771	655844	Protein kinase, catalytic domain protein	protein-coding	20220811	15.1933	25.1033	21.5435	8.76327	8.07894	11.0411	89.7234	-1.11835	-2.17099	0.347015	-3.22278	0.00126951	0.019856	1.70211	yes	down	XP_007821058.1	568076.XP_007821058.1	0	4898	COG0642@1|root,KOG0519@2759|Eukaryota,391YN@33154|Opisthokonta,3NV7C@4751|Fungi,3QPHU@4890|Ascomycota,216I3@147550|Sordariomycetes,3TG9H@5125|Hypocreales,3G2XG@34397|Clavicipitaceae	4751|Fungi	T	GAF domain	CHK1	GO:0000155,GO:0000160,GO:0001932,GO:0001934,GO:0002831,GO:0002833,GO:0003674,GO:0003824,GO:0004672,GO:0004673,GO:0005575,GO:0005622,GO:0005623,GO:0005737,GO:0006464,GO:0006468,GO:0006793,GO:0006796,GO:0006807,GO:0006950,GO:0006979,GO:0007154,GO:0007162,GO:0007165,GO:0008150,GO:0008152,GO:0009272,GO:0009365,GO:0009405,GO:0009607,GO:0009893,GO:0009966,GO:0009967,GO:0009987,GO:0010033,GO:0010562,GO:…	2.7.13.3	ko:K19690	ko02020,map02020	M00516			ko00000,ko00001,ko00002,ko01000,ko01001,ko02022				AAA_16,GAF,GAF_2,HATPase_c,HisKA,Pkinase,Response_reg
19259107	MAA_04821	655844	hypothetical protein	protein-coding	20220811	30.1063	18.9895	35.3178	2.9276	8.81692	6.3084	102.467	-2.17225	-4.50726	0.649285	-3.3456	0.00082104	0.0143934	1.84184	yes	down	XP_007821108.1	568076.XP_007821108.1	5.47e-130	370	2F3ST@1|root,2T4SA@2759|Eukaryota,38YJ8@33154|Opisthokonta,3PY5V@4751|Fungi,3RH8H@4890|Ascomycota,21FPC@147550|Sordariomycetes,3TN7V@5125|Hypocreales,3G3UJ@34397|Clavicipitaceae	4751|Fungi
19259121	MAA_04835	655844	transmembrane domain-containing protein	protein-coding	20220811	69.3776	106.908	29.9424	10.8646	19.357	30.315	266.765	-1.71719	-3.28796	0.607007	-2.82895	0.00467007	0.0478503	1.32012	yes	down	XP_007821122.1	568076.XP_007821122.1	9.93e-125	354	KOG3455@1|root,KOG3455@2759|Eukaryota,3A4XF@33154|Opisthokonta,3P42E@4751|Fungi,3QWI9@4890|Ascomycota,2195H@147550|Sordariomycetes,3TD6J@5125|Hypocreales,3G3J1@34397|Clavicipitaceae	4751|Fungi	S	Erg28 like protein													Erg28
19259139	MAA_04853	655844	hypothetical protein	protein-coding	20151028	372.366	200.13	266.151	85.1027	83.6045	73.3275	1080.68	-1.71765	-3.289	0.361438	-4.75227	2.01143e-06	0.000128888	3.88979	yes	down	XP_007821140.1	568076.XP_007821140.1	0	946	28MC5@1|root,2QTVK@2759|Eukaryota,39U7Q@33154|Opisthokonta,3P0P0@4751|Fungi,3QPD4@4890|Ascomycota,2153H@147550|Sordariomycetes,3TGHE@5125|Hypocreales,3G2Q1@34397|Clavicipitaceae	4751|Fungi
19259142	MAA_04856	655844	DUF323 domain protein	protein-coding	20160813	183.566	156.969	164.794	89.8727	62.1084	84.0461	741.356	-1.06884	-2.09775	0.319118	-3.34936	0.000809981	0.01431	1.84436	yes	down	XP_007821143.1	568076.XP_007821143.1	0	1773	COG4301@1|root,2QS9T@2759|Eukaryota,38BFM@33154|Opisthokonta,3NW1H@4751|Fungi,3QMMX@4890|Ascomycota,213RX@147550|Sordariomycetes,3TFSV@5125|Hypocreales,3G0QA@34397|Clavicipitaceae	4751|Fungi	S	Sulfatase-modifying factor enzyme 1		GO:0000096,GO:0000097,GO:0001887,GO:0003674,GO:0003824,GO:0005488,GO:0005509,GO:0006082,GO:0006520,GO:0006547,GO:0006548,GO:0006575,GO:0006577,GO:0006578,GO:0006725,GO:0006790,GO:0006807,GO:0008150,GO:0008152,GO:0008168,GO:0008652,GO:0008757,GO:0009056,GO:0009058,GO:0009063,GO:0009987,GO:0016053,GO:0016054,GO:0016491,GO:0016705,GO:0016740,GO:0016741,GO:0019439,GO:0019752,GO:0032259,GO:0034641,GO:…	1.14.99.51,2.1.1.261,2.1.1.44	ko:K18884,ko:K20246	ko00340,map00340		R01169,R11014	RC00003,RC02308,RC03323,RC03324	ko00000,ko00001,ko01000				DinB_2,FGE-sulfatase,Methyltransf_33
19259167	MAA_04881	655844	salicylate hydroxylase	protein-coding	20220811	33.5551	22.9663	40.664	19.1228	10.6967	4.3746	131.379	-1.48814	-2.80527	0.517917	-2.87332	0.00406187	0.0435669	1.36084	yes	down	XP_007821168.1	568076.XP_007821168.1	0	870	COG0654@1|root,KOG2614@2759|Eukaryota,39SJS@33154|Opisthokonta,3NVH7@4751|Fungi,3QMM7@4890|Ascomycota,2186Y@147550|Sordariomycetes,3TFJ3@5125|Hypocreales,3G62K@34397|Clavicipitaceae	4751|Fungi	C	FAD binding domain			1.14.13.1	ko:K00480	ko00621,ko00624,ko00626,ko01100,ko01120,ko01220,map00621,map00624,map00626,map01100,map01120,map01220		R00818,R05632,R06915,R06936,R06939	RC00389	ko00000,ko00001,ko01000				FAD_binding_3,NAD_binding_8
19259170	MAA_04884	655844	Aminoglycoside phosphotransferase	protein-coding	20220811	4.17233	5.40313	0	34.5316	45.5867	22.5372	112.231	3.40511	10.5935	0.653687	5.20908	1.89783e-07	1.83202e-05	4.73707	yes	up	XP_007821171.1	568076.XP_007821171.1	3.23e-217	599	29EV5@1|root,2RN0A@2759|Eukaryota,38RPI@33154|Opisthokonta,3PTFJ@4751|Fungi,3RCV0@4890|Ascomycota,21II1@147550|Sordariomycetes,3TS2M@5125|Hypocreales,3G4RF@34397|Clavicipitaceae	4751|Fungi	H	Phosphotransferase enzyme family													APH
19259198	MAA_04912	655844	Acyl-CoA dehydrogenase/oxidase	protein-coding	20220811	37.3244	28.8122	35.8502	16.0635	12.2921	13.0947	143.437	-1.21925	-2.32826	0.407609	-2.99123	0.00277858	0.033969	1.46892	yes	down	XP_007821199.1	568076.XP_007821199.1	0	841	COG1960@1|root,KOG0138@2759|Eukaryota,38DVA@33154|Opisthokonta,3NW16@4751|Fungi,3QJJN@4890|Ascomycota,2144K@147550|Sordariomycetes,3TDA5@5125|Hypocreales,3G1MQ@34397|Clavicipitaceae	4751|Fungi	E	Acyl-CoA dehydrogenase, C-terminal domain			1.3.8.6	ko:K00252	ko00071,ko00310,ko00362,ko00380,ko01100,ko01120,ko01130,map00071,map00310,map00362,map00380,map01100,map01120,map01130	M00032	R02487,R02488,R10074	RC00052,RC00156	ko00000,ko00001,ko00002,ko01000				Acyl-CoA_dh_1,Acyl-CoA_dh_M,Acyl-CoA_dh_N
19259200	MAA_04914	655844	NADPH oxidase	protein-coding	20220811	95.3829	60.1026	117.532	22.9598	23.5986	25.333	344.909	-1.89164	-3.71057	0.380081	-4.97694	6.45969e-07	5.27636e-05	4.27767	yes	down	XP_007821201.2	568076.XP_007821201.1	0	1134	KOG0039@1|root,KOG0039@2759|Eukaryota,38CEX@33154|Opisthokonta,3NZ3D@4751|Fungi,3QMJV@4890|Ascomycota,2178S@147550|Sordariomycetes,3TDPZ@5125|Hypocreales,3G2QW@34397|Clavicipitaceae	4751|Fungi	PQ	FAD-binding domain				ko:K21421	ko04066,ko04145,ko04216,ko04217,ko04621,ko04670,ko04933,ko05140,map04066,map04145,map04216,map04217,map04621,map04670,map04933,map05140				ko00000,ko00001,ko01000,ko04131	5.B.1.1.1			FAD_binding_8,Ferric_reduct,NAD_binding_6
19259213	MAA_04927	655844	linker histone H1 and H5 family protein	protein-coding	20220811	119.711	46.0977	133.708	21.6429	19.574	9.80015	350.534	-2.51763	-5.7264	0.527853	-4.76956	1.84625e-06	0.000120379	3.91945	yes	down	XP_007821214.2	568076.XP_007821214.1	5.63e-72	224	KOG4012@1|root,KOG4012@2759|Eukaryota,38FHA@33154|Opisthokonta,3P3ZN@4751|Fungi,3QWME@4890|Ascomycota,21AA9@147550|Sordariomycetes,3TIBC@5125|Hypocreales	4751|Fungi	B	Domain in histone families 1 and 5		GO:0000228,GO:0000793,GO:0000794,GO:0005575,GO:0005622,GO:0005623,GO:0005634,GO:0005694,GO:0031974,GO:0031981,GO:0043226,GO:0043227,GO:0043228,GO:0043229,GO:0043231,GO:0043232,GO:0043233,GO:0044422,GO:0044424,GO:0044428,GO:0044446,GO:0044464,GO:0070013		ko:K11275					ko00000,ko03036				Linker_histone
19259237	MAA_04951	655844	vacuolar protein sorting-associated protein VPS4	protein-coding	20220811	13.1532	32.0181	40.3344	12.3338	11.9058	8.02771	117.773	-1.39832	-2.63594	0.49731	-2.81176	0.00492706	0.0496244	1.3043	yes	down	XP_007820653.1	568076.XP_007820653.1	9.28e-308	839	KOG0739@1|root,KOG0739@2759|Eukaryota,38D1Q@33154|Opisthokonta,3NUSN@4751|Fungi,3QKW5@4890|Ascomycota,211K3@147550|Sordariomycetes,3TD66@5125|Hypocreales,3G1MW@34397|Clavicipitaceae	4751|Fungi	O	Belongs to the AAA ATPase family	VPS4	GO:0000166,GO:0002790,GO:0003674,GO:0003824,GO:0005488,GO:0005515,GO:0005524,GO:0005575,GO:0005622,GO:0005623,GO:0005634,GO:0005737,GO:0005768,GO:0005783,GO:0006508,GO:0006511,GO:0006605,GO:0006623,GO:0006629,GO:0006807,GO:0006810,GO:0006886,GO:0006900,GO:0006914,GO:0006996,GO:0006997,GO:0006998,GO:0007032,GO:0007033,GO:0007034,GO:0008104,GO:0008144,GO:0008150,GO:0008152,GO:0008202,GO:0009056,GO:…		ko:K12196	ko04144,ko04217,map04144,map04217	M00412			ko00000,ko00001,ko00002,ko04131				AAA,MIT,Vps4_C
19259255	MAA_04969	655844	C6 transcription factor	protein-coding	20151028	4.4457	5.1601	6.75946	1.63186	1.20444	1.26868	20.4702	-1.95288	-3.87147	0.649661	-3.006	0.00264708	0.0329025	1.48277	yes	down	XP_007820671.2	92637.XP_007815689.1	0	1323	29TZ4@1|root,2RXHH@2759|Eukaryota,391HV@33154|Opisthokonta,3NV4M@4751|Fungi,3QPGH@4890|Ascomycota,214NG@147550|Sordariomycetes,3TCV9@5125|Hypocreales,3G1XD@34397|Clavicipitaceae	4751|Fungi	K	Transcription factor													Fungal_trans,SGL,Zn_clus
19259260	MAA_04974	655844	duf1680 domain containing protein	protein-coding	20220811	15.3671	7.64698	13.2587	4.556	3.28761	4.21993	48.3363	-1.55872	-2.94592	0.497363	-3.13396	0.00172462	0.0244639	1.61147	yes	down	XP_007820676.1	568076.XP_007820676.1	0	1468	28P00@1|root,2QVKK@2759|Eukaryota,396VE@33154|Opisthokonta,3NV88@4751|Fungi,3QQYN@4890|Ascomycota,214CW@147550|Sordariomycetes,3TERJ@5125|Hypocreales,3G35W@34397|Clavicipitaceae	4751|Fungi	S	Beta-L-arabinofuranosidase, GH127													Glyco_hydro_127
19259261	MAA_04975	655844	Monooxygenase	protein-coding	20220811	9.25443	20.536	27.1707	64.1321	82.9996	65.8782	269.971	2.15094	4.44117	0.388317	5.53914	3.03966e-08	3.37221e-06	5.47209	yes	up	XP_007820677.1	568076.XP_007820677.1	0	930	2CXQI@1|root,2RZ2M@2759|Eukaryota,38HKF@33154|Opisthokonta,3P2Y0@4751|Fungi,3RJIW@4890|Ascomycota,21QB3@147550|Sordariomycetes,3TTW8@5125|Hypocreales,3G0VM@34397|Clavicipitaceae	4751|Fungi	S	NAD(P)-binding Rossmann-like domain													Amino_oxidase,NAD_binding_8
19259275	MAA_04989	655844	NADH:flavin oxidoreductase/NADH oxidase	protein-coding	20151028	9.29063	60.7928	45.7221	12.0272	11.0828	8.38486	147.3	-1.78827	-3.45401	0.550231	-3.25004	0.00115389	0.0186663	1.72894	yes	down	XP_007820691.1	568076.XP_007820691.1	4.53e-284	775	COG1902@1|root,KOG0134@2759|Eukaryota,38GC2@33154|Opisthokonta,3NUK9@4751|Fungi,3QQZ7@4890|Ascomycota,21457@147550|Sordariomycetes,3TH70@5125|Hypocreales,3G5UC@34397|Clavicipitaceae	4751|Fungi	C	NADH:flavin oxidoreductase / NADH oxidase family													Oxidored_FMN
19259276	MAA_04990	655844	Thioredoxin-like fold protein	protein-coding	20220811	45.8107	297.623	48.4179	39.9534	20.7619	19.3444	471.911	-2.22174	-4.66455	0.594891	-3.7347	0.000187941	0.00485058	2.31421	yes	down	XP_007820692.1	568076.XP_007820692.1	1.34e-160	449	COG2761@1|root,2QTH7@2759|Eukaryota,39TRX@33154|Opisthokonta,3NY9M@4751|Fungi,3QMCC@4890|Ascomycota,219TG@147550|Sordariomycetes,3TSRN@5125|Hypocreales	4751|Fungi	Q	DSBA-like thioredoxin domain													DSBA
19259283	MAA_04997	655844	BAG domain protein	protein-coding	20160924	13.7857	18.7236	15.0418	41.8616	46.6726	46.1063	182.192	1.54887	2.92589	0.392221	3.94899	7.84833e-05	0.00253637	2.59579	yes	up	XP_007820699.2	568076.XP_007820699.1	1.18e-172	489	2CZD3@1|root,2S9SN@2759|Eukaryota,3A0J2@33154|Opisthokonta,3P29T@4751|Fungi,3QTA0@4890|Ascomycota,212XZ@147550|Sordariomycetes,3TCXH@5125|Hypocreales,3G2IP@34397|Clavicipitaceae	4751|Fungi	S	BAG domain													BAG
19259310	MAA_05024	655844	general substrate transporter	protein-coding	20220811	209.996	22.9234	166.566	13.1797	2.44761	5.16697	420.28	-4.1591	-17.8654	1.03331	-4.02502	5.69715e-05	0.00196962	2.70562	yes	down	XP_007820726.1	568076.XP_007820726.1	0	1004	COG0477@1|root,KOG2533@2759|Eukaryota,39K3V@33154|Opisthokonta,3NWTF@4751|Fungi,3QJVB@4890|Ascomycota,21654@147550|Sordariomycetes,3TGTK@5125|Hypocreales,3G259@34397|Clavicipitaceae	4751|Fungi	G	Major Facilitator Superfamily													MFS_1
19259312	MAA_05026	655844	Glycosyl transferase, family 31	protein-coding	20160813	25.1256	24.9706	170.313	10.3795	14.3724	31.2017	276.363	-2.11908	-4.34418	0.685117	-3.09303	0.00198127	0.0268247	1.57146	yes	down	XP_007820728.1	568076.XP_007820728.1	2.99e-218	600	29IY9@1|root,2RS69@2759|Eukaryota,3AVPA@33154|Opisthokonta,3Q4NP@4751|Fungi,3R24S@4890|Ascomycota,216QV@147550|Sordariomycetes,3TUAI@5125|Hypocreales,3G00D@34397|Clavicipitaceae	4751|Fungi	G	Galactosyltransferase													Galactosyl_T
19259318	MAA_05032	655844	RNA binding effector protein Scp160	protein-coding	20151028	44.1825	34.4768	104.509	22.0186	17.1999	15.4451	237.832	-1.66837	-3.17856	0.427195	-3.90541	9.40646e-05	0.00290117	2.53743	yes	down	XP_007821221.2	92637.XP_007807086.1	0	1887	KOG2208@1|root,KOG2208@2759|Eukaryota,38GK3@33154|Opisthokonta,3NVGC@4751|Fungi,3QPDG@4890|Ascomycota,211DW@147550|Sordariomycetes,3THT4@5125|Hypocreales,3G0EI@34397|Clavicipitaceae	4751|Fungi	I	Pfam:KH_3		GO:0003674,GO:0003676,GO:0003723,GO:0003729,GO:0005488,GO:0005575,GO:0005622,GO:0005623,GO:0005737,GO:0044424,GO:0044464,GO:0097159,GO:1901363											KH_1
19259338	MAA_05052	655844	MFS transporter	protein-coding	20220811	18.4592	110.611	118.783	19.4767	9.53519	10.2443	287.109	-2.46969	-5.53927	0.532634	-4.63675	3.53922e-06	0.000210456	3.67684	yes	down	XP_007821241.1	568076.XP_007821241.1	0	1035	KOG2615@1|root,KOG2615@2759|Eukaryota,39R2H@33154|Opisthokonta,3NYFE@4751|Fungi,3QNP4@4890|Ascomycota,216D3@147550|Sordariomycetes,3TE7F@5125|Hypocreales,3G03I@34397|Clavicipitaceae	4751|Fungi	S	Sugar (and other) transporter													MFS_1
19259366	MAA_05080	655844	activating signal cointegrator 1 complex subunit 3	protein-coding	20220811	4.02336	2.8958	5.03839	28.5492	23.0346	30.1703	93.7116	2.77979	6.86753	0.372533	7.46187	8.53025e-14	2.53621e-11	10.5958	yes	up	XP_007821269.1	568076.XP_007821269.1	0	3895	COG1204@1|root,KOG0952@2759|Eukaryota,38CPH@33154|Opisthokonta,3NYFN@4751|Fungi,3QP31@4890|Ascomycota,213N3@147550|Sordariomycetes,3TFJE@5125|Hypocreales,3FZWX@34397|Clavicipitaceae	4751|Fungi	L	Activating signal cointegrator 1 complex subunit 3	mug81	GO:0002181,GO:0003674,GO:0003676,GO:0003723,GO:0003724,GO:0003729,GO:0003824,GO:0004004,GO:0004386,GO:0005488,GO:0005575,GO:0005622,GO:0005623,GO:0005634,GO:0005730,GO:0005737,GO:0006139,GO:0006412,GO:0006417,GO:0006518,GO:0006725,GO:0006807,GO:0008026,GO:0008150,GO:0008152,GO:0008186,GO:0009058,GO:0009059,GO:0009889,GO:0009987,GO:0010467,GO:0010468,GO:0010494,GO:0010501,GO:0010556,GO:0010608,GO:…	3.6.4.13	ko:K18664					ko00000,ko01000,ko03019				DEAD,Helicase_C,Sec63
19259387	MAA_05101	655844	glycosylphosphatidylinositol transamidase	protein-coding	20151028	43.0587	187.674	101.879	52.3894	40.0087	31.1673	456.177	-1.43691	-2.70741	0.480193	-2.99237	0.00276823	0.0339543	1.46911	yes	down	XP_007821290.2	568076.XP_007821290.1	1.59e-275	753	COG5206@1|root,KOG1349@2759|Eukaryota,38CHC@33154|Opisthokonta,3NTZT@4751|Fungi,3QQDM@4890|Ascomycota,2129N@147550|Sordariomycetes,3TPF5@5125|Hypocreales,3G5NB@34397|Clavicipitaceae	4751|Fungi	O	Peptidase C13 family	GPI8	GO:0003674,GO:0003824,GO:0003923,GO:0004175,GO:0004197,GO:0005575,GO:0005622,GO:0005623,GO:0005737,GO:0005783,GO:0005789,GO:0006464,GO:0006497,GO:0006505,GO:0006506,GO:0006508,GO:0006629,GO:0006643,GO:0006644,GO:0006650,GO:0006661,GO:0006664,GO:0006793,GO:0006796,GO:0006807,GO:0008104,GO:0008150,GO:0008152,GO:0008233,GO:0008234,GO:0008610,GO:0008654,GO:0009058,GO:0009059,GO:0009247,GO:0009987,GO:…		ko:K05290	ko00563,ko01100,map00563,map01100				ko00000,ko00001,ko01000				Peptidase_C13
19259399	MAA_05113	655844	short chain dehydrogenase	protein-coding	20220811	481.728	108.471	343.43	79.5715	78.8532	85.4936	1177.55	-1.79868	-3.47901	0.460284	-3.90776	9.31559e-05	0.00289376	2.53854	yes	down	XP_007821302.2	568076.XP_007821302.1	0	1793	COG2030@1|root,KOG1206@2759|Eukaryota,38D3K@33154|Opisthokonta,3NV6Q@4751|Fungi,3QN9A@4890|Ascomycota,217II@147550|Sordariomycetes,3TGRE@5125|Hypocreales,3G2AZ@34397|Clavicipitaceae	4751|Fungi	Q	MaoC like domain				ko:K14729					ko00000,ko01000				MaoC_dehydratas,adh_short
19259407	MAA_05121	655844	hypothetical protein	protein-coding	20220811	11.7893	38.2261	23.5823	60.3971	47.3057	55.2538	236.554	1.2662	2.40528	0.436468	2.90103	0.00371944	0.0408973	1.3883	yes	up	XP_007821310.1	568076.XP_007821310.1	5.19e-273	747	2CMBW@1|root,2QPXG@2759|Eukaryota,39R1H@33154|Opisthokonta,3NYVU@4751|Fungi,3QRRS@4890|Ascomycota,21585@147550|Sordariomycetes,3TFQP@5125|Hypocreales,3G35I@34397|Clavicipitaceae	4751|Fungi	S	Saccharomyces cerevisiae YDL133W		GO:0000322,GO:0000323,GO:0000324,GO:0005575,GO:0005622,GO:0005623,GO:0005737,GO:0005773,GO:0008150,GO:0016020,GO:0016021,GO:0031224,GO:0043085,GO:0043226,GO:0043227,GO:0043229,GO:0043231,GO:0044093,GO:0044424,GO:0044425,GO:0044444,GO:0044464,GO:0050790,GO:0065007,GO:0065009,GO:0071944
19259411	MAA_05125	655844	glycosyltransferase family 35 protein	protein-coding	20220811	85.4083	54.2515	102.654	37.7657	36.1818	36.0112	352.273	-1.07034	-2.09993	0.355372	-3.01189	0.00259631	0.0324888	1.48827	yes	down	XP_007821314.2	568076.XP_007821314.1	0	1760	COG0058@1|root,KOG2099@2759|Eukaryota,38F0I@33154|Opisthokonta,3NVUR@4751|Fungi,3QN48@4890|Ascomycota,217KA@147550|Sordariomycetes,3TDJF@5125|Hypocreales,3G0V6@34397|Clavicipitaceae	4751|Fungi	H	Phosphorylase is an important allosteric enzyme in carbohydrate metabolism. Enzymes from different sources differ in their regulatory mechanisms and in their natural substrates. However, all known phosphorylases share catalytic and structural properties	GPH1	GO:0000272,GO:0003674,GO:0003824,GO:0004645,GO:0005488,GO:0005575,GO:0005622,GO:0005623,GO:0005737,GO:0005975,GO:0005976,GO:0005977,GO:0005980,GO:0006073,GO:0006091,GO:0006112,GO:0008144,GO:0008150,GO:0008152,GO:0008184,GO:0009056,GO:0009057,GO:0009251,GO:0009987,GO:0015980,GO:0016052,GO:0016740,GO:0016757,GO:0016758,GO:0019842,GO:0030170,GO:0036094,GO:0043167,GO:0043168,GO:0043170,GO:0044042,GO:…	2.4.1.1	ko:K00688	ko00500,ko01100,ko01110,ko02026,ko04217,ko04910,ko04922,ko04931,map00500,map01100,map01110,map02026,map04217,map04910,map04922,map04931		R02111		ko00000,ko00001,ko01000		GT35		Phosphorylase
19259415	MAA_05129	655844	cytoplasmic dynein heavy chain	protein-coding	20220811	5.88808	3.16432	7.22347	1.72676	2.01382	1.65303	21.6695	-1.58927	-3.00898	0.421523	-3.77031	0.000163044	0.00442301	2.35428	yes	down	XP_007821318.1	568076.XP_007821318.1	0	8475	COG5245@1|root,KOG3595@2759|Eukaryota,38BS8@33154|Opisthokonta,3NVTS@4751|Fungi,3QJCX@4890|Ascomycota,21413@147550|Sordariomycetes,3THVT@5125|Hypocreales,3G4VI@34397|Clavicipitaceae	4751|Fungi	Z	Dynein heavy chain, cytoplasmic	DYN1	GO:0000003,GO:0000070,GO:0000132,GO:0000166,GO:0000226,GO:0000235,GO:0000278,GO:0000280,GO:0000741,GO:0000742,GO:0000746,GO:0000747,GO:0000819,GO:0001411,GO:0003006,GO:0003674,GO:0003774,GO:0003777,GO:0003824,GO:0005488,GO:0005515,GO:0005524,GO:0005575,GO:0005622,GO:0005623,GO:0005737,GO:0005815,GO:0005816,GO:0005818,GO:0005819,GO:0005856,GO:0005868,GO:0005874,GO:0005875,GO:0005876,GO:0005881,GO:…		ko:K10413	ko04145,ko04962,ko05132,map04145,map04962,map05132				ko00000,ko00001,ko03036,ko04147,ko04812				AAA_5,AAA_6,AAA_7,AAA_8,AAA_9,DHC_N1,DHC_N2,Dynein_heavy,MT
19259424	MAA_05138	655844	chromate transporter	protein-coding	20160924	8.30251	5.96347	7.1884	18.1372	26.4962	18.7115	84.7993	1.72297	3.30115	0.470476	3.66218	0.000250079	0.00611459	2.21363	yes	up	XP_007821327.2	568076.XP_007821327.1	1.89000000123113e-315	861	COG2059@1|root,2QRJG@2759|Eukaryota,38FMS@33154|Opisthokonta,3NXET@4751|Fungi,3QRA9@4890|Ascomycota,215DX@147550|Sordariomycetes,3TJQC@5125|Hypocreales,3G53G@34397|Clavicipitaceae	4751|Fungi	P	Chromate transporter													Chromate_transp
19259434	MAA_05148	655844	Phospholipase/carboxylesterase	protein-coding	20220811	15.6025	135.327	38.4696	15.563	13.8356	12.9853	231.783	-2.12498	-4.36198	0.612186	-3.47114	0.000518261	0.0105541	1.97658	yes	down	XP_007821337.1	568076.XP_007821337.1	3.61e-208	575	COG0400@1|root,KOG2112@2759|Eukaryota,3A08C@33154|Opisthokonta,3P2JM@4751|Fungi,3QU7D@4890|Ascomycota,219KE@147550|Sordariomycetes,3TKFZ@5125|Hypocreales	4751|Fungi	I	Phospholipase/Carboxylesterase			3.1.1.5	ko:K06130	ko00564,map00564		R02747,R03417	RC00037,RC00094	ko00000,ko00001,ko01000				Abhydrolase_2
19259435	MAA_05149	655844	heat shock protein	protein-coding	20220811	238.297	1238.67	578.858	268.965	171.739	152.385	2648.91	-1.76753	-3.4047	0.475754	-3.71521	0.000203034	0.00513318	2.28961	yes	down	XP_007821338.1	568076.XP_007821338.1	0	881	COG0457@1|root,KOG0548@2759|Eukaryota,38GCK@33154|Opisthokonta,3NUK2@4751|Fungi,3QM6I@4890|Ascomycota,213U3@147550|Sordariomycetes,3TEHX@5125|Hypocreales,3G38D@34397|Clavicipitaceae	4751|Fungi	O	Heat shock chaperonin-binding motif.	STI1	GO:0003674,GO:0003676,GO:0003723,GO:0003729,GO:0004857,GO:0005488,GO:0005515,GO:0005575,GO:0005622,GO:0005623,GO:0005737,GO:0006457,GO:0006605,GO:0006626,GO:0006810,GO:0006839,GO:0006886,GO:0006996,GO:0007005,GO:0008104,GO:0008150,GO:0009987,GO:0015031,GO:0015833,GO:0016043,GO:0030234,GO:0030544,GO:0031072,GO:0032991,GO:0033036,GO:0033365,GO:0034613,GO:0042030,GO:0042886,GO:0043086,GO:0044092,GO:…		ko:K09553	ko05020,map05020				ko00000,ko00001,ko03110				TPR_1,TPR_11,TPR_12,TPR_16,TPR_2,TPR_8
19259443	MAA_05157	655844	hypothetical protein	protein-coding	20220811	9.65478	8.48131	8.41537	4.14045	2.36099	1.58087	34.6338	-1.80111	-3.48488	0.521918	-3.45095	0.000558627	0.011162	1.95226	yes	down	XP_007821346.1	568076.XP_007821346.1	0	1349	2E6PC@1|root,2SDCC@2759|Eukaryota,39WEI@33154|Opisthokonta,3P2FZ@4751|Fungi,3QSPW@4890|Ascomycota,21463@147550|Sordariomycetes,3TGAP@5125|Hypocreales,3FZV5@34397|Clavicipitaceae	4751|Fungi
19259464	MAA_05178	655844	translation Initiation Factor Eif4e	protein-coding	20220811	62.9637	46.4562	54.8602	147.81	182.927	187.632	682.649	1.42906	2.69271	0.374746	3.81341	0.000137063	0.00387791	2.4114	yes	up	XP_007821367.1	568076.XP_007821367.1	1.15e-190	528	COG5053@1|root,KOG1670@2759|Eukaryota,39SFW@33154|Opisthokonta,3NYNX@4751|Fungi,3QQ2C@4890|Ascomycota,21491@147550|Sordariomycetes,3TCVR@5125|Hypocreales,3FZVH@34397|Clavicipitaceae	4751|Fungi	J	Eukaryotic initiation factor 4E	TIF45	GO:0000184,GO:0000339,GO:0000956,GO:0002181,GO:0002183,GO:0003674,GO:0003676,GO:0003723,GO:0003743,GO:0005488,GO:0005543,GO:0005575,GO:0005622,GO:0005623,GO:0005634,GO:0005737,GO:0005840,GO:0005845,GO:0006139,GO:0006401,GO:0006402,GO:0006412,GO:0006413,GO:0006518,GO:0006725,GO:0006807,GO:0008135,GO:0008150,GO:0008152,GO:0008289,GO:0009056,GO:0009057,GO:0009058,GO:0009059,GO:0009892,GO:0009987,GO:…		ko:K03259	ko01521,ko03013,ko04066,ko04150,ko04151,ko04211,ko04910,map01521,map03013,map04066,map04150,map04151,map04211,map04910	M00428			ko00000,ko00001,ko00002,ko03012,ko03019				IF4E
19259471	MAA_05185	655844	putative protein family UPF0120	protein-coding	20220811	6.56763	9.69587	3.6387	23.2024	20.4219	15.112	78.6385	1.55051	2.9292	0.430522	3.60146	0.000316439	0.00723721	2.14043	yes	up	XP_007821374.1	568076.XP_007821374.1	0	1358	COG5604@1|root,KOG2256@2759|Eukaryota,38F9K@33154|Opisthokonta,3NWMH@4751|Fungi,3QKIN@4890|Ascomycota,216IR@147550|Sordariomycetes,3TCVC@5125|Hypocreales,3G1ZX@34397|Clavicipitaceae	4751|Fungi	J	Noc2p family	NOC2	GO:0003674,GO:0003676,GO:0003723,GO:0003729,GO:0005488,GO:0005575,GO:0005622,GO:0005623,GO:0005634,GO:0005654,GO:0005730,GO:0005737,GO:0005739,GO:0008150,GO:0022613,GO:0030684,GO:0030686,GO:0030687,GO:0030689,GO:0030690,GO:0030691,GO:0031974,GO:0031981,GO:0032991,GO:0042254,GO:0042273,GO:0043226,GO:0043227,GO:0043228,GO:0043229,GO:0043231,GO:0043232,GO:0043233,GO:0044085,GO:0044422,GO:0044424,GO:…		ko:K14833					ko00000,ko03009				Noc2
19259482	MAA_05196	655844	fungal specific transcription factor	protein-coding	20220810	8.94431	10.2496	17.421	29.3233	30.3869	18.8018	115.127	1.23131	2.3478	0.411925	2.98916	0.00279745	0.0340876	1.4674	yes	up	XP_007821385.2	568076.XP_007821385.1	0	1324	2BYWC@1|root,2RXDV@2759|Eukaryota,39TTR@33154|Opisthokonta,3NX8E@4751|Fungi,3QS49@4890|Ascomycota,216I9@147550|Sordariomycetes,3TDVG@5125|Hypocreales,3G2XS@34397|Clavicipitaceae	4751|Fungi	P	Fungal specific transcription factor domain													Fungal_trans,Zn_clus
19259504	MAA_05218	655844	AT hook domain-containing protein	protein-coding	20220811	3.25234	5.40172	8.4501	15.1265	18.4356	16.1314	66.7977	1.49979	2.82801	0.445988	3.36284	0.000771452	0.0138507	1.85853	yes	up	XP_007821407.2	568076.XP_007821407.1	0	1556	2E0P1@1|root,2S832@2759|Eukaryota,39RKJ@33154|Opisthokonta,3P3ND@4751|Fungi,3QNGR@4890|Ascomycota,21R4X@147550|Sordariomycetes,3TD5T@5125|Hypocreales	4751|Fungi	L	Regulatory subunit of the SLX1-SLX4 structure-specific endonuclease that resolves DNA secondary structures generated during DNA repair and recombination. Has endonuclease activity towards branched DNA substrates, introducing single-strand cuts in duplex DNA close to junctions with ss-DNA	SLX4												Slx4
19259520	MAA_05234	655844	Peptidyl-prolyl cis-trans isomerase, cyclophilin-type	protein-coding	20220811	278.726	240.616	431.763	125.27	157.052	106.936	1340.36	-1.25041	-2.37909	0.376172	-3.32403	0.000887261	0.0151959	1.81827	yes	down	XP_007821423.1	568076.XP_007821423.1	5.04e-132	374	COG0652@1|root,KOG0865@2759|Eukaryota,39T4R@33154|Opisthokonta,3Q3ZN@4751|Fungi,3RM3H@4890|Ascomycota,212YC@147550|Sordariomycetes,3TGTG@5125|Hypocreales,3G531@34397|Clavicipitaceae	4751|Fungi	O	PPIases accelerate the folding of proteins. It catalyzes the cis-trans isomerization of proline imidic peptide bonds in oligopeptides		GO:0000413,GO:0003674,GO:0003755,GO:0003824,GO:0005575,GO:0005622,GO:0005623,GO:0005737,GO:0005739,GO:0006464,GO:0006807,GO:0008150,GO:0008152,GO:0009987,GO:0016853,GO:0016859,GO:0018193,GO:0018208,GO:0019538,GO:0036211,GO:0043170,GO:0043226,GO:0043227,GO:0043229,GO:0043231,GO:0043412,GO:0044237,GO:0044238,GO:0044260,GO:0044267,GO:0044424,GO:0044444,GO:0044464,GO:0071704,GO:0140096,GO:1901564	5.2.1.8	ko:K01802					ko00000,ko01000				Pro_isomerase
19259554	MAA_05268	655844	Major facilitator superfamily domain protein	protein-coding	20220811	15.2064	89.7375	61.063	25.2101	13.1203	4.52896	208.866	-1.73377	-3.32596	0.614845	-2.81985	0.00480466	0.0487883	1.31168	yes	down	XP_007821457.1	568076.XP_007821457.1	0	869	KOG2504@1|root,KOG2504@2759|Eukaryota,3AF18@33154|Opisthokonta,3PA3P@4751|Fungi,3QPEM@4890|Ascomycota,21755@147550|Sordariomycetes,3TJXY@5125|Hypocreales,3G26V@34397|Clavicipitaceae	4751|Fungi	G	Major Facilitator Superfamily													MFS_1
19259569	MAA_05283	655844	carnitine O-acetyltransferase precursor	protein-coding	20160924	151.792	37.2269	166.512	45.7603	35.4113	40.7226	477.425	-1.44423	-2.72117	0.471831	-3.0609	0.00220672	0.0289017	1.53908	yes	down	XP_007821472.2	568076.XP_007821472.1	0	1254	KOG3717@1|root,KOG3717@2759|Eukaryota,38CAT@33154|Opisthokonta,3NUG1@4751|Fungi,3QM76@4890|Ascomycota,214CG@147550|Sordariomycetes,3TCVK@5125|Hypocreales,3G0XR@34397|Clavicipitaceae	4751|Fungi	I	Belongs to the carnitine choline acetyltransferase family	CAT2	GO:0003674,GO:0003824,GO:0004092,GO:0005575,GO:0005622,GO:0005623,GO:0005737,GO:0005739,GO:0005777,GO:0006575,GO:0006577,GO:0006807,GO:0008150,GO:0008152,GO:0008374,GO:0009437,GO:0009987,GO:0016406,GO:0016407,GO:0016413,GO:0016740,GO:0016746,GO:0016747,GO:0034641,GO:0042579,GO:0043226,GO:0043227,GO:0043229,GO:0043231,GO:0044237,GO:0044424,GO:0044444,GO:0044464,GO:0071704,GO:0097164,GO:1901564	2.3.1.7	ko:K00624	ko04146,map04146		R02396	RC00004,RC00037	ko00000,ko00001,ko01000				Carn_acyltransf
19259575	MAA_05289	655844	DUF455 domain protein	protein-coding	20220811	7.81651	13.8462	25.0529	76.2585	84.6805	96.3382	303.993	2.53245	5.78551	0.40547	6.2457	4.21911e-10	7.12742e-08	7.14707	yes	up	XP_007821478.2	63577.G9NS29	0	1139	COG5186@1|root,KOG2245@2759|Eukaryota,39TCG@33154|Opisthokonta,3NZ0N@4751|Fungi,3QN1G@4890|Ascomycota,212VM@147550|Sordariomycetes,3TEGY@5125|Hypocreales,3U068@5129|Hypocreaceae	4751|Fungi	A	Protein of unknown function (DUF504)													2_5_RNA_ligase2,DUF504,Exo_endo_phos,NTP_transf_2,PAP_central
19259585	MAA_05299	655844	Dual specificity phosphatase, subgroup, catalytic domain protein	protein-coding	20220811	58.4972	29.9903	59.4258	18.0287	12.6448	14.6946	193.281	-1.65909	-3.15818	0.39938	-4.15418	3.26462e-05	0.00122968	2.91021	yes	down	XP_007821488.2	568076.XP_007821488.1	0	1221	COG2453@1|root,KOG1716@2759|Eukaryota,38ET0@33154|Opisthokonta,3NWVR@4751|Fungi,3QKDI@4890|Ascomycota,2138B@147550|Sordariomycetes,3TECC@5125|Hypocreales,3G5C0@34397|Clavicipitaceae	4751|Fungi	V	phosphatase	PPS1	GO:0000188,GO:0001932,GO:0001933,GO:0003674,GO:0003824,GO:0004721,GO:0006139,GO:0006259,GO:0006260,GO:0006261,GO:0006464,GO:0006469,GO:0006470,GO:0006725,GO:0006793,GO:0006796,GO:0006807,GO:0007049,GO:0008138,GO:0008150,GO:0008152,GO:0009058,GO:0009059,GO:0009892,GO:0009966,GO:0009968,GO:0009987,GO:0010563,GO:0010605,GO:0010646,GO:0010648,GO:0016311,GO:0016787,GO:0016788,GO:0016791,GO:0019220,GO:…	3.1.3.16,3.1.3.48	ko:K04459	ko04010,map04010				ko00000,ko00001,ko01000,ko01009				DSPc
19259631	MAA_05345	655844	fructose-2,6-bisphosphatase	protein-coding	20220811	91.0248	66.3787	149.568	31.1943	34.3567	24.7999	397.322	-1.7044	-3.25894	0.397165	-4.29142	1.7753e-05	0.000771685	3.11256	yes	down	XP_007821534.2	5111.M1VYM7	1.13999999999998e-310	847	COG0406@1|root,KOG0234@2759|Eukaryota,38C8I@33154|Opisthokonta,3NTVY@4751|Fungi,3QK3H@4890|Ascomycota,211A4@147550|Sordariomycetes,3TF79@5125|Hypocreales,3G327@34397|Clavicipitaceae	4751|Fungi	G	6-phosphofructo-2-kinase	FBP26	GO:0003674,GO:0003824,GO:0004331,GO:0005575,GO:0005622,GO:0005623,GO:0005737,GO:0005829,GO:0005975,GO:0005996,GO:0006006,GO:0006793,GO:0006796,GO:0008150,GO:0008152,GO:0009987,GO:0016311,GO:0016787,GO:0016788,GO:0016791,GO:0019203,GO:0019318,GO:0042578,GO:0044237,GO:0044238,GO:0044281,GO:0044424,GO:0044444,GO:0044464,GO:0050308,GO:0071704	2.7.1.105,3.1.3.46	ko:K19029	ko00051,ko04152,ko04919,map00051,map04152,map04919				ko00000,ko00001,ko01000			iMM904.YJL155C,iND750.YJL155C	6PF2K,His_Phos_1
19259648	MAA_05362	655844	hypothetical protein	protein-coding	20220811	466.605	311.983	208.09	129.697	105.212	72.5182	1294.11	-1.65922	-3.15847	0.397473	-4.17443	2.98731e-05	0.0011505	2.93911	yes	down	XP_007821551.1	568076.XP_007821551.1	1.82e-239	661	2BPGS@1|root,2S1RX@2759|Eukaryota,3A2NF@33154|Opisthokonta,3P370@4751|Fungi,3QT3G@4890|Ascomycota,2115U@147550|Sordariomycetes,3TEQE@5125|Hypocreales,3G1JT@34397|Clavicipitaceae	4751|Fungi	S	Protein of unknown function (DUF3984)													DUF3984
19259679	MAA_05393	655844	peptidyl-tRNA hydrolase 2	protein-coding	20220811	15.3802	24.7862	11.5588	57.332	57.9618	50.1978	217.217	1.64824	3.13451	0.478093	3.44753	0.000565736	0.0112436	1.94909	yes	up	XP_007821582.1	568076.XP_007821582.1	1.18e-155	437	COG1990@1|root,KOG3282@2759|Eukaryota,3A5QT@33154|Opisthokonta,3P45V@4751|Fungi,3QSTF@4890|Ascomycota,217HU@147550|Sordariomycetes,3TDHW@5125|Hypocreales,3G0K2@34397|Clavicipitaceae	4751|Fungi	S	Peptidyl-tRNA hydrolase PTH2		GO:0003674,GO:0003824,GO:0004045,GO:0005575,GO:0005622,GO:0005623,GO:0005737,GO:0005739,GO:0005740,GO:0005741,GO:0006412,GO:0006518,GO:0006807,GO:0008150,GO:0008152,GO:0009058,GO:0009059,GO:0009892,GO:0009894,GO:0009895,GO:0009987,GO:0010467,GO:0010605,GO:0016020,GO:0016787,GO:0016788,GO:0019222,GO:0019538,GO:0019867,GO:0030162,GO:0031090,GO:0031323,GO:0031324,GO:0031329,GO:0031330,GO:0031966,GO:…	3.1.1.29	ko:K04794					ko00000,ko01000,ko03012				PTH2
19259687	MAA_05401	655844	kinase isozyme 4	protein-coding	20220811	88.406	38.8781	71.6071	22.9864	23.332	39.4046	284.614	-1.28846	-2.44267	0.439072	-2.9345	0.0033409	0.0383224	1.41655	yes	down	XP_007821590.1	568076.XP_007821590.1	0	889	COG0642@1|root,KOG0787@2759|Eukaryota,38BK5@33154|Opisthokonta,3NUN3@4751|Fungi,3QN8J@4890|Ascomycota,21776@147550|Sordariomycetes,3TEMC@5125|Hypocreales,3G088@34397|Clavicipitaceae	4751|Fungi	G	Mitochondrial branched-chain alpha-ketoacid dehydrogenase kinase	PDK2	GO:0000166,GO:0003674,GO:0003824,GO:0004672,GO:0004740,GO:0005488,GO:0005524,GO:0005575,GO:0005622,GO:0005623,GO:0005737,GO:0005739,GO:0005759,GO:0005967,GO:0006082,GO:0006084,GO:0006085,GO:0006086,GO:0006090,GO:0006139,GO:0006163,GO:0006164,GO:0006464,GO:0006468,GO:0006637,GO:0006725,GO:0006732,GO:0006753,GO:0006790,GO:0006793,GO:0006796,GO:0006807,GO:0008144,GO:0008150,GO:0008152,GO:0009058,GO:…	2.7.11.2	ko:K00898					ko00000,ko01000,ko01001				BCDHK_Adom3,HATPase_c
19259695	MAA_05409	655844	U3 small nucleolar RNA-associated protein 5	protein-coding	20220811	12.6413	31.589	16.9098	54.3517	54.1097	44.2711	213.873	1.26501	2.40329	0.424351	2.98105	0.00287263	0.0346066	1.46084	yes	up	XP_007821598.1	568076.XP_007821598.1	8.2e-246	681	KOG4547@1|root,KOG4547@2759|Eukaryota,38HDH@33154|Opisthokonta,3NWZN@4751|Fungi,3QQ7G@4890|Ascomycota,212BX@147550|Sordariomycetes,3TH2M@5125|Hypocreales,3G2HC@34397|Clavicipitaceae	4751|Fungi	S	Dip2/Utp12 Family	UTP5	GO:0000462,GO:0000785,GO:0000792,GO:0003674,GO:0003676,GO:0003723,GO:0005488,GO:0005575,GO:0005622,GO:0005623,GO:0005634,GO:0005694,GO:0005730,GO:0006139,GO:0006355,GO:0006356,GO:0006364,GO:0006396,GO:0006725,GO:0006807,GO:0008150,GO:0008152,GO:0009889,GO:0009891,GO:0009893,GO:0009987,GO:0010467,GO:0010468,GO:0010556,GO:0010557,GO:0010604,GO:0010628,GO:0016070,GO:0016072,GO:0019219,GO:0019222,GO:…		ko:K14546	ko03008,map03008				ko00000,ko00001,ko03009				Utp12
19259698	MAA_05412	655844	argininosuccinate lyase	protein-coding	20220811	15.6499	36.0549	24.0901	13.7876	5.06887	2.32288	96.9743	-1.72588	-3.30782	0.571473	-3.02005	0.00252729	0.032018	1.49461	yes	down	XP_007821601.1	568076.XP_007821601.1	0	896	COG0165@1|root,KOG1316@2759|Eukaryota,38CSU@33154|Opisthokonta,3NVYH@4751|Fungi,3QJTP@4890|Ascomycota,214J7@147550|Sordariomycetes,3TCNQ@5125|Hypocreales,3G5QA@34397|Clavicipitaceae	4751|Fungi	E	Argininosuccinate lyase	ARG4	GO:0000050,GO:0003674,GO:0003824,GO:0004056,GO:0005575,GO:0005622,GO:0005623,GO:0005737,GO:0005829,GO:0006082,GO:0006520,GO:0006525,GO:0006526,GO:0006591,GO:0006807,GO:0008150,GO:0008152,GO:0008652,GO:0009058,GO:0009064,GO:0009084,GO:0009987,GO:0016053,GO:0016829,GO:0016840,GO:0016842,GO:0019627,GO:0019752,GO:0034641,GO:0042450,GO:0043436,GO:0043603,GO:0043604,GO:0044237,GO:0044238,GO:0044249,GO:…	4.3.2.1	ko:K01755	ko00220,ko00250,ko01100,ko01110,ko01130,ko01230,map00220,map00250,map01100,map01110,map01130,map01230	M00029,M00844,M00845	R01086	RC00445,RC00447	ko00000,ko00001,ko00002,ko01000,ko04147				ASL_C2,Lyase_1
19259711	MAA_05425	655844	Zn(2)-C6 fungal-type DNA-binding domain protein	protein-coding	20220811	67.0199	50.3142	65.2155	20.0393	22.9268	29.6652	255.181	-1.23384	-2.35192	0.359432	-3.43276	0.000597479	0.0116563	1.93344	yes	down	XP_007821614.1	568076.XP_007821614.1	0	1246	28PIA@1|root,2QW6D@2759|Eukaryota,38FY6@33154|Opisthokonta,3NVF9@4751|Fungi,3QJWB@4890|Ascomycota,21675@147550|Sordariomycetes,3TG90@5125|Hypocreales,3G2RV@34397|Clavicipitaceae	4751|Fungi	P	Fungal specific transcription factor domain													Fungal_trans,Zn_clus
19259712	MAA_05426	655844	3-hydroxyisobutyrate dehydrogenase	protein-coding	20220811	32.9393	24.5866	28.3576	9.07869	9.48822	13.7108	118.161	-1.375	-2.59368	0.36551	-3.76188	0.000168644	0.00452377	2.3445	yes	down	XP_007821615.1	568076.XP_007821615.1	0	2308	COG2084@1|root,KOG0409@2759|Eukaryota,38HZR@33154|Opisthokonta,3Q31I@4751|Fungi,3RK3I@4890|Ascomycota,21QN9@147550|Sordariomycetes,3TU2K@5125|Hypocreales,3G69G@34397|Clavicipitaceae	4751|Fungi	I	Ketose-bisphosphate aldolase class-II family protein			1.1.1.31	ko:K00020	ko00280,ko01100,map00280,map01100		R05066	RC00099	ko00000,ko00001,ko01000				DUF1357_C,DUF1537,NAD_binding_11,NAD_binding_2
19259736	MAA_05450	655844	Galactosyl transferase	protein-coding	20220811	22.6417	22.1008	26.4904	41.7216	54.1669	50.885	218.006	1.1037	2.14905	0.376734	2.92966	0.00339337	0.0387449	1.41179	yes	up	XP_007821639.1	568076.XP_007821639.1	8.4e-301	819	2EF27@1|root,2SKBH@2759|Eukaryota,3A53B@33154|Opisthokonta,3P4Y5@4751|Fungi,3QTIE@4890|Ascomycota,215H4@147550|Sordariomycetes,3TFF2@5125|Hypocreales,3G0J1@34397|Clavicipitaceae	4751|Fungi	I	Nucleotide-diphospho-sugar transferase													Glyco_transf_34
19259744	MAA_05458	655844	bifunctional dethiobiotin synthetase/adenosylmethionine-8-amino-7-oxononanoate aminotransferase	protein-coding	20160924	12.3327	5.45807	4.52734	2.24948	2.86852	1.62876	29.0649	-1.6892	-3.22478	0.593445	-2.84643	0.00442128	0.0462213	1.33516	yes	down	XP_007821647.2	568076.XP_007821647.1	0	1538	COG4992@1|root,KOG1401@2759|Eukaryota,38GBZ@33154|Opisthokonta,3NVKE@4751|Fungi,3QQ2R@4890|Ascomycota,21453@147550|Sordariomycetes,3TEFM@5125|Hypocreales,3G2B1@34397|Clavicipitaceae	4751|Fungi	E	AAA domain	bioDA	GO:0003674,GO:0003824,GO:0004015,GO:0005575,GO:0005622,GO:0005623,GO:0005737,GO:0006082,GO:0006732,GO:0006766,GO:0006767,GO:0006768,GO:0006790,GO:0006807,GO:0008150,GO:0008152,GO:0008483,GO:0009058,GO:0009102,GO:0009108,GO:0009110,GO:0009987,GO:0016053,GO:0016740,GO:0016769,GO:0017144,GO:0018130,GO:0019752,GO:0032787,GO:0034641,GO:0042364,GO:0043436,GO:0043603,GO:0043604,GO:0044237,GO:0044249,GO:…	2.6.1.62,6.3.3.3	ko:K00833,ko:K19562	ko00780,ko01100,map00780,map01100	M00123,M00573,M00577	R03182,R03231	RC00006,RC00868,RC00887	ko00000,ko00001,ko00002,ko01000,ko01007				AAA_26,Aminotran_3
19259752	MAA_05466	655844	Major facilitator superfamily domain protein	protein-coding	20220811	52.3929	40.7772	58.6083	17.8593	20.668	16.627	206.933	-1.35271	-2.55392	0.370142	-3.65458	0.000257607	0.00623711	2.20502	yes	down	XP_007821655.1	568076.XP_007821655.1	0	1099	KOG0254@1|root,KOG0254@2759|Eukaryota,38F5R@33154|Opisthokonta,3NX4D@4751|Fungi,3QPF4@4890|Ascomycota,2134V@147550|Sordariomycetes,3TCPN@5125|Hypocreales,3G0HF@34397|Clavicipitaceae	4751|Fungi	P	Belongs to the major facilitator superfamily. Sugar transporter (TC 2.A.1.1) family													Sugar_tr
19259767	MAA_05481	655844	hypothetical protein	protein-coding	20220811	23.2367	26.9153	17.4129	93.7751	87.6997	140.435	389.475	2.29691	4.91404	0.437365	5.25171	1.50697e-07	1.4935e-05	4.82579	yes	up	XP_007821670.1	568076.XP_007821670.1	5.48e-175	487	29CIE@1|root,2RJN7@2759|Eukaryota,3AA7D@33154|Opisthokonta,3P7HM@4751|Fungi,3QX1D@4890|Ascomycota,219N9@147550|Sordariomycetes,3TI0R@5125|Hypocreales,3G5MZ@34397|Clavicipitaceae	4751|Fungi
19259768	MAA_05482	655844	hypothetical protein	protein-coding	20220811	113.16	256.595	315.297	49.1183	62.6532	51.4179	848.241	-2.17617	-4.51951	0.609853	-3.56835	0.00035924	0.00794712	2.09979	yes	down	XP_007821671.1	568076.XP_007821671.1	6.3e-61	187	2F38K@1|root,2T47R@2759|Eukaryota,3APN9@33154|Opisthokonta,3P9QR@4751|Fungi,3QYKF@4890|Ascomycota,21BYS@147550|Sordariomycetes,3TJCP@5125|Hypocreales,3G4I9@34397|Clavicipitaceae	4751|Fungi
19259793	MAA_05507	655844	integral membrane protein	protein-coding	20220811	20.4522	60.7334	30.4373	93.0969	84.7466	77.3249	366.791	1.18357	2.27139	0.408209	2.89943	0.00373845	0.0409851	1.38737	yes	up	XP_007821696.1	568076.XP_007821696.1	0	1432	29HI6@1|root,2RQQT@2759|Eukaryota,39SYU@33154|Opisthokonta,3NYV3@4751|Fungi,3QN2W@4890|Ascomycota,217Y9@147550|Sordariomycetes,3TGJC@5125|Hypocreales,3G2UZ@34397|Clavicipitaceae	4751|Fungi	U	Protein of unknown function (DUF2985)													DUF2985
19259797	MAA_05511	655844	phenylacetyl-CoA ligase	protein-coding	20220811	20.3371	2.68255	15.7732	1.75491	4.87346	3.19999	48.6212	-1.94928	-3.86181	0.681095	-2.86198	0.00421007	0.0446405	1.35027	yes	down	XP_007821700.1	568076.XP_007821700.1	0	1186	COG0318@1|root,KOG1176@2759|Eukaryota,38D90@33154|Opisthokonta,3NWZC@4751|Fungi,3QQX1@4890|Ascomycota,216GV@147550|Sordariomycetes,3TCZ3@5125|Hypocreales,3G5S3@34397|Clavicipitaceae	4751|Fungi	I	AMP-binding enzyme C-terminal domain				ko:K14818					ko00000,ko03009				AMP-binding,AMP-binding_C
19259799	MAA_05513	655844	fumarylacetoacetase	protein-coding	20220811	50.7801	38.5224	119.171	24.0973	10.9081	13.4492	256.928	-1.75626	-3.37821	0.469542	-3.74037	0.000183752	0.00479238	2.31945	yes	down	XP_007821702.1	568076.XP_007821702.1	0	867	COG0179@1|root,KOG2843@2759|Eukaryota,38HPV@33154|Opisthokonta,3NTZ2@4751|Fungi,3QKMT@4890|Ascomycota,217JV@147550|Sordariomycetes,3TFTP@5125|Hypocreales,3G080@34397|Clavicipitaceae	4751|Fungi	G	Fumarylacetoacetase N-terminal			3.7.1.2	ko:K01555	ko00350,ko00643,ko01100,ko01120,map00350,map00643,map01100,map01120	M00044	R01364	RC00326,RC00446	ko00000,ko00001,ko00002,ko01000,ko04147				FAA_hydrolase,FAA_hydrolase_N
19259810	MAA_05524	655844	hypothetical protein	protein-coding	20220811	86.2829	45.7212	27.9974	102.261	132.479	157.91	552.651	1.34024	2.53193	0.441106	3.03835	0.00237877	0.0306969	1.51291	yes	up	XP_007821713.1	568076.XP_007821713.1	2.51e-199	552	KOG1210@1|root,KOG1210@2759|Eukaryota,39UUW@33154|Opisthokonta,3NZ68@4751|Fungi,3QN9R@4890|Ascomycota,217ZC@147550|Sordariomycetes,3TFJS@5125|Hypocreales,3G59Q@34397|Clavicipitaceae	4751|Fungi	Q	short chain dehydrogenase reductase													adh_short
19259824	MAA_05538	655844	C2HC5 finger protein	protein-coding	20220811	3.24322	2.36194	2.39946	47.8771	30.7417	26.8415	113.465	3.72281	13.2031	0.488959	7.61373	2.66288e-14	8.24717e-12	11.0837	yes	up	XP_007821727.1	568076.XP_007821727.1	0	1003	KOG2845@1|root,KOG2845@2759|Eukaryota,38GSP@33154|Opisthokonta,3NXED@4751|Fungi,3QK8K@4890|Ascomycota,2145K@147550|Sordariomycetes,3TDZS@5125|Hypocreales,3G0X0@34397|Clavicipitaceae	4751|Fungi	K	Putative zinc finger motif, C2HC5-type		GO:0003674,GO:0003712,GO:0003713,GO:0005488,GO:0005575,GO:0005622,GO:0005623,GO:0005634,GO:0005737,GO:0005739,GO:0006355,GO:0006357,GO:0008150,GO:0008270,GO:0009889,GO:0009891,GO:0009893,GO:0010468,GO:0010556,GO:0010557,GO:0010604,GO:0010628,GO:0019219,GO:0019222,GO:0031323,GO:0031325,GO:0031326,GO:0031328,GO:0032991,GO:0043167,GO:0043169,GO:0043226,GO:0043227,GO:0043229,GO:0043231,GO:0044424,GO:…											zf-C2HC5
19259835	MAA_05549	655844	thiazole biosynthetic enzyme variant 1	protein-coding	20220811	236.482	384.184	351.802	131.05	85.2191	72.4705	1261.21	-1.63342	-3.10249	0.359103	-4.54863	5.39962e-06	0.000299518	3.52358	yes	down	XP_007821738.1	568076.XP_007821738.1	1.28e-228	630	COG1635@1|root,KOG2960@2759|Eukaryota,38D0Z@33154|Opisthokonta,3NX5E@4751|Fungi,3QMY3@4890|Ascomycota,21871@147550|Sordariomycetes,3THN6@5125|Hypocreales,3G1A7@34397|Clavicipitaceae	4751|Fungi	H	Involved in biosynthesis of the thiamine precursor thiazole. Catalyzes the conversion of NAD and glycine to adenosine diphosphate 5-(2-hydroxyethyl)-4-methylthiazole-2-carboxylic acid (ADT), an adenylated thiazole intermediate. The reaction includes an iron-dependent sulfide transfer from a conserved cysteine residue of the protein to a thiazole intermediate. The enzyme can only undergo a single …	THI4	GO:0000002,GO:0003674,GO:0005488,GO:0005506,GO:0005575,GO:0005622,GO:0005623,GO:0005737,GO:0005739,GO:0005829,GO:0006725,GO:0006766,GO:0006767,GO:0006772,GO:0006790,GO:0006807,GO:0006996,GO:0007005,GO:0008150,GO:0008152,GO:0008198,GO:0009058,GO:0009110,GO:0009228,GO:0009987,GO:0016043,GO:0017144,GO:0018130,GO:0018131,GO:0019438,GO:0034641,GO:0042364,GO:0042723,GO:0042724,GO:0043167,GO:0043169,GO:…		ko:K03146	ko00730,ko01100,map00730,map01100		R10685	RC00033,RC03253,RC03254	ko00000,ko00001				Thi4
19259850	MAA_05564	655844	Major facilitator superfamily domain protein	protein-coding	20220811	4.15033	3.08631	2.33753	27.0197	30.3467	25.4021	92.3427	3.15384	8.90019	0.494734	6.37481	1.83194e-10	3.59258e-08	7.44459	yes	up	XP_007821753.1	568076.XP_007821753.1	0	931	KOG3764@1|root,KOG3764@2759|Eukaryota,39JDB@33154|Opisthokonta,3NY2M@4751|Fungi,3QK96@4890|Ascomycota,215AQ@147550|Sordariomycetes,3TDXU@5125|Hypocreales,3G0B1@34397|Clavicipitaceae	4751|Fungi	U	MFS amine transporter													MFS_1,Sugar_tr
19259852	MAA_05566	655844	Pex19 protein	protein-coding	20220811	31.5299	111.053	73.1546	27.6954	25.1724	29.1951	297.8	-1.38845	-2.61797	0.447072	-3.10566	0.00189857	0.0259413	1.58601	yes	down	XP_007821755.1	568076.XP_007821755.1	3.69e-203	566	KOG3133@1|root,KOG3133@2759|Eukaryota,39VTK@33154|Opisthokonta,3NVVR@4751|Fungi,3QJJC@4890|Ascomycota,218EG@147550|Sordariomycetes,3TFK1@5125|Hypocreales,3G003@34397|Clavicipitaceae	4751|Fungi	U	Pex19 protein family	PEX19	GO:0000268,GO:0003674,GO:0005048,GO:0005488,GO:0005515,GO:0005575,GO:0005622,GO:0005623,GO:0005737,GO:0005777,GO:0005778,GO:0005783,GO:0005829,GO:0006605,GO:0006612,GO:0006625,GO:0006810,GO:0006886,GO:0006996,GO:0007031,GO:0008104,GO:0008150,GO:0009987,GO:0012505,GO:0015031,GO:0015833,GO:0015919,GO:0016020,GO:0016043,GO:0017038,GO:0031090,GO:0031647,GO:0031903,GO:0032527,GO:0032581,GO:0032991,GO:…		ko:K13337	ko04146,map04146				ko00000,ko00001	3.A.20.1,9.A.17.1			Pex19
19259853	MAA_05567	655844	Ubiquitin-conjugating enzyme, E2	protein-coding	20160813	27.9432	90.1345	108.422	13.1362	3.01157	20.4383	263.086	-2.73423	-6.65403	0.658176	-4.15425	3.26351e-05	0.00122968	2.91021	yes	down	XP_007821756.1	568076.XP_007821756.1	2.51e-130	369	COG5078@1|root,KOG0424@2759|Eukaryota,3902P@33154|Opisthokonta,3P1T8@4751|Fungi,3QKII@4890|Ascomycota,211TS@147550|Sordariomycetes,3TH7X@5125|Hypocreales,3G32Z@34397|Clavicipitaceae	4751|Fungi	O	Ubiquitin-conjugating enzyme E2, catalytic domain homologues	hus5	GO:0000022,GO:0000070,GO:0000226,GO:0000228,GO:0000278,GO:0000280,GO:0000785,GO:0000790,GO:0000792,GO:0000793,GO:0000794,GO:0000819,GO:0003674,GO:0003824,GO:0005575,GO:0005622,GO:0005623,GO:0005634,GO:0005694,GO:0005720,GO:0005737,GO:0006464,GO:0006807,GO:0006996,GO:0007010,GO:0007017,GO:0007049,GO:0007051,GO:0007052,GO:0007059,GO:0008150,GO:0008152,GO:0008641,GO:0009987,GO:0016043,GO:0016740,GO:…		ko:K10577	ko03013,ko04064,ko04120,ko05206,map03013,map04064,map04120,map05206	M00427			ko00000,ko00001,ko00002,ko03019,ko04121				UQ_con
19259875	MAA_05589	655844	transketolase	protein-coding	20220811	188.103	190.998	273.61	84.8924	66.2492	68.5672	872.42	-1.53615	-2.9002	0.327322	-4.69309	2.69109e-06	0.000166691	3.77809	yes	down	XP_007821778.1	568076.XP_007821778.1	0	1403	COG0021@1|root,KOG0523@2759|Eukaryota,38B8B@33154|Opisthokonta,3NZ8A@4751|Fungi,3QKHN@4890|Ascomycota,21176@147550|Sordariomycetes,3TGJ5@5125|Hypocreales,3G1K0@34397|Clavicipitaceae	4751|Fungi	G	Catalyzes the transfer of a two-carbon ketol group from a ketose donor to an aldose acceptor, via a covalent intermediate with the cofactor thiamine pyrophosphate	TKL1	GO:0003674,GO:0003824,GO:0004802,GO:0005575,GO:0005622,GO:0005623,GO:0005634,GO:0005737,GO:0006081,GO:0006098,GO:0006139,GO:0006725,GO:0006732,GO:0006733,GO:0006739,GO:0006753,GO:0006793,GO:0006796,GO:0006807,GO:0008150,GO:0008152,GO:0009052,GO:0009117,GO:0009987,GO:0016740,GO:0016744,GO:0019362,GO:0019637,GO:0019682,GO:0019693,GO:0034641,GO:0043226,GO:0043227,GO:0043229,GO:0043231,GO:0044237,GO:…	2.2.1.1	ko:K00615	ko00030,ko00710,ko01051,ko01100,ko01110,ko01120,ko01130,ko01200,ko01230,map00030,map00710,map01051,map01100,map01110,map01120,map01130,map01200,map01230	M00004,M00007,M00165,M00167	R01067,R01641,R01830,R06590	RC00032,RC00226,RC00571,RC01560	ko00000,ko00001,ko00002,ko01000				Transket_pyr,Transketolase_C,Transketolase_N
19259878	MAA_05592	655844	ZZ type zinc finger domain protein	protein-coding	20220811	549.695	514.605	828.199	228.197	258.824	289.861	2669.38	-1.17049	-2.25088	0.313162	-3.73765	0.000185751	0.00482756	2.31627	yes	down	XP_007821781.2	568076.XP_007821781.1	0	1660	KOG4351@1|root,KOG4582@1|root,KOG4351@2759|Eukaryota,KOG4582@2759|Eukaryota,38C1Q@33154|Opisthokonta,3NTYG@4751|Fungi,3QR8W@4890|Ascomycota,215MV@147550|Sordariomycetes,3TFGF@5125|Hypocreales,3G218@34397|Clavicipitaceae	4751|Fungi	S	ZZ type zinc finger domain-containing protein		GO:0000322,GO:0000323,GO:0000324,GO:0000328,GO:0005575,GO:0005622,GO:0005623,GO:0005737,GO:0005768,GO:0005770,GO:0005771,GO:0005773,GO:0005775,GO:0006914,GO:0008104,GO:0008150,GO:0008152,GO:0009056,GO:0009987,GO:0012505,GO:0016236,GO:0031410,GO:0031974,GO:0031982,GO:0032991,GO:0033036,GO:0033365,GO:0034613,GO:0043226,GO:0043227,GO:0043229,GO:0043231,GO:0043233,GO:0044237,GO:0044248,GO:0044422,GO:…		ko:K17987,ko:K21997	ko04137,map04137				ko00000,ko00001,ko03029,ko04131				ATG19_autophagy,N_BRCA1_IG,ZZ
19259888	MAA_05602	655844	glycoside hydrolase family 3 protein	protein-coding	20220811	33.9971	71.8985	50.5429	19.0864	8.24019	11.5142	195.279	-1.94214	-3.84274	0.415057	-4.6792	2.87996e-06	0.000176915	3.75223	yes	down	XP_007821791.1	568076.XP_007821791.1	0	1619	COG1472@1|root,2SMNU@2759|Eukaryota,39XSC@33154|Opisthokonta,3NZXK@4751|Fungi,3RMMJ@4890|Ascomycota,21RAV@147550|Sordariomycetes,3TGNS@5125|Hypocreales	4751|Fungi	G	Belongs to the glycosyl hydrolase 3 family	bglM	GO:0003674,GO:0003824,GO:0004553,GO:0004565,GO:0015925,GO:0016787,GO:0016798	3.2.1.21	ko:K05349	ko00460,ko00500,ko00940,ko01100,ko01110,map00460,map00500,map00940,map01100,map01110		R00026,R02558,R02887,R02985,R03527,R04949,R04998,R10035,R10039,R10040	RC00049,RC00059,RC00171,RC00262,RC00397,RC00451,RC00714,RC00746,RC01248	ko00000,ko00001,ko01000		GH3		Fn3-like,Glyco_hydro_3,Glyco_hydro_3_C
19259920	MAA_05634	655844	Src like protein	protein-coding	20160813	68.6977	77.277	47.8667	162.121	147.931	170.922	674.815	1.21781	2.32594	0.323899	3.75986	0.000170009	0.00452454	2.34443	yes	up	XP_007821823.1	568076.XP_007821823.1	3.01e-308	842	COG2930@1|root,KOG3771@1|root,KOG1843@2759|Eukaryota,KOG3771@2759|Eukaryota,38I4I@33154|Opisthokonta,3NU0B@4751|Fungi,3QJZP@4890|Ascomycota,212TU@147550|Sordariomycetes,3TD9M@5125|Hypocreales,3G29N@34397|Clavicipitaceae	4751|Fungi	U	BAR	hob1	GO:0003674,GO:0005085,GO:0005086,GO:0005488,GO:0005515,GO:0005516,GO:0005575,GO:0005622,GO:0005623,GO:0005737,GO:0005794,GO:0005802,GO:0005826,GO:0005829,GO:0005856,GO:0005937,GO:0005938,GO:0006810,GO:0006897,GO:0006950,GO:0006974,GO:0007009,GO:0007163,GO:0008064,GO:0008092,GO:0008150,GO:0008360,GO:0009405,GO:0009607,GO:0009987,GO:0010256,GO:0012505,GO:0015629,GO:0016043,GO:0016192,GO:0019899,GO:…		ko:K12562	ko04144,ko04666,map04144,map04666				ko00000,ko00001,ko04131				BAR,SH3_1
19259924	MAA_05638	655844	mitogen-activated protein kinase MAF1	protein-coding	20220811	198.348	145.459	288.594	78.5941	114.469	113.568	939.032	-1.12871	-2.18663	0.396621	-2.84581	0.00442992	0.0462466	1.33492	yes	down	XP_007821827.1	568076.XP_007821827.1	1.94e-247	679	COG5046@1|root,KOG3104@2759|Eukaryota,38HBA@33154|Opisthokonta,3NXHA@4751|Fungi,3QNA9@4890|Ascomycota,2142G@147550|Sordariomycetes,3TDYD@5125|Hypocreales,3G28E@34397|Clavicipitaceae	4751|Fungi	K	Mediator of diverse signals that repress RNA polymerase III transcription. Inhibits the de novo assembly of TFIIIB onto DNA	MAF1	GO:0000122,GO:0000994,GO:0003674,GO:0005488,GO:0005515,GO:0005575,GO:0005622,GO:0005623,GO:0005634,GO:0005730,GO:0005737,GO:0006325,GO:0006342,GO:0006355,GO:0006357,GO:0006359,GO:0006996,GO:0008150,GO:0009889,GO:0009890,GO:0009892,GO:0009987,GO:0010468,GO:0010556,GO:0010558,GO:0010605,GO:0010629,GO:0016043,GO:0016458,GO:0016480,GO:0019219,GO:0019222,GO:0019899,GO:0031323,GO:0031324,GO:0031326,GO:…		ko:K12394	ko04142,map04142				ko00000,ko00001,ko04131				Clat_adaptor_s,Maf1
19259940	MAA_05654	655844	retinoblastoma-binding protein	protein-coding	20220811	37.1686	65.1909	61.0832	31.6554	18.4911	24.3717	237.961	-1.09499	-2.13612	0.376552	-2.90793	0.00363824	0.0403026	1.39467	yes	down	XP_007821843.1	568076.XP_007821843.1	0	1075	COG5222@1|root,KOG0314@2759|Eukaryota,39G1W@33154|Opisthokonta,3NUJN@4751|Fungi,3QJFP@4890|Ascomycota,213D4@147550|Sordariomycetes,3TFGV@5125|Hypocreales,3G0JJ@34397|Clavicipitaceae	4751|Fungi	O	DWNN	MPE1	GO:0003674,GO:0003676,GO:0003723,GO:0003824,GO:0005488,GO:0005575,GO:0005622,GO:0005623,GO:0005634,GO:0005654,GO:0005737,GO:0005829,GO:0005847,GO:0005849,GO:0006139,GO:0006378,GO:0006379,GO:0006396,GO:0006397,GO:0006464,GO:0006725,GO:0006807,GO:0008150,GO:0008152,GO:0009987,GO:0010467,GO:0016070,GO:0016071,GO:0016567,GO:0016740,GO:0019538,GO:0019787,GO:0031123,GO:0031124,GO:0031974,GO:0031981,GO:…		ko:K15541	ko03015,map03015				ko00000,ko00001,ko03019				DWNN,U-box,zf-CCHC_2
19259941	MAA_05655	655844	Cys-Gly metallodipeptidase dug1	protein-coding	20160924	62.6226	53.5968	74.2653	31.5423	20.7258	21.4643	264.217	-1.3026	-2.46673	0.353871	-3.681	0.000232321	0.00573702	2.24131	yes	down	XP_007821844.2	568076.XP_007821844.1	0	1604	COG0624@1|root,KOG3399@1|root,KOG2276@2759|Eukaryota,KOG3399@2759|Eukaryota,38D4S@33154|Opisthokonta,3NVKQ@4751|Fungi,3QQ5I@4890|Ascomycota,213BE@147550|Sordariomycetes,3THRU@5125|Hypocreales,3G25B@34397|Clavicipitaceae	4751|Fungi	E	Peptidase dimerisation domain	CPGL	GO:0003674,GO:0003824,GO:0005575,GO:0005576,GO:0005622,GO:0005623,GO:0005737,GO:0005739,GO:0006508,GO:0006518,GO:0006575,GO:0006749,GO:0006751,GO:0006790,GO:0006807,GO:0008150,GO:0008152,GO:0008233,GO:0008235,GO:0008237,GO:0008238,GO:0008242,GO:0009056,GO:0009987,GO:0016787,GO:0016805,GO:0019538,GO:0031012,GO:0034641,GO:0042219,GO:0043170,GO:0043171,GO:0043226,GO:0043227,GO:0043229,GO:0043231,GO:…		ko:K15428	ko00480,ko01100,map00480,map01100		R00899,R04951	RC00096,RC00141	ko00000,ko00001,ko01000,ko01002				M20_dimer,Peptidase_M20
19259962	MAA_05676	655844	Adenylate kinase	protein-coding	20220811	22.1162	28.6442	21.3219	57.9427	62.5476	51.015	243.588	1.29757	2.45814	0.395581	3.28016	0.00103747	0.0171367	1.76607	yes	up	XP_007821865.1	568076.XP_007821865.1	1.13e-219	606	COG0563@1|root,KOG3079@2759|Eukaryota,38HJ3@33154|Opisthokonta,3NVA4@4751|Fungi,3QPIX@4890|Ascomycota,2134I@147550|Sordariomycetes,3TGHQ@5125|Hypocreales,3G28A@34397|Clavicipitaceae	4751|Fungi	P	Catalyzes the phosphorylation of pyrimidine nucleoside monophosphates at the expense of ATP. Plays an important role in de novo pyrimidine nucleotide biosynthesis. Has preference for UMP and dUMP as phosphate acceptors, but can also use CMP, dCMP and AMP	URA6	GO:0003674,GO:0003824,GO:0004017,GO:0005575,GO:0005622,GO:0005623,GO:0005634,GO:0005737,GO:0006139,GO:0006206,GO:0006207,GO:0006725,GO:0006753,GO:0006793,GO:0006796,GO:0006807,GO:0008150,GO:0008152,GO:0009041,GO:0009058,GO:0009112,GO:0009117,GO:0009123,GO:0009165,GO:0009987,GO:0016301,GO:0016310,GO:0016740,GO:0016772,GO:0016776,GO:0018130,GO:0019205,GO:0019438,GO:0019637,GO:0019856,GO:0034641,GO:…	2.7.4.14	ko:K13800	ko00240,ko00983,ko01100,map00240,map00983,map01100	M00052	R00158,R00512,R01665,R11891,R11892	RC00002	ko00000,ko00001,ko00002,ko01000				ADK
19259964	MAA_05678	655844	SMAD/FHA protein kinase	protein-coding	20160924	40.6881	33.328	59.4339	103.92	96.8269	87.3068	421.504	1.12157	2.17583	0.346705	3.23493	0.00121673	0.0194077	1.71203	yes	up	XP_007821867.2	568076.XP_007821867.1	0	1536	KOG0615@1|root,KOG0615@2759|Eukaryota,38DUI@33154|Opisthokonta,3NVP1@4751|Fungi,3QJBN@4890|Ascomycota,212TS@147550|Sordariomycetes,3TGE6@5125|Hypocreales,3G37M@34397|Clavicipitaceae	4751|Fungi	D	FHA domain	DUN1	GO:0000075,GO:0000077,GO:0003674,GO:0003824,GO:0004672,GO:0004674,GO:0004683,GO:0005488,GO:0005515,GO:0005516,GO:0005575,GO:0005622,GO:0005623,GO:0005634,GO:0006139,GO:0006259,GO:0006260,GO:0006261,GO:0006275,GO:0006464,GO:0006468,GO:0006725,GO:0006793,GO:0006796,GO:0006807,GO:0006950,GO:0006974,GO:0006979,GO:0007154,GO:0007165,GO:0008150,GO:0008152,GO:0008156,GO:0009058,GO:0009059,GO:0009889,GO:…	2.7.11.1	ko:K06641	ko04110,ko04111,ko04115,ko04218,ko05166,map04110,map04111,map04115,map04218,map05166	M00691			ko00000,ko00001,ko00002,ko01000,ko01001,ko03400				FHA,Pkinase
19259977	MAA_05691	655844	rRNA maturation protein	protein-coding	20160924	9.94366	9.62422	10.8403	23.5381	21.6146	21.2758	96.8367	1.08237	2.11751	0.363793	2.97523	0.00292772	0.0350431	1.4554	yes	up	XP_007821880.2	568076.XP_007821880.1	0	1614	KOG2147@1|root,KOG2147@2759|Eukaryota,38BJG@33154|Opisthokonta,3NX37@4751|Fungi,3QP8I@4890|Ascomycota,215Z8@147550|Sordariomycetes,3TEKZ@5125|Hypocreales,3G2C1@34397|Clavicipitaceae	4751|Fungi	J	Nop14-like family	NOP14	GO:0000447,GO:0000460,GO:0000462,GO:0000466,GO:0000469,GO:0000472,GO:0000478,GO:0000479,GO:0000480,GO:0000966,GO:0000967,GO:0003674,GO:0003676,GO:0003723,GO:0005488,GO:0005575,GO:0005622,GO:0005623,GO:0005634,GO:0005730,GO:0005737,GO:0005739,GO:0006139,GO:0006364,GO:0006396,GO:0006725,GO:0006807,GO:0008150,GO:0008152,GO:0009987,GO:0010467,GO:0016070,GO:0016072,GO:0022613,GO:0030490,GO:0030515,GO:…		ko:K14766					ko00000,ko03009				Nop14
19259984	MAA_05698	655844	glycoside hydrolase family 38 protein	protein-coding	20220811	52.7306	21.7328	78.6662	15.1541	8.03913	10.5226	186.845	-2.1314	-4.38141	0.463821	-4.5953	4.32135e-06	0.000247081	3.60716	yes	down	XP_007821887.2	568076.XP_007821887.1	0	2217	COG0383@1|root,KOG4342@2759|Eukaryota,38EQ8@33154|Opisthokonta,3NW9D@4751|Fungi,3QN9H@4890|Ascomycota,2130D@147550|Sordariomycetes,3TEG3@5125|Hypocreales,3G270@34397|Clavicipitaceae	4751|Fungi	G	Alpha mannosidase, middle domain	AMS1	GO:0000322,GO:0000323,GO:0000324,GO:0000329,GO:0003674,GO:0003824,GO:0004553,GO:0004559,GO:0005575,GO:0005622,GO:0005623,GO:0005737,GO:0005773,GO:0005774,GO:0005975,GO:0005996,GO:0006013,GO:0006464,GO:0006517,GO:0006807,GO:0008150,GO:0008152,GO:0009056,GO:0009100,GO:0009311,GO:0009313,GO:0009987,GO:0015923,GO:0016020,GO:0016052,GO:0016787,GO:0016798,GO:0019318,GO:0019538,GO:0031090,GO:0036211,GO:…	3.2.1.24	ko:K01191	ko00511,map00511				ko00000,ko00001,ko01000,ko04131		GH38		Alpha-mann_mid,Glyco_hydro_38,Glyco_hydro_38C
19259989	MAA_05703	655844	hypothetical protein	protein-coding	20220811	33.41	57.9924	55.4909	14.4415	12.1217	8.30067	181.757	-2.02295	-4.06414	0.403409	-5.01463	5.31345e-07	4.53964e-05	4.34298	yes	down	XP_007821892.1	568076.XP_007821892.1	0	957	2D1DN@1|root,2SHR2@2759|Eukaryota,39Z3Y@33154|Opisthokonta,3P1QF@4751|Fungi,3QKY6@4890|Ascomycota,216K7@147550|Sordariomycetes,3TE1N@5125|Hypocreales,3G27R@34397|Clavicipitaceae	4751|Fungi
19259995	MAA_05709	655844	hypothetical protein	protein-coding	20220811	231.493	105.333	201.198	96.2819	61.1061	53.7764	749.188	-1.31791	-2.49305	0.401137	-3.28544	0.00101823	0.0169317	1.7713	yes	down	XP_007821898.2	92637.XP_007807363.1	0	909	298CH@1|root,2RFD2@2759|Eukaryota,397TC@33154|Opisthokonta,3NZQY@4751|Fungi,3QR8K@4890|Ascomycota,211QW@147550|Sordariomycetes,3THVC@5125|Hypocreales,3G1U1@34397|Clavicipitaceae	4751|Fungi
19260020	MAA_05734	655844	zinc finger domain-containing protein	protein-coding	20220811	215.418	1675.39	617.378	434.18	213.039	150.871	3306.28	-1.68671	-3.21921	0.545173	-3.0939	0.00197545	0.0267947	1.57195	yes	down	XP_007821923.1	568076.XP_007821923.1	2.26e-160	447	KOG2202@1|root,KOG2202@2759|Eukaryota,38HSU@33154|Opisthokonta,3NUI2@4751|Fungi,3QJJT@4890|Ascomycota,2136W@147550|Sordariomycetes,3THTR@5125|Hypocreales,3G0I7@34397|Clavicipitaceae	4751|Fungi	A	Splicing factor U2AF 23 kDa subunit		GO:0000243,GO:0000375,GO:0000377,GO:0000398,GO:0003674,GO:0003676,GO:0003723,GO:0005488,GO:0005575,GO:0005622,GO:0005623,GO:0005634,GO:0005681,GO:0005684,GO:0006139,GO:0006355,GO:0006357,GO:0006396,GO:0006397,GO:0006725,GO:0006807,GO:0008150,GO:0008152,GO:0008380,GO:0009889,GO:0009987,GO:0010467,GO:0010468,GO:0010556,GO:0010810,GO:0010811,GO:0016070,GO:0016071,GO:0019219,GO:0019222,GO:0030155,GO:…		ko:K12836	ko03040,ko05131,map03040,map05131				ko00000,ko00001,ko03041				RRM_1,zf-CCCH
19260038	MAA_05752	655844	membrane bound C2 domain-containing protein	protein-coding	20220811	28.764	12.4395	29.3676	8.75863	8.82212	7.85763	96.0095	-1.5422	-2.91238	0.421441	-3.65934	0.000252862	0.00614514	2.21147	yes	down	XP_007821941.1	568076.XP_007821941.1	0	2910	COG5038@1|root,KOG1012@2759|Eukaryota,38DXC@33154|Opisthokonta,3NU87@4751|Fungi,3QJI2@4890|Ascomycota,216YK@147550|Sordariomycetes,3TDI9@5125|Hypocreales,3G1BQ@34397|Clavicipitaceae	4751|Fungi	U	Protein kinase C conserved region 2 (CalB)	TCB2	GO:0003674,GO:0005488,GO:0005543,GO:0005575,GO:0005622,GO:0005623,GO:0005737,GO:0005739,GO:0005783,GO:0005794,GO:0005886,GO:0005933,GO:0005938,GO:0006996,GO:0007029,GO:0008150,GO:0008289,GO:0009987,GO:0010256,GO:0012505,GO:0016020,GO:0016043,GO:0019216,GO:0019220,GO:0019222,GO:0022406,GO:0031323,GO:0031410,GO:0031982,GO:0031984,GO:0032541,GO:0035303,GO:0043167,GO:0043168,GO:0043226,GO:0043227,GO:…											C2
19260046	MAA_05760	655844	hypothetical protein	protein-coding	20220811	36.6461	57.8926	40.3262	103.435	156.423	123.863	518.586	1.45638	2.74419	0.446813	3.25948	0.00111615	0.0181937	1.74008	yes	up	XP_007821949.1	568076.XP_007821949.1	1.15e-82	246	293MZ@1|root,2RAIS@2759|Eukaryota,3ATZ1@33154|Opisthokonta,3PHCZ@4751|Fungi,3R5T3@4890|Ascomycota,21BQ9@147550|Sordariomycetes,3TJ4K@5125|Hypocreales,3G44Z@34397|Clavicipitaceae	4751|Fungi
19260058	MAA_05772	655844	HEAT repeat protein	protein-coding	20220811	5.55731	6.92669	20.7325	4.1993	3.28369	3.40422	44.1037	-1.57664	-2.98275	0.495261	-3.18347	0.00145523	0.0217513	1.66252	yes	down	XP_007821961.1	568076.XP_007821961.1	0	3914	KOG1822@1|root,KOG1822@2759|Eukaryota,38CYV@33154|Opisthokonta,3NU4V@4751|Fungi,3QPBK@4890|Ascomycota,214HA@147550|Sordariomycetes,3TFIB@5125|Hypocreales,3G33I@34397|Clavicipitaceae	4751|Fungi	S	HEAT repeat protein		GO:0005575,GO:0005622,GO:0005623,GO:0005634,GO:0005737,GO:0006810,GO:0006886,GO:0006897,GO:0008104,GO:0008150,GO:0015031,GO:0015833,GO:0016192,GO:0016197,GO:0016482,GO:0030139,GO:0031410,GO:0031982,GO:0033036,GO:0034613,GO:0042147,GO:0042886,GO:0043226,GO:0043227,GO:0043229,GO:0043231,GO:0044424,GO:0044444,GO:0044464,GO:0045184,GO:0046907,GO:0051179,GO:0051234,GO:0051641,GO:0051649,GO:0070727,GO:…
19260106	MAA_05820	655844	Peptidase M24, structural domain protein	protein-coding	20220810	221.026	116.674	239.576	77.1296	74.0419	79.9091	808.357	-1.21047	-2.31413	0.368088	-3.28853	0.00100712	0.0168319	1.77387	yes	down	XP_007822009.1	568076.XP_007822009.1	5.03e-278	763	COG0024@1|root,KOG2776@2759|Eukaryota,38EEE@33154|Opisthokonta,3NXK3@4751|Fungi,3QNKF@4890|Ascomycota,213YS@147550|Sordariomycetes,3TDG5@5125|Hypocreales,3G00Y@34397|Clavicipitaceae	4751|Fungi	J	Metallopeptidase family M24		GO:0003674,GO:0003676,GO:0003677,GO:0003824,GO:0004518,GO:0005488,GO:0005575,GO:0005622,GO:0005623,GO:0005634,GO:0006139,GO:0006725,GO:0006807,GO:0008150,GO:0008152,GO:0009987,GO:0016787,GO:0016788,GO:0034641,GO:0043170,GO:0043226,GO:0043227,GO:0043229,GO:0043231,GO:0044237,GO:0044238,GO:0044424,GO:0044464,GO:0046483,GO:0071704,GO:0090304,GO:0090305,GO:0097159,GO:1901360,GO:1901363	3.4.11.18	ko:K01265					ko00000,ko01000,ko01002				Peptidase_M24
19260134	MAA_05848	655844	hnRNP K like protein	protein-coding	20220811	61.2326	72.9536	95.9894	40.0801	35.2151	32.5109	337.982	-1.08075	-2.11513	0.365383	-2.95785	0.00309791	0.0364347	1.43848	yes	down	XP_007822037.1	568076.XP_007822037.1	2.93e-259	711	KOG2190@1|root,KOG2190@2759|Eukaryota,38G1X@33154|Opisthokonta,3NW5E@4751|Fungi,3QKRE@4890|Ascomycota,212EI@147550|Sordariomycetes,3THJP@5125|Hypocreales,3G06X@34397|Clavicipitaceae	4751|Fungi	A	Pfam:KH_3	HEK2	GO:0000228,GO:0000723,GO:0000781,GO:0000784,GO:0000932,GO:0001932,GO:0001933,GO:0003674,GO:0003676,GO:0003723,GO:0003729,GO:0003730,GO:0005488,GO:0005575,GO:0005622,GO:0005623,GO:0005634,GO:0005694,GO:0005737,GO:0006139,GO:0006259,GO:0006278,GO:0006403,GO:0006725,GO:0006807,GO:0006996,GO:0007004,GO:0008150,GO:0008152,GO:0008298,GO:0009058,GO:0009059,GO:0009892,GO:0009893,GO:0009894,GO:0009895,GO:…		ko:K18738					ko00000,ko03019				KH_1
19260138	MAA_05852	655844	hypothetical protein	protein-coding	20220811	14.9341	25.9638	18.8076	43.0838	44.5232	34.4695	181.782	1.04914	2.06929	0.365572	2.86986	0.00410657	0.0438609	1.35792	yes	up	XP_007822041.1	568076.XP_007822041.1	0	1224	2D67D@1|root,2T105@2759|Eukaryota,3ABEF@33154|Opisthokonta,3P8J8@4751|Fungi,3R083@4890|Ascomycota,219U8@147550|Sordariomycetes,3THZK@5125|Hypocreales,3G0QQ@34397|Clavicipitaceae	4751|Fungi
19260150	MAA_05864	655844	abc transporter	protein-coding	20220811	4.12593	3.64131	9.33142	89.3391	92.8527	81.7192	281.01	4.1144	17.3205	0.383006	10.7424	6.43531e-27	7.97228e-24	23.0984	yes	up	XP_007822053.1	568076.XP_007822053.1	0	2546	COG1132@1|root,KOG0055@2759|Eukaryota,38E88@33154|Opisthokonta,3NU2T@4751|Fungi,3QJNT@4890|Ascomycota,217P9@147550|Sordariomycetes,3TDEN@5125|Hypocreales,3G1JX@34397|Clavicipitaceae	4751|Fungi	Q	ABC transporter transmembrane region		GO:0000322,GO:0000323,GO:0000324,GO:0005575,GO:0005622,GO:0005623,GO:0005737,GO:0005773,GO:0005886,GO:0006810,GO:0006855,GO:0008150,GO:0015893,GO:0016020,GO:0042221,GO:0042493,GO:0043226,GO:0043227,GO:0043229,GO:0043231,GO:0044424,GO:0044444,GO:0044464,GO:0050896,GO:0051179,GO:0051234,GO:0055085,GO:0071944	3.6.3.44	ko:K05658	ko02010,ko04976,ko05206,ko05226,map02010,map04976,map05206,map05226				ko00000,ko00001,ko01000,ko02000,ko04090,ko04147	3.A.1.201			ABC_membrane,ABC_tran
19260183	MAA_05897	655844	PLC-like phosphodiesterase	protein-coding	20220811	33.1986	91.2208	61.4461	125.028	141.979	118.102	570.975	1.15342	2.22441	0.396498	2.90902	0.00362564	0.0402229	1.39553	yes	up	XP_007822086.1	568076.XP_007822086.1	4.66e-257	706	29MJ0@1|root,2RUV2@2759|Eukaryota,39W7H@33154|Opisthokonta,3NZF3@4751|Fungi,3QPWA@4890|Ascomycota,216ZV@147550|Sordariomycetes,3TFP0@5125|Hypocreales,3G0N8@34397|Clavicipitaceae	4751|Fungi	S	PLC-like phosphodiesterase
19260196	MAA_05910	655844	Retrieval of early ER protein Rer1	protein-coding	20220811	80.2385	134.853	132.351	209.216	255.613	211.997	1024.27	1.05926	2.08386	0.354555	2.98757	0.00281205	0.0340978	1.46727	yes	up	XP_007822099.1	568076.XP_007822099.1	3.3e-117	337	COG5249@1|root,KOG1688@2759|Eukaryota,39TID@33154|Opisthokonta,3NZFK@4751|Fungi,3QPXP@4890|Ascomycota,2187V@147550|Sordariomycetes,3TFCA@5125|Hypocreales,3G2PB@34397|Clavicipitaceae	4751|Fungi	U	Involved in the retrieval of endoplasmic reticulum membrane proteins from the early Golgi compartment		GO:0000139,GO:0000322,GO:0000323,GO:0000324,GO:0005575,GO:0005622,GO:0005623,GO:0005737,GO:0005773,GO:0005794,GO:0005798,GO:0006621,GO:0006810,GO:0006886,GO:0006888,GO:0006890,GO:0008104,GO:0008150,GO:0009987,GO:0012505,GO:0015031,GO:0015833,GO:0016020,GO:0016021,GO:0016192,GO:0030134,GO:0030135,GO:0030137,GO:0031090,GO:0031224,GO:0031410,GO:0031982,GO:0031984,GO:0032507,GO:0033036,GO:0033365,GO:…											Rer1
19260217	MAA_05931	655844	hypothetical protein	protein-coding	20220811	11.5615	5.43864	18.8804	4.20613	2.71939	2.73877	45.5448	-1.8842	-3.69149	0.498497	-3.77977	0.000156974	0.00427395	2.36917	yes	down	XP_007822120.1	568076.XP_007822120.1	0	2592	297BY@1|root,2REBM@2759|Eukaryota,39PU3@33154|Opisthokonta,3NYU9@4751|Fungi,3QJNV@4890|Ascomycota,211Z6@147550|Sordariomycetes,3TGNG@5125|Hypocreales,3G0V2@34397|Clavicipitaceae	4751|Fungi	U	Cell division protein anillin	BUD4	GO:0000003,GO:0000142,GO:0000166,GO:0000278,GO:0000281,GO:0000282,GO:0000910,GO:0001882,GO:0001883,GO:0003674,GO:0005488,GO:0005515,GO:0005525,GO:0005543,GO:0005546,GO:0005575,GO:0005618,GO:0005621,GO:0005622,GO:0005623,GO:0005737,GO:0005826,GO:0005856,GO:0005933,GO:0005935,GO:0005938,GO:0005940,GO:0006996,GO:0007010,GO:0007049,GO:0007114,GO:0007120,GO:0007155,GO:0007163,GO:0008104,GO:0008150,GO:…											Anillin,PH
19260222	MAA_05936	655844	thiamine biosynthetic bifunctional enzyme	protein-coding	20151028	20.3345	10.6185	19.0687	8.7162	6.40236	3.06212	68.2024	-1.48666	-2.80239	0.523777	-2.83834	0.00453491	0.0469471	1.32839	yes	down	XP_007822125.1	568076.XP_007822125.1	0	1073	2D2IS@1|root,2SN12@2759|Eukaryota,3A4PT@33154|Opisthokonta,3P4VQ@4751|Fungi,3QWFJ@4890|Ascomycota,21NRJ@147550|Sordariomycetes,3TDC5@5125|Hypocreales,3G1QX@34397|Clavicipitaceae	4751|Fungi															Fungal_trans,Zn_clus
19260225	MAA_05939	655844	glutathione synthetase-like protein	protein-coding	20160813	22.1188	31.8732	62.274	13.2228	12.1004	9.36286	150.952	-1.59757	-3.02633	0.442828	-3.60765	0.000308979	0.00719736	2.14283	yes	down	XP_007822128.1	568076.XP_007822128.1	0	1020	KOG0021@1|root,KOG0021@2759|Eukaryota,38D2F@33154|Opisthokonta,3NU0F@4751|Fungi,3QKPQ@4890|Ascomycota,212AK@147550|Sordariomycetes,3TDY2@5125|Hypocreales,3G1ZW@34397|Clavicipitaceae	4751|Fungi	Q	Eukaryotic glutathione synthase	GSH2	GO:0003674,GO:0003824,GO:0004363,GO:0005488,GO:0005575,GO:0005622,GO:0005623,GO:0005737,GO:0005829,GO:0006082,GO:0006518,GO:0006520,GO:0006575,GO:0006749,GO:0006750,GO:0006790,GO:0006807,GO:0008150,GO:0008152,GO:0009058,GO:0009987,GO:0016874,GO:0016879,GO:0016881,GO:0019184,GO:0019752,GO:0033218,GO:0034641,GO:0042277,GO:0042398,GO:0043043,GO:0043167,GO:0043168,GO:0043295,GO:0043436,GO:0043603,GO:…	6.3.2.3	ko:K21456	ko00270,ko00480,ko01100,ko04216,map00270,map00480,map01100,map04216	M00118	R00497,R10994	RC00096,RC00141	ko00000,ko00001,ko00002,ko01000,ko04147			iMM904.YOL049W,iND750.YOL049W	GSH_synth_ATP
19260226	MAA_05940	655844	Primosome PriB/single-strand DNA-binding protein	protein-coding	20220811	48.9607	40.5829	32.5088	90.7972	104.569	120.245	437.664	1.34824	2.54601	0.47918	2.81363	0.00489851	0.0495383	1.30506	yes	up	XP_007822129.1	568076.XP_007822129.1	3.31e-89	262	2CXY3@1|root,2S0M8@2759|Eukaryota,3A6A2@33154|Opisthokonta,3P5Q2@4751|Fungi,3QXEU@4890|Ascomycota,21AMS@147550|Sordariomycetes,3TINV@5125|Hypocreales,3G40A@34397|Clavicipitaceae	4751|Fungi	L	Single-strand binding protein family	RIM1	GO:0000002,GO:0003674,GO:0003676,GO:0003677,GO:0003697,GO:0005488,GO:0005575,GO:0005622,GO:0005623,GO:0005737,GO:0005739,GO:0005759,GO:0006139,GO:0006259,GO:0006260,GO:0006261,GO:0006264,GO:0006275,GO:0006725,GO:0006807,GO:0006996,GO:0007005,GO:0008150,GO:0008152,GO:0009058,GO:0009059,GO:0009295,GO:0009889,GO:0009891,GO:0009893,GO:0009987,GO:0010556,GO:0010557,GO:0010604,GO:0010638,GO:0010821,GO:…											SSB
19260239	MAA_05953	655844	hypothetical protein	protein-coding	20151028	69.7825	447.636	377.31	80.001	53.6875	57.1749	1085.59	-2.14271	-4.41591	0.524301	-4.08679	4.37382e-05	0.00157819	2.80184	yes	down	XP_007822142.1	568076.XP_007822142.1	7.49e-110	315	2D309@1|root,2SPQT@2759|Eukaryota,3A2E4@33154|Opisthokonta,3P374@4751|Fungi,3QURM@4890|Ascomycota,2199C@147550|Sordariomycetes,3TIMH@5125|Hypocreales,3G423@34397|Clavicipitaceae	4751|Fungi
19260257	MAA_05971	655844	Acyl-CoA N-acyltransferase	protein-coding	20220811	6.61281	9.79133	10.2186	22.3841	21.0921	27.4279	97.5268	1.40763	2.65301	0.433236	3.2491	0.0011577	0.0186663	1.72894	yes	up	XP_007822160.1	568076.XP_007822160.1	0	972	KOG2696@1|root,KOG2696@2759|Eukaryota,38YSJ@33154|Opisthokonta,3NWPI@4751|Fungi,3QK65@4890|Ascomycota,212DQ@147550|Sordariomycetes,3TGJ1@5125|Hypocreales,3FZM0@34397|Clavicipitaceae	4751|Fungi	B	Catalytic component of the histone acetylase B (HAT-B) complex. Has intrinsic substrate specificity that modifies lysine in recognition sequence GXGKXG. Involved in DNA double-strand break repair	HAT1	GO:0000123,GO:0000228,GO:0000302,GO:0000785,GO:0000790,GO:0001558,GO:0003674,GO:0003682,GO:0003824,GO:0004402,GO:0005488,GO:0005515,GO:0005575,GO:0005622,GO:0005623,GO:0005634,GO:0005654,GO:0005694,GO:0005737,GO:0006139,GO:0006259,GO:0006281,GO:0006325,GO:0006342,GO:0006348,GO:0006355,GO:0006464,GO:0006473,GO:0006475,GO:0006725,GO:0006807,GO:0006950,GO:0006974,GO:0006979,GO:0006996,GO:0008080,GO:…	2.3.1.48	ko:K11303	ko05034,map05034				ko00000,ko00001,ko01000,ko03036				Acetyltransf_1,Hat1_N
19260289	MAA_06003	655844	alanine dehydrogenase	protein-coding	20220811	104.317	115.78	92.2731	307.002	305.509	343.486	1268.37	1.69786	3.24419	0.317243	5.35192	8.70242e-08	8.98404e-06	5.04653	yes	up	XP_007822192.1	568076.XP_007822192.1	3.62e-269	736	COG1748@1|root,KOG0172@2759|Eukaryota,38PC5@33154|Opisthokonta,3NWDX@4751|Fungi,3QQDB@4890|Ascomycota,217S3@147550|Sordariomycetes,3TGKX@5125|Hypocreales,3G1UK@34397|Clavicipitaceae	4751|Fungi	E	Belongs to the AlaDH PNT family	LYS1	GO:0003674,GO:0003676,GO:0003723,GO:0003729,GO:0003824,GO:0004753,GO:0004754,GO:0005488,GO:0005575,GO:0005622,GO:0005623,GO:0005737,GO:0006082,GO:0006091,GO:0006520,GO:0006553,GO:0006807,GO:0008150,GO:0008152,GO:0008652,GO:0009058,GO:0009066,GO:0009067,GO:0009085,GO:0009987,GO:0016053,GO:0016491,GO:0016645,GO:0016646,GO:0019752,GO:0019878,GO:0043436,GO:0044237,GO:0044238,GO:0044249,GO:0044281,GO:…	1.5.1.7	ko:K00290	ko00300,ko00310,ko01100,ko01110,ko01130,ko01230,map00300,map00310,map01100,map01110,map01130,map01230	M00030,M00032	R00715	RC00217,RC01532	ko00000,ko00001,ko00002,ko01000				AlaDh_PNT_C,AlaDh_PNT_N
19260293	MAA_06007	655844	hypothetical protein	protein-coding	20220811	3.81795	42.9358	21.889	149.314	105.434	122.385	445.776	2.50517	5.67715	0.632538	3.9605	7.47925e-05	0.0024383	2.61291	yes	up	XP_007822196.1	568076.XP_007822196.1	2.23e-62	192	2F5XT@1|root,2T6ZE@2759|Eukaryota,39145@33154|Opisthokonta,3PXTP@4751|Fungi,3RGV8@4890|Ascomycota,21CJ6@147550|Sordariomycetes,3TJF2@5125|Hypocreales,3G49Z@34397|Clavicipitaceae	4751|Fungi
19260363	MAA_06077	655844	PI31 proteasome regulator	protein-coding	20160924	61.4428	105.362	53.3597	32.0813	33.8055	36.6484	322.7	-1.13368	-2.19417	0.383382	-2.95704	0.00310607	0.036473	1.43803	yes	down	XP_007822266.2	92637.XP_007806766.1	4.39e-246	679	2ARJV@1|root,2RZMJ@2759|Eukaryota,38WYE@33154|Opisthokonta,3NUWQ@4751|Fungi,3QRN8@4890|Ascomycota,21677@147550|Sordariomycetes,3TFK0@5125|Hypocreales	4751|Fungi	S	Conserved hypothetical protein		GO:0003674,GO:0004857,GO:0004866,GO:0005488,GO:0006508,GO:0006511,GO:0006807,GO:0008150,GO:0008152,GO:0009056,GO:0009057,GO:0009892,GO:0009987,GO:0010466,GO:0010498,GO:0010605,GO:0010951,GO:0019222,GO:0019538,GO:0019941,GO:0030162,GO:0030163,GO:0030234,GO:0030414,GO:0031323,GO:0031324,GO:0032268,GO:0032269,GO:0043086,GO:0043161,GO:0043170,GO:0043632,GO:0044092,GO:0044237,GO:0044238,GO:0044248,GO:…											PI31_Prot_C,PI31_Prot_N
19260368	MAA_06082	655844	Zinc finger, AN1-type	protein-coding	20220811	151.653	1477.33	940.432	242.285	133.406	108.834	3053.94	-2.43148	-5.39446	0.562953	-4.31915	1.56631e-05	0.000697149	3.15667	yes	down	XP_007822271.1	568076.XP_007822271.1	9.66e-221	608	KOG3183@1|root,KOG3183@2759|Eukaryota,39R5H@33154|Opisthokonta,3NZEC@4751|Fungi,3QM20@4890|Ascomycota,2166V@147550|Sordariomycetes,3TDYF@5125|Hypocreales,3G1MY@34397|Clavicipitaceae	4751|Fungi	S	AN1-like Zinc finger		GO:0003674,GO:0005488,GO:0005575,GO:0005622,GO:0005623,GO:0005634,GO:0005737,GO:0006508,GO:0006511,GO:0006807,GO:0008150,GO:0008152,GO:0009056,GO:0009057,GO:0009987,GO:0010498,GO:0019538,GO:0019941,GO:0030163,GO:0042221,GO:0043161,GO:0043170,GO:0043226,GO:0043227,GO:0043229,GO:0043231,GO:0043632,GO:0044237,GO:0044238,GO:0044248,GO:0044257,GO:0044260,GO:0044265,GO:0044267,GO:0044424,GO:0044464,GO:…		ko:K07059					ko00000				zf-AN1
19260374	MAA_06088	655844	acetyl-CoA carboxylase	protein-coding	20160813	21.0358	34.8685	56.6512	14.8605	13.9654	14.8935	156.275	-1.16749	-2.2462	0.361037	-3.23371	0.00122194	0.0194188	1.71178	yes	down	XP_007822277.1	568076.XP_007822277.1	0	4513	COG0439@1|root,KOG0368@2759|Eukaryota,38BBT@33154|Opisthokonta,3NUU6@4751|Fungi,3QJKI@4890|Ascomycota,215SQ@147550|Sordariomycetes,3TE4X@5125|Hypocreales,3G3IE@34397|Clavicipitaceae	4751|Fungi	I	Acetyl-CoA carboxylase, central region	ACC1	GO:0000166,GO:0001676,GO:0003674,GO:0003824,GO:0003989,GO:0004075,GO:0005488,GO:0005524,GO:0005575,GO:0005622,GO:0005623,GO:0005737,GO:0005739,GO:0005783,GO:0005789,GO:0005829,GO:0006082,GO:0006606,GO:0006629,GO:0006631,GO:0006633,GO:0006810,GO:0006886,GO:0006913,GO:0006996,GO:0006997,GO:0006998,GO:0008104,GO:0008144,GO:0008150,GO:0008152,GO:0008610,GO:0009058,GO:0009987,GO:0010256,GO:0012505,GO:…	2.1.3.15,6.3.4.14,6.4.1.2	ko:K11262	ko00061,ko00254,ko00620,ko00640,ko01100,ko01110,ko01212,ko04152,ko04910,ko04922,map00061,map00254,map00620,map00640,map01100,map01110,map01212,map04152,map04910,map04922	M00082	R00742,R04385,R04386	RC00040,RC00253,RC00367	ko00000,ko00001,ko00002,ko01000				ACC_central,Biotin_carb_C,Biotin_carb_N,Biotin_lipoyl,CPSase_L_D2,Carboxyl_trans
19260379	MAA_06093	655844	aldo/keto reductase	protein-coding	20220811	12.9696	9.8321	2.78702	222.896	176.691	164.391	589.567	4.54176	23.292	0.466197	9.74216	1.99275e-22	1.85151e-19	18.7325	yes	up	XP_007822282.2	568076.XP_007822282.1	7.96e-239	656	COG0667@1|root,KOG1575@2759|Eukaryota,38GAH@33154|Opisthokonta,3NUBW@4751|Fungi,3QJUN@4890|Ascomycota,216E7@147550|Sordariomycetes,3TDWQ@5125|Hypocreales,3G6EU@34397|Clavicipitaceae	4751|Fungi	C	Aldo/keto reductase family		GO:0003674,GO:0003824,GO:0008150,GO:0008152,GO:0016491,GO:0016614,GO:0055114											Aldo_ket_red
19260384	MAA_06098	655844	beta-glucosidase 1 precursor	protein-coding	20220811	117.265	32.6261	122.034	28.0169	23.9563	28.8232	352.721	-1.68674	-3.21928	0.453787	-3.71703	0.000201576	0.0051137	2.29126	yes	down	XP_007822287.1	568076.XP_007822287.1	0	1805	COG1472@1|root,2QR4D@2759|Eukaryota,38FS1@33154|Opisthokonta,3NVBN@4751|Fungi,3QJHH@4890|Ascomycota,213CP@147550|Sordariomycetes,3TEQH@5125|Hypocreales,3G2XF@34397|Clavicipitaceae	4751|Fungi	G	Belongs to the glycosyl hydrolase 3 family	BGL4		3.2.1.21	ko:K05349	ko00460,ko00500,ko00940,ko01100,ko01110,map00460,map00500,map00940,map01100,map01110		R00026,R02558,R02887,R02985,R03527,R04949,R04998,R10035,R10039,R10040	RC00049,RC00059,RC00171,RC00262,RC00397,RC00451,RC00714,RC00746,RC01248	ko00000,ko00001,ko01000		GH3		Fn3-like,Glyco_hydro_3,Glyco_hydro_3_C
19260385	MAA_06099	655844	delta(14)-sterol reductase	protein-coding	20220811	15.6581	13.7435	20.3523	60.6713	54.0988	59.2798	223.804	1.96072	3.89257	0.360273	5.44232	5.25905e-08	5.50571e-06	5.25919	yes	up	XP_007822288.1	568076.XP_007822288.1	0	1018	KOG1435@1|root,KOG1435@2759|Eukaryota,38CV6@33154|Opisthokonta,3NUSE@4751|Fungi,3QKCT@4890|Ascomycota,21779@147550|Sordariomycetes,3TEY8@5125|Hypocreales,3G0CP@34397|Clavicipitaceae	4751|Fungi	IT	Ergosterol biosynthesis ERG4/ERG24 family	ERG24	GO:0000166,GO:0003674,GO:0003824,GO:0005488,GO:0005575,GO:0005622,GO:0005623,GO:0005737,GO:0005783,GO:0005789,GO:0006066,GO:0006629,GO:0006694,GO:0006696,GO:0008150,GO:0008152,GO:0008202,GO:0008204,GO:0008610,GO:0009058,GO:0009987,GO:0012505,GO:0016020,GO:0016021,GO:0016125,GO:0016126,GO:0016128,GO:0016129,GO:0016491,GO:0016627,GO:0016628,GO:0030176,GO:0031224,GO:0031227,GO:0031984,GO:0036094,GO:…	1.3.1.70	ko:K00222	ko00100,ko01100,ko01110,ko01130,map00100,map01100,map01110,map01130	M00101	R05639,R07483	RC01441	ko00000,ko00001,ko00002,ko01000				ERG4_ERG24
19260411	MAA_06125	655844	hypothetical protein	protein-coding	20160325	13.2794	29.9871	23.7693	8.88539	7.12593	6.91192	89.959	-1.59783	-3.02687	0.472812	-3.37941	0.000726414	0.0133649	1.87403	yes	down	XP_007822314.1	568076.XP_007822314.1	0	848	29E18@1|root,2RM5S@2759|Eukaryota,38QUS@33154|Opisthokonta,3PSMP@4751|Fungi,3RC22@4890|Ascomycota,21U2M@147550|Sordariomycetes,3TRB3@5125|Hypocreales,3G6CG@34397|Clavicipitaceae	4751|Fungi
19260418	MAA_06132	655844	Monooxygenase, FAD-binding protein	protein-coding	20160813	6.02015	20.4057	17.7986	4.5839	1.06194	3.37384	53.2441	-2.236	-4.71088	0.599569	-3.72934	0.000191981	0.0049377	2.30648	yes	down	XP_007822321.1	568076.XP_007822321.1	0	1349	COG0654@1|root,2QRH5@2759|Eukaryota,38WPH@33154|Opisthokonta,3NZFX@4751|Fungi,3QP18@4890|Ascomycota,21MQ3@147550|Sordariomycetes,3TVG5@5125|Hypocreales,3G69B@34397|Clavicipitaceae	4751|Fungi	E	Phenol hydroxylase, C-terminal dimerisation domain			1.14.13.7	ko:K03380	ko00623,ko00627,ko01120,map00623,map00627,map01120		R00815,R03566	RC00046,RC00236	ko00000,ko00001,ko01000				FAD_binding_3,Phe_hydrox_dim
19260419	MAA_06133	655844	Zn(2)-C6 fungal-type DNA-binding domain protein	protein-coding	20160813	15.5016	37.9294	26.0556	8.98095	2.89554	3.48106	94.8441	-2.33701	-5.05256	0.494126	-4.7296	2.24968e-06	0.000141711	3.8486	yes	down	XP_007822322.1	568076.XP_007822322.1	0	1632	2D1AA@1|root,2SHBD@2759|Eukaryota,39WEU@33154|Opisthokonta,3P0YM@4751|Fungi,3QRVA@4890|Ascomycota,21DIH@147550|Sordariomycetes,3TP84@5125|Hypocreales,3G6I8@34397|Clavicipitaceae	4751|Fungi	B	Fungal specific transcription factor domain													Fungal_trans,Zn_clus
19260428	MAA_06142	655844	TATA-binding protein interacting	protein-coding	20160924	24.3241	21.1616	46.0606	12.0773	10.2895	14.0988	128.012	-1.16563	-2.2433	0.386128	-3.01875	0.00253818	0.0320311	1.49443	yes	down	XP_007822331.2	568076.XP_007822331.1	0	2450	KOG1824@1|root,KOG1824@2759|Eukaryota,39JJQ@33154|Opisthokonta,3NVVP@4751|Fungi,3QJGU@4890|Ascomycota,213KC@147550|Sordariomycetes,3TFZE@5125|Hypocreales,3G1GE@34397|Clavicipitaceae	4751|Fungi	S	TATA-binding protein interacting (TIP20)	TIP120	GO:0000003,GO:0000151,GO:0000909,GO:0003006,GO:0005575,GO:0005622,GO:0005623,GO:0005634,GO:0006464,GO:0006508,GO:0006511,GO:0006725,GO:0006807,GO:0007049,GO:0007275,GO:0008150,GO:0008152,GO:0009056,GO:0009057,GO:0009404,GO:0009653,GO:0009712,GO:0009987,GO:0010265,GO:0010498,GO:0016043,GO:0016567,GO:0016999,GO:0017144,GO:0018904,GO:0018940,GO:0018958,GO:0019005,GO:0019222,GO:0019538,GO:0019748,GO:…		ko:K17263					ko00000,ko04147				TIP120
19260444	MAA_06158	655844	DNA repair protein RAD16	protein-coding	20220811	11.5342	11.1526	15.2749	25.4734	27.6199	34.3905	125.446	1.22294	2.33422	0.361869	3.37951	0.000726156	0.0133649	1.87403	yes	up	XP_007822347.1	568076.XP_007822347.1	0	2066	COG0141@1|root,KOG1002@2759|Eukaryota,39J9A@33154|Opisthokonta,3NYAR@4751|Fungi,3QM6F@4890|Ascomycota,215RK@147550|Sordariomycetes,3TGGS@5125|Hypocreales,3G1KY@34397|Clavicipitaceae	4751|Fungi	L	Zinc finger, C3HC4 type (RING finger)	RAD16	GO:0000109,GO:0000113,GO:0000151,GO:0000166,GO:0000715,GO:0000720,GO:0003674,GO:0003676,GO:0003677,GO:0003678,GO:0003824,GO:0004003,GO:0004386,GO:0004842,GO:0005488,GO:0005524,GO:0005575,GO:0005622,GO:0005623,GO:0005634,GO:0006139,GO:0006259,GO:0006281,GO:0006289,GO:0006290,GO:0006464,GO:0006725,GO:0006807,GO:0006950,GO:0006974,GO:0006996,GO:0008026,GO:0008094,GO:0008104,GO:0008144,GO:0008150,GO:…		ko:K15083					ko00000,ko03400				Helicase_C,SNF2_N,zf-C3HC4
19260451	MAA_06165	655844	metallopeptidase	protein-coding	20220811	30.6263	28.4648	31.1324	60.6554	65.6075	62.4613	278.948	1.12463	2.18046	0.350866	3.20531	0.00134916	0.0206107	1.68591	yes	up	XP_007822354.1	568076.XP_007822354.1	0	895	COG0501@1|root,KOG2719@2759|Eukaryota,38C73@33154|Opisthokonta,3NUIC@4751|Fungi,3QK2T@4890|Ascomycota,217R2@147550|Sordariomycetes,3TDPM@5125|Hypocreales,3G0XB@34397|Clavicipitaceae	4751|Fungi	O	Peptidase family M48	STE24	GO:0003674,GO:0003824,GO:0004175,GO:0004222,GO:0005575,GO:0005622,GO:0005623,GO:0005634,GO:0005635,GO:0005637,GO:0005737,GO:0005739,GO:0005740,GO:0005741,GO:0005783,GO:0005789,GO:0006508,GO:0006807,GO:0007323,GO:0008150,GO:0008152,GO:0008233,GO:0008237,GO:0009987,GO:0010467,GO:0012505,GO:0016020,GO:0016021,GO:0016485,GO:0016787,GO:0019538,GO:0019866,GO:0019867,GO:0030176,GO:0031090,GO:0031136,GO:…	3.4.24.84	ko:K06013	ko00900,ko01130,map00900,map01130		R09845	RC00141	ko00000,ko00001,ko01000,ko01002,ko04147				Peptidase_M48,Peptidase_M48_N
19260464	MAA_06178	655844	mevalonate kinase	protein-coding	20220811	44.5884	47.3496	46.8428	105.783	86.5834	72.5232	403.67	1.00622	2.00864	0.335797	2.99652	0.00273084	0.0336623	1.47286	yes	up	XP_007822367.1	568076.XP_007822367.1	0	978	COG1577@1|root,KOG1511@2759|Eukaryota,38EJ2@33154|Opisthokonta,3NWCI@4751|Fungi,3QJSZ@4890|Ascomycota,2134M@147550|Sordariomycetes,3TG5Q@5125|Hypocreales,3G0AV@34397|Clavicipitaceae	4751|Fungi	I	May contribute to the regulation of the isoprenoid and sterol pathway in living cells	ERG12	GO:0000166,GO:0000287,GO:0003674,GO:0003824,GO:0004496,GO:0005488,GO:0005524,GO:0005575,GO:0005622,GO:0005623,GO:0005634,GO:0005737,GO:0005829,GO:0006066,GO:0006084,GO:0006139,GO:0006163,GO:0006629,GO:0006637,GO:0006644,GO:0006694,GO:0006696,GO:0006720,GO:0006721,GO:0006725,GO:0006732,GO:0006753,GO:0006790,GO:0006793,GO:0006796,GO:0006807,GO:0008144,GO:0008150,GO:0008152,GO:0008202,GO:0008204,GO:…	2.7.1.36	ko:K00869	ko00900,ko01100,ko01110,ko01130,ko04146,map00900,map01100,map01110,map01130,map04146	M00095	R02245	RC00002,RC00017	ko00000,ko00001,ko00002,ko01000			iMM904.YMR208W,iND750.YMR208W	GHMP_kinases_C,GHMP_kinases_N,GalKase_gal_bdg
19260465	MAA_06179	655844	glycosyltransferase family 1 protein	protein-coding	20160813	1.99621	4.23852	5.26485	9.64601	10.8207	8.75511	40.7214	1.43404	2.70202	0.446995	3.20817	0.00133582	0.0205147	1.68793	yes	up	XP_007822368.1	568076.XP_007822368.1	0	2080	KOG1192@1|root,KOG1192@2759|Eukaryota,39FX6@33154|Opisthokonta,3NU1I@4751|Fungi,3QJTH@4890|Ascomycota,218A4@147550|Sordariomycetes,3TK1W@5125|Hypocreales,3G54J@34397|Clavicipitaceae	4751|Fungi	H	Glycosyltransferase family 28 N-terminal domain													Glyco_transf_28,UDPGT
19260476	MAA_06190	655844	polymerase 2 ADP-ribosyltransferase 2	protein-coding	20220811	20.9568	23.1261	30.42	83.4247	69.2833	97.218	324.429	1.74604	3.35436	0.350473	4.98194	6.29496e-07	5.19893e-05	4.28409	yes	up	XP_007822379.1	568076.XP_007822379.1	0	1421	KOG1037@1|root,KOG1037@2759|Eukaryota,38B7U@33154|Opisthokonta,3NV42@4751|Fungi,3QP9G@4890|Ascomycota,214S1@147550|Sordariomycetes,3TFYC@5125|Hypocreales,3G5BE@34397|Clavicipitaceae	4751|Fungi	KLO	Proposed nucleic acid binding domain			2.4.2.30	ko:K10798	ko03410,ko04210,ko04212,ko04214,ko04217,map03410,map04210,map04212,map04214,map04217	M00296			ko00000,ko00001,ko00002,ko01000,ko03032,ko03036,ko03400				BRCT,PARP,PARP_reg,WGR
19260493	MAA_06207	655844	hypothetical protein	protein-coding	20220811	114.043	14.2628	24.317	3.31998	3.37535	5.0354	164.354	-3.71288	-13.1126	0.746784	-4.97183	6.6325e-07	5.35863e-05	4.27095	yes	down	XP_007822396.1	568076.XP_007822396.1	2.44e-139	399	29ENV@1|root,2RMTW@2759|Eukaryota,38RHA@33154|Opisthokonta,3PT9T@4751|Fungi,3RCPT@4890|Ascomycota,21IMK@147550|Sordariomycetes,3TS9M@5125|Hypocreales,3G60K@34397|Clavicipitaceae	4751|Fungi
19260498	MAA_06212	655844	tRNA synthetase class I catalytic domain-containing protein	protein-coding	20220811	22.8153	32.3539	25.1838	57.7845	51.1842	52.8928	242.215	1.0448	2.06309	0.332474	3.14252	0.00167503	0.0240822	1.6183	yes	up	XP_007822401.1	568076.XP_007822401.1	0	1548	COG0215@1|root,KOG2007@2759|Eukaryota,38C5C@33154|Opisthokonta,3NVK1@4751|Fungi,3QK1M@4890|Ascomycota,212G5@147550|Sordariomycetes,3TDBM@5125|Hypocreales,3G38P@34397|Clavicipitaceae	4751|Fungi	J	tRNA synthetases class I (C) catalytic domain	CYR1	GO:0000166,GO:0002181,GO:0003674,GO:0003824,GO:0004812,GO:0004817,GO:0005488,GO:0005524,GO:0005575,GO:0005622,GO:0005623,GO:0005737,GO:0006082,GO:0006139,GO:0006399,GO:0006412,GO:0006418,GO:0006423,GO:0006518,GO:0006520,GO:0006725,GO:0006807,GO:0008144,GO:0008150,GO:0008152,GO:0009058,GO:0009059,GO:0009987,GO:0010467,GO:0016070,GO:0016874,GO:0016875,GO:0017076,GO:0019538,GO:0019752,GO:0030554,GO:…	6.1.1.16	ko:K01883	ko00970,map00970	M00359,M00360	R03650	RC00055,RC00523	ko00000,ko00001,ko00002,ko01000,ko01007,ko03016				DALR_2,tRNA-synt_1e
19260514	MAA_06228	655844	hypothetical protein	protein-coding	20220811	6.56649	6.75635	81.8162	2.42128	7.47059	5.26271	110.294	-2.44584	-5.44843	0.781093	-3.1313	0.00174031	0.0245291	1.61032	yes	down	XP_007822417.1	568076.XP_007822417.1	8.09e-307	833	2EICF@1|root,2SNTH@2759|Eukaryota,3AJKM@33154|Opisthokonta,3PDNW@4751|Fungi,3QYTJ@4890|Ascomycota,214YI@147550|Sordariomycetes,3TDSV@5125|Hypocreales,3G1FN@34397|Clavicipitaceae	4751|Fungi
19260571	MAA_06285	655844	uv-damaged DNA-binding protein	protein-coding	20160813	37.1656	27.9778	30.3905	64.049	75.9102	69.615	305.108	1.12058	2.17435	0.371129	3.01939	0.00253284	0.032018	1.49461	yes	up	XP_007822474.1	568076.XP_007822474.1	2.16e-210	582	2C3J7@1|root,2S2TY@2759|Eukaryota,39UT8@33154|Opisthokonta,3P0KI@4751|Fungi,3QQE1@4890|Ascomycota,2179P@147550|Sordariomycetes,3TCSX@5125|Hypocreales,3G4E0@34397|Clavicipitaceae	4751|Fungi	S	R3H-associated N-terminal domain													R3H-assoc
19260586	MAA_06300	655844	MFS transporter	protein-coding	20151028	10.9961	2.2289	7.47873	1.83753	0.380667	0	22.9219	-3.11499	-8.66374	0.978741	-3.18265	0.00145934	0.0217513	1.66252	yes	down	XP_007822489.1	568076.XP_007822489.1	0	989	COG0477@1|root,KOG2533@2759|Eukaryota,38FD5@33154|Opisthokonta,3NU7U@4751|Fungi,3QK5I@4890|Ascomycota,2179R@147550|Sordariomycetes,3TDMJ@5125|Hypocreales,3G1QF@34397|Clavicipitaceae	4751|Fungi	G	Major Facilitator Superfamily													MFS_1
19260605	MAA_06319	655844	Mitochondrial substrate/solute carrier	protein-coding	20220811	4.59516	12.881	5.64641	25.0071	24.1947	23.5782	95.9026	1.6884	3.22298	0.511627	3.30005	0.000966677	0.0162564	1.78898	yes	up	XP_007822508.1	568076.XP_007822508.1	6.1e-297	809	KOG0770@1|root,KOG0770@2759|Eukaryota,38H84@33154|Opisthokonta,3NXD3@4751|Fungi,3QKS5@4890|Ascomycota,21610@147550|Sordariomycetes,3TH5V@5125|Hypocreales,3G15B@34397|Clavicipitaceae	4751|Fungi	C	Belongs to the mitochondrial carrier (TC 2.A.29) family		GO:0003674,GO:0005215,GO:0005575,GO:0005622,GO:0005623,GO:0005737,GO:0005739,GO:0005740,GO:0005743,GO:0006810,GO:0006811,GO:0006812,GO:0006839,GO:0008150,GO:0008324,GO:0015075,GO:0015095,GO:0015318,GO:0015693,GO:0016020,GO:0016021,GO:0019866,GO:0022857,GO:0022890,GO:0030001,GO:0031090,GO:0031224,GO:0031966,GO:0031967,GO:0031975,GO:0034220,GO:0043226,GO:0043227,GO:0043229,GO:0043231,GO:0044422,GO:…											Mito_carr
19260617	MAA_06331	655844	nucleoside-diphosphate-sugar epimerase	protein-coding	20220811	33.0074	60.1822	64.846	16.3067	7.75261	12.7294	194.824	-2.00907	-4.02522	0.477341	-4.20888	2.56645e-05	0.00103116	2.98668	yes	down	XP_007822520.1	568076.XP_007822520.1	4.69e-235	646	COG0451@1|root,KOG2774@2759|Eukaryota,38MIK@33154|Opisthokonta,3NXF6@4751|Fungi,3QMPA@4890|Ascomycota,21RX5@147550|Sordariomycetes,3TW0R@5125|Hypocreales,3G4J4@34397|Clavicipitaceae	4751|Fungi	GM	RmlD substrate binding domain													Epimerase
19260629	MAA_06343	655844	phosphatidylinositol 3	protein-coding	20220811	10.6612	17.2932	18.2689	38.5891	26.5352	30.8984	142.246	1.13676	2.19887	0.372698	3.05009	0.00228772	0.0297283	1.52683	yes	up	XP_007822532.2	568076.XP_007822532.1	0	1499	KOG2381@1|root,KOG2381@2759|Eukaryota,38DFD@33154|Opisthokonta,3NW8X@4751|Fungi,3QNN8@4890|Ascomycota,2116V@147550|Sordariomycetes,3TCWN@5125|Hypocreales,3G1AV@34397|Clavicipitaceae	4751|Fungi	T	Phosphatidylinositol 3- and 4-kinase	lsb6	GO:0000322,GO:0000323,GO:0000324,GO:0000329,GO:0003674,GO:0003824,GO:0004430,GO:0005575,GO:0005622,GO:0005623,GO:0005737,GO:0005764,GO:0005765,GO:0005768,GO:0005773,GO:0005774,GO:0005794,GO:0005802,GO:0005886,GO:0006629,GO:0006644,GO:0006650,GO:0006793,GO:0006796,GO:0006996,GO:0007030,GO:0007032,GO:0008150,GO:0008152,GO:0009987,GO:0010256,GO:0012505,GO:0016020,GO:0016043,GO:0016050,GO:0016301,GO:…	2.7.1.67	ko:K13711	ko00562,ko01100,ko04070,map00562,map01100,map04070	M00130	R03361	RC00002,RC00078	ko00000,ko00001,ko00002,ko01000,ko04131				PI3_PI4_kinase
19260631	MAA_06345	655844	GCN5-related N-acetyltransferase (GNAT) domain protein	protein-coding	20220811	28.5849	26.4635	20.9587	671.327	654.9	556.795	1959.03	4.68406	25.7065	0.364075	12.8657	7.02463e-38	2.6107e-34	33.5832	yes	up	XP_007822534.1	568076.XP_007822534.1	8.43e-170	473	COG1670@1|root,2RY5I@2759|Eukaryota,3A7MY@33154|Opisthokonta,3P6AU@4751|Fungi,3QVW4@4890|Ascomycota,21AC3@147550|Sordariomycetes,3TIH8@5125|Hypocreales,3G2RP@34397|Clavicipitaceae	4751|Fungi	G	Acetyltransferase (GNAT) domain													Acetyltransf_1,Acetyltransf_3
19260649	MAA_06363	655844	C6 zinc finger domain-containing protein	protein-coding	20151028	11.8759	54.7242	39.0894	16.2857	11.9878	6.63737	140.6	-1.63188	-3.09917	0.534645	-3.05228	0.00227113	0.0296163	1.52847	yes	down	XP_007822552.2	568076.XP_007822552.1	0	906	2CUYG@1|root,2RPS2@2759|Eukaryota,3AJUE@33154|Opisthokonta,3PD4U@4751|Fungi,3QUM4@4890|Ascomycota,219ED@147550|Sordariomycetes,3TW5V@5125|Hypocreales,3G609@34397|Clavicipitaceae	4751|Fungi	S	zinc finger domain protein													Fungal_trans_2,Zn_clus
19260651	MAA_06365	655844	acyl-CoA desaturase 1	protein-coding	20220811	1253.19	1004.88	1377.53	214.885	246.884	186.394	4283.76	-2.3893	-5.23904	0.312878	-7.63653	2.23158e-14	7.21188e-12	11.142	yes	down	XP_007822554.1	568076.XP_007822554.1	0	985	COG1398@1|root,COG5274@1|root,KOG0537@2759|Eukaryota,KOG1600@2759|Eukaryota,38GU7@33154|Opisthokonta,3NU4E@4751|Fungi,3QK0K@4890|Ascomycota,2137A@147550|Sordariomycetes,3TD12@5125|Hypocreales,3G1D0@34397|Clavicipitaceae	4751|Fungi	CI	Stearyl-CoA desaturase that utilizes O(2) and electrons from reduced cytochrome b5 to introduce the first double bond into saturated fatty acyl-CoA substrates			1.14.19.1	ko:K00507	ko01040,ko01212,ko03320,ko04152,ko04212,map01040,map01212,map03320,map04152,map04212		R02222	RC00917	ko00000,ko00001,ko01000,ko01004				Cyt-b5,FA_desaturase
19260656	MAA_06370	655844	mRNA splicing factor, thioredoxin-like U5 snRNP	protein-coding	20220811	32.4155	95.2322	110.38	21.3225	15.3342	32.1966	306.881	-1.83725	-3.57329	0.60356	-3.04403	0.00233434	0.0302812	1.51883	yes	down	XP_007822559.2	5111.M1W6X8	1.48e-99	289	KOG3414@1|root,KOG3414@2759|Eukaryota,397YS@33154|Opisthokonta,3Q15V@4751|Fungi,3R9EP@4890|Ascomycota,21K1Q@147550|Sordariomycetes,3TW0A@5125|Hypocreales,3G4DA@34397|Clavicipitaceae	4751|Fungi	AD	Mitosis protein DIM1				ko:K12859	ko03040,map03040	M00354			ko00000,ko00001,ko00002,ko03041				DIM1
19260673	MAA_06387	655844	Dishevelled, Egl-10, and Pleckstrin domain protein	protein-coding	20220811	5.21087	7.34274	4.74653	12.5583	10.2648	13.4131	53.5363	1.04312	2.06068	0.367598	2.83767	0.00454443	0.0469802	1.32809	yes	up	XP_007822576.2	568076.XP_007822576.1	0	3697	KOG3572@1|root,KOG3572@2759|Eukaryota,38E71@33154|Opisthokonta,3NX2D@4751|Fungi,3QKHF@4890|Ascomycota,211FE@147550|Sordariomycetes,3TDEZ@5125|Hypocreales,3FZMC@34397|Clavicipitaceae	4751|Fungi	T	Pfam:DUF3608	IML1	GO:0000306,GO:0000322,GO:0000323,GO:0000324,GO:0000329,GO:0003674,GO:0005096,GO:0005575,GO:0005622,GO:0005623,GO:0005737,GO:0005773,GO:0005774,GO:0006950,GO:0006995,GO:0007154,GO:0008047,GO:0008150,GO:0009267,GO:0009605,GO:0009893,GO:0009894,GO:0009896,GO:0009966,GO:0009968,GO:0009987,GO:0009991,GO:0010506,GO:0010508,GO:0010646,GO:0010648,GO:0016020,GO:0016241,GO:0019222,GO:0019898,GO:0023051,GO:…		ko:K20404	ko04150,map04150				ko00000,ko00001				DEP,IML1
19260703	MAA_06417	655844	GCN5-related N-acetyltransferase (GNAT) domain protein	protein-coding	20160325	37.0609	242	88.8338	32.1447	24.7656	17.6974	442.502	-1.95033	-3.86462	0.541476	-3.60187	0.000315935	0.00723721	2.14043	yes	down	XP_007822606.1	568076.XP_007822606.1	1.46e-211	585	2EH6F@1|root,2SMXQ@2759|Eukaryota,38KNM@33154|Opisthokonta,3P3K0@4751|Fungi,3QRX4@4890|Ascomycota,212P2@147550|Sordariomycetes,3THBP@5125|Hypocreales,3G3IP@34397|Clavicipitaceae	4751|Fungi	I	Acetyltransferase (GNAT) family													Acetyltransf_1
19260715	MAA_06429	655844	DUF221 domain protein	protein-coding	20220811	8.69803	8.36024	11.5227	23.5382	20.6279	31.9297	104.677	1.46388	2.75848	0.367712	3.98103	6.86161e-05	0.00227689	2.64266	yes	up	XP_007822618.2	568076.XP_007822618.1	0	2352	COG5594@1|root,KOG1134@2759|Eukaryota,38BVW@33154|Opisthokonta,3NW23@4751|Fungi,3QNPV@4890|Ascomycota,211CG@147550|Sordariomycetes,3TDK3@5125|Hypocreales,3G3B1@34397|Clavicipitaceae	4751|Fungi	S	DUF221 domain protein				ko:K21989					ko00000,ko02000				PHM7_cyt,PHM7_ext,RSN1_7TM,RSN1_TM
19260716	MAA_06430	655844	hypothetical protein	protein-coding	20220811	10.0608	29.5435	14.0388	53.1503	48.0157	49.7454	204.554	1.51036	2.8488	0.443062	3.40891	0.000652236	0.0123675	1.90772	yes	up	XP_007822619.1	568076.XP_007822619.1	0	964	COG0596@1|root,KOG4409@2759|Eukaryota,38H8B@33154|Opisthokonta,3NWMD@4751|Fungi,3QM7X@4890|Ascomycota,2135Z@147550|Sordariomycetes,3TGYI@5125|Hypocreales,3G1MB@34397|Clavicipitaceae	4751|Fungi	S	Alpha/beta hydrolase of unknown function (DUF915)		GO:0003674,GO:0003824,GO:0004620,GO:0004623,GO:0005575,GO:0005622,GO:0005623,GO:0005737,GO:0005739,GO:0005740,GO:0005743,GO:0006629,GO:0006644,GO:0006650,GO:0006793,GO:0006796,GO:0006996,GO:0007005,GO:0007006,GO:0008150,GO:0008152,GO:0009987,GO:0016020,GO:0016043,GO:0016298,GO:0016787,GO:0016788,GO:0019637,GO:0019866,GO:0031090,GO:0031966,GO:0031967,GO:0031975,GO:0032048,GO:0043226,GO:0043227,GO:…		ko:K13535	ko00564,map00564		R09038	RC00037,RC00094	ko00000,ko00001,ko01000				Abhydrolase_1
19260723	MAA_06437	655844	ABC transporter-like protein	protein-coding	20220811	33.6005	25.5908	26.6107	567.663	562.698	517.449	1733.61	4.30437	19.7581	0.31878	13.5026	1.5091e-41	1.12171e-37	36.9501	yes	up	XP_007822626.1	568076.XP_007822626.1	0	1405	COG0488@1|root,KOG0062@2759|Eukaryota,38HM3@33154|Opisthokonta,3NVJB@4751|Fungi,3QNED@4890|Ascomycota,215D7@147550|Sordariomycetes,3TE11@5125|Hypocreales,3FZJG@34397|Clavicipitaceae	4751|Fungi	EJ	ABC transporter				ko:K06158					ko00000,ko03012				ABC_tran,ABC_tran_Xtn
19260724	MAA_06438	655844	tafazzin	protein-coding	20220811	13.8757	19.3723	11.7946	35.1784	32.0267	38.6524	150.9	1.23811	2.35889	0.401675	3.08236	0.00205366	0.0275043	1.5606	yes	up	XP_007822627.1	568076.XP_007822627.1	0	879	2DPBM@1|root,2S698@2759|Eukaryota,3A2U1@33154|Opisthokonta,3P3D9@4751|Fungi,3QVFM@4890|Ascomycota,21546@147550|Sordariomycetes,3TEZX@5125|Hypocreales,3G39E@34397|Clavicipitaceae	4751|Fungi
19260727	MAA_06441	655844	Aldolase-type TIM barrel	protein-coding	20220811	757.846	241.336	295.961	147.641	152.771	167.587	1763.14	-1.52688	-2.88161	0.428872	-3.56021	0.000370554	0.0081489	2.0889	yes	down	XP_007822630.1	568076.XP_007822630.1	4.81e-275	752	COG2070@1|root,2QTWN@2759|Eukaryota,397Z1@33154|Opisthokonta,3NWW5@4751|Fungi,3QKGZ@4890|Ascomycota,211DY@147550|Sordariomycetes,3TD4P@5125|Hypocreales,3G21Y@34397|Clavicipitaceae	4751|Fungi	E	IMP dehydrogenase / GMP reductase domain													NMO
19260737	MAA_06451	655844	calcium binding protein	protein-coding	20160924	88.8501	123.647	78.0269	213.437	199.767	205.489	909.217	1.13424	2.19504	0.32575	3.48194	0.000497786	0.0102779	1.9881	yes	up	XP_007822640.2	568076.XP_007822640.1	3.31e-282	776	KOG0998@1|root,KOG0998@2759|Eukaryota,38D6N@33154|Opisthokonta,3NUZN@4751|Fungi,3QJQA@4890|Ascomycota,2117S@147550|Sordariomycetes,3TH0P@5125|Hypocreales,3G0Z0@34397|Clavicipitaceae	4751|Fungi	TU	Actin cytoskeleton-regulatory complex protein END3	END3	GO:0000003,GO:0000147,GO:0000278,GO:0000281,GO:0000282,GO:0000910,GO:0003006,GO:0003674,GO:0005488,GO:0005509,GO:0005515,GO:0005575,GO:0005622,GO:0005623,GO:0005737,GO:0005856,GO:0005937,GO:0005938,GO:0006810,GO:0006897,GO:0006950,GO:0006974,GO:0006996,GO:0007010,GO:0007015,GO:0007049,GO:0007114,GO:0007121,GO:0007163,GO:0008150,GO:0009272,GO:0009653,GO:0009987,GO:0010927,GO:0015629,GO:0016043,GO:…		ko:K20048					ko00000,ko04131				EF-hand_4,End3
19260738	MAA_06452	655844	Isopentenyl-diphosphate delta-isomerase, type 1	protein-coding	20220811	305.77	416.512	316.959	822.534	720.598	815.196	3397.57	1.23877	2.35997	0.310016	3.99583	6.44682e-05	0.00216829	2.66388	yes	up	XP_007822641.1	568076.XP_007822641.1	6.92e-189	524	COG1443@1|root,KOG0142@2759|Eukaryota,38DS6@33154|Opisthokonta,3NU8E@4751|Fungi,3QKP4@4890|Ascomycota,2145Q@147550|Sordariomycetes,3TE7V@5125|Hypocreales,3G316@34397|Clavicipitaceae	4751|Fungi	Q	NUDIX domain	IDI1	GO:0003674,GO:0003824,GO:0004452,GO:0005575,GO:0005622,GO:0005623,GO:0005634,GO:0005737,GO:0005829,GO:0006629,GO:0006644,GO:0006720,GO:0006721,GO:0006793,GO:0006796,GO:0008150,GO:0008152,GO:0008299,GO:0008610,GO:0008654,GO:0009058,GO:0009240,GO:0009987,GO:0016114,GO:0016853,GO:0016860,GO:0016863,GO:0019637,GO:0043226,GO:0043227,GO:0043229,GO:0043231,GO:0044237,GO:0044238,GO:0044249,GO:0044255,GO:…	5.3.3.2	ko:K01823	ko00900,ko01100,ko01110,ko01130,map00900,map01100,map01110,map01130	M00095,M00096,M00364,M00365,M00366,M00367	R01123	RC00455	ko00000,ko00001,ko00002,ko01000				NUDIX
19260739	MAA_06453	655844	GCN5-related N-acetyltransferase (GNAT) domain protein	protein-coding	20220811	279.664	274.226	507.015	1368.35	1029.78	1343.57	4802.6	1.90368	3.74167	0.336428	5.6585	1.52698e-08	1.89168e-06	5.72315	yes	up	XP_007822642.1	568076.XP_007822642.1	5.93e-188	521	COG0454@1|root,2RXZ0@2759|Eukaryota,39W4G@33154|Opisthokonta,3NWZM@4751|Fungi,3QQZZ@4890|Ascomycota,216IN@147550|Sordariomycetes,3TIC3@5125|Hypocreales,3G51Y@34397|Clavicipitaceae	4751|Fungi	K	Acetyltransferase (GNAT) domain		GO:0003674,GO:0003824,GO:0008080,GO:0016407,GO:0016410,GO:0016740,GO:0016746,GO:0016747											Acetyltransf_1,Acetyltransf_10,Acetyltransf_7,Acetyltransf_9
19260784	MAA_06498	655844	nuclear condensin complex subunit Smc2	protein-coding	20220811	4.04893	3.02548	6.56996	1.44244	1.7679	1.25152	18.1062	-1.68705	-3.21997	0.571489	-2.95202	0.00315703	0.0368965	1.43301	yes	down	XP_007822687.1	568076.XP_007822687.1	0	2045	COG1196@1|root,KOG0933@2759|Eukaryota,38GT2@33154|Opisthokonta,3NUZ3@4751|Fungi,3QK0S@4890|Ascomycota,2140M@147550|Sordariomycetes,3TH0C@5125|Hypocreales,3G0E2@34397|Clavicipitaceae	4751|Fungi	BD	SMC proteins Flexible Hinge Domain	SMC2	GO:0000003,GO:0000070,GO:0000166,GO:0000217,GO:0000228,GO:0000278,GO:0000280,GO:0000775,GO:0000776,GO:0000777,GO:0000778,GO:0000779,GO:0000780,GO:0000785,GO:0000790,GO:0000793,GO:0000794,GO:0000796,GO:0000799,GO:0000819,GO:0003674,GO:0003676,GO:0003677,GO:0003680,GO:0003682,GO:0003690,GO:0003824,GO:0005488,GO:0005524,GO:0005575,GO:0005622,GO:0005623,GO:0005634,GO:0005694,GO:0005730,GO:0005737,GO:…		ko:K06674	ko04111,map04111				ko00000,ko00001,ko03036				SMC_N,SMC_hinge
19260800	MAA_06514	655844	hypothetical protein	protein-coding	20220811	139.368	262.744	154.84	79.32	80.2	65.1286	781.601	-1.29514	-2.45401	0.358324	-3.61443	0.000301007	0.00708034	2.14995	yes	down	XP_007822703.1	568076.XP_007822703.1	9.05e-207	573	2E1S9@1|root,2S92C@2759|Eukaryota,3A34Y@33154|Opisthokonta,3NU96@4751|Fungi,3QS21@4890|Ascomycota,215GH@147550|Sordariomycetes,3TG18@5125|Hypocreales,3G2YE@34397|Clavicipitaceae	4751|Fungi
19260851	MAA_06565	655844	Glutathione S-transferase/chloride channel	protein-coding	20220811	86.6256	81.9424	91.7689	152.364	244.75	152.769	810.22	1.20466	2.30483	0.368841	3.26607	0.0010905	0.017854	1.74827	yes	up	XP_007822754.1	568076.XP_007822754.1	3.06e-166	464	COG0625@1|root,KOG0867@2759|Eukaryota,38BZQ@33154|Opisthokonta,3NYFG@4751|Fungi,3QNM1@4890|Ascomycota,21PAA@147550|Sordariomycetes,3TTBE@5125|Hypocreales,3G6EZ@34397|Clavicipitaceae	4751|Fungi	H	Glutathione S-transferase Ure2-like protein	URE2	GO:0003674,GO:0003712,GO:0003714,GO:0003824,GO:0004364,GO:0004601,GO:0004602,GO:0005488,GO:0005515,GO:0005575,GO:0005622,GO:0005623,GO:0005634,GO:0005737,GO:0005829,GO:0006355,GO:0006464,GO:0006518,GO:0006575,GO:0006749,GO:0006790,GO:0006807,GO:0006808,GO:0008104,GO:0008150,GO:0008152,GO:0009636,GO:0009889,GO:0009890,GO:0009892,GO:0009987,GO:0010035,GO:0010038,GO:0010044,GO:0010468,GO:0010556,GO:…	2.5.1.18	ko:K00799	ko00480,ko00980,ko00982,ko00983,ko01524,ko05200,ko05204,ko05225,ko05418,map00480,map00980,map00982,map00983,map01524,map05200,map05204,map05225,map05418		R03522,R07002,R07003,R07004,R07023,R07024,R07025,R07026,R07069,R07070,R07083,R07084,R07091,R07092,R07093,R07094,R07100,R07113,R07116,R08280,R09409,R11905	RC00004,RC00069,RC00840,RC00948,RC01704,RC01705,RC01706,RC01758,RC01759,RC01765,RC01767,RC01769,RC02243,RC02527,RC02939,RC02940,RC02942,RC02943,RC02944	ko00000,ko00001,ko01000,ko02000	1.A.12.2.2,1.A.12.3.2			GST_C,GST_C_3,GST_N,GST_N_3
19260852	MAA_06566	655844	dihydrogeodin oxidase	protein-coding	20151028	6.48925	4.70646	19.069	23.3383	63.4005	24.6521	141.656	1.9191	3.78188	0.550632	3.48528	0.000491631	0.0101791	1.99229	yes	up	XP_007822755.2	568076.XP_007822755.1	0	926	COG2132@1|root,KOG1263@2759|Eukaryota,39UM9@33154|Opisthokonta,3NVU0@4751|Fungi,3QJPD@4890|Ascomycota,214UJ@147550|Sordariomycetes,3TJSS@5125|Hypocreales	4751|Fungi	Q	Belongs to the multicopper oxidase family		GO:0008150,GO:0008152,GO:0009058,GO:0019748,GO:0044550											Cu-oxidase,Cu-oxidase_2,Cu-oxidase_3
19260853	MAA_06567	655844	choline dehydrogenase	protein-coding	20220811	6.12848	2.05382	7.67235	8.5439	26.2058	12.4023	63.0066	1.73232	3.32262	0.571182	3.03287	0.00242237	0.0309626	1.50916	yes	up	XP_007822756.1	568076.XP_007822756.1	0	1171	COG2303@1|root,KOG1238@2759|Eukaryota,39ZRU@33154|Opisthokonta,3P0PD@4751|Fungi,3QTJU@4890|Ascomycota	4751|Fungi	E	GMC oxidoreductase			1.1.99.1	ko:K00108	ko00260,ko01100,map00260,map01100	M00555	R01025	RC00087	ko00000,ko00001,ko00002,ko01000				GMC_oxred_C,GMC_oxred_N
19260858	MAA_06572	655844	NAD(P)-binding domain protein	protein-coding	20220811	5.17312	3.51106	10.3919	22.3753	52.3342	23.5434	117.329	2.2249	4.67479	0.616843	3.60692	0.000309856	0.00719736	2.14283	yes	up	XP_007822761.1	568076.XP_007822761.1	1.25e-194	539	2D29M@1|root,2SM0C@2759|Eukaryota,39TNT@33154|Opisthokonta,3NZA8@4751|Fungi,3QK7P@4890|Ascomycota,218JY@147550|Sordariomycetes,3TKMX@5125|Hypocreales,3G68N@34397|Clavicipitaceae	4751|Fungi	S	NAD(P)H-binding		GO:0006082,GO:0006725,GO:0008150,GO:0008152,GO:0009058,GO:0009987,GO:0016053,GO:0018130,GO:0018958,GO:0019438,GO:0019748,GO:0019752,GO:0032787,GO:0042180,GO:0042181,GO:0042537,GO:0043436,GO:0044237,GO:0044249,GO:0044281,GO:0044283,GO:0044550,GO:0046189,GO:0046394,GO:0046483,GO:0071704,GO:0072330,GO:1900813,GO:1900815,GO:1901360,GO:1901362,GO:1901576,GO:1901615,GO:1901617,GO:2001305,GO:2001307											NAD_binding_10
19260862	MAA_06576	655844	multidrug resistance protein MDR	protein-coding	20160924	3.79596	2.37971	3.03511	8.75071	8.3469	8.60939	34.9178	1.55187	2.93197	0.429621	3.61219	0.00030362	0.00711928	2.14756	yes	up	XP_007822765.2	568076.XP_007822765.1	0	2751	COG1132@1|root,KOG0054@2759|Eukaryota,38HNE@33154|Opisthokonta,3NVC0@4751|Fungi,3QMJS@4890|Ascomycota,212D0@147550|Sordariomycetes,3TF1C@5125|Hypocreales,3G6FN@34397|Clavicipitaceae	4751|Fungi	Q	ABC transporter transmembrane region													ABC_membrane,ABC_tran
19260891	MAA_06605	655844	hypothetical protein	protein-coding	20220811	145.021	109.574	282.134	307.445	391.556	353.275	1589.01	1.17551	2.25872	0.357474	3.28837	0.00100769	0.0168319	1.77387	yes	up	XP_007822794.1	568076.XP_007822794.1	2.47e-272	745	2D1JV@1|root,2SID5@2759|Eukaryota,3AI60@33154|Opisthokonta,3PAT8@4751|Fungi,3QYKM@4890|Ascomycota,21AF5@147550|Sordariomycetes,3TMKG@5125|Hypocreales	4751|Fungi
19260895	MAA_06609	655844	O-methyl transferase B	protein-coding	20220811	118.553	110.679	92.9481	301.734	315.96	275.233	1215.11	1.43538	2.70453	0.307977	4.66066	3.15192e-06	0.000188937	3.72368	yes	up	XP_007822798.2	63405.XP_002848462.1	5.14e-220	613	KOG3178@1|root,KOG3178@2759|Eukaryota,39TGQ@33154|Opisthokonta,3NVCR@4751|Fungi,3QMYN@4890|Ascomycota,20G8H@147545|Eurotiomycetes,3B3EQ@33183|Onygenales,3FYZY@34384|Arthrodermataceae	4751|Fungi	S	O-methyltransferase			2.1.1.109	ko:K17649	ko00254,map00254		R03112,R10403	RC00003,RC00392	ko00000,ko00001,ko01000				Methyltransf_2
19260897	MAA_06611	655844	sterigmatocystin 8-O-methyltransferase	protein-coding	20220811	66.6789	45.5913	57.2615	173.919	194.242	184.577	722.27	1.67376	3.19046	0.335212	4.99316	5.94008e-07	4.96097e-05	4.30443	yes	up	XP_007822800.2	568076.XP_007822800.1	1.6e-269	740	KOG3178@1|root,KOG3178@2759|Eukaryota,38E95@33154|Opisthokonta,3NWHF@4751|Fungi,3QKTD@4890|Ascomycota,2181E@147550|Sordariomycetes,3TMBU@5125|Hypocreales,3G6ZT@34397|Clavicipitaceae	4751|Fungi	S	O-methyltransferase													Methyltransf_2
19260913	MAA_06627	655844	hypothetical protein	protein-coding	20220811	342.796	408.019	116.822	1225.24	1073.73	1499.98	4666.59	2.1258	4.36445	0.423692	5.01732	5.23959e-07	4.52859e-05	4.34404	yes	up	XP_007822816.1	568076.XP_007822816.1	9.62e-142	399	2EQZV@1|root,2STWI@2759|Eukaryota,3A5R0@33154|Opisthokonta,3P57J@4751|Fungi,3QXED@4890|Ascomycota,21BF7@147550|Sordariomycetes,3TMJB@5125|Hypocreales,3G3SV@34397|Clavicipitaceae	4751|Fungi
19260914	MAA_06628	655844	Cytochrome P450 CYP539B4	protein-coding	20220811	76.4822	23.8395	34.1677	14.1209	13.7065	18.6078	180.925	-1.58847	-3.00731	0.475666	-3.33947	0.000839376	0.0145647	1.8367	yes	down	XP_007822817.2	92637.XP_007815622.1	0	1006	COG2124@1|root,KOG0157@2759|Eukaryota,39U71@33154|Opisthokonta,3NWBF@4751|Fungi,3QKIK@4890|Ascomycota,21EI7@147550|Sordariomycetes,3TGA1@5125|Hypocreales,3G2UU@34397|Clavicipitaceae	4751|Fungi	Q	Cytochrome P450													p450
19260917	MAA_06631	655844	phosphorylcholine phosphatase	protein-coding	20220811	42.9485	31.467	50.2962	130.884	88.2296	77.7742	421.599	1.37406	2.59199	0.380871	3.60767	0.000308953	0.00719736	2.14283	yes	up	XP_007822820.1	568076.XP_007822820.1	6.47e-268	732	2D0NP@1|root,2SEU8@2759|Eukaryota,39WCJ@33154|Opisthokonta,3P0C1@4751|Fungi,3QPZE@4890|Ascomycota,216WY@147550|Sordariomycetes,3TCWH@5125|Hypocreales,3G176@34397|Clavicipitaceae	4751|Fungi	O	phosphorylcholine phosphatase				ko:K21830					ko00000
19260930	MAA_06644	655844	integral membrane protein	protein-coding	20220811	37.3656	38.4844	23.559	88.3388	93.365	93.3132	374.426	1.55652	2.94143	0.387837	4.01333	5.98679e-05	0.00203195	2.69209	yes	up	XP_007822833.1	568076.XP_007822833.1	0	961	2EK90@1|root,2SQ7E@2759|Eukaryota,3A1SQ@33154|Opisthokonta,3NZTW@4751|Fungi,3QTXE@4890|Ascomycota,217MK@147550|Sordariomycetes,3TCW1@5125|Hypocreales,3G23R@34397|Clavicipitaceae	4751|Fungi
19260948	MAA_06662	655844	hypothetical protein	protein-coding	20220811	22.5609	11.2296	14.3653	32.9586	55.0606	40.639	176.814	1.50515	2.83854	0.518346	2.90375	0.00368718	0.0407232	1.39016	yes	up	XP_007822851.1	568076.XP_007822851.1	3.93e-142	402	2F765@1|root,2T892@2759|Eukaryota,392SJ@33154|Opisthokonta,3PY7E@4751|Fungi,3RHA5@4890|Ascomycota,21U9H@147550|Sordariomycetes,3TS3H@5125|Hypocreales,3G4W5@34397|Clavicipitaceae	4751|Fungi
19260975	MAA_06689	655844	condensin component	protein-coding	20220811	5.12073	5.95933	11.5252	1.95886	2.18927	1.98284	28.7362	-1.95269	-3.87097	0.526517	-3.7087	0.000208323	0.00520935	2.28322	yes	down	XP_007822878.2	92637.XP_007814038.1	0	2217	COG5098@1|root,KOG0414@2759|Eukaryota,38EKE@33154|Opisthokonta,3NURB@4751|Fungi,3QPY4@4890|Ascomycota,216A6@147550|Sordariomycetes,3TDGA@5125|Hypocreales,3G0XF@34397|Clavicipitaceae	4751|Fungi	BD	Regulatory subunit of the condensin complex, a complex required for conversion of interphase chromatin into mitotic-like condense chromosomes. The condensin complex probably introduces positive supercoils into relaxed DNA in the presence of type I topoisomerases and converts nicked DNA into positive knotted forms in the presence of type II topoisomerases	cnd1	GO:0000003,GO:0000070,GO:0000228,GO:0000278,GO:0000280,GO:0000775,GO:0000776,GO:0000777,GO:0000778,GO:0000779,GO:0000780,GO:0000785,GO:0000793,GO:0000794,GO:0000796,GO:0000799,GO:0000819,GO:0003674,GO:0003682,GO:0005488,GO:0005515,GO:0005575,GO:0005622,GO:0005623,GO:0005634,GO:0005694,GO:0005730,GO:0005737,GO:0006139,GO:0006259,GO:0006323,GO:0006325,GO:0006342,GO:0006355,GO:0006725,GO:0006807,GO:…		ko:K06677	ko04111,map04111				ko00000,ko00001,ko03036				Cnd1,Cnd1_N
19260985	MAA_06699	655844	N-terminal fungal transcription regulatory domain-containing protein	protein-coding	20151028	17.8246	8.57267	50.2296	7.26486	10.2014	5.73256	99.8257	-1.59933	-3.03003	0.565431	-2.82852	0.00467638	0.0478503	1.32012	yes	down	XP_007822888.2	568076.XP_007822888.1	0	1014	2EFTW@1|root,2SKXY@2759|Eukaryota,39ZTY@33154|Opisthokonta,3P2BH@4751|Fungi,3QTRE@4890|Ascomycota,211WD@147550|Sordariomycetes,3THPX@5125|Hypocreales,3G6E7@34397|Clavicipitaceae	4751|Fungi	K	Fungal specific transcription factor domain													Fungal_trans
19260990	MAA_06704	655844	acyl-CoA dehydrogenase	protein-coding	20160813	12.6561	3.95147	7.87557	0.881137	0.45296	0	25.8172	-4.1183	-17.3672	1.09552	-3.75923	0.000170439	0.00452454	2.34443	yes	down	XP_007822893.1	568076.XP_007822893.1	0	934	COG3173@1|root,KOG1469@2759|Eukaryota,38BWX@33154|Opisthokonta,3NUVD@4751|Fungi,3QKUK@4890|Ascomycota,212GC@147550|Sordariomycetes,3THKT@5125|Hypocreales,3G1JD@34397|Clavicipitaceae	4751|Fungi	E	Acyl-CoA dehydrogenase, C-terminal domain			1.3.8.7	ko:K00249	ko00071,ko00280,ko00410,ko00640,ko01100,ko01110,ko01130,ko01200,ko01212,ko03320,map00071,map00280,map00410,map00640,map01100,map01110,map01130,map01200,map01212,map03320	M00013,M00036,M00087	R00924,R01175,R01279,R02661,R03172,R03777,R03857,R03990,R04095,R04432,R04751,R04754	RC00052,RC00068,RC00076,RC00095,RC00148,RC00246	ko00000,ko00001,ko00002,ko01000				Acyl-CoA_dh_1,Acyl-CoA_dh_M,Acyl-CoA_dh_N
19261008	MAA_06722	655844	RADC family protein	protein-coding	20220811	24.7685	12.3239	8.42273	50.0882	69.7557	45.9175	211.277	1.94433	3.8486	0.49493	3.9285	8.54769e-05	0.00269216	2.5699	yes	up	XP_007822911.1	568076.XP_007822911.1	6.89e-231	634	28J1H@1|root,2T3T8@2759|Eukaryota,38XM2@33154|Opisthokonta,3PX50@4751|Fungi,3RG4J@4890|Ascomycota,21DGV@147550|Sordariomycetes,3TJZU@5125|Hypocreales,3G69F@34397|Clavicipitaceae	4751|Fungi	S	Butirosin biosynthesis protein H, N-terminal
19261012	MAA_06726	655844	hypothetical protein	protein-coding	20220811	3.75819	12.8227	12.216	1.44175	1.87797	2.36869	34.4853	-2.36697	-5.15855	0.701678	-3.37329	0.00074275	0.0135315	1.86865	yes	down	XP_007822915.1	568076.XP_007822915.1	4.37e-292	803	2DZU1@1|root,2S7AT@2759|Eukaryota,3A2NT@33154|Opisthokonta,3P2WP@4751|Fungi,3QV9S@4890|Ascomycota,218ST@147550|Sordariomycetes,3TDJV@5125|Hypocreales,3G1CC@34397|Clavicipitaceae	4751|Fungi
19261054	MAA_06768	655844	glycyl-tRNA synthetase	protein-coding	20220811	14.5773	11.1493	8.85823	31.2296	42.5237	39.0434	147.382	1.6206	3.07503	0.372561	4.34989	1.36205e-05	0.00062553	3.20375	yes	up	XP_007822957.1	568076.XP_007822957.1	0	1288	COG0423@1|root,KOG2298@2759|Eukaryota,3AHJZ@33154|Opisthokonta,3PAN6@4751|Fungi,3QSU3@4890|Ascomycota,215SB@147550|Sordariomycetes,3TSVI@5125|Hypocreales,3G4PM@34397|Clavicipitaceae	4751|Fungi	J	Anticodon binding domain			6.1.1.14	ko:K01880	ko00970,map00970	M00359,M00360	R03654	RC00055,RC00523	ko00000,ko00001,ko00002,ko01000,ko01007,ko03016,ko03029				HGTP_anticodon
19261065	MAA_06779	655844	hypothetical protein	protein-coding	20220811	25.2093	27.0727	33.8654	57.3558	67.2348	67.0317	277.77	1.26386	2.40138	0.32884	3.8434	0.000121339	0.00356488	2.44796	yes	up	XP_007822968.1	568076.XP_007822968.1	0	1266	2EKHV@1|root,2SQE7@2759|Eukaryota,3A8S9@33154|Opisthokonta,3P6SG@4751|Fungi,3R4Y0@4890|Ascomycota,21PXM@147550|Sordariomycetes	4751|Fungi															Clr5
19261106	MAA_06820	655844	hypothetical protein	protein-coding	20220811	258.348	164.383	146.456	75.309	85.8799	77.1093	807.485	-1.2536	-2.38435	0.374307	-3.34911	0.000810703	0.01431	1.84436	yes	down	XP_007823009.1	568076.XP_007823009.1	3.88e-147	414	COG0652@1|root,KOG0880@2759|Eukaryota,38FKT@33154|Opisthokonta,3NWXC@4751|Fungi,3QN3H@4890|Ascomycota,2117G@147550|Sordariomycetes,3TFQE@5125|Hypocreales,3G24N@34397|Clavicipitaceae	4751|Fungi	O	PPIases accelerate the folding of proteins. It catalyzes the cis-trans isomerization of proline imidic peptide bonds in oligopeptides	CPR2	GO:0000322,GO:0000323,GO:0000324,GO:0000413,GO:0003674,GO:0003755,GO:0003824,GO:0005575,GO:0005622,GO:0005623,GO:0005737,GO:0005773,GO:0005783,GO:0005788,GO:0006457,GO:0006464,GO:0006807,GO:0008150,GO:0008152,GO:0009987,GO:0012505,GO:0016853,GO:0016859,GO:0018193,GO:0018208,GO:0019538,GO:0031974,GO:0034975,GO:0036211,GO:0043170,GO:0043226,GO:0043227,GO:0043229,GO:0043231,GO:0043233,GO:0043412,GO:…	5.2.1.8	ko:K01802,ko:K03768,ko:K03770					ko00000,ko01000,ko03110				Pro_isomerase
19261123	MAA_06837	655844	rRNA processing protein	protein-coding	20220811	15.8186	24.6538	33.6466	53.8348	62.8801	60.5289	251.363	1.19806	2.29431	0.406579	2.94668	0.00321205	0.0371309	1.43026	yes	up	XP_007823026.1	568076.XP_007823026.1	2.34e-243	674	KOG3080@1|root,KOG3080@2759|Eukaryota,39UF0@33154|Opisthokonta,3NU3U@4751|Fungi,3QJTD@4890|Ascomycota,215B8@147550|Sordariomycetes,3TFS3@5125|Hypocreales,3G1I7@34397|Clavicipitaceae	4751|Fungi	A	Eukaryotic rRNA processing protein EBP2	ebp2	GO:0000280,GO:0003674,GO:0003676,GO:0003723,GO:0003729,GO:0005488,GO:0005575,GO:0005622,GO:0005623,GO:0005634,GO:0005730,GO:0005815,GO:0005816,GO:0005856,GO:0006139,GO:0006364,GO:0006396,GO:0006725,GO:0006807,GO:0006996,GO:0008150,GO:0008152,GO:0009987,GO:0010467,GO:0015630,GO:0016043,GO:0016070,GO:0016072,GO:0022613,GO:0030684,GO:0030687,GO:0031974,GO:0031981,GO:0032991,GO:0034399,GO:0034470,GO:…		ko:K14823					ko00000,ko03009				Ebp2
19261127	MAA_06841	655844	ATPase type 13A2	protein-coding	20160924	221.685	119.045	130.3	437.321	397.362	445.957	1751.67	1.44487	2.72239	0.351213	4.11396	3.88936e-05	0.00143829	2.84215	yes	up	XP_007823030.2	92637.XP_007808738.1	1.49e-225	663	COG0474@1|root,KOG0208@2759|Eukaryota,38CWV@33154|Opisthokonta,3NVS7@4751|Fungi,3QN4G@4890|Ascomycota,216XC@147550|Sordariomycetes,3TH6P@5125|Hypocreales,3G12G@34397|Clavicipitaceae	4751|Fungi	P	cation-transporting ATPase		GO:0000322,GO:0000323,GO:0000324,GO:0000329,GO:0003674,GO:0003824,GO:0005215,GO:0005388,GO:0005575,GO:0005622,GO:0005623,GO:0005737,GO:0005773,GO:0005774,GO:0005886,GO:0005887,GO:0006810,GO:0006811,GO:0006812,GO:0006816,GO:0006873,GO:0006874,GO:0006875,GO:0008150,GO:0008324,GO:0009987,GO:0015075,GO:0015085,GO:0015318,GO:0015399,GO:0015405,GO:0015662,GO:0016020,GO:0016021,GO:0016462,GO:0016787,GO:…		ko:K14951					ko00000,ko01000	3.A.3.10			Cation_ATPase,Cation_ATPase_C,Cation_ATPase_N,E1-E2_ATPase,Hydrolase,P5-ATPase
19261129	MAA_06843	655844	D-3-phosphoglycerate dehydrogenase 1	protein-coding	20160924	61.0086	66.8671	100.751	38.3038	34.3339	30.9041	332.168	-1.04004	-2.05628	0.353207	-2.94455	0.00323421	0.037329	1.42795	yes	down	XP_007823032.2	5111.M1W9R8	1.72e-291	801	COG0111@1|root,KOG0068@2759|Eukaryota,38GJA@33154|Opisthokonta,3NU0Y@4751|Fungi,3QJMR@4890|Ascomycota,217IJ@147550|Sordariomycetes,3THFV@5125|Hypocreales,3G3FB@34397|Clavicipitaceae	4751|Fungi	E	Belongs to the D-isomer specific 2-hydroxyacid dehydrogenase family	SER33	GO:0003674,GO:0003824,GO:0004617,GO:0005575,GO:0005622,GO:0005623,GO:0005737,GO:0006082,GO:0006520,GO:0006563,GO:0006564,GO:0006807,GO:0008150,GO:0008152,GO:0008652,GO:0009058,GO:0009069,GO:0009070,GO:0009987,GO:0016053,GO:0016491,GO:0016614,GO:0016616,GO:0019752,GO:0043436,GO:0044237,GO:0044238,GO:0044249,GO:0044281,GO:0044283,GO:0044424,GO:0044464,GO:0046394,GO:0047545,GO:0055114,GO:0061759,GO:…	1.1.1.399,1.1.1.95	ko:K00058	ko00260,ko00680,ko01100,ko01120,ko01130,ko01200,ko01230,map00260,map00680,map01100,map01120,map01130,map01200,map01230	M00020	R01513	RC00031	ko00000,ko00001,ko00002,ko01000,ko04147				2-Hacid_dh,2-Hacid_dh_C
19261151	MAA_06865	655844	WD repeat protein	protein-coding	20220811	6.28046	9.54519	6.35912	23.1054	19.0457	14.8411	79.177	1.38047	2.60353	0.455421	3.0312	0.00243586	0.0310562	1.50785	yes	up	XP_007823054.2	568076.XP_007823054.1	9.19e-280	771	KOG2444@1|root,KOG2444@2759|Eukaryota,38J6R@33154|Opisthokonta,3NZ85@4751|Fungi,3QNTR@4890|Ascomycota,211WQ@147550|Sordariomycetes,3TG9Z@5125|Hypocreales,3G0KP@34397|Clavicipitaceae	4751|Fungi	S	WD40 repeats	JIP5	GO:0005575,GO:0005622,GO:0005623,GO:0005634,GO:0005730,GO:0006139,GO:0006364,GO:0006396,GO:0006725,GO:0006807,GO:0008150,GO:0008152,GO:0009987,GO:0010467,GO:0016070,GO:0016072,GO:0022613,GO:0031974,GO:0031981,GO:0032991,GO:0034470,GO:0034641,GO:0034660,GO:0042254,GO:0042273,GO:0042274,GO:0043170,GO:0043226,GO:0043227,GO:0043228,GO:0043229,GO:0043231,GO:0043232,GO:0043233,GO:0044085,GO:0044237,GO:…											WD40
19261181	MAA_06895	655844	Protein kinase-like protein	protein-coding	20160924	4.00322	11.9173	4.2429	59.585	55.2168	53.0727	188.038	3.02487	8.13911	0.477725	6.33183	2.42275e-10	4.61752e-08	7.33559	yes	up	XP_007823084.2	568076.XP_007823084.1	0	864	2D34T@1|root,2SQ84@2759|Eukaryota,3A40V@33154|Opisthokonta,3P40B@4751|Fungi,3QW59@4890|Ascomycota,21A6K@147550|Sordariomycetes,3TIFR@5125|Hypocreales,3G640@34397|Clavicipitaceae	4751|Fungi	G	Phosphotransferase enzyme family													APH
19261183	MAA_06897	655844	hscarg dehydrogenase	protein-coding	20220811	182.424	304.012	88.6069	80.351	65.2235	67.8304	788.448	-1.37719	-2.59762	0.471766	-2.91922	0.00350906	0.0394288	1.40419	yes	down	XP_007823086.1	568076.XP_007823086.1	1.47e-214	593	COG0702@1|root,2QQEA@2759|Eukaryota,39VA4@33154|Opisthokonta,3NZCX@4751|Fungi,3QS40@4890|Ascomycota	4751|Fungi	GM	NAD(P)H-binding													NmrA
19261187	MAA_06901	655844	creatine transporter	protein-coding	20220811	60.6461	19.2887	58.3545	137.259	102.061	165.22	542.829	1.68957	3.2256	0.432442	3.90704	9.3435e-05	0.00289376	2.53854	yes	up	XP_007823090.1	568076.XP_007823090.1	0	1299	COG0733@1|root,KOG3660@2759|Eukaryota,38G22@33154|Opisthokonta,3NYFJ@4751|Fungi,3QNAC@4890|Ascomycota,211DN@147550|Sordariomycetes,3TCRZ@5125|Hypocreales	4751|Fungi	T	Sodium:neurotransmitter symporter family				ko:K05034	ko04727,map04727				ko00000,ko00001,ko02000	2.A.22.3.2			SNF
19261190	MAA_06904	655844	aminopeptidase	protein-coding	20160813	85.1775	62.7621	112.264	44.3032	34.5306	30.4741	369.512	-1.20151	-2.2998	0.355822	-3.37671	0.000733596	0.0134306	1.87191	yes	down	XP_007823093.1	568076.XP_007823093.1	0	1783	COG0308@1|root,KOG1046@2759|Eukaryota,38CFG@33154|Opisthokonta,3NWST@4751|Fungi,3QM0X@4890|Ascomycota,211PC@147550|Sordariomycetes,3TDUP@5125|Hypocreales,3G054@34397|Clavicipitaceae	4751|Fungi	EO	ERAP1-like C-terminal domain	APE2	GO:0000322,GO:0000323,GO:0000324,GO:0000328,GO:0003674,GO:0003824,GO:0004177,GO:0005488,GO:0005575,GO:0005576,GO:0005618,GO:0005622,GO:0005623,GO:0005634,GO:0005737,GO:0005739,GO:0005768,GO:0005770,GO:0005771,GO:0005773,GO:0005775,GO:0005975,GO:0005976,GO:0005977,GO:0006073,GO:0006091,GO:0006112,GO:0006508,GO:0006518,GO:0006807,GO:0008104,GO:0008150,GO:0008152,GO:0008233,GO:0008235,GO:0008236,GO:…		ko:K13721					ko00000,ko01000,ko01002				ERAP1_C,Peptidase_M1
19261225	MAA_06939	655844	copper methylamine oxidase precursor	protein-coding	20220811	91.8619	38.7584	74.0556	25.2747	25.3186	26.7508	282.02	-1.39084	-2.62231	0.394079	-3.52934	0.000416599	0.00902793	2.04441	yes	down	XP_007823128.1	568076.XP_007823128.1	0	1387	COG3733@1|root,KOG1186@2759|Eukaryota,38EP0@33154|Opisthokonta,3NTVH@4751|Fungi,3QMPW@4890|Ascomycota,217PI@147550|Sordariomycetes,3TCYA@5125|Hypocreales,3G593@34397|Clavicipitaceae	4751|Fungi	Q	Copper amine oxidase, N3 domain			1.4.3.21	ko:K00276	ko00260,ko00350,ko00360,ko00410,ko00950,ko00960,ko01100,ko01110,map00260,map00350,map00360,map00410,map00950,map00960,map01100,map01110		R02382,R02529,R02613,R03139,R04027,R04300,R06154,R06740	RC00062,RC00189,RC00676,RC01052	ko00000,ko00001,ko01000				Cu_amine_oxid,Cu_amine_oxidN2,Cu_amine_oxidN3
19261248	MAA_06962	655844	hydrolase	protein-coding	20160813	7.94511	24.1329	13.2071	212.193	178.608	175.695	611.781	3.71966	13.1743	0.413239	9.00121	2.23244e-19	1.84375e-16	15.7343	yes	up	XP_007823151.1	568076.XP_007823151.1	1e-216	597	29N13@1|root,2RVBF@2759|Eukaryota,38QE9@33154|Opisthokonta,3PS84@4751|Fungi,3RBPQ@4890|Ascomycota,21HXT@147550|Sordariomycetes,3TQQG@5125|Hypocreales,3G5YP@34397|Clavicipitaceae	4751|Fungi	S	Putative esterase													Abhydrolase_1
19261280	MAA_06994	655844	secretory lipase	protein-coding	20220811	1.20867	14.4307	9.92391	1.06869	1.84865	1.5683	30.0489	-2.38497	-5.22334	0.828863	-2.8774	0.00400962	0.043131	1.36521	yes	down	XP_007823183.1	568076.XP_007823183.1	0	942	2D1B2@1|root,2SHFS@2759|Eukaryota,39YVK@33154|Opisthokonta,3NZ1V@4751|Fungi,3QN55@4890|Ascomycota,21E87@147550|Sordariomycetes,3TMR9@5125|Hypocreales	4751|Fungi	S	Alpha/beta hydrolase family													Abhydrolase_6,Hydrolase_4,LIP
19261306	MAA_07020	655844	DUF803 domain membrane protein	protein-coding	20220811	12.0905	19.1551	27.6213	39.402	43.4787	46.3571	188.105	1.30737	2.47489	0.37861	3.45306	0.00055426	0.0111046	1.9545	yes	up	XP_007823209.1	568076.XP_007823209.1	0	1130	KOG2922@1|root,KOG2922@2759|Eukaryota,38B71@33154|Opisthokonta,3NWGD@4751|Fungi,3QK5Y@4890|Ascomycota,21608@147550|Sordariomycetes,3TGQE@5125|Hypocreales,3G34M@34397|Clavicipitaceae	4751|Fungi	U	Magnesium transporter NIPA													Mg_trans_NIPA
19261307	MAA_07021	655844	Tetratricopeptide repeat-containing	protein-coding	20220811	87.6699	493.323	151.534	105.505	73.3243	56.1992	967.555	-1.75106	-3.36606	0.511279	-3.42486	0.000615122	0.0118759	1.92534	yes	down	XP_007823210.1	568076.XP_007823210.1	2.06e-192	534	KOG4642@1|root,KOG4642@2759|Eukaryota,38EHB@33154|Opisthokonta,3NWQZ@4751|Fungi,3QNCE@4890|Ascomycota,212RN@147550|Sordariomycetes,3TG1U@5125|Hypocreales,3G517@34397|Clavicipitaceae	4751|Fungi	O	CHIP protein (carboxyl terminus of Hsc70-interacting protein)			2.3.2.27	ko:K09561	ko04120,ko04141,map04120,map04141				ko00000,ko00001,ko01000,ko03110,ko04121,ko04131				TPR_1,TPR_11,U-box
19261314	MAA_07028	655844	Nonaspanin (TM9SF)	protein-coding	20220811	19.343	23.0611	29.1487	52.0473	54.5405	53.082	231.223	1.20915	2.31202	0.345015	3.50464	0.00045723	0.00968259	2.01401	yes	up	XP_007823217.1	568076.XP_007823217.1	0	1283	KOG1278@1|root,KOG1278@2759|Eukaryota,38D72@33154|Opisthokonta,3NVFB@4751|Fungi,3QKGT@4890|Ascomycota,211JC@147550|Sordariomycetes,3TH94@5125|Hypocreales,3G14I@34397|Clavicipitaceae	4751|Fungi	U	Belongs to the nonaspanin (TM9SF) (TC 9.A.2) family	TMN2	GO:0000322,GO:0000323,GO:0000324,GO:0000329,GO:0001403,GO:0005575,GO:0005622,GO:0005623,GO:0005737,GO:0005768,GO:0005773,GO:0005774,GO:0006810,GO:0006873,GO:0006875,GO:0006878,GO:0007034,GO:0007124,GO:0008150,GO:0009987,GO:0012505,GO:0016020,GO:0016021,GO:0016049,GO:0016192,GO:0016197,GO:0019725,GO:0030003,GO:0030447,GO:0031090,GO:0031224,GO:0031410,GO:0031982,GO:0036267,GO:0040007,GO:0042592,GO:…		ko:K17086					ko00000,ko04147				EMP70
19261323	MAA_07037	655844	Phosphoserine phosphatase	protein-coding	20220811	12.3003	9.53112	13.2387	40.9011	35.3802	48.3238	159.675	1.88113	3.68364	0.479423	3.92374	8.71833e-05	0.00273432	2.56315	yes	up	XP_007823226.1	568076.XP_007823226.1	4.87e-186	516	COG4359@1|root,2QRU0@2759|Eukaryota,39BY7@33154|Opisthokonta,3P0BF@4751|Fungi,3QKXH@4890|Ascomycota,215Q3@147550|Sordariomycetes,3TFQA@5125|Hypocreales,3G09X@34397|Clavicipitaceae	4751|Fungi	E	Phosphoserine phosphatase		GO:0000123,GO:0003674,GO:0003824,GO:0005575,GO:0005622,GO:0005623,GO:0005634,GO:0005654,GO:0005737,GO:0006793,GO:0006796,GO:0008150,GO:0008152,GO:0009987,GO:0016311,GO:0016787,GO:0016788,GO:0016791,GO:0031248,GO:0031974,GO:0031981,GO:0032991,GO:0036409,GO:0036410,GO:0042578,GO:0043226,GO:0043227,GO:0043229,GO:0043231,GO:0043233,GO:0044237,GO:0044422,GO:0044424,GO:0044428,GO:0044446,GO:0044451,GO:…											HAD
19261352	MAA_07066	655844	Isocitrate/isopropylmalate dehydrogenase	protein-coding	20151028	21.8996	25.7519	51.3122	10.842	4.53974	8.54024	122.886	-1.97433	-3.92946	0.517211	-3.81726	0.00013494	0.00385772	2.41367	yes	down	XP_007823255.2	5111.M1W888	5.68e-242	667	COG0473@1|root,KOG0786@2759|Eukaryota,3963S@33154|Opisthokonta,3NUBD@4751|Fungi,3QNZF@4890|Ascomycota,216GU@147550|Sordariomycetes,3THX0@5125|Hypocreales,3G1R8@34397|Clavicipitaceae	4751|Fungi	E	Catalyzes the oxidation of 3-carboxy-2-hydroxy-4- methylpentanoate (3-isopropylmalate) to 3-carboxy-4-methyl-2- oxopentanoate. The product decarboxylates to 4-methyl-2 oxopentanoate	LEU2	GO:0003674,GO:0003824,GO:0003862,GO:0005575,GO:0005622,GO:0005623,GO:0005737,GO:0005829,GO:0005975,GO:0006081,GO:0006082,GO:0006097,GO:0006520,GO:0006551,GO:0006807,GO:0008150,GO:0008152,GO:0008652,GO:0009058,GO:0009081,GO:0009082,GO:0009098,GO:0009987,GO:0016053,GO:0016491,GO:0016614,GO:0016616,GO:0019752,GO:0032787,GO:0043436,GO:0044237,GO:0044238,GO:0044249,GO:0044262,GO:0044281,GO:0044283,GO:…	1.1.1.85	ko:K00052	ko00290,ko00660,ko01100,ko01110,ko01210,ko01230,map00290,map00660,map01100,map01110,map01210,map01230	M00432,M00535	R00994,R04426,R10052	RC00084,RC00417,RC03036	br01601,ko00000,ko00001,ko00002,ko01000				Iso_dh
19261364	MAA_07078	655844	hypothetical protein	protein-coding	20220811	16.6782	8.8269	17.0348	76.0201	60.686	96.8803	276.126	2.48216	5.58734	0.604095	4.10889	3.97559e-05	0.00145569	2.83693	yes	up	XP_007823267.1	568076.XP_007823267.1	1.24e-99	288	2C8PW@1|root,2TH59@2759|Eukaryota,3ANP0@33154|Opisthokonta,3PEWH@4751|Fungi,3QXAR@4890|Ascomycota,21B8I@147550|Sordariomycetes,3TJ0J@5125|Hypocreales,3G4C1@34397|Clavicipitaceae	4751|Fungi
19261376	MAA_07090	655844	PLC-like phosphodiesterase, TIM beta/alpha-barrel domain protein	protein-coding	20220811	11.7792	10.8864	13.3304	23.4552	34.1492	25.8356	119.436	1.12543	2.18167	0.388969	2.89338	0.00381123	0.0414771	1.38219	yes	up	XP_007823279.1	568076.XP_007823279.1	0	1277	KOG0169@1|root,KOG0169@2759|Eukaryota,38HJ5@33154|Opisthokonta,3NU1A@4751|Fungi,3QK43@4890|Ascomycota,211CP@147550|Sordariomycetes,3TFK9@5125|Hypocreales,3G3C2@34397|Clavicipitaceae	4751|Fungi	I	Phospholipase C, catalytic domain (part); domain Y													C2,PI-PLC-X,PI-PLC-Y
19261385	MAA_07099	655844	hypothetical protein	protein-coding	20220811	5.67708	13.5341	15.1787	48.7547	47.0465	41.1589	171.35	1.97968	3.94406	0.403657	4.90436	9.37315e-07	7.03843e-05	4.15252	yes	up	XP_007823288.1	568076.XP_007823288.1	0	1701	COG1234@1|root,KOG2121@2759|Eukaryota,38D9A@33154|Opisthokonta,3NVWN@4751|Fungi,3QM3D@4890|Ascomycota,217KW@147550|Sordariomycetes,3THC0@5125|Hypocreales,3G04T@34397|Clavicipitaceae	4751|Fungi	S	Beta-lactamase superfamily domain		GO:0000959,GO:0000963,GO:0000965,GO:0003674,GO:0003824,GO:0004518,GO:0004519,GO:0004521,GO:0004540,GO:0005575,GO:0005622,GO:0005623,GO:0005634,GO:0005737,GO:0005739,GO:0006139,GO:0006396,GO:0006397,GO:0006399,GO:0006725,GO:0006807,GO:0008033,GO:0008150,GO:0008152,GO:0009987,GO:0010467,GO:0016070,GO:0016071,GO:0016787,GO:0016788,GO:0016891,GO:0016893,GO:0031123,GO:0031426,GO:0034414,GO:0034470,GO:…	3.1.26.11	ko:K00784	ko03013,map03013				ko00000,ko00001,ko01000,ko03016				Lactamase_B_2,Lactamase_B_4
19261404	MAA_07118	655844	Thioesterase superfamily	protein-coding	20220811	7.98196	11.832	3.2183	25.4851	36.9446	30.94	116.402	2.06576	4.18654	0.700851	2.9475	0.00320351	0.0371309	1.43026	yes	up	XP_007823307.1	568076.XP_007823307.1	5.94e-107	309	COG2050@1|root,KOG3328@2759|Eukaryota,3A41W@33154|Opisthokonta,3P3ZY@4751|Fungi,3QW2N@4890|Ascomycota,21B5F@147550|Sordariomycetes,3TIN1@5125|Hypocreales,3G440@34397|Clavicipitaceae	4751|Fungi	Q	Thioesterase superfamily				ko:K17362					ko00000,ko01000,ko01004				4HBT
19261436	MAA_07150	655844	serine/threonine-protein kinase RIO1	protein-coding	20220811	109.838	205.925	271.674	416.117	391.738	419.431	1814.72	1.08439	2.12048	0.372466	2.91139	0.00359829	0.0400391	1.39752	yes	up	XP_007823339.1	568076.XP_007823339.1	0	1022	COG1718@1|root,KOG2270@2759|Eukaryota,38F6V@33154|Opisthokonta,3NVB9@4751|Fungi,3QP8J@4890|Ascomycota,214A0@147550|Sordariomycetes,3TER0@5125|Hypocreales,3G3N0@34397|Clavicipitaceae	4751|Fungi	DT	Belongs to the protein kinase superfamily. RIO-type Ser Thr kinase family	rio1	GO:0000228,GO:0000462,GO:0000785,GO:0000790,GO:0003674,GO:0003824,GO:0004672,GO:0005575,GO:0005622,GO:0005623,GO:0005634,GO:0005694,GO:0005730,GO:0005737,GO:0006139,GO:0006364,GO:0006396,GO:0006464,GO:0006468,GO:0006725,GO:0006793,GO:0006796,GO:0006807,GO:0007088,GO:0007096,GO:0007346,GO:0008150,GO:0008152,GO:0009893,GO:0009987,GO:0010467,GO:0010468,GO:0010564,GO:0010604,GO:0010628,GO:0016070,GO:…	2.7.11.1	ko:K07178	ko03008,map03008				ko00000,ko00001,ko01000,ko01001,ko03009				RIO1
19261441	MAA_07155	655844	catalytic protein	protein-coding	20220811	36.8144	34.0504	13.9591	96.5443	68.7992	100.881	351.048	1.65539	3.15008	0.440573	3.75735	0.00017172	0.00454233	2.34272	yes	up	XP_007823344.1	568076.XP_007823344.1	7.14e-279	761	2EDEY@1|root,2SJ2N@2759|Eukaryota,39UZF@33154|Opisthokonta,3P0HD@4751|Fungi,3QQDE@4890|Ascomycota,214TY@147550|Sordariomycetes,3TG2Z@5125|Hypocreales,3G1Y6@34397|Clavicipitaceae	4751|Fungi	S	Alpha/beta hydrolase family													Abhydrolase_6,Hydrolase_4
19261443	MAA_07157	655844	thioredoxin reductase GliT	protein-coding	20220811	33.5451	27.8812	42.6597	122.904	147.765	101.907	476.662	1.79181	3.4625	0.375283	4.77457	1.80094e-06	0.000119521	3.92255	yes	up	XP_007823346.1	568076.XP_007823346.1	9.05e-231	635	COG0492@1|root,2S1DJ@2759|Eukaryota,39TIJ@33154|Opisthokonta,3NZ23@4751|Fungi,3QMTH@4890|Ascomycota,213NJ@147550|Sordariomycetes,3TDIC@5125|Hypocreales	4751|Fungi	O	Pyridine nucleotide-disulphide oxidoreductase				ko:K22124					ko00000				Pyr_redox_2
19261465	MAA_07179	655844	glycoside hydrolase family 5 protein	protein-coding	20220811	16.5953	12.5573	9.72574	35.3196	34.7288	32.5909	141.518	1.43756	2.70863	0.422516	3.40239	0.000668001	0.0125385	1.90175	yes	up	XP_007823368.1	568076.XP_007823368.1	0	1025	COG2730@1|root,2RDG8@2759|Eukaryota,394NW@33154|Opisthokonta,3NVK2@4751|Fungi,3QNTZ@4890|Ascomycota,212CI@147550|Sordariomycetes,3THKC@5125|Hypocreales,3G4N5@34397|Clavicipitaceae	4751|Fungi	G	Belongs to the glycosyl hydrolase 5 (cellulase A) family													Cellulase
19261470	MAA_07184	655844	S-adenosyl-L-methionine-dependent methyltransferase	protein-coding	20160924	13.0647	9.99059	7.48951	118.355	97.4721	97.8045	344.176	3.19813	9.17767	0.576383	5.54862	2.87936e-08	3.33764e-06	5.47656	yes	up	XP_007823373.2	568076.XP_007823373.1	9.91e-80	243	2EHPK@1|root,2SNAE@2759|Eukaryota,39ZT8@33154|Opisthokonta,3P0QN@4751|Fungi,3QR4K@4890|Ascomycota,218XA@147550|Sordariomycetes,3TPSS@5125|Hypocreales,3G5W7@34397|Clavicipitaceae	4751|Fungi	H	Methyltransferase domain													Methyltransf_11,Methyltransf_23,Methyltransf_25,Methyltransf_31
19261476	MAA_07190	655844	Heat shock protein Hsp20	protein-coding	20220811	2036.01	13574.2	4155.79	2310.86	1977.43	1701.57	25755.9	-1.6919	-3.23083	0.512002	-3.30449	0.000951493	0.0161101	1.7929	yes	down	XP_007823379.1	568076.XP_007823379.1	7.55e-142	400	COG0071@1|root,KOG0710@2759|Eukaryota,3AY74@33154|Opisthokonta,3PNNX@4751|Fungi,3R7WH@4890|Ascomycota,21EX3@147550|Sordariomycetes,3TMGF@5125|Hypocreales,3G66D@34397|Clavicipitaceae	4751|Fungi	O	Belongs to the small heat shock protein (HSP20) family													HSP20
19261478	MAA_07192	655844	NAD(P)-binding domain protein	protein-coding	20220811	17.4208	130.391	21.3359	17.5628	14.4793	7.96169	209.151	-2.03997	-4.11237	0.665595	-3.06488	0.00217756	0.0286982	1.54215	yes	down	XP_007823381.1	568076.XP_007823381.1	2.94e-238	655	COG0451@1|root,KOG1502@2759|Eukaryota,3A0UU@33154|Opisthokonta,3P21N@4751|Fungi,3QUW8@4890|Ascomycota,2197V@147550|Sordariomycetes,3TEJR@5125|Hypocreales,3G3MD@34397|Clavicipitaceae	4751|Fungi	V	3-beta hydroxysteroid dehydrogenase/isomerase family													Epimerase
19261499	MAA_07213	655844	activator 1 41 kDa subunit	protein-coding	20160813	8.75921	6.81463	9.49391	24.3555	25.9596	19.5267	94.9095	1.52036	2.86862	0.514784	2.95339	0.00314305	0.036791	1.43426	yes	up	XP_007823402.1	568076.XP_007823402.1	3.78e-221	610	COG0470@1|root,KOG0989@2759|Eukaryota,38B74@33154|Opisthokonta,3NUEK@4751|Fungi,3QNUH@4890|Ascomycota,213YB@147550|Sordariomycetes,3TD3V@5125|Hypocreales,3FZX4@34397|Clavicipitaceae	4751|Fungi	L	Replication factor C C-terminal domain	RFC2	GO:0000075,GO:0000076,GO:0000166,GO:0000228,GO:0000278,GO:0000785,GO:0000790,GO:0000819,GO:0003674,GO:0003676,GO:0003677,GO:0003682,GO:0003824,GO:0005488,GO:0005575,GO:0005622,GO:0005623,GO:0005634,GO:0005657,GO:0005663,GO:0005694,GO:0006139,GO:0006259,GO:0006260,GO:0006261,GO:0006271,GO:0006272,GO:0006281,GO:0006298,GO:0006725,GO:0006807,GO:0006950,GO:0006974,GO:0006996,GO:0007049,GO:0007059,GO:…		ko:K10755	ko03030,ko03420,ko03430,map03030,map03420,map03430	M00289,M00295			ko00000,ko00001,ko00002,ko03032,ko03036,ko03400				AAA,Rep_fac_C
19261510	MAA_07224	655844	ER membrane protein	protein-coding	20160924	64.1178	31.803	99.2208	15.0641	23.2016	19.8975	253.305	-1.661	-3.16236	0.561172	-2.95988	0.00307758	0.0364085	1.4388	yes	down	XP_007823413.2	92637.XP_007810490.1	9.09e-113	324	COG4539@1|root,KOG3292@2759|Eukaryota,39KJ6@33154|Opisthokonta,3P19U@4751|Fungi,3QK4F@4890|Ascomycota,21679@147550|Sordariomycetes,3TF69@5125|Hypocreales,3G3UM@34397|Clavicipitaceae	4751|Fungi	S	Protein of unknown function (DUF962)		GO:0005575,GO:0005622,GO:0005623,GO:0005737,GO:0005783,GO:0005789,GO:0006629,GO:0006643,GO:0006665,GO:0006807,GO:0008150,GO:0008152,GO:0009056,GO:0009987,GO:0012505,GO:0016020,GO:0016021,GO:0016042,GO:0030149,GO:0030176,GO:0031224,GO:0031227,GO:0031984,GO:0042175,GO:0043226,GO:0043227,GO:0043229,GO:0043231,GO:0044237,GO:0044238,GO:0044242,GO:0044248,GO:0044255,GO:0044422,GO:0044424,GO:0044425,GO:…											DUF962
19261514	MAA_07228	655844	CORD and CS domain protein	protein-coding	20160924	91.3401	407.023	68.9578	99.5598	41.695	42.8314	751.407	-1.64338	-3.12397	0.563288	-2.91748	0.00352871	0.0395609	1.40273	yes	down	XP_007823417.2	568076.XP_007823417.1	8.9e-229	635	KOG1667@1|root,KOG1667@2759|Eukaryota,38BRW@33154|Opisthokonta,3NVNP@4751|Fungi,3QP7X@4890|Ascomycota,216JC@147550|Sordariomycetes,3TFZ9@5125|Hypocreales,3G0XN@34397|Clavicipitaceae	4751|Fungi	S	CORD and CS domain containing protein													CHORD,CS
19261516	MAA_07230	655844	autophagy protein Atg22	protein-coding	20220811	11.1805	13.0732	10.2635	3.56673	4.01244	2.73458	44.831	-1.66922	-3.18043	0.517936	-3.22283	0.00126929	0.019856	1.70211	yes	down	XP_007823419.2	568076.XP_007823419.1	0	1240	COG2270@1|root,2QR9I@2759|Eukaryota,38BHG@33154|Opisthokonta,3NV9W@4751|Fungi,3QMBP@4890|Ascomycota,215V1@147550|Sordariomycetes,3TH8A@5125|Hypocreales,3G2QA@34397|Clavicipitaceae	4751|Fungi	P	Vacuolar effluxer which mediate the efflux of amino acids resulting from autophagic degradation. The release of autophagic amino acids allows the maintenance of protein synthesis and viability during nitrogen starvation	ATG22	GO:0000322,GO:0000323,GO:0000324,GO:0000329,GO:0003333,GO:0003674,GO:0005215,GO:0005342,GO:0005575,GO:0005622,GO:0005623,GO:0005737,GO:0005773,GO:0005774,GO:0006810,GO:0006811,GO:0006820,GO:0006865,GO:0007034,GO:0008150,GO:0008509,GO:0008514,GO:0015075,GO:0015171,GO:0015179,GO:0015318,GO:0015562,GO:0015711,GO:0015807,GO:0015849,GO:0016020,GO:0016021,GO:0022857,GO:0031090,GO:0031166,GO:0031224,GO:…		ko:K06902	ko04138,map04138				ko00000,ko00001,ko02000,ko04131	2.A.1.24,9.A.15.1			ATG22
19261517	MAA_07231	655844	Bromo adjacent like protein	protein-coding	20220811	20.8663	85.7473	81.4026	23.1451	15.1293	13.9493	240.24	-1.87829	-3.67638	0.500766	-3.75083	0.00017625	0.00464564	2.33295	yes	down	XP_007823420.1	568076.XP_007823420.1	0	889	2BMH3@1|root,2S1KY@2759|Eukaryota,3A42C@33154|Opisthokonta,3P3X7@4751|Fungi,3QWD8@4890|Ascomycota,215GK@147550|Sordariomycetes,3TESS@5125|Hypocreales,3G1TR@34397|Clavicipitaceae	4751|Fungi	S	#NAME?													BAH
19261525	MAA_07239	655844	adenylate cyclase	protein-coding	20220811	6.74564	8.53018	14.2365	3.36806	3.45458	3.2356	39.5706	-1.49862	-2.82572	0.403602	-3.71311	0.00020473	0.00515849	2.28748	yes	down	XP_007823428.1	568076.XP_007823428.1	0	3836	COG2114@1|root,KOG0618@2759|Eukaryota,38GSJ@33154|Opisthokonta,3NUNK@4751|Fungi,3QQ0J@4890|Ascomycota,211ST@147550|Sordariomycetes,3TEQB@5125|Hypocreales,3G24K@34397|Clavicipitaceae	4751|Fungi	T	Adenylyl- / guanylyl cyclase, catalytic domain		GO:0005575,GO:0005623,GO:0005886,GO:0007154,GO:0007165,GO:0007186,GO:0008150,GO:0009987,GO:0016020,GO:0023052,GO:0044464,GO:0050789,GO:0050794,GO:0050896,GO:0051716,GO:0065007,GO:0071944	4.6.1.1	ko:K01768	ko00230,ko02025,ko04113,ko04213,map00230,map02025,map04113,map04213	M00695	R00089,R00434	RC00295	ko00000,ko00001,ko00002,ko01000				Ad_cyc_g-alpha,Guanylate_cyc,LRR_8,PP2C,RA
19261538	MAA_07252	655844	di-trans,poly-cis-decaprenylcistransferase	protein-coding	20220811	154.519	324.099	170.466	428.92	423.187	585.152	2086.34	1.15699	2.22992	0.371363	3.11553	0.00183615	0.0253683	1.59571	yes	up	XP_007823441.1	568076.XP_007823441.1	1.34e-232	640	COG0020@1|root,KOG2818@2759|Eukaryota,39XNK@33154|Opisthokonta,3NXS5@4751|Fungi,3QQ6F@4890|Ascomycota,211A6@147550|Sordariomycetes,3TFSX@5125|Hypocreales,3G2X2@34397|Clavicipitaceae	4751|Fungi	I	Di-trans, poly-cis-decaprenylcistransferase		GO:0003674,GO:0003824,GO:0004659,GO:0005575,GO:0005622,GO:0005623,GO:0005634,GO:0005635,GO:0005737,GO:0005783,GO:0005811,GO:0006066,GO:0006464,GO:0006486,GO:0006629,GO:0006720,GO:0006807,GO:0008150,GO:0008152,GO:0008299,GO:0008610,GO:0009058,GO:0009059,GO:0009100,GO:0009101,GO:0009987,GO:0012505,GO:0016093,GO:0016094,GO:0016740,GO:0016765,GO:0019348,GO:0019408,GO:0019538,GO:0031967,GO:0031975,GO:…	2.5.1.87	ko:K19177	ko00900,ko01110,map00900,map01110		R05556	RC00279,RC02839	ko00000,ko00001,ko01000				Prenyltransf
19261560	MAA_07274	655844	triacylglycerol lipase	protein-coding	20220811	11.7942	9.81658	12.2675	23.0199	26.0432	24.1967	107.138	1.31353	2.48548	0.428445	3.0658	0.00217086	0.0286608	1.54271	yes	up	XP_007823463.1	568076.XP_007823463.1	2.82e-305	830	KOG4569@1|root,KOG4569@2759|Eukaryota,39S2Q@33154|Opisthokonta,3NZPC@4751|Fungi,3QR4A@4890|Ascomycota,214I3@147550|Sordariomycetes,3TGWJ@5125|Hypocreales,3G2T5@34397|Clavicipitaceae	4751|Fungi	G	Lipase (class 3)			3.1.1.73	ko:K21016					ko00000,ko01000				Lipase_3
19261571	MAA_07285	655844	hypothetical protein	protein-coding	20220811	107.563	270.133	88.1338	384.539	358.959	483.512	1692.84	1.4795	2.78852	0.443468	3.33621	0.000849296	0.014681	1.83325	yes	up	XP_007823474.1	568076.XP_007823474.1	8.82e-207	572	2EIZ2@1|root,2SP9C@2759|Eukaryota,3A0KA@33154|Opisthokonta,3P1U0@4751|Fungi,3QT98@4890|Ascomycota,217NW@147550|Sordariomycetes,3TFAN@5125|Hypocreales,3G4DT@34397|Clavicipitaceae	4751|Fungi
19261619	MAA_07333	655844	pyruvate dehydrogenase kinase	protein-coding	20160813	21.8533	22.4278	13.0583	8.28092	6.2664	5.9225	77.8092	-1.44689	-2.7262	0.490695	-2.94866	0.0031916	0.0370674	1.43101	yes	down	XP_007823522.1	568076.XP_007823522.1	0	1002	COG0642@1|root,KOG0787@2759|Eukaryota,39REJ@33154|Opisthokonta,3NVS5@4751|Fungi,3QPP8@4890|Ascomycota,218MJ@147550|Sordariomycetes,3THFI@5125|Hypocreales,3G3MI@34397|Clavicipitaceae	4751|Fungi	G	Mitochondrial branched-chain alpha-ketoacid dehydrogenase kinase	PKP2	GO:0003674,GO:0003824,GO:0004672,GO:0004740,GO:0005575,GO:0005622,GO:0005623,GO:0005737,GO:0005739,GO:0006464,GO:0006468,GO:0006793,GO:0006796,GO:0006807,GO:0008150,GO:0008152,GO:0009892,GO:0009987,GO:0015976,GO:0016301,GO:0016310,GO:0016740,GO:0016772,GO:0016773,GO:0018105,GO:0018193,GO:0018209,GO:0019222,GO:0019538,GO:0036211,GO:0043086,GO:0043170,GO:0043226,GO:0043227,GO:0043229,GO:0043231,GO:…		ko:K16732					ko00000,ko03036,ko04812				BCDHK_Adom3,HATPase_c
19261649	MAA_07363	655844	hypothetical protein	protein-coding	20160924	4.75845	41.7272	4.6491	69.9793	52.5694	81.3031	254.987	2.01863	4.05199	0.645675	3.12639	0.00176967	0.0246329	1.60848	yes	up	XP_007823552.2	568076.XP_007823552.1	8.41e-209	583	KOG2785@1|root,KOG2785@2759|Eukaryota,3AHQZ@33154|Opisthokonta,3PB2N@4751|Fungi,3R8Z1@4890|Ascomycota,21AMJ@147550|Sordariomycetes,3TIWN@5125|Hypocreales	4751|Fungi	S	C2H2 type zinc-finger (2 copies)				ko:K14816					ko00000,ko03009				zf-C2H2_2
19261662	MAA_07376	655844	malate synthase	protein-coding	20160325	536.215	128.469	147.398	106.408	85.0714	93.5388	1097.1	-1.51365	-2.85531	0.50626	-2.98986	0.00279104	0.0340654	1.46769	yes	down	XP_007823565.1	568076.XP_007823565.1	0	1095	COG2225@1|root,KOG1261@2759|Eukaryota,38GR5@33154|Opisthokonta,3NX6Q@4751|Fungi,3QJIK@4890|Ascomycota,213ZY@147550|Sordariomycetes,3TDJW@5125|Hypocreales,3G20Z@34397|Clavicipitaceae	4751|Fungi	H	Belongs to the malate synthase family		GO:0003674,GO:0003824,GO:0004474,GO:0005575,GO:0005622,GO:0005623,GO:0005737,GO:0005777,GO:0005782,GO:0005975,GO:0006081,GO:0006082,GO:0006097,GO:0008150,GO:0008152,GO:0009514,GO:0009987,GO:0016740,GO:0016746,GO:0019752,GO:0031907,GO:0031974,GO:0032787,GO:0042579,GO:0043226,GO:0043227,GO:0043229,GO:0043231,GO:0043233,GO:0043436,GO:0044237,GO:0044238,GO:0044262,GO:0044281,GO:0044422,GO:0044424,GO:…	2.3.3.9	ko:K01638	ko00620,ko00630,ko01100,ko01110,ko01120,ko01200,map00620,map00630,map01100,map01110,map01120,map01200	M00012	R00472	RC00004,RC00308,RC02747	ko00000,ko00001,ko00002,ko01000				Malate_synthase
19261672	MAA_07386	655844	RNA helicase, DEAD-box type, Q motif protein	protein-coding	20220811	4.93655	28.4187	15.4786	4.31129	3.92234	3.54395	60.6114	-2.04718	-4.13297	0.585423	-3.49692	0.000470658	0.00991048	2.00391	yes	down	XP_007823575.1	568076.XP_007823575.1	0	1145	COG0513@1|root,KOG0335@2759|Eukaryota,38CA4@33154|Opisthokonta,3NUBU@4751|Fungi,3QQ4T@4890|Ascomycota,216Z4@147550|Sordariomycetes,3TDNE@5125|Hypocreales,3G282@34397|Clavicipitaceae	4751|Fungi	A	Belongs to the DEAD box helicase family			3.6.4.13	ko:K11594	ko04622,ko05161,ko05203,map04622,map05161,map05203				ko00000,ko00001,ko01000,ko03019,ko03036,ko03041				Abhydrolase_3,DEAD,Helicase_C
19261688	MAA_07402	655844	hypothetical protein	protein-coding	20220811	228.191	489.684	530.834	151.77	126.317	148.751	1675.55	-1.54789	-2.92388	0.379092	-4.08314	4.44308e-05	0.00158776	2.79922	yes	down	XP_007823591.2	92637.XP_007807178.1	1.7e-220	611	2E59D@1|root,2SC3G@2759|Eukaryota,3A80N@33154|Opisthokonta,3P2TV@4751|Fungi,3QTZZ@4890|Ascomycota,219G0@147550|Sordariomycetes,3TI5N@5125|Hypocreales,3G40H@34397|Clavicipitaceae	4751|Fungi
19261696	MAA_07410	655844	hypothetical protein	protein-coding	20151028	15.5524	13.4705	18.9398	8.96113	5.22442	7.81731	69.9656	-1.10972	-2.15804	0.380054	-2.91991	0.00350136	0.0394288	1.40419	yes	down	XP_007823599.2	568076.XP_007823599.1	0	2328	2EC7W@1|root,2SI51@2759|Eukaryota,39XJQ@33154|Opisthokonta,3NZ71@4751|Fungi,3QNSS@4890|Ascomycota,21RE1@147550|Sordariomycetes,3TURI@5125|Hypocreales	4751|Fungi
19261743	MAA_07457	655844	high mobility group protein	protein-coding	20220811	33.635	22.8039	37.2257	8.89061	13.1022	9.10216	124.76	-1.56527	-2.95933	0.492047	-3.18114	0.00146695	0.0217642	1.66226	yes	down	XP_007823646.1	568076.XP_007823646.1	1.99e-211	585	COG5648@1|root,KOG0381@2759|Eukaryota,39Q5B@33154|Opisthokonta,3NX8P@4751|Fungi,3QSB4@4890|Ascomycota,211PI@147550|Sordariomycetes,3TDDX@5125|Hypocreales,3G0C0@34397|Clavicipitaceae	4751|Fungi	B	high mobility group	HMO1	GO:0000217,GO:0000400,GO:0000785,GO:0000792,GO:0001173,GO:0001174,GO:0003674,GO:0003676,GO:0003677,GO:0003690,GO:0005488,GO:0005575,GO:0005622,GO:0005623,GO:0005634,GO:0005694,GO:0005730,GO:0005737,GO:0005829,GO:0006139,GO:0006323,GO:0006351,GO:0006352,GO:0006355,GO:0006356,GO:0006357,GO:0006366,GO:0006367,GO:0006725,GO:0006807,GO:0006996,GO:0008150,GO:0008152,GO:0008301,GO:0009058,GO:0009059,GO:…		ko:K22483					ko00000,ko03000				HMG_box
19261784	MAA_07498	655844	Polyprenyl synthetase-related protein	protein-coding	20220805	4.58959	11.5963	32.8631	2.55845	4.25309	3.32027	59.1808	-2.31104	-4.96241	0.735898	-3.14044	0.00168695	0.0241136	1.61774	yes	down	XP_007823687.1	568076.XP_007823687.1	7.58e-244	669	COG0142@1|root,KOG0777@2759|Eukaryota,38B3Z@33154|Opisthokonta,3NVHG@4751|Fungi,3R8V9@4890|Ascomycota,21JE9@147550|Sordariomycetes,3TVYP@5125|Hypocreales,3G6ID@34397|Clavicipitaceae	4751|Fungi	H	Belongs to the FPP GGPP synthase family			2.5.1.1,2.5.1.10,2.5.1.29	ko:K00804	ko00900,ko01100,ko01110,ko01130,map00900,map01100,map01110,map01130	M00367	R01658,R02003,R02061	RC00279	ko00000,ko00001,ko00002,ko01000,ko01006				polyprenyl_synt
19261786	MAA_07500	655844	FAD-binding, type 2	protein-coding	20220811	5.65136	6.86216	3.38133	0.948417	1.58367	0.341766	18.7687	-2.56341	-5.91102	0.788914	-3.24928	0.00115696	0.0186663	1.72894	yes	down	XP_007823689.1	568076.XP_007823689.1	0	1034	COG0277@1|root,2QVGN@2759|Eukaryota,38CUN@33154|Opisthokonta,3NX27@4751|Fungi,3QMD9@4890|Ascomycota,211K5@147550|Sordariomycetes,3TM7X@5125|Hypocreales,3G4MA@34397|Clavicipitaceae	4751|Fungi	C	Belongs to the oxygen-dependent FAD-linked oxidoreductase family													BBE,FAD_binding_4
19261791	MAA_07505	655844	Tryptophanyl-tRNA synthetase	protein-coding	20220811	458.422	249.661	634.299	1027.01	1029.69	771.58	4170.66	1.2206	2.33044	0.365304	3.34133	0.000833792	0.0145458	1.83726	yes	up	XP_007823694.1	568076.XP_007823694.1	4.26e-292	797	COG0180@1|root,KOG2145@2759|Eukaryota,38F6E@33154|Opisthokonta,3NTXH@4751|Fungi,3QMF3@4890|Ascomycota,211EP@147550|Sordariomycetes,3TEKG@5125|Hypocreales,3G4MQ@34397|Clavicipitaceae	4751|Fungi	J	Belongs to the class-I aminoacyl-tRNA synthetase family			6.1.1.2	ko:K01867	ko00970,map00970	M00359,M00360	R03664	RC00055,RC00523	ko00000,ko00001,ko00002,ko01000,ko01007,ko03016				tRNA-synt_1b
19261792	MAA_07506	655844	aldehyde dehydrogenase	protein-coding	20220811	285.489	150.893	310.953	655.929	654.03	442.685	2499.98	1.26417	2.40189	0.366846	3.44606	0.00056882	0.0112748	1.94789	yes	up	XP_007823695.2	568076.XP_007823695.1	0	960	COG1012@1|root,KOG2450@2759|Eukaryota,3AFQE@33154|Opisthokonta,3PBQH@4751|Fungi,3RJE3@4890|Ascomycota,21Q9F@147550|Sordariomycetes,3TTVF@5125|Hypocreales,3G513@34397|Clavicipitaceae	4751|Fungi	E	Belongs to the aldehyde dehydrogenase family			1.2.1.3	ko:K00128	ko00010,ko00053,ko00071,ko00280,ko00310,ko00330,ko00340,ko00380,ko00410,ko00561,ko00620,ko00625,ko00903,ko00981,ko01100,ko01110,ko01120,ko01130,map00010,map00053,map00071,map00280,map00310,map00330,map00340,map00380,map00410,map00561,map00620,map00625,map00903,map00981,map01100,map01110,map01120,map01130	M00135	R00264,R00631,R00710,R00904,R01752,R01986,R02549,R02678,R02940,R02957,R03283,R03869,R04065,R04506,R04903,R05050,R05237,R05238,R05286,R06366,R08146	RC00047,RC00071,RC00080,RC00186,RC00218,RC00242,RC00816,RC01500	ko00000,ko00001,ko00002,ko01000				Aldedh
19261793	MAA_07507	655844	Pyoverdine biosynthesis	protein-coding	20220811	90.311	49.7142	158.542	356.209	346.272	198.48	1199.53	1.58586	3.00186	0.4361	3.63645	0.000276422	0.00658541	2.18142	yes	up	XP_007823696.1	568076.XP_007823696.1	2.63999999999358e-313	865	COG3207@1|root,2SMHH@2759|Eukaryota,39VQJ@33154|Opisthokonta,3NZNB@4751|Fungi,3QTYT@4890|Ascomycota,21JJZ@147550|Sordariomycetes,3TS50@5125|Hypocreales,3G56N@34397|Clavicipitaceae	4751|Fungi	Q	Pyoverdine dityrosine biosynthesis protein													DIT1_PvcA
19261794	MAA_07508	655844	major facilitator superfamily transporter monocarboxylate	protein-coding	20220811	72.4335	93.7425	109.818	341.035	297.929	218.242	1133.2	1.83927	3.5783	0.330788	5.56029	2.69331e-08	3.17767e-06	5.49789	yes	up	XP_007823697.1	568076.XP_007823697.1	7.2e-298	814	KOG2504@1|root,KOG2504@2759|Eukaryota,39S9J@33154|Opisthokonta,3NWXD@4751|Fungi,3QNFA@4890|Ascomycota,215FC@147550|Sordariomycetes,3TWFI@5125|Hypocreales,3G6HR@34397|Clavicipitaceae	4751|Fungi	G	Major Facilitator Superfamily													MFS_1
19261836	MAA_07550	655844	c2h2 finger domain containing protein	protein-coding	20160813	37.8997	9.07088	55.7134	12.4107	11.237	5.2066	131.538	-1.7986	-3.47883	0.569493	-3.15825	0.00158718	0.0232235	1.63407	yes	down	XP_007823739.1	568076.XP_007823739.1	0	979	KOG1721@1|root,KOG1721@2759|Eukaryota,3931M@33154|Opisthokonta,3NW8N@4751|Fungi,3QPS4@4890|Ascomycota,211WX@147550|Sordariomycetes,3TH0I@5125|Hypocreales,3G1IV@34397|Clavicipitaceae	4751|Fungi	K	Zinc finger, C2H2 type	AZF1	GO:0000976,GO:0000977,GO:0000978,GO:0000981,GO:0000982,GO:0000987,GO:0001012,GO:0001067,GO:0001077,GO:0001228,GO:0003674,GO:0003676,GO:0003677,GO:0003690,GO:0003700,GO:0005488,GO:0005575,GO:0005622,GO:0005623,GO:0005634,GO:0005737,GO:0005829,GO:0006139,GO:0006351,GO:0006355,GO:0006357,GO:0006366,GO:0006725,GO:0006807,GO:0008150,GO:0008152,GO:0009058,GO:0009059,GO:0009743,GO:0009889,GO:0009891,GO:…											zf-C2H2
19261851	MAA_07565	655844	Pseudouridine synthase, catalytic domain protein	protein-coding	20220811	2.25001	10.2335	2.56523	15.1229	31.8528	17.6502	79.6746	2.15891	4.46577	0.567236	3.80602	0.000141221	0.00393157	2.40543	yes	up	XP_007823754.1	568076.XP_007823754.1	0	888	COG0130@1|root,KOG2529@2759|Eukaryota,39STG@33154|Opisthokonta,3NXW0@4751|Fungi,3QMBC@4890|Ascomycota,2126D@147550|Sordariomycetes,3TE49@5125|Hypocreales,3G22G@34397|Clavicipitaceae	4751|Fungi	J	TruB family pseudouridylate synthase containing protein	PUS4	GO:0001522,GO:0003674,GO:0003824,GO:0005575,GO:0005622,GO:0005623,GO:0005634,GO:0005737,GO:0005739,GO:0006139,GO:0006396,GO:0006399,GO:0006400,GO:0006725,GO:0006807,GO:0008033,GO:0008150,GO:0008152,GO:0009451,GO:0009982,GO:0009987,GO:0010467,GO:0016070,GO:0016071,GO:0016556,GO:0016853,GO:0016866,GO:0031119,GO:0034470,GO:0034641,GO:0034660,GO:0043170,GO:0043226,GO:0043227,GO:0043229,GO:0043231,GO:…	5.4.99.25	ko:K03177					ko00000,ko01000,ko03016				TruB_C_2,TruB_N
19261882	MAA_07596	655844	elongation factor 3	protein-coding	20160924	11.428	24.8037	21.9818	6.43849	7.1591	7.82031	79.6314	-1.32394	-2.50349	0.39349	-3.36461	0.000766533	0.0137957	1.86026	yes	down	XP_007823785.2	568076.XP_007823785.1	0	2773	COG1132@1|root,KOG0054@2759|Eukaryota,38CH6@33154|Opisthokonta,3NVEH@4751|Fungi,3QKEA@4890|Ascomycota,217IT@147550|Sordariomycetes,3TERF@5125|Hypocreales,3G2BY@34397|Clavicipitaceae	4751|Fungi	Q	ABC transporter transmembrane region	YOR1	GO:0003674,GO:0003824,GO:0005215,GO:0005575,GO:0005623,GO:0005886,GO:0006810,GO:0006811,GO:0006820,GO:0006855,GO:0008150,GO:0008559,GO:0015238,GO:0015399,GO:0015405,GO:0015711,GO:0015893,GO:0016020,GO:0016021,GO:0016462,GO:0016787,GO:0016817,GO:0016818,GO:0016887,GO:0017111,GO:0022804,GO:0022857,GO:0031224,GO:0042221,GO:0042493,GO:0042623,GO:0042626,GO:0042908,GO:0042910,GO:0043492,GO:0044425,GO:…											ABC_membrane,ABC_tran
19261885	MAA_07599	655844	N-terminal fungal transcription regulatory domain-containing protein	protein-coding	20151028	14.3854	27.8723	37.1665	7.96301	8.70673	6.86728	102.961	-1.6485	-3.13508	0.464871	-3.54614	0.000390915	0.00854608	2.06823	yes	down	XP_007823788.2	568076.XP_007823788.1	0	966	2D2X8@1|root,2SPCH@2759|Eukaryota,3A3I4@33154|Opisthokonta,3P4G3@4751|Fungi,3QWDX@4890|Ascomycota,21A74@147550|Sordariomycetes,3TMRE@5125|Hypocreales	4751|Fungi															Zn_clus
19261887	MAA_07601	655844	Acyl-CoA dehydrogenase/oxidase	protein-coding	20220811	197.47	38.4779	36.6664	23.5864	13.5033	9.82775	319.532	-2.55954	-5.89518	0.603986	-4.23774	2.2578e-05	0.0009221	3.03522	yes	down	XP_007823790.1	568076.XP_007823790.1	0	890	COG1960@1|root,KOG0141@2759|Eukaryota,39SMT@33154|Opisthokonta,3NZXF@4751|Fungi,3QPTF@4890|Ascomycota,21543@147550|Sordariomycetes,3TPUA@5125|Hypocreales,3G62F@34397|Clavicipitaceae	4751|Fungi	E	Acyl-CoA dehydrogenase, C-terminal domain				ko:K15389					ko00000,ko01008				Acyl-CoA_dh_1,Acyl-CoA_dh_M,Acyl-CoA_dh_N
19261908	MAA_07622	655844	C6 zinc finger protein	protein-coding	20220811	21.1918	26.8336	29.9611	52.9256	44.1329	54.9495	229.995	1.0567	2.08016	0.358552	2.94712	0.00320749	0.0371309	1.43026	yes	up	XP_007823811.2	92637.XP_007811974.1	0	872	2EI90@1|root,2SNQY@2759|Eukaryota,3A2P6@33154|Opisthokonta,3P26W@4751|Fungi,3QS32@4890|Ascomycota,216CI@147550|Sordariomycetes,3TCS8@5125|Hypocreales,3G5BU@34397|Clavicipitaceae	4751|Fungi	S	Fungal specific transcription factor domain													Fungal_trans_2,Zn_clus
19261921	MAA_07635	655844	acetate-CoA ligase	protein-coding	20220811	347.621	113.64	364.815	122.187	108.322	95.1435	1151.73	-1.22575	-2.33877	0.422412	-2.90179	0.00371039	0.0408582	1.38872	yes	down	XP_007823824.1	568076.XP_007823824.1	0	1342	COG0365@1|root,KOG1175@2759|Eukaryota,38BR4@33154|Opisthokonta,3NUTI@4751|Fungi,3QM4K@4890|Ascomycota,21284@147550|Sordariomycetes,3TG7R@5125|Hypocreales,3G1JQ@34397|Clavicipitaceae	4751|Fungi	Q	Acetyl-coenzyme A synthetase N-terminus	ACS2	GO:0000166,GO:0001302,GO:0003674,GO:0003824,GO:0003987,GO:0005488,GO:0005575,GO:0005576,GO:0005622,GO:0005623,GO:0005634,GO:0005730,GO:0005737,GO:0005739,GO:0005829,GO:0006082,GO:0006083,GO:0006084,GO:0006085,GO:0006091,GO:0006113,GO:0006139,GO:0006163,GO:0006164,GO:0006325,GO:0006464,GO:0006473,GO:0006475,GO:0006637,GO:0006725,GO:0006732,GO:0006753,GO:0006790,GO:0006793,GO:0006796,GO:0006807,GO:…	6.2.1.1	ko:K01895	ko00010,ko00620,ko00640,ko00680,ko00720,ko01100,ko01110,ko01120,ko01130,ko01200,map00010,map00620,map00640,map00680,map00720,map01100,map01110,map01120,map01130,map01200	M00357	R00235,R00236,R00316,R00926,R01354	RC00004,RC00012,RC00043,RC00070,RC02746,RC02816	ko00000,ko00001,ko00002,ko01000,ko01004				ACAS_N,AMP-binding,AMP-binding_C
19261961	MAA_07675	655844	Glyceraldehyde/Erythrose phosphate dehydrogenase family	protein-coding	20220811	1055.3	1036.48	1105.11	450.645	423.547	396.03	4467.11	-1.22947	-2.34481	0.296014	-4.15341	3.27561e-05	0.00122968	2.91021	yes	down	XP_007823864.1	568076.XP_007823864.1	9.56e-243	667	COG0057@1|root,KOG0657@2759|Eukaryota,38DPH@33154|Opisthokonta,3NUCI@4751|Fungi,3QNGM@4890|Ascomycota,2153G@147550|Sordariomycetes,3TD00@5125|Hypocreales,3G128@34397|Clavicipitaceae	4751|Fungi	F	Glyceraldehyde 3-phosphate dehydrogenase, NAD binding domain	GPD	GO:0001932,GO:0001934,GO:0003674,GO:0003676,GO:0003682,GO:0003723,GO:0003824,GO:0004365,GO:0005488,GO:0005575,GO:0005618,GO:0005622,GO:0005623,GO:0005634,GO:0005737,GO:0005739,GO:0005811,GO:0005829,GO:0005886,GO:0005975,GO:0005996,GO:0006006,GO:0006007,GO:0006082,GO:0006090,GO:0006091,GO:0006094,GO:0006096,GO:0006139,GO:0006163,GO:0006164,GO:0006165,GO:0006725,GO:0006732,GO:0006733,GO:0006734,GO:…	1.2.1.12	ko:K00134	ko00010,ko00710,ko01100,ko01110,ko01120,ko01130,ko01200,ko01230,ko04066,ko05010,map00010,map00710,map01100,map01110,map01120,map01130,map01200,map01230,map04066,map05010	M00001,M00002,M00003,M00165,M00166,M00308,M00552	R01061	RC00149	ko00000,ko00001,ko00002,ko01000,ko04131,ko04147				Gp_dh_C,Gp_dh_N
19261965	MAA_07679	655844	hypothetical protein	protein-coding	20220811	18.6117	28.866	11.0801	54.6008	59.5642	47.8804	220.603	1.36509	2.57593	0.42675	3.19881	0.00137998	0.0208483	1.68093	yes	up	XP_007823868.2	568076.XP_007823868.1	3.69e-163	466	2CMI8@1|root,2QQEE@2759|Eukaryota,3AKXM@33154|Opisthokonta,3PDT9@4751|Fungi,3QVGJ@4890|Ascomycota,219Y5@147550|Sordariomycetes,3TIPN@5125|Hypocreales,3G449@34397|Clavicipitaceae	4751|Fungi	S	response to estrogen
19261966	MAA_07680	655844	hypothetical protein	protein-coding	20151028	15.0415	13.6573	5.55182	60.4124	59.0286	41.0854	194.777	2.22943	4.6895	0.517102	4.3114	1.62225e-05	0.000714398	3.14606	yes	up	XP_007823869.1	568076.XP_007823869.1	5.89e-161	451	28MI6@1|root,2QU1R@2759|Eukaryota,3AB82@33154|Opisthokonta,3P7DU@4751|Fungi,3QVKA@4890|Ascomycota,21A45@147550|Sordariomycetes,3TIU2@5125|Hypocreales,3G4CZ@34397|Clavicipitaceae	4751|Fungi
19261993	MAA_07707	655844	heat shock protein 70	protein-coding	20220811	2665.98	13686.7	10061.1	3109.55	2119.79	1641.08	33284.2	-1.89828	-3.7277	0.475929	-3.98859	6.64675e-05	0.00222546	2.65258	yes	down	XP_007823896.1	568076.XP_007823896.1	0	1221	COG0443@1|root,KOG0101@2759|Eukaryota,38BSZ@33154|Opisthokonta,3NVJE@4751|Fungi,3QJZ7@4890|Ascomycota,2175I@147550|Sordariomycetes,3TDAI@5125|Hypocreales,3G2ZH@34397|Clavicipitaceae	4751|Fungi	O	MreB/Mbl protein	SSA2	GO:0000049,GO:0000060,GO:0000166,GO:0000209,GO:0000322,GO:0000323,GO:0000324,GO:0000329,GO:0002181,GO:0002376,GO:0003674,GO:0003676,GO:0003723,GO:0003824,GO:0005488,GO:0005515,GO:0005524,GO:0005575,GO:0005576,GO:0005618,GO:0005622,GO:0005623,GO:0005634,GO:0005681,GO:0005737,GO:0005739,GO:0005773,GO:0005774,GO:0005829,GO:0005844,GO:0005886,GO:0006403,GO:0006404,GO:0006412,GO:0006457,GO:0006464,GO:…		ko:K03283	ko03040,ko04010,ko04141,ko04144,ko04213,ko04612,ko04915,ko05134,ko05145,ko05162,ko05164,ko05169,map03040,map04010,map04141,map04144,map04213,map04612,map04915,map05134,map05145,map05162,map05164,map05169	M00353,M00355			ko00000,ko00001,ko00002,ko01009,ko03009,ko03029,ko03041,ko03051,ko03110,ko04131,ko04147,ko04516	1.A.33.1			HSP70
19262011	MAA_07725	655844	cellobiose dehydrogenase	protein-coding	20220811	58.6479	57.5719	41.1996	350.97	298.28	350.794	1157.46	2.71262	6.55509	0.331676	8.17851	2.87365e-16	1.25646e-13	12.9009	yes	up	XP_007823914.1	568076.XP_007823914.1	0	1159	COG2303@1|root,KOG1238@2759|Eukaryota,38E77@33154|Opisthokonta,3NVXQ@4751|Fungi,3QRKP@4890|Ascomycota,21P0A@147550|Sordariomycetes,3TT6A@5125|Hypocreales,3G07Q@34397|Clavicipitaceae	4751|Fungi	E	GMC oxidoreductase			1.1.99.18	ko:K19069					ko00000,ko01000				CDH-cyt,GMC_oxred_C,GMC_oxred_N
19262015	MAA_07729	655844	Cellular retinaldehyde-binding/triple function	protein-coding	20220811	153.768	45.5769	45.6691	24.9295	24.4267	24.7865	319.157	-1.74601	-3.3543	0.484605	-3.60296	0.000314619	0.00723721	2.14043	yes	down	XP_007823918.1	568076.XP_007823918.1	0	935	KOG1470@1|root,KOG1470@2759|Eukaryota,38EHR@33154|Opisthokonta,3NTVK@4751|Fungi,3QM5E@4890|Ascomycota,21E14@147550|Sordariomycetes,3TKRY@5125|Hypocreales,3G0FW@34397|Clavicipitaceae	4751|Fungi	I	CRAL TRIO domain protein	CSR1	GO:0003674,GO:0005215,GO:0005319,GO:0005548,GO:0005575,GO:0005622,GO:0005623,GO:0005628,GO:0005737,GO:0005739,GO:0005768,GO:0005811,GO:0005829,GO:0006629,GO:0006644,GO:0006650,GO:0006793,GO:0006796,GO:0006810,GO:0006811,GO:0006820,GO:0006869,GO:0006892,GO:0006893,GO:0008104,GO:0008150,GO:0008152,GO:0008526,GO:0009889,GO:0009890,GO:0009891,GO:0009892,GO:0009893,GO:0009987,GO:0010562,GO:0010563,GO:…											CRAL_TRIO,CRAL_TRIO_N
19262046	MAA_07760	655844	hypothetical protein	protein-coding	20151028	21.092	4.69719	13.3518	3.25521	2.14786	2.59047	47.1345	-2.25975	-4.7891	0.513648	-4.39942	1.08542e-05	0.000545128	3.2635	yes	down	XP_007823949.2	568076.XP_007823949.1	1.12e-165	561	2D09C@1|root,2SDAK@2759|Eukaryota,3ASB2@33154|Opisthokonta,3PHPI@4751|Fungi,3QZNP@4890|Ascomycota,21NRI@147550|Sordariomycetes,3TT2J@5125|Hypocreales,3FZRB@34397|Clavicipitaceae	4751|Fungi				GO:0003674,GO:0005488,GO:0005575,GO:0005618,GO:0005623,GO:0005886,GO:0007155,GO:0008150,GO:0009897,GO:0009986,GO:0010339,GO:0016020,GO:0022610,GO:0030312,GO:0031224,GO:0031225,GO:0031226,GO:0031233,GO:0031362,GO:0044425,GO:0044426,GO:0044459,GO:0044462,GO:0044464,GO:0046658,GO:0071944,GO:0098552,GO:0098631		ko:K19721,ko:K22016	ko04974,map04974				ko00000,ko00001,ko00536,ko04131				GPI-anchored,WSC
19262047	MAA_07761	655844	hypothetical protein	protein-coding	20220811	38.5535	7.38622	18.0311	6.54285	3.14599	4.23504	77.8947	-2.18917	-4.56043	0.637127	-3.436	0.000590367	0.0115784	1.93635	yes	down	XP_007823950.1	568076.XP_007823950.1	2.52e-299	819	2EDGB@1|root,2SJ3Q@2759|Eukaryota,3AEHI@33154|Opisthokonta,3PABC@4751|Fungi,3QU4M@4890|Ascomycota,2193I@147550|Sordariomycetes,3TII8@5125|Hypocreales,3G34F@34397|Clavicipitaceae	4751|Fungi	S	Protein of unknown function (DUF3712)													DUF3712
19262131	MAA_07845	655844	Glycoside hydrolase, family 31	protein-coding	20160924	57.5226	120.791	77.0444	32.4096	31.7713	18.9984	338.537	-1.51205	-2.85215	0.410643	-3.68216	0.000231269	0.00573009	2.24184	yes	down	XP_007824034.2	568076.XP_007824034.1	0	990	COG1501@1|root,KOG1065@2759|Eukaryota,38C0A@33154|Opisthokonta,3NVMX@4751|Fungi,3QM0J@4890|Ascomycota,21361@147550|Sordariomycetes,3TGSQ@5125|Hypocreales,3G2DX@34397|Clavicipitaceae	4751|Fungi	G	Belongs to the glycosyl hydrolase 31 family	agdC	GO:0000272,GO:0003674,GO:0003824,GO:0004553,GO:0004558,GO:0005975,GO:0005976,GO:0008150,GO:0008152,GO:0008422,GO:0009056,GO:0009057,GO:0009251,GO:0015926,GO:0016052,GO:0016787,GO:0016798,GO:0043170,GO:0044042,GO:0044238,GO:0071704,GO:0090599,GO:1901575	3.2.1.20	ko:K01187	ko00052,ko00500,ko01100,map00052,map00500,map01100		R00028,R00801,R00802,R06087,R06088	RC00028,RC00049,RC00077	ko00000,ko00001,ko01000		GH31		CBM_20,Gal_mutarotas_2,Glyco_hydro_31,NtCtMGAM_N
19262152	MAA_07866	655844	glycogen synthase	protein-coding	20220811	97.1473	73.0342	77.3488	34.6535	24.0343	29.0625	335.281	-1.49026	-2.8094	0.343346	-4.34042	1.42212e-05	0.000641339	3.19291	yes	down	XP_007824055.2	568076.XP_007824055.1	0	1429	COG0438@1|root,KOG3742@2759|Eukaryota,38BSH@33154|Opisthokonta,3NU8X@4751|Fungi,3QNRC@4890|Ascomycota,212NA@147550|Sordariomycetes,3TDIS@5125|Hypocreales,3G3FS@34397|Clavicipitaceae	4751|Fungi	H	Transfers the glycosyl residue from UDP-Glc to the non- reducing end of alpha-1,4-glucan	GSY1	GO:0000271,GO:0003674,GO:0003824,GO:0004373,GO:0005575,GO:0005622,GO:0005623,GO:0005634,GO:0005737,GO:0005739,GO:0005975,GO:0005976,GO:0005977,GO:0005978,GO:0006073,GO:0006091,GO:0006112,GO:0008150,GO:0008152,GO:0008194,GO:0009058,GO:0009059,GO:0009250,GO:0009987,GO:0015980,GO:0016051,GO:0016740,GO:0016757,GO:0016758,GO:0033692,GO:0034637,GO:0034645,GO:0035251,GO:0043170,GO:0043226,GO:0043227,GO:…	2.4.1.11	ko:K00693	ko00500,ko01100,ko04151,ko04152,ko04910,ko04922,ko04931,map00500,map01100,map04151,map04152,map04910,map04922,map04931		R00292	RC00005	ko00000,ko00001,ko01000,ko01003		GT3		Glycogen_syn
19262169	MAA_07883	655844	zinc finger domain-containing protein	protein-coding	20220811	39.0025	55.7394	29.517	87.4036	101.369	88.9631	401.995	1.17751	2.26185	0.359192	3.2782	0.00104471	0.0172179	1.76402	yes	up	XP_007824072.1	568076.XP_007824072.1	0	1322	COG5236@1|root,KOG2231@2759|Eukaryota,39EZR@33154|Opisthokonta,3NVAX@4751|Fungi,3QM8H@4890|Ascomycota,215JS@147550|Sordariomycetes,3TDVN@5125|Hypocreales,3FZVY@34397|Clavicipitaceae	4751|Fungi	O	zinc finger		GO:0003674,GO:0003824,GO:0004842,GO:0005488,GO:0005575,GO:0005622,GO:0005623,GO:0005737,GO:0006325,GO:0006412,GO:0006414,GO:0006417,GO:0006464,GO:0006518,GO:0006807,GO:0006996,GO:0008150,GO:0008152,GO:0008270,GO:0009056,GO:0009057,GO:0009058,GO:0009059,GO:0009889,GO:0009987,GO:0010467,GO:0010468,GO:0010556,GO:0010608,GO:0016043,GO:0016567,GO:0016569,GO:0016570,GO:0016574,GO:0016740,GO:0019222,GO:…	2.3.2.27	ko:K22381					ko00000,ko01000,ko04121				zf-C3HC4_3
19262175	MAA_07889	655844	delta12 fatty acid desaturase	protein-coding	20220811	108.144	240.005	158.463	86.5984	77.4824	49.9083	720.601	-1.13381	-2.19438	0.387256	-2.92781	0.0034136	0.0389161	1.40987	yes	down	XP_007824078.1	568076.XP_007824078.1	0	980	COG3239@1|root,2QQNB@2759|Eukaryota,38B9Z@33154|Opisthokonta,3NUUZ@4751|Fungi,3QKHT@4890|Ascomycota,217K4@147550|Sordariomycetes,3TF0D@5125|Hypocreales,3G2T8@34397|Clavicipitaceae	4751|Fungi	I	fatty acid desaturase			1.14.19.22,1.14.19.6	ko:K10256	ko01040,ko01212,map01040,map01212		R11043,R11044	RC00917	ko00000,ko00001,ko01000,ko01004				DUF3474,FA_desaturase
19262188	MAA_07902	655844	Monooxygenase, FAD-binding protein	protein-coding	20220811	4.23467	40.1291	16.3958	6.59168	4.57123	2.12792	74.0504	-2.10528	-4.3028	0.670347	-3.14058	0.00168615	0.0241136	1.61774	yes	down	XP_007824091.1	568076.XP_007824091.1	0	1029	COG0654@1|root,KOG3855@2759|Eukaryota,39XHI@33154|Opisthokonta,3P16X@4751|Fungi,3QKY1@4890|Ascomycota,212M4@147550|Sordariomycetes,3TK10@5125|Hypocreales,3G5G9@34397|Clavicipitaceae	4751|Fungi	CH	FAD binding domain													FAD_binding_3
19262192	MAA_07906	655844	Alpha-hydroxy acid dehydrogenase, FMN-dependent	protein-coding	20160813	140.955	179.432	85.0398	336.903	321.855	419.138	1483.32	1.34898	2.54732	0.340013	3.96742	7.26534e-05	0.00240015	2.61976	yes	up	XP_007824095.1	568076.XP_007824095.1	6.28e-271	741	COG1304@1|root,KOG0538@2759|Eukaryota,39WK8@33154|Opisthokonta,3P069@4751|Fungi,3QRFN@4890|Ascomycota,213KM@147550|Sordariomycetes,3TEVG@5125|Hypocreales,3G62Z@34397|Clavicipitaceae	4751|Fungi	C	FMN-dependent dehydrogenase			1.1.2.3	ko:K00101	ko00620,ko01100,map00620,map01100		R00196	RC00044	ko00000,ko00001,ko01000				FMN_dh
19262193	MAA_07907	655844	protein-arginine deiminase type-4	protein-coding	20220811	15.6354	14.8725	14.8832	31.5321	33.163	27.1632	137.249	1.08845	2.12645	0.36387	2.99131	0.00277787	0.033969	1.46892	yes	up	XP_007824096.1	568076.XP_007824096.1	0	1269	2CH50@1|root,2QVJA@2759|Eukaryota,38I5H@33154|Opisthokonta,3NUEA@4751|Fungi,3QRRK@4890|Ascomycota,213UC@147550|Sordariomycetes,3TGEZ@5125|Hypocreales,3G626@34397|Clavicipitaceae	4751|Fungi	S	Protein-arginine deiminase (PAD)			3.5.3.15	ko:K01481					ko00000,ko01000				PAD
19262263	MAA_07977	655844	methyltransferase domain-containing protein	protein-coding	20220811	56.8985	51.9559	56.4112	711.788	768.18	802.36	2447.59	3.82953	14.2168	0.315938	12.1211	8.16267e-34	2.02244e-30	29.6941	yes	up	XP_007824166.1	568076.XP_007824166.1	2.05e-229	631	2E8N2@1|root,2SF3Q@2759|Eukaryota,3ABNT@33154|Opisthokonta,3P9IS@4751|Fungi,3R3QF@4890|Ascomycota,218GV@147550|Sordariomycetes,3TGNE@5125|Hypocreales	4751|Fungi	H	Methyltransferase type 12													Methyltransf_25
19262265	MAA_07979	655844	Glucose-methanol-choline oxidoreductase	protein-coding	20220811	98.5985	25.4608	28.0108	18.8091	12.1573	16.7599	199.796	-1.68221	-3.20919	0.512763	-3.28068	0.00103558	0.0171367	1.76607	yes	down	XP_007824168.1	568076.XP_007824168.1	0	1265	COG2303@1|root,KOG1238@2759|Eukaryota,38UEK@33154|Opisthokonta,3NTYQ@4751|Fungi,3R7J4@4890|Ascomycota,21UGW@147550|Sordariomycetes,3TVEN@5125|Hypocreales,3G4PD@34397|Clavicipitaceae	4751|Fungi	E	GMC oxidoreductase			1.1.99.1	ko:K00108	ko00260,ko01100,map00260,map01100	M00555	R01025	RC00087	ko00000,ko00001,ko00002,ko01000				GMC_oxred_C,GMC_oxred_N
19262320	MAA_08034	655844	Cerato-platanin	protein-coding	20220811	16.9635	28.0892	79.9279	7.98494	9.57522	6.37333	148.914	-2.2398	-4.72332	0.668163	-3.35218	0.000801786	0.0142576	1.84595	yes	down	XP_007824223.1	568076.XP_007824223.1	1.3e-159	446	2EBNU@1|root,2SHQD@2759|Eukaryota,3AFY8@33154|Opisthokonta,3PC5I@4751|Fungi,3QSWW@4890|Ascomycota,21PP3@147550|Sordariomycetes	4751|Fungi															Cerato-platanin
[truncated: 190 more rows]

## Sheet: Up-regulated
gene_id	gene_symbol	taxa_id	gene_desc	gene_type	mod_date	CTR1	CTR2	CTR3	UV1	UV2	UV3	TOTAL	log2FoldChange	FoldChange	lfcSE	stat	pvalue	padj	neglog10padj	sig	expr	acc_protein	seed_ortholog	evalue	score	eggNOG_OGs	max_annot_lvl	COG_category	Description	Preferred_name	GOs	EC	KEGG_ko	KEGG_Pathway	KEGG_Module	KEGG_Reaction	KEGG_rclass	BRITE	KEGG_TC	CAZy	BiGG_Reaction	PFAMs
[truncated: 320 more rows]

## Sheet: Down-regulated
gene_id	gene_symbol	taxa_id	gene_desc	gene_type	mod_date	CTR1	CTR2	CTR3	UV1	UV2	UV3	TOTAL	log2FoldChange	FoldChange	lfcSE	stat	pvalue	padj	neglog10padj	sig	expr	acc_protein	seed_ortholog	evalue	score	eggNOG_OGs	max_annot_lvl	COG_category	Description	Preferred_name	GOs	EC	KEGG_ko	KEGG_Pathway	KEGG_Module	KEGG_Reaction	KEGG_rclass	BRITE	KEGG_TC	CAZy	BiGG_Reaction	PFAMs
[truncated: 408 more rows]
