# Supplementary material for: Transcriptional responses of Metarhizium pingshaense blastospores after UV-B irradiation
Source: Front Microbiol. 2024 Dec 5;15:1507931. doi: 10.3389/fmicb.2024.1507931 (PMC11656200; doi:10.3389/fmicb.2024.1507931)
Supplement: Supplementary Table 6 — Enrichment analysis of gene ontology (GO) terms of up- and down-regulated genes of Metarhizium pingshaense blastospores after UV-B exposure. [file Table_6.xlsx]

## Sheet: DEGs
GO_ID	NS	enrichment	name	ratio_in_study	ratio_in_pop	p_uncorrected	depth	study_count	p_bonferroni	p_sidak	p_holm	p_fdr_bh	study_items
GO:0005975	BP	e	carbohydrate metabolic process	32/728	160/11688	3.06616e-09	3	32	1.94947e-05	1.90032e-05	1.94947e-05	1.94947e-05	MAA_00144, MAA_00230, MAA_00279, MAA_00486, MAA_00552, MAA_00731, MAA_00838, MAA_01169, MAA_01804, MAA_01822, MAA_02629, MAA_02999, MAA_03534, MAA_03680, MAA_03930, MAA_03956, MAA_04308, MAA_04366, MAA_04401, MAA_05125, MAA_05345, MAA_05698, MAA_06904, MAA_07066, MAA_07376, MAA_07675, MAA_07845, MAA_07866, MAA_08042, MAA_08217, MAA_09549, MAA_09839
GO:0005996	BP	e	monosaccharide metabolic process	13/728	48/11688	4.81527e-06	4	13	0.0306155	0.0298437	0.0306107	0.0139027	MAA_00144, MAA_00230, MAA_00279, MAA_00838, MAA_01822, MAA_02629, MAA_04308, MAA_04366, MAA_05345, MAA_05698, MAA_07675, MAA_08042, MAA_08217
GO:0032787	BP	e	monocarboxylic acid metabolic process	23/728	137/11688	1.16002e-05	6	23	0.0737543	0.071895	0.0737311	0.0139027	MAA_00230, MAA_00279, MAA_00712, MAA_00724, MAA_01023, MAA_01653, MAA_02559, MAA_02629, MAA_03768, MAA_03898, MAA_03956, MAA_04291, MAA_05401, MAA_05458, MAA_06088, MAA_06572, MAA_07066, MAA_07376, MAA_07635, MAA_07675, MAA_08217, MAA_08397, MAA_09162
GO:0006006	BP	e	glucose metabolic process	8/728	20/11688	1.40316e-05	6	8	0.0892128	0.0869638	0.0891707	0.0139027	MAA_00230, MAA_00279, MAA_02629, MAA_04308, MAA_04366, MAA_05345, MAA_07675, MAA_08217
GO:0044281	BP	e	small molecule metabolic process	70/728	665/11688	1.43742e-05	2	70	0.0913914	0.0890875	0.0913339	0.0139027	MAA_00144, MAA_00230, MAA_00279, MAA_00708, MAA_00712, MAA_00724, MAA_00731, MAA_00838, MAA_01023, MAA_01653, MAA_01672, MAA_01819, MAA_01822, MAA_02182, MAA_02241, MAA_02402, MAA_02559, MAA_02574, MAA_02629, MAA_02798, MAA_02825, MAA_02965, MAA_03520, MAA_03579, MAA_03690, MAA_03768, MAA_03898, MAA_03930, MAA_03956, MAA_03987, MAA_04291, MAA_04308, MAA_04366, MAA_04478, MAA_04856, MAA_05345, MAA…
GO:0046364	BP	e	monosaccharide biosynthetic process	7/728	15/11688	1.46281e-05	5	7	0.0930057	0.090661	0.0929325	0.0139027	MAA_00144, MAA_00230, MAA_00279, MAA_00838, MAA_04366, MAA_07675, MAA_08217
GO:0042221	BP	e	response to chemical	62/728	567/11688	1.53065e-05	2	62	0.097319	0.0948656	0.0972271	0.0139027	MAA_00144, MAA_00230, MAA_00337, MAA_00601, MAA_00667, MAA_00724, MAA_00838, MAA_01219, MAA_01458, MAA_01470, MAA_01499, MAA_01671, MAA_01883, MAA_02048, MAA_02182, MAA_02215, MAA_02223, MAA_02364, MAA_02377, MAA_02494, MAA_02528, MAA_02628, MAA_02629, MAA_02796, MAA_02798, MAA_02903, MAA_02988, MAA_03482, MAA_03534, MAA_03645, MAA_03774, MAA_03823, MAA_03880, MAA_03956, MAA_03987, MAA_04401, MAA…
GO:0070887	BP	e	cellular response to chemical stimulus	49/728	420/11688	1.92749e-05	3	49	0.12255	0.11946	0.122415	0.0153187	MAA_00144, MAA_00230, MAA_00337, MAA_00724, MAA_00838, MAA_01219, MAA_01458, MAA_01499, MAA_02048, MAA_02182, MAA_02215, MAA_02377, MAA_02494, MAA_02528, MAA_02628, MAA_02629, MAA_02798, MAA_02903, MAA_02988, MAA_03482, MAA_03534, MAA_03645, MAA_03774, MAA_03823, MAA_03880, MAA_03956, MAA_03987, MAA_04401, MAA_04569, MAA_04600, MAA_04726, MAA_04771, MAA_04951, MAA_05678, MAA_05971, MAA_06082, MAA…
GO:1901700	BP	e	response to oxygen-containing compound	17/728	92/11688	4.54225e-05	3	17	0.288796	0.281516	0.288433	0.0275432	MAA_00144, MAA_00230, MAA_02182, MAA_02494, MAA_02629, MAA_02988, MAA_03534, MAA_03987, MAA_04401, MAA_04771, MAA_05971, MAA_07550, MAA_07707, MAA_09460, MAA_09549, MAA_09564, MAA_09884
GO:0044262	BP	e	cellular carbohydrate metabolic process	20/728	120/11688	4.74409e-05	4	20	0.301629	0.294025	0.301202	0.0275432	MAA_00486, MAA_00552, MAA_00731, MAA_01804, MAA_01822, MAA_02999, MAA_03534, MAA_03680, MAA_03930, MAA_03956, MAA_04308, MAA_04401, MAA_05125, MAA_05698, MAA_06904, MAA_07066, MAA_07376, MAA_07866, MAA_09549, MAA_09839
GO:0019318	BP	e	hexose metabolic process	10/728	36/11688	4.76526e-05	5	10	0.302975	0.295337	0.302499	0.0275432	MAA_00230, MAA_00279, MAA_02629, MAA_04308, MAA_04366, MAA_05345, MAA_05698, MAA_07675, MAA_08042, MAA_08217
GO:0006091	BP	e	generation of precursor metabolites and energy	22/728	141/11688	5.72043e-05	3	22	0.363705	0.354536	0.363075	0.0278503	MAA_00144, MAA_00230, MAA_00279, MAA_00486, MAA_00712, MAA_00838, MAA_01218, MAA_02629, MAA_03680, MAA_03956, MAA_04308, MAA_04366, MAA_05125, MAA_05589, MAA_06003, MAA_06904, MAA_07635, MAA_07675, MAA_07866, MAA_08217, MAA_08309, MAA_09839
GO:0019752	BP	e	carboxylic acid metabolic process	43/728	367/11688	6.08561e-05	5	43	0.386923	0.377169	0.386193	0.0278503	MAA_00230, MAA_00279, MAA_00712, MAA_00724, MAA_01023, MAA_01653, MAA_01819, MAA_02241, MAA_02559, MAA_02574, MAA_02629, MAA_02825, MAA_03579, MAA_03690, MAA_03768, MAA_03898, MAA_03956, MAA_03987, MAA_04291, MAA_04478, MAA_04856, MAA_05401, MAA_05412, MAA_05458, MAA_05939, MAA_06003, MAA_06088, MAA_06212, MAA_06572, MAA_06843, MAA_07066, MAA_07376, MAA_07635, MAA_07675, MAA_08217, MAA_08309, MAA…
GO:0005977	BP	e	glycogen metabolic process	7/728	18/11688	6.13251e-05	7	7	0.389905	0.380075	0.389108	0.0278503	MAA_00486, MAA_03680, MAA_04308, MAA_05125, MAA_06904, MAA_07866, MAA_09839
GO:0051156	BP	e	glucose 6-phosphate metabolic process	6/728	13/11688	6.72275e-05	5	6	0.427433	0.416657	0.426492	0.0284955	MAA_00144, MAA_00838, MAA_03956, MAA_04308, MAA_05589, MAA_08217
GO:0043436	BP	e	oxoacid metabolic process	44/728	380/11688	8.10175e-05	4	44	0.515109	0.502123	0.513894	0.0300083	MAA_00230, MAA_00279, MAA_00712, MAA_00724, MAA_01023, MAA_01653, MAA_01819, MAA_02241, MAA_02559, MAA_02574, MAA_02629, MAA_02825, MAA_02965, MAA_03579, MAA_03690, MAA_03768, MAA_03898, MAA_03956, MAA_03987, MAA_04291, MAA_04478, MAA_04856, MAA_05401, MAA_05412, MAA_05458, MAA_05939, MAA_06003, MAA_06088, MAA_06212, MAA_06572, MAA_06843, MAA_07066, MAA_07376, MAA_07635, MAA_07675, MAA_08217, MAA…
GO:0006082	BP	e	organic acid metabolic process	44/728	381/11688	8.25866e-05	3	44	0.525086	0.511849	0.523764	0.0300083	MAA_00230, MAA_00279, MAA_00712, MAA_00724, MAA_01023, MAA_01653, MAA_01819, MAA_02241, MAA_02559, MAA_02574, MAA_02629, MAA_02825, MAA_02965, MAA_03579, MAA_03690, MAA_03768, MAA_03898, MAA_03956, MAA_03987, MAA_04291, MAA_04478, MAA_04856, MAA_05401, MAA_05412, MAA_05458, MAA_05939, MAA_06003, MAA_06088, MAA_06212, MAA_06572, MAA_06843, MAA_07066, MAA_07376, MAA_07635, MAA_07675, MAA_08217, MAA…
GO:1901701	BP	e	cellular response to oxygen-containing compound	15/728	79/11688	9.11618e-05	4	15	0.579607	0.564995	0.578057	0.0300083	MAA_00230, MAA_02182, MAA_02494, MAA_02629, MAA_02988, MAA_03534, MAA_03987, MAA_04401, MAA_04771, MAA_05971, MAA_07550, MAA_07707, MAA_09460, MAA_09549, MAA_09564
GO:0019319	BP	e	hexose biosynthetic process	5/728	9/11688	9.43955e-05	6	5	0.600167	0.585037	0.598468	0.0300083	MAA_00230, MAA_00279, MAA_04366, MAA_07675, MAA_08217
GO:0006094	BP	e	gluconeogenesis	5/728	9/11688	9.43955e-05	7	5	0.600167	0.585037	0.598468	0.0300083	MAA_00230, MAA_00279, MAA_04366, MAA_07675, MAA_08217
GO:0044283	BP	e	small molecule biosynthetic process	39/728	329/11688	0.000105125	3	39	0.668384	0.651534	0.666282	0.0318278	MAA_00144, MAA_00230, MAA_00279, MAA_00838, MAA_01653, MAA_01819, MAA_02182, MAA_02241, MAA_02402, MAA_02559, MAA_02574, MAA_02629, MAA_02798, MAA_02825, MAA_03690, MAA_03956, MAA_04366, MAA_04478, MAA_04856, MAA_05412, MAA_05458, MAA_05549, MAA_06003, MAA_06088, MAA_06099, MAA_06178, MAA_06572, MAA_06843, MAA_07066, MAA_07252, MAA_07675, MAA_08217, MAA_08309, MAA_09162, MAA_09406, MAA_09460, MAA…
GO:0034599	BP	e	cellular response to oxidative stress	19/728	119/11688	0.000131824	5	19	0.838136	0.817007	0.835368	0.0380971	MAA_00144, MAA_00724, MAA_00838, MAA_01458, MAA_02182, MAA_02377, MAA_02494, MAA_02628, MAA_03482, MAA_03534, MAA_03956, MAA_04401, MAA_04771, MAA_05678, MAA_05971, MAA_07675, MAA_09454, MAA_09564, MAA_11084
GO:0016051	BP	e	carbohydrate biosynthetic process	12/728	57/11688	0.000163932	4	12	1	1	1	0.0450127	MAA_00144, MAA_00230, MAA_00279, MAA_00838, MAA_02999, MAA_03680, MAA_03930, MAA_04308, MAA_04366, MAA_07675, MAA_07866, MAA_08217
GO:0006098	BP	e	pentose-phosphate shunt	5/728	10/11688	0.000179114	12	5	1	1	1	0.0450127	MAA_00144, MAA_00838, MAA_03956, MAA_05589, MAA_08217
GO:0006112	BP	e	energy reserve metabolic process	7/728	21/11688	0.000190037	5	7	1	1	1	0.0450127	MAA_00486, MAA_03680, MAA_04308, MAA_05125, MAA_06904, MAA_07866, MAA_09839
GO:0071396	BP	e	cellular response to lipid	7/728	21/11688	0.000190037	5	7	1	1	1	0.0450127	MAA_00230, MAA_02377, MAA_02629, MAA_04726, MAA_04771, MAA_07707, MAA_09460
GO:0006979	BP	e	response to oxidative stress	19/728	123/11688	0.000205848	3	19	1	1	1	0.0450127	MAA_00144, MAA_00724, MAA_00838, MAA_01458, MAA_02182, MAA_02377, MAA_02494, MAA_02628, MAA_03482, MAA_03534, MAA_03956, MAA_04401, MAA_04771, MAA_05678, MAA_05971, MAA_07675, MAA_09454, MAA_09564, MAA_11084
GO:0046394	BP	e	carboxylic acid biosynthetic process	26/728	193/11688	0.000210997	6	26	1	1	1	0.0450127	MAA_00230, MAA_00279, MAA_01653, MAA_01819, MAA_02241, MAA_02559, MAA_02574, MAA_02825, MAA_03690, MAA_03956, MAA_04478, MAA_04856, MAA_05412, MAA_05458, MAA_06003, MAA_06088, MAA_06572, MAA_06843, MAA_07066, MAA_07675, MAA_08217, MAA_08309, MAA_09162, MAA_09460, MAA_09697, MAA_10405
GO:0016053	BP	e	organic acid biosynthetic process	26/728	193/11688	0.000210997	4	26	1	1	1	0.0450127	MAA_00230, MAA_00279, MAA_01653, MAA_01819, MAA_02241, MAA_02559, MAA_02574, MAA_02825, MAA_03690, MAA_03956, MAA_04478, MAA_04856, MAA_05412, MAA_05458, MAA_06003, MAA_06088, MAA_06572, MAA_06843, MAA_07066, MAA_07675, MAA_08217, MAA_08309, MAA_09162, MAA_09460, MAA_09697, MAA_10405
GO:0006805	BP	e	xenobiotic metabolic process	29/728	226/11688	0.00021884	3	29	1	1	1	0.0450127	MAA_00230, MAA_00279, MAA_00337, MAA_00724, MAA_01023, MAA_01819, MAA_02215, MAA_02241, MAA_02402, MAA_02559, MAA_02574, MAA_02629, MAA_02825, MAA_02999, MAA_03768, MAA_03930, MAA_03956, MAA_04478, MAA_05458, MAA_05549, MAA_06142, MAA_07635, MAA_07675, MAA_08217, MAA_08397, MAA_08431, MAA_09460, MAA_09564, MAA_09697
GO:0008152	BP	e	metabolic process	216/728	2790/11688	0.000226142	1	216	1	1	1	0.0450127	MAA_00144, MAA_00166, MAA_00230, MAA_00232, MAA_00242, MAA_00260, MAA_00264, MAA_00279, MAA_00337, MAA_00486, MAA_00552, MAA_00600, MAA_00636, MAA_00667, MAA_00693, MAA_00708, MAA_00712, MAA_00724, MAA_00731, MAA_00838, MAA_00849, MAA_01023, MAA_01143, MAA_01169, MAA_01218, MAA_01219, MAA_01458, MAA_01499, MAA_01653, MAA_01672, MAA_01738, MAA_01767, MAA_01804, MAA_01819, MAA_01822, MAA_01920, MAA…
GO:0008150	BP	e	biological_process	281/728	3779/11688	0.000228317	0	281	1	1	1	0.0450127	MAA_00144, MAA_00166, MAA_00203, MAA_00230, MAA_00232, MAA_00242, MAA_00260, MAA_00264, MAA_00279, MAA_00337, MAA_00486, MAA_00552, MAA_00600, MAA_00601, MAA_00636, MAA_00667, MAA_00693, MAA_00708, MAA_00712, MAA_00724, MAA_00731, MAA_00838, MAA_00845, MAA_00849, MAA_01023, MAA_01143, MAA_01169, MAA_01171, MAA_01218, MAA_01219, MAA_01222, MAA_01443, MAA_01458, MAA_01470, MAA_01499, MAA_01653, MAA…
GO:0097054	BP	e	L-glutamate biosynthetic process	3/728	3/11688	0.00024071	11	3	1	1	1	0.0450127	MAA_01819, MAA_02241, MAA_09460
GO:0071243	BP	e	cellular response to arsenic-containing substance	3/728	3/11688	0.00024071	4	3	1	1	1	0.0450127	MAA_02182, MAA_02903, MAA_06082
GO:0033993	BP	e	response to lipid	7/728	22/11688	0.000263856	4	7	1	1	1	0.0479312	MAA_00230, MAA_02377, MAA_02629, MAA_04726, MAA_04771, MAA_07707, MAA_09460
GO:0071704	BP	e	organic substance metabolic process	205/728	2640/11688	0.000293089	2	205	1	1	1	0.0517627	MAA_00144, MAA_00166, MAA_00230, MAA_00232, MAA_00242, MAA_00260, MAA_00264, MAA_00279, MAA_00337, MAA_00486, MAA_00552, MAA_00600, MAA_00636, MAA_00667, MAA_00693, MAA_00708, MAA_00712, MAA_00724, MAA_00731, MAA_00838, MAA_00849, MAA_01023, MAA_01143, MAA_01169, MAA_01218, MAA_01219, MAA_01458, MAA_01499, MAA_01653, MAA_01672, MAA_01738, MAA_01767, MAA_01804, MAA_01819, MAA_01822, MAA_01920, MAA…
GO:0019682	BP	e	glyceraldehyde-3-phosphate metabolic process	5/728	11/11688	0.000311569	5	5	1	1	1	0.0535393	MAA_00144, MAA_00838, MAA_03956, MAA_05589, MAA_08217
GO:0097306	BP	e	cellular response to alcohol	6/728	17/11688	0.000390838	5	6	1	1	1	0.0637166	MAA_00230, MAA_02629, MAA_04771, MAA_07707, MAA_09460, MAA_09549
GO:0046031	BP	e	ADP metabolic process	6/728	17/11688	0.000390838	10	6	1	1	1	0.0637166	MAA_00230, MAA_00279, MAA_02629, MAA_03956, MAA_07675, MAA_08217
GO:0044238	BP	e	primary metabolic process	191/728	2450/11688	0.000415056	2	191	1	1	1	0.0648563	MAA_00144, MAA_00166, MAA_00230, MAA_00232, MAA_00260, MAA_00264, MAA_00279, MAA_00486, MAA_00552, MAA_00600, MAA_00636, MAA_00667, MAA_00693, MAA_00708, MAA_00712, MAA_00724, MAA_00731, MAA_00838, MAA_00849, MAA_01023, MAA_01143, MAA_01169, MAA_01218, MAA_01219, MAA_01458, MAA_01499, MAA_01672, MAA_01738, MAA_01767, MAA_01804, MAA_01819, MAA_01822, MAA_01920, MAA_02048, MAA_02182, MAA_02215, MAA…
GO:0050896	BP	e	response to stimulus	95/728	1073/11688	0.000419896	1	95	1	1	1	0.0648563	MAA_00144, MAA_00230, MAA_00232, MAA_00264, MAA_00279, MAA_00337, MAA_00486, MAA_00600, MAA_00601, MAA_00667, MAA_00724, MAA_00838, MAA_00849, MAA_01143, MAA_01219, MAA_01458, MAA_01470, MAA_01499, MAA_01671, MAA_01767, MAA_01819, MAA_01883, MAA_02048, MAA_02182, MAA_02215, MAA_02223, MAA_02270, MAA_02364, MAA_02377, MAA_02494, MAA_02528, MAA_02554, MAA_02628, MAA_02629, MAA_02796, MAA_02798, MAA…
GO:0071310	BP	e	cellular response to organic substance	22/728	161/11688	0.000437533	4	22	1	1	1	0.0648563	MAA_00230, MAA_00838, MAA_01499, MAA_02048, MAA_02182, MAA_02377, MAA_02629, MAA_02903, MAA_02988, MAA_03534, MAA_03774, MAA_03880, MAA_03987, MAA_04726, MAA_04771, MAA_07550, MAA_07707, MAA_08157, MAA_08657, MAA_08777, MAA_09460, MAA_09549
GO:0016052	BP	e	carbohydrate catabolic process	12/728	63/11688	0.000438632	4	12	1	1	1	0.0648563	MAA_00230, MAA_00279, MAA_00731, MAA_03956, MAA_04308, MAA_04401, MAA_05125, MAA_05698, MAA_07675, MAA_07845, MAA_08217, MAA_09549
GO:0006757	BP	e	ATP generation from ADP	5/728	12/11688	0.000506825	11	5	1	1	1	0.0691333	MAA_00230, MAA_00279, MAA_03956, MAA_07675, MAA_08217
GO:0006096	BP	e	glycolytic process	5/728	12/11688	0.000506825	12	5	1	1	1	0.0691333	MAA_00230, MAA_00279, MAA_03956, MAA_07675, MAA_08217
GO:0042866	BP	e	pyruvate biosynthetic process	5/728	12/11688	0.000506825	8	5	1	1	1	0.0691333	MAA_00230, MAA_00279, MAA_03956, MAA_07675, MAA_08217
GO:0044237	BP	e	cellular metabolic process	204/728	2653/11688	0.000511051	2	204	1	1	1	0.0691333	MAA_00144, MAA_00166, MAA_00230, MAA_00232, MAA_00242, MAA_00260, MAA_00264, MAA_00279, MAA_00337, MAA_00486, MAA_00552, MAA_00600, MAA_00636, MAA_00667, MAA_00693, MAA_00708, MAA_00712, MAA_00724, MAA_00731, MAA_00838, MAA_00849, MAA_01023, MAA_01143, MAA_01218, MAA_01219, MAA_01458, MAA_01499, MAA_01653, MAA_01672, MAA_01738, MAA_01767, MAA_01804, MAA_01819, MAA_01822, MAA_01920, MAA_02048, MAA…
GO:0030155	BP	e	regulation of cell adhesion	6/728	18/11688	0.000555594	4	6	1	1	1	0.0692641	MAA_02988, MAA_03823, MAA_03987, MAA_04569, MAA_04771, MAA_05734
GO:0009135	BP	e	purine nucleoside diphosphate metabolic process	6/728	18/11688	0.000555594	8	6	1	1	1	0.0692641	MAA_00230, MAA_00279, MAA_02629, MAA_03956, MAA_07675, MAA_08217
GO:0042133	BP	e	neurotransmitter metabolic process	6/728	18/11688	0.000555594	4	6	1	1	1	0.0692641	MAA_00724, MAA_01819, MAA_02241, MAA_02574, MAA_08431, MAA_09460
GO:0009179	BP	e	purine ribonucleoside diphosphate metabolic process	6/728	18/11688	0.000555594	9	6	1	1	1	0.0692641	MAA_00230, MAA_00279, MAA_02629, MAA_03956, MAA_07675, MAA_08217
GO:0006090	BP	e	pyruvate metabolic process	7/728	25/11688	0.00063116	7	7	1	1	1	0.0758234	MAA_00230, MAA_00279, MAA_02629, MAA_03956, MAA_05401, MAA_07675, MAA_08217
GO:0010033	BP	e	response to organic substance	27/728	220/11688	0.000632061	3	27	1	1	1	0.0758234	MAA_00230, MAA_00667, MAA_00838, MAA_01470, MAA_01499, MAA_02048, MAA_02182, MAA_02223, MAA_02377, MAA_02629, MAA_02903, MAA_02988, MAA_03534, MAA_03774, MAA_03880, MAA_03987, MAA_04401, MAA_04726, MAA_04771, MAA_07550, MAA_07707, MAA_08157, MAA_08657, MAA_08777, MAA_09460, MAA_09549, MAA_09884
GO:0072330	BP	e	monocarboxylic acid biosynthetic process	11/728	57/11688	0.000670826	7	11	1	1	1	0.0789836	MAA_00230, MAA_00279, MAA_01653, MAA_02559, MAA_03956, MAA_05458, MAA_06088, MAA_06572, MAA_07675, MAA_08217, MAA_09162
GO:0097305	BP	e	response to alcohol	6/728	19/11688	0.000769605	4	6	1	1	1	0.0846181	MAA_00230, MAA_02629, MAA_04771, MAA_07707, MAA_09460, MAA_09549
GO:0097307	BP	e	response to farnesol	5/728	13/11688	0.000781574	5	5	1	1	1	0.0846181	MAA_00230, MAA_02629, MAA_04771, MAA_07707, MAA_09460
GO:0009225	BP	e	nucleotide-sugar metabolic process	5/728	13/11688	0.000781574	6	5	1	1	1	0.0846181	MAA_00708, MAA_03930, MAA_04308, MAA_08042, MAA_08730
GO:0097308	BP	e	cellular response to farnesol	5/728	13/11688	0.000781574	6	5	1	1	1	0.0846181	MAA_00230, MAA_02629, MAA_04771, MAA_07707, MAA_09460
GO:0044282	BP	e	small molecule catabolic process	19/728	134/11688	0.000796395	3	19	1	1	1	0.0846181	MAA_00230, MAA_00279, MAA_00712, MAA_00724, MAA_00731, MAA_01023, MAA_02241, MAA_02629, MAA_03956, MAA_03987, MAA_04291, MAA_04308, MAA_04856, MAA_07635, MAA_07675, MAA_08217, MAA_08397, MAA_08431, MAA_09162
GO:0009987	BP	e	cellular process	267/728	3627/11688	0.000798535	1	267	1	1	1	0.0846181	MAA_00144, MAA_00166, MAA_00230, MAA_00232, MAA_00242, MAA_00260, MAA_00264, MAA_00279, MAA_00337, MAA_00486, MAA_00552, MAA_00600, MAA_00601, MAA_00636, MAA_00667, MAA_00693, MAA_00708, MAA_00712, MAA_00724, MAA_00731, MAA_00838, MAA_00845, MAA_00849, MAA_01023, MAA_01143, MAA_01218, MAA_01219, MAA_01222, MAA_01443, MAA_01458, MAA_01499, MAA_01653, MAA_01671, MAA_01672, MAA_01738, MAA_01767, MAA…
GO:0062197	BP	e	cellular response to chemical stress	22/728	165/11688	0.000851172	4	22	1	1	1	0.0875375	MAA_00144, MAA_00230, MAA_00724, MAA_00838, MAA_01458, MAA_02182, MAA_02377, MAA_02494, MAA_02628, MAA_03482, MAA_03534, MAA_03880, MAA_03956, MAA_04401, MAA_04771, MAA_05678, MAA_05971, MAA_07675, MAA_07707, MAA_09454, MAA_09564, MAA_11084
GO:0009226	BP	e	nucleotide-sugar biosynthetic process	4/728	8/11688	0.000853622	7	4	1	1	1	0.0875375	MAA_00708, MAA_03930, MAA_08042, MAA_08730
GO:0033215	BP	e	reductive iron assimilation	3/728	4/11688	0.000918033	12	3	1	1	1	0.0912009	MAA_08365, MAA_08848, MAA_08849
GO:0006048	BP	e	UDP-N-acetylglucosamine biosynthetic process	3/728	4/11688	0.000918033	8	3	1	1	1	0.0912009	MAA_00708, MAA_03930, MAA_08730
GO:0001505	BP	e	regulation of neurotransmitter levels	6/728	20/11688	0.00104208	3	6	1	1	1	0.101931	MAA_00724, MAA_01819, MAA_02241, MAA_02574, MAA_08431, MAA_09460
GO:0006740	BP	e	NADPH regeneration	5/728	14/11688	0.00115386	11	5	1	1	1	0.111155	MAA_00144, MAA_00838, MAA_03956, MAA_05589, MAA_08217
GO:0046677	BP	e	response to antibiotic	9/728	44/11688	0.00132508	3	9	1	1	1	0.125744	MAA_00144, MAA_00230, MAA_02629, MAA_03987, MAA_04771, MAA_07707, MAA_09460, MAA_09549, MAA_09564
GO:0009185	BP	e	ribonucleoside diphosphate metabolic process	6/728	21/11688	0.00138289	8	6	1	1	1	0.127721	MAA_00230, MAA_00279, MAA_02629, MAA_03956, MAA_07675, MAA_08217
GO:0006081	BP	e	cellular aldehyde metabolic process	8/728	36/11688	0.00138609	3	8	1	1	1	0.127721	MAA_00144, MAA_00838, MAA_02629, MAA_03956, MAA_05589, MAA_07066, MAA_07376, MAA_08217
GO:0046939	BP	e	nucleotide phosphorylation	5/728	15/11688	0.00164277	6	5	1	1	1	0.145066	MAA_00230, MAA_00279, MAA_03956, MAA_07675, MAA_08217
GO:0006165	BP	e	nucleoside diphosphate phosphorylation	5/728	15/11688	0.00164277	8	5	1	1	1	0.145066	MAA_00230, MAA_00279, MAA_03956, MAA_07675, MAA_08217
GO:1900190	BP	e	regulation of single-species biofilm formation	5/728	15/11688	0.00164277	4	5	1	1	1	0.145066	MAA_02988, MAA_03987, MAA_04569, MAA_04771, MAA_05734
GO:0016054	BP	e	organic acid catabolic process	13/728	83/11688	0.00175803	4	13	1	1	1	0.151048	MAA_00712, MAA_00724, MAA_01023, MAA_02241, MAA_02629, MAA_03956, MAA_03987, MAA_04291, MAA_04856, MAA_07635, MAA_08397, MAA_08431, MAA_09162
GO:0046395	BP	e	carboxylic acid catabolic process	13/728	83/11688	0.00175803	6	13	1	1	1	0.151048	MAA_00712, MAA_00724, MAA_01023, MAA_02241, MAA_02629, MAA_03956, MAA_03987, MAA_04291, MAA_04856, MAA_07635, MAA_08397, MAA_08431, MAA_09162
GO:0044272	BP	e	sulfur compound biosynthetic process	12/728	74/11688	0.00192623	4	12	1	1	1	0.158307	MAA_02402, MAA_02559, MAA_02825, MAA_03690, MAA_04478, MAA_04856, MAA_05401, MAA_05458, MAA_05549, MAA_05939, MAA_07635, MAA_09697
GO:0033554	BP	e	cellular response to stress	58/728	623/11688	0.00204568	3	58	1	1	1	0.158307	MAA_00144, MAA_00230, MAA_00232, MAA_00264, MAA_00667, MAA_00724, MAA_00838, MAA_00849, MAA_01143, MAA_01458, MAA_01499, MAA_01767, MAA_02182, MAA_02215, MAA_02223, MAA_02270, MAA_02377, MAA_02494, MAA_02554, MAA_02628, MAA_02825, MAA_02903, MAA_02988, MAA_03010, MAA_03026, MAA_03482, MAA_03534, MAA_03774, MAA_03880, MAA_03956, MAA_04065, MAA_04310, MAA_04336, MAA_04401, MAA_04426, MAA_04472, MAA…
GO:0009266	BP	e	response to temperature stimulus	11/728	65/11688	0.00206839	3	11	1	1	1	0.158307	MAA_00486, MAA_02182, MAA_02825, MAA_03534, MAA_04065, MAA_04426, MAA_04726, MAA_07707, MAA_09549, MAA_09564, MAA_09839
GO:0072344	BP	e	rescue of stalled ribosome	3/728	5/11688	0.00218862	7	3	1	1	1	0.158307	MAA_02624, MAA_07883, MAA_08187
GO:0060962	BP	e	regulation of ribosomal protein gene transcription by RNA polymerase II	3/728	5/11688	0.00218862	11	3	1	1	1	0.158307	MAA_02048, MAA_02182, MAA_07457
GO:0006404	BP	e	RNA import into nucleus	3/728	5/11688	0.00218862	8	3	1	1	1	0.158307	MAA_01499, MAA_04155, MAA_07707
GO:0005978	BP	e	glycogen biosynthetic process	3/728	5/11688	0.00218862	8	3	1	1	1	0.158307	MAA_03680, MAA_04308, MAA_07866
GO:0006047	BP	e	UDP-N-acetylglucosamine metabolic process	3/728	5/11688	0.00218862	7	3	1	1	1	0.158307	MAA_00708, MAA_03930, MAA_08730
GO:0009166	BP	e	nucleotide catabolic process	5/728	16/11688	0.00226818	8	5	1	1	1	0.158307	MAA_00230, MAA_00279, MAA_03956, MAA_07675, MAA_08217
GO:0071218	BP	e	cellular response to misfolded protein	6/728	23/11688	0.00231199	6	6	1	1	1	0.158307	MAA_01499, MAA_02903, MAA_03534, MAA_03774, MAA_03880, MAA_08657
GO:0051788	BP	e	response to misfolded protein	6/728	23/11688	0.00231199	5	6	1	1	1	0.158307	MAA_01499, MAA_02903, MAA_03534, MAA_03774, MAA_03880, MAA_08657
GO:0009132	BP	e	nucleoside diphosphate metabolic process	6/728	23/11688	0.00231199	7	6	1	1	1	0.158307	MAA_00230, MAA_00279, MAA_02629, MAA_03956, MAA_07675, MAA_08217
GO:0006735	BP	e	NADH regeneration	4/728	10/11688	0.00231559	3	4	1	1	1	0.158307	MAA_00230, MAA_00279, MAA_07675, MAA_08217
GO:0061621	BP	e	canonical glycolysis	4/728	10/11688	0.00231559	15	4	1	1	1	0.158307	MAA_00230, MAA_00279, MAA_07675, MAA_08217
GO:0044416	BP	e	induction by symbiont of host defense response	4/728	10/11688	0.00231559	8	4	1	1	1	0.158307	MAA_00230, MAA_00279, MAA_02825, MAA_07707
GO:0006007	BP	e	glucose catabolic process	4/728	10/11688	0.00231559	7	4	1	1	1	0.158307	MAA_00230, MAA_00279, MAA_07675, MAA_08217
GO:0061718	BP	e	glucose catabolic process to pyruvate	4/728	10/11688	0.00231559	8	4	1	1	1	0.158307	MAA_00230, MAA_00279, MAA_07675, MAA_08217
GO:0061620	BP	e	glycolytic process through glucose-6-phosphate	4/728	10/11688	0.00231559	14	4	1	1	1	0.158307	MAA_00230, MAA_00279, MAA_07675, MAA_08217
GO:0061615	BP	e	glycolytic process through fructose-6-phosphate	4/728	10/11688	0.00231559	13	4	1	1	1	0.158307	MAA_00230, MAA_00279, MAA_07675, MAA_08217
GO:0071236	BP	e	cellular response to antibiotic	8/728	39/11688	0.00238887	4	8	1	1	1	0.161579	MAA_00230, MAA_02629, MAA_03987, MAA_04771, MAA_07707, MAA_09460, MAA_09549, MAA_09564
GO:0044042	BP	e	glucan metabolic process	8/728	40/11688	0.00282633	5	8	1	1	1	0.189156	MAA_00486, MAA_03680, MAA_04308, MAA_05125, MAA_06904, MAA_07845, MAA_07866, MAA_09839
GO:0000041	BP	e	transition metal ion transport	9/728	49/11688	0.00290735	7	9	1	1	1	0.190566	MAA_02494, MAA_02628, MAA_03737, MAA_07675, MAA_08365, MAA_08848, MAA_08849, MAA_10239, MAA_10707
GO:0046496	BP	e	nicotinamide nucleotide metabolic process	9/728	49/11688	0.00290735	9	9	1	1	1	0.190566	MAA_00144, MAA_00230, MAA_00279, MAA_00838, MAA_02629, MAA_03956, MAA_05589, MAA_07675, MAA_08217
GO:0031349	BP	e	positive regulation of defense response	4/728	11/11688	0.00346075	6	4	1	1	1	0.217492	MAA_00230, MAA_00279, MAA_02825, MAA_07707
GO:0010811	BP	e	positive regulation of cell-substrate adhesion	4/728	11/11688	0.00346075	6	4	1	1	1	0.217492	MAA_02988, MAA_03987, MAA_04569, MAA_05734
GO:0010810	BP	e	regulation of cell-substrate adhesion	4/728	11/11688	0.00346075	5	4	1	1	1	0.217492	MAA_02988, MAA_03987, MAA_04569, MAA_05734
GO:0005991	BP	e	trehalose metabolic process	4/728	11/11688	0.00346075	6	4	1	1	1	0.217492	MAA_03534, MAA_04308, MAA_04401, MAA_09549
GO:0051716	BP	e	cellular response to stimulus	79/728	922/11688	0.0034923	2	79	1	1	1	0.217492	MAA_00144, MAA_00230, MAA_00232, MAA_00264, MAA_00337, MAA_00600, MAA_00667, MAA_00724, MAA_00838, MAA_00849, MAA_01143, MAA_01219, MAA_01458, MAA_01499, MAA_01767, MAA_02048, MAA_02182, MAA_02215, MAA_02223, MAA_02270, MAA_02377, MAA_02494, MAA_02528, MAA_02554, MAA_02628, MAA_02629, MAA_02798, MAA_02825, MAA_02903, MAA_02988, MAA_03010, MAA_03026, MAA_03482, MAA_03534, MAA_03645, MAA_03774, MAA…
GO:0006826	BP	e	iron ion transport	6/728	25/11688	0.00364629	8	6	1	1	1	0.217492	MAA_07675, MAA_08365, MAA_08848, MAA_08849, MAA_10239, MAA_10707
GO:0019362	BP	e	pyridine nucleotide metabolic process	9/728	51/11688	0.00385305	8	9	1	1	1	0.217492	MAA_00144, MAA_00230, MAA_00279, MAA_00838, MAA_02629, MAA_03956, MAA_05589, MAA_07675, MAA_08217
GO:0006855	BP	e	xenobiotic transmembrane transport	9/728	51/11688	0.00385305	5	9	1	1	1	0.217492	MAA_00601, MAA_01671, MAA_01883, MAA_02364, MAA_02377, MAA_02796, MAA_05864, MAA_07596, MAA_09235
GO:2001305	BP	e	xanthone-containing compound metabolic process	2/728	2/11688	0.00387456	4	2	1	1	1	0.217492	MAA_02182, MAA_06572
GO:0070994	BP	e	detection of oxidative stress	2/728	2/11688	0.00387456	4	2	1	1	1	0.217492	MAA_04771, MAA_07675
GO:0014074	BP	e	response to purine-containing compound	2/728	2/11688	0.00387456	5	2	1	1	1	0.217492	MAA_01470, MAA_02182
GO:0035617	BP	e	stress granule disassembly	2/728	2/11688	0.00387456	7	2	1	1	1	0.217492	MAA_03534, MAA_07707
GO:0098711	BP	e	iron ion import across plasma membrane	2/728	2/11688	0.00387456	12	2	1	1	1	0.217492	MAA_08848, MAA_08849
GO:0010691	BP	e	negative regulation of ribosomal protein gene transcription from RNA polymerase II promoter in response to nutrient levels	2/728	2/11688	0.00387456	13	2	1	1	1	0.217492	MAA_02048, MAA_02182
GO:2001307	BP	e	xanthone-containing compound biosynthetic process	2/728	2/11688	0.00387456	5	2	1	1	1	0.217492	MAA_02182, MAA_06572
GO:0010688	BP	e	negative regulation of ribosomal protein gene transcription by RNA polymerase II	2/728	2/11688	0.00387456	12	2	1	1	1	0.217492	MAA_02048, MAA_02182
GO:0006950	BP	e	response to stress	60/728	671/11688	0.00392965	2	60	1	1	1	0.217492	MAA_00144, MAA_00230, MAA_00232, MAA_00264, MAA_00486, MAA_00667, MAA_00724, MAA_00838, MAA_00849, MAA_01143, MAA_01458, MAA_01499, MAA_01767, MAA_02182, MAA_02215, MAA_02223, MAA_02270, MAA_02377, MAA_02494, MAA_02554, MAA_02628, MAA_02825, MAA_02903, MAA_02988, MAA_03010, MAA_03026, MAA_03482, MAA_03534, MAA_03774, MAA_03880, MAA_03956, MAA_04065, MAA_04310, MAA_04336, MAA_04401, MAA_04426, MAA…
GO:0006739	BP	e	NADP metabolic process	5/728	18/11688	0.00400996	10	5	1	1	1	0.217492	MAA_00144, MAA_00838, MAA_03956, MAA_05589, MAA_08217
GO:0006734	BP	e	NADH metabolic process	5/728	18/11688	0.00400996	2	5	1	1	1	0.217492	MAA_00230, MAA_00279, MAA_02629, MAA_07675, MAA_08217
GO:1901292	BP	e	nucleoside phosphate catabolic process	5/728	18/11688	0.00400996	7	5	1	1	1	0.217492	MAA_00230, MAA_00279, MAA_03956, MAA_07675, MAA_08217
GO:1901617	BP	e	organic hydroxy compound biosynthetic process	13/728	91/11688	0.0040365	4	13	1	1	1	0.217492	MAA_00144, MAA_01653, MAA_02182, MAA_02402, MAA_02629, MAA_02798, MAA_05549, MAA_06099, MAA_06178, MAA_06572, MAA_07252, MAA_09406, MAA_10247
GO:1901607	BP	e	alpha-amino acid biosynthetic process	15/728	110/11688	0.00412851	8	15	1	1	1	0.21882	MAA_01819, MAA_02241, MAA_02574, MAA_02825, MAA_03690, MAA_04478, MAA_04856, MAA_05412, MAA_06003, MAA_06843, MAA_07066, MAA_08309, MAA_09460, MAA_09697, MAA_10405
GO:0009408	BP	e	response to heat	10/728	61/11688	0.00412998	4	10	1	1	1	0.21882	MAA_00486, MAA_02182, MAA_02825, MAA_03534, MAA_04065, MAA_04426, MAA_04726, MAA_07707, MAA_09564, MAA_09839
GO:0044010	BP	e	single-species biofilm formation	6/728	26/11688	0.00449484	5	6	1	1	1	0.236183	MAA_02988, MAA_03987, MAA_04401, MAA_04569, MAA_04771, MAA_05734
GO:0019320	BP	e	hexose catabolic process	5/728	19/11688	0.00516723	6	5	1	1	1	0.26818	MAA_00230, MAA_00279, MAA_04308, MAA_07675, MAA_08217
GO:0034605	BP	e	cellular response to heat	8/728	44/11688	0.00523032	5	8	1	1	1	0.26818	MAA_02182, MAA_02825, MAA_03534, MAA_04065, MAA_04426, MAA_04726, MAA_07707, MAA_09564
GO:0072329	BP	e	monocarboxylic acid catabolic process	8/728	44/11688	0.00523032	7	8	1	1	1	0.26818	MAA_00712, MAA_00724, MAA_01023, MAA_03956, MAA_04291, MAA_07635, MAA_08397, MAA_09162
GO:0042710	BP	e	biofilm formation	6/728	27/11688	0.00548037	4	6	1	1	1	0.278754	MAA_02988, MAA_03987, MAA_04401, MAA_04569, MAA_04771, MAA_05734
GO:0006793	BP	e	phosphorus metabolic process	49/728	535/11688	0.00589366	3	49	1	1	1	0.297396	MAA_00144, MAA_00230, MAA_00264, MAA_00279, MAA_00600, MAA_00636, MAA_00708, MAA_00712, MAA_00731, MAA_00838, MAA_00849, MAA_01458, MAA_01804, MAA_01822, MAA_02305, MAA_02559, MAA_02629, MAA_02965, MAA_03482, MAA_03520, MAA_03930, MAA_03956, MAA_04308, MAA_04401, MAA_04600, MAA_04771, MAA_05101, MAA_05299, MAA_05345, MAA_05401, MAA_05589, MAA_05676, MAA_05678, MAA_06178, MAA_06343, MAA_06430, MAA…
GO:0009410	BP	e	response to xenobiotic stimulus	22/728	195/11688	0.0064631	3	22	1	1	1	0.322448	MAA_00144, MAA_00337, MAA_00601, MAA_01219, MAA_01671, MAA_01883, MAA_02182, MAA_02364, MAA_02377, MAA_02796, MAA_02798, MAA_02988, MAA_04401, MAA_04569, MAA_04600, MAA_04726, MAA_05864, MAA_07596, MAA_09235, MAA_09549, MAA_09564, MAA_09745
GO:0009311	BP	e	oligosaccharide metabolic process	5/728	20/11688	0.00654228	4	5	1	1	1	0.322448	MAA_03534, MAA_04308, MAA_04401, MAA_05698, MAA_09549
GO:0007155	BP	e	cell adhesion	5/728	20/11688	0.00654228	2	5	1	1	1	0.322448	MAA_02988, MAA_04401, MAA_04569, MAA_05931, MAA_07760
GO:0001933	BP	e	negative regulation of protein phosphorylation	6/728	28/11688	0.00661501	9	6	1	1	1	0.323525	MAA_03416, MAA_03482, MAA_04211, MAA_04426, MAA_05299, MAA_05848
GO:0052031	BP	e	modulation by symbiont of host defense response	4/728	13/11688	0.00678489	7	4	1	1	1	0.326806	MAA_00230, MAA_00279, MAA_02825, MAA_07707
GO:0045785	BP	e	positive regulation of cell adhesion	4/728	13/11688	0.00678489	5	4	1	1	1	0.326806	MAA_02988, MAA_03987, MAA_04569, MAA_05734
GO:0031400	BP	e	negative regulation of protein modification process	8/728	46/11688	0.00690256	7	8	1	1	1	0.328229	MAA_00144, MAA_03416, MAA_03482, MAA_03996, MAA_04211, MAA_04426, MAA_05299, MAA_05848
GO:0008652	BP	e	amino acid biosynthetic process	15/728	118/11688	0.00692133	7	15	1	1	1	0.328229	MAA_01819, MAA_02241, MAA_02574, MAA_02825, MAA_03690, MAA_04478, MAA_04856, MAA_05412, MAA_06003, MAA_06843, MAA_07066, MAA_08309, MAA_09460, MAA_09697, MAA_10405
GO:0031589	BP	e	cell-substrate adhesion	3/728	7/11688	0.00696932	3	3	1	1	1	0.328229	MAA_02988, MAA_04569, MAA_05931
GO:0006073	BP	e	cellular glucan metabolic process	7/728	37/11688	0.00704948	6	7	1	1	1	0.329563	MAA_00486, MAA_03680, MAA_04308, MAA_05125, MAA_06904, MAA_07866, MAA_09839
GO:0005976	BP	e	polysaccharide metabolic process	10/728	66/11688	0.00731	4	10	1	1	1	0.339248	MAA_00486, MAA_02999, MAA_03680, MAA_03930, MAA_04308, MAA_05125, MAA_06904, MAA_07845, MAA_07866, MAA_09839
GO:1901605	BP	e	alpha-amino acid metabolic process	19/728	161/11688	0.00743282	7	19	1	1	1	0.342448	MAA_00724, MAA_01819, MAA_02241, MAA_02574, MAA_02629, MAA_02825, MAA_03690, MAA_04478, MAA_04856, MAA_05412, MAA_06003, MAA_06843, MAA_07066, MAA_08309, MAA_08431, MAA_09460, MAA_09697, MAA_10016, MAA_10405
GO:0046434	BP	e	organophosphate catabolic process	6/728	29/11688	0.00791077	5	6	1	1	1	0.361847	MAA_00230, MAA_00279, MAA_01458, MAA_03956, MAA_07675, MAA_08217
GO:0072522	BP	e	purine-containing compound biosynthetic process	10/728	67/11688	0.00812712	5	10	1	1	1	0.366627	MAA_00230, MAA_00279, MAA_02559, MAA_02825, MAA_03520, MAA_03956, MAA_05401, MAA_07635, MAA_07675, MAA_08217
GO:0046825	BP	e	regulation of protein export from nucleus	5/728	21/11688	0.00815458	9	5	1	1	1	0.366627	MAA_03095, MAA_04155, MAA_04401, MAA_04426, MAA_11084
GO:0000302	BP	e	response to reactive oxygen species	7/728	38/11688	0.00818827	4	7	1	1	1	0.366627	MAA_00144, MAA_02182, MAA_02494, MAA_03534, MAA_04401, MAA_05971, MAA_09564
GO:0044003	BP	e	modulation by symbiont of host process	4/728	14/11688	0.0090373	4	4	1	1	1	0.390879	MAA_00230, MAA_00279, MAA_02825, MAA_07707
GO:0042026	BP	e	protein refolding	4/728	14/11688	0.0090373	3	4	1	1	1	0.390879	MAA_03534, MAA_04065, MAA_04726, MAA_07707
GO:0071073	BP	e	positive regulation of phospholipid biosynthetic process	4/728	14/11688	0.0090373	9	4	1	1	1	0.390879	MAA_00636, MAA_02215, MAA_03055, MAA_07729
GO:1903727	BP	e	positive regulation of phospholipid metabolic process	4/728	14/11688	0.0090373	8	4	1	1	1	0.390879	MAA_00636, MAA_02215, MAA_03055, MAA_07729
GO:0042326	BP	e	negative regulation of phosphorylation	6/728	30/11688	0.00937952	8	6	1	1	1	0.400235	MAA_03416, MAA_03482, MAA_04211, MAA_04426, MAA_05299, MAA_05848
GO:0009069	BP	e	serine family amino acid metabolic process	6/728	30/11688	0.00937952	8	6	1	1	1	0.400235	MAA_02574, MAA_02825, MAA_04478, MAA_06843, MAA_08431, MAA_09697
GO:0017001	BP	e	antibiotic catabolic process	5/728	22/11688	0.0100228	4	5	1	1	1	0.402514	MAA_01023, MAA_02629, MAA_07635, MAA_08397, MAA_09564
GO:0033673	BP	e	negative regulation of kinase activity	5/728	22/11688	0.0100228	9	5	1	1	1	0.402514	MAA_03416, MAA_03482, MAA_04211, MAA_04426, MAA_05299
GO:0006469	BP	e	negative regulation of protein kinase activity	5/728	22/11688	0.0100228	10	5	1	1	1	0.402514	MAA_03416, MAA_03482, MAA_04211, MAA_04426, MAA_05299
GO:0072524	BP	e	pyridine-containing compound metabolic process	9/728	59/11688	0.0102283	4	9	1	1	1	0.402514	MAA_00144, MAA_00230, MAA_00279, MAA_00838, MAA_02629, MAA_03956, MAA_05589, MAA_07675, MAA_08217
GO:0006790	BP	e	sulfur compound metabolic process	16/728	133/11688	0.0102719	3	16	1	1	1	0.402514	MAA_00144, MAA_02402, MAA_02559, MAA_02825, MAA_03690, MAA_04478, MAA_04856, MAA_05401, MAA_05458, MAA_05549, MAA_05655, MAA_05939, MAA_06178, MAA_06565, MAA_07635, MAA_09697
GO:1990116	BP	e	ribosome-associated ubiquitin-dependent protein catabolic process	3/728	8/11688	0.0106387	10	3	1	1	1	0.402514	MAA_02624, MAA_03880, MAA_08187
GO:0046685	BP	e	response to arsenic-containing substance	3/728	8/11688	0.0106387	3	3	1	1	1	0.402514	MAA_02182, MAA_02903, MAA_06082
GO:0006113	BP	e	fermentation	3/728	8/11688	0.0106387	5	3	1	1	1	0.402514	MAA_01218, MAA_02629, MAA_07635
GO:0009313	BP	e	oligosaccharide catabolic process	3/728	8/11688	0.0106387	5	3	1	1	1	0.402514	MAA_04401, MAA_05698, MAA_09549
GO:1900189	BP	e	positive regulation of cell adhesion involved in single-species biofilm formation	3/728	8/11688	0.0106387	7	3	1	1	1	0.402514	MAA_03987, MAA_04569, MAA_05734
GO:1900187	BP	e	regulation of cell adhesion involved in single-species biofilm formation	3/728	8/11688	0.0106387	6	3	1	1	1	0.402514	MAA_03987, MAA_04569, MAA_05734
GO:0006828	BP	e	manganese ion transport	3/728	8/11688	0.0106387	8	3	1	1	1	0.402514	MAA_03737, MAA_10239, MAA_10707
GO:0071421	BP	e	manganese ion transmembrane transport	3/728	8/11688	0.0106387	9	3	1	1	1	0.402514	MAA_03737, MAA_10239, MAA_10707
GO:0098630	BP	e	aggregation of unicellular organisms	6/728	31/11688	0.0110329	3	6	1	1	1	0.402514	MAA_02988, MAA_03987, MAA_04401, MAA_04569, MAA_04771, MAA_05734
GO:0051703	BP	e	biological process involved in intraspecies interaction between organisms	6/728	31/11688	0.0110329	1	6	1	1	1	0.402514	MAA_02988, MAA_03987, MAA_04401, MAA_04569, MAA_04771, MAA_05734
GO:0098743	BP	e	cell aggregation	6/728	31/11688	0.0110329	2	6	1	1	1	0.402514	MAA_02988, MAA_03987, MAA_04401, MAA_04569, MAA_04771, MAA_05734
GO:0006522	BP	e	alanine metabolic process	2/728	3/11688	0.0111423	9	2	1	1	1	0.402514	MAA_02241, MAA_10016
GO:0019676	BP	e	ammonia assimilation cycle	2/728	3/11688	0.0111423	10	2	1	1	1	0.402514	MAA_01819, MAA_09460
GO:0009078	BP	e	pyruvate family amino acid metabolic process	2/728	3/11688	0.0111423	8	2	1	1	1	0.402514	MAA_02241, MAA_10016
GO:0019279	BP	e	L-methionine biosynthetic process from L-homoserine via cystathionine	2/728	3/11688	0.0111423	13	2	1	1	1	0.402514	MAA_02825, MAA_04478
GO:0016480	BP	e	negative regulation of transcription by RNA polymerase III	2/728	3/11688	0.0111423	11	2	1	1	1	0.402514	MAA_03482, MAA_05638
GO:0070787	BP	e	conidiophore development	2/728	3/11688	0.0111423	5	2	1	1	1	0.402514	MAA_02988, MAA_05129
GO:0019541	BP	e	propionate metabolic process	2/728	3/11688	0.0111423	9	2	1	1	1	0.402514	MAA_01023, MAA_03768
GO:1903342	BP	e	negative regulation of meiotic DNA double-strand break formation	2/728	3/11688	0.0111423	7	2	1	1	1	0.402514	MAA_06498, MAA_06689
GO:0005993	BP	e	trehalose catabolic process	2/728	3/11688	0.0111423	7	2	1	1	1	0.402514	MAA_04401, MAA_09549
GO:0043335	BP	e	protein unfolding	2/728	3/11688	0.0111423	2	2	1	1	1	0.402514	MAA_03534, MAA_04065
GO:0035719	BP	e	tRNA import into nucleus	2/728	3/11688	0.0111423	9	2	1	1	1	0.402514	MAA_01499, MAA_07707
GO:0010563	BP	e	negative regulation of phosphorus metabolic process	8/728	50/11688	0.0114194	6	8	1	1	1	0.40789	MAA_00636, MAA_03416, MAA_03482, MAA_04211, MAA_04426, MAA_05299, MAA_05848, MAA_07729
GO:0045936	BP	e	negative regulation of phosphate metabolic process	8/728	50/11688	0.0114194	7	8	1	1	1	0.40789	MAA_00636, MAA_03416, MAA_03482, MAA_04211, MAA_04426, MAA_05299, MAA_05848, MAA_07729
GO:0046349	BP	e	amino sugar biosynthetic process	4/728	15/11688	0.0117262	5	4	1	1	1	0.414196	MAA_00708, MAA_02999, MAA_03930, MAA_08730
GO:0006720	BP	e	isoprenoid metabolic process	4/728	15/11688	0.0117262	5	4	1	1	1	0.414196	MAA_06178, MAA_06452, MAA_07252, MAA_10247
GO:0046165	BP	e	alcohol biosynthetic process	10/728	71/11688	0.0121159	5	10	1	1	1	0.425597	MAA_00144, MAA_02402, MAA_02629, MAA_02798, MAA_05549, MAA_06099, MAA_06178, MAA_07252, MAA_09406, MAA_10247
GO:0051701	BP	e	biological process involved in interaction with host	9/728	61/11688	0.0126453	3	9	1	1	1	0.432252	MAA_00230, MAA_00279, MAA_02182, MAA_02825, MAA_02988, MAA_03797, MAA_04569, MAA_05931, MAA_07707
GO:0044264	BP	e	cellular polysaccharide metabolic process	9/728	61/11688	0.0126453	5	9	1	1	1	0.432252	MAA_00486, MAA_02999, MAA_03680, MAA_03930, MAA_04308, MAA_05125, MAA_06904, MAA_07866, MAA_09839
GO:0009152	BP	e	purine ribonucleotide biosynthetic process	9/728	61/11688	0.0126453	10	9	1	1	1	0.432252	MAA_00230, MAA_00279, MAA_02559, MAA_03520, MAA_03956, MAA_05401, MAA_07635, MAA_07675, MAA_08217
GO:1900428	BP	e	regulation of filamentous growth of a population of unicellular organisms	9/728	61/11688	0.0126453	5	9	1	1	1	0.432252	MAA_00600, MAA_02244, MAA_02988, MAA_04401, MAA_04426, MAA_04569, MAA_04726, MAA_04771, MAA_05971
GO:0006164	BP	e	purine nucleotide biosynthetic process	9/728	61/11688	0.0126453	9	9	1	1	1	0.432252	MAA_00230, MAA_00279, MAA_02559, MAA_03520, MAA_03956, MAA_05401, MAA_07635, MAA_07675, MAA_08217
GO:0035966	BP	e	response to topologically incorrect protein	8/728	51/11688	0.0128271	4	8	1	1	1	0.43612	MAA_01499, MAA_02903, MAA_03534, MAA_03774, MAA_03880, MAA_04401, MAA_08657, MAA_08777
GO:0055086	BP	e	nucleobase-containing small molecule metabolic process	22/728	209/11688	0.0137347	5	22	1	1	1	0.464494	MAA_00144, MAA_00230, MAA_00279, MAA_00708, MAA_00838, MAA_01672, MAA_02559, MAA_02629, MAA_02825, MAA_03520, MAA_03930, MAA_03956, MAA_04308, MAA_05401, MAA_05589, MAA_05676, MAA_06178, MAA_07635, MAA_07675, MAA_08042, MAA_08217, MAA_08730
GO:0046365	BP	e	monosaccharide catabolic process	5/728	24/11688	0.0145969	5	5	1	1	1	0.488457	MAA_00230, MAA_00279, MAA_04308, MAA_07675, MAA_08217
GO:0090609	BP	e	single-species submerged biofilm formation	5/728	24/11688	0.0145969	6	5	1	1	1	0.488457	MAA_02988, MAA_03987, MAA_04569, MAA_04771, MAA_05734
GO:0006520	BP	e	amino acid metabolic process	23/728	217/11688	0.0146932	6	23	1	1	1	0.489107	MAA_00724, MAA_01819, MAA_02241, MAA_02574, MAA_02629, MAA_02825, MAA_03579, MAA_03690, MAA_03987, MAA_04478, MAA_04856, MAA_05412, MAA_05939, MAA_06003, MAA_06212, MAA_06843, MAA_07066, MAA_08309, MAA_08431, MAA_09460, MAA_09697, MAA_10016, MAA_10405
GO:0031347	BP	e	regulation of defense response	4/728	16/11688	0.0148789	5	4	1	1	1	0.490156	MAA_00230, MAA_00279, MAA_02825, MAA_07707
GO:0018958	BP	e	phenol-containing compound metabolic process	4/728	16/11688	0.0148789	4	4	1	1	1	0.490156	MAA_01653, MAA_02182, MAA_06142, MAA_06572
GO:0044409	BP	e	entry into host	3/728	9/11688	0.0152276	5	3	1	1	1	0.493965	MAA_00230, MAA_02988, MAA_07707
GO:0050667	BP	e	homocysteine metabolic process	3/728	9/11688	0.0152276	8	3	1	1	1	0.493965	MAA_02825, MAA_04478, MAA_09697
GO:0015976	BP	e	carbon utilization	3/728	9/11688	0.0152276	5	3	1	1	1	0.493965	MAA_00230, MAA_07333, MAA_07635
GO:0080134	BP	e	regulation of response to stress	15/728	128/11688	0.0157115	4	15	1	1	1	0.507075	MAA_00230, MAA_00279, MAA_00849, MAA_02048, MAA_02182, MAA_02825, MAA_02988, MAA_03095, MAA_03880, MAA_04401, MAA_04426, MAA_04472, MAA_04771, MAA_07675, MAA_07707
GO:0043086	BP	e	negative regulation of catalytic activity	8/728	53/11688	0.0160171	4	8	1	1	1	0.511742	MAA_03416, MAA_03482, MAA_04211, MAA_04426, MAA_05149, MAA_05299, MAA_06077, MAA_07333
GO:0006631	BP	e	fatty acid metabolic process	8/728	53/11688	0.0160171	7	8	1	1	1	0.511742	MAA_00712, MAA_01023, MAA_02559, MAA_03768, MAA_03898, MAA_04291, MAA_06088, MAA_09162
GO:0010035	BP	e	response to inorganic substance	11/728	80/11688	0.0161392	3	11	1	1	1	0.513066	MAA_00144, MAA_02182, MAA_02494, MAA_03645, MAA_04401, MAA_04951, MAA_06565, MAA_09549, MAA_09564, MAA_09745, MAA_10239
GO:0046822	BP	e	regulation of nucleocytoplasmic transport	6/728	34/11688	0.0172109	6	6	1	1	1	0.529869	MAA_03095, MAA_04155, MAA_04401, MAA_04426, MAA_09884, MAA_11084
GO:0051447	BP	e	negative regulation of meiotic cell cycle	6/728	34/11688	0.0172109	6	6	1	1	1	0.529869	MAA_00849, MAA_03996, MAA_04426, MAA_06498, MAA_06689, MAA_09884
GO:0052173	BP	e	response to defenses of other organism	6/728	34/11688	0.0172109	5	6	1	1	1	0.529869	MAA_00230, MAA_00279, MAA_02182, MAA_02825, MAA_02988, MAA_07707
GO:0052200	BP	e	response to host defenses	6/728	34/11688	0.0172109	6	6	1	1	1	0.529869	MAA_00230, MAA_00279, MAA_02182, MAA_02825, MAA_02988, MAA_07707
GO:0075136	BP	e	response to host	6/728	34/11688	0.0172109	5	6	1	1	1	0.529869	MAA_00230, MAA_00279, MAA_02182, MAA_02825, MAA_02988, MAA_07707
GO:0019359	BP	e	nicotinamide nucleotide biosynthetic process	5/728	25/11688	0.0173345	10	5	1	1	1	0.529869	MAA_00230, MAA_00279, MAA_03956, MAA_07675, MAA_08217
GO:0006414	BP	e	translational elongation	5/728	25/11688	0.0173345	6	5	1	1	1	0.529869	MAA_01219, MAA_02624, MAA_03797, MAA_07883, MAA_08187
GO:0090605	BP	e	submerged biofilm formation	5/728	25/11688	0.0173345	5	5	1	1	1	0.529869	MAA_02988, MAA_03987, MAA_04569, MAA_04771, MAA_05734
GO:0035967	BP	e	cellular response to topologically incorrect protein	7/728	44/11688	0.0180236	5	7	1	1	1	0.545094	MAA_01499, MAA_02903, MAA_03534, MAA_03774, MAA_03880, MAA_08657, MAA_08777
GO:0030261	BP	e	chromosome condensation	4/728	17/11688	0.0185184	6	4	1	1	1	0.545094	MAA_04472, MAA_06498, MAA_06689, MAA_07457
GO:0034030	BP	e	ribonucleoside bisphosphate biosynthetic process	4/728	17/11688	0.0185184	9	4	1	1	1	0.545094	MAA_02559, MAA_03520, MAA_05401, MAA_07635
GO:0034033	BP	e	purine nucleoside bisphosphate biosynthetic process	4/728	17/11688	0.0185184	9	4	1	1	1	0.545094	MAA_02559, MAA_03520, MAA_05401, MAA_07635
GO:0033866	BP	e	nucleoside bisphosphate biosynthetic process	4/728	17/11688	0.0185184	8	4	1	1	1	0.545094	MAA_02559, MAA_03520, MAA_05401, MAA_07635
GO:0035821	BP	e	modulation of process of another organism	4/728	17/11688	0.0185184	2	4	1	1	1	0.545094	MAA_00230, MAA_00279, MAA_02825, MAA_07707
GO:0006084	BP	e	acetyl-CoA metabolic process	4/728	17/11688	0.0185184	11	4	1	1	1	0.545094	MAA_02559, MAA_05401, MAA_06178, MAA_07635
GO:0005984	BP	e	disaccharide metabolic process	4/728	17/11688	0.0185184	5	4	1	1	1	0.545094	MAA_03534, MAA_04308, MAA_04401, MAA_09549
GO:0010570	BP	e	regulation of filamentous growth	9/728	65/11688	0.0187169	4	9	1	1	1	0.548398	MAA_00600, MAA_02244, MAA_02988, MAA_04401, MAA_04426, MAA_04569, MAA_04726, MAA_04771, MAA_05971
GO:1901615	BP	e	organic hydroxy compound metabolic process	16/728	140/11688	0.0198197	3	16	1	1	1	0.578044	MAA_00144, MAA_00731, MAA_01653, MAA_02182, MAA_02402, MAA_02629, MAA_02798, MAA_04951, MAA_05549, MAA_06099, MAA_06142, MAA_06178, MAA_06572, MAA_07252, MAA_09406, MAA_10247
GO:1902806	BP	e	regulation of cell cycle G1/S phase transition	5/728	26/11688	0.0203916	7	5	1	1	1	0.583039	MAA_01171, MAA_03482, MAA_04401, MAA_09697, MAA_09884
GO:0006085	BP	e	acetyl-CoA biosynthetic process	3/728	10/11688	0.0207613	12	3	1	1	1	0.583039	MAA_02559, MAA_05401, MAA_07635
GO:0045338	BP	e	farnesyl diphosphate metabolic process	3/728	10/11688	0.0207613	7	3	1	1	1	0.583039	MAA_06178, MAA_06452, MAA_10247
GO:0046827	BP	e	positive regulation of protein export from nucleus	3/728	10/11688	0.0207613	10	3	1	1	1	0.583039	MAA_04155, MAA_04401, MAA_04426
GO:0009092	BP	e	homoserine metabolic process	3/728	10/11688	0.0207613	9	3	1	1	1	0.583039	MAA_02825, MAA_04478, MAA_09697
GO:0032446	BP	e	protein modification by small protein conjugation	14/728	120/11688	0.0208581	7	14	1	1	1	0.583039	MAA_02223, MAA_03880, MAA_05567, MAA_05654, MAA_06142, MAA_06158, MAA_06565, MAA_07707, MAA_07883, MAA_08083, MAA_08187, MAA_08326, MAA_08494, MAA_09863
GO:0071630	BP	e	nuclear protein quality control by the ubiquitin-proteasome system	2/728	4/11688	0.0213665	10	2	1	1	1	0.583039	MAA_01499, MAA_03774
GO:0006097	BP	e	glyoxylate cycle	2/728	4/11688	0.0213665	8	2	1	1	1	0.583039	MAA_07066, MAA_07376
GO:1900439	BP	e	positive regulation of filamentous growth of a population of unicellular organisms in response to chemical stimulus	2/728	4/11688	0.0213665	7	2	1	1	1	0.583039	MAA_02988, MAA_04569
GO:0045717	BP	e	negative regulation of fatty acid biosynthetic process	2/728	4/11688	0.0213665	8	2	1	1	1	0.583039	MAA_00636, MAA_07729
GO:0010032	BP	e	meiotic chromosome condensation	2/728	4/11688	0.0213665	7	2	1	1	1	0.583039	MAA_06498, MAA_06689
GO:0006577	BP	e	amino-acid betaine metabolic process	2/728	4/11688	0.0213665	5	2	1	1	1	0.583039	MAA_04856, MAA_05283
GO:0009052	BP	e	pentose-phosphate shunt, non-oxidative branch	2/728	4/11688	0.0213665	4	2	1	1	1	0.583039	MAA_00838, MAA_05589
GO:0055092	BP	e	sterol homeostasis	2/728	4/11688	0.0213665	6	2	1	1	1	0.583039	MAA_02364, MAA_09235
GO:0006541	BP	e	glutamine metabolic process	2/728	4/11688	0.0213665	9	2	1	1	1	0.583039	MAA_01819, MAA_09460
GO:0044182	BP	e	filamentous growth of a population of unicellular organisms	16/728	143/11688	0.021677	3	16	1	1	1	0.586477	MAA_00230, MAA_01819, MAA_02215, MAA_02988, MAA_04401, MAA_04426, MAA_04569, MAA_04726, MAA_04771, MAA_04951, MAA_05634, MAA_05931, MAA_07028, MAA_07457, MAA_09460, MAA_09884
GO:0033157	BP	e	regulation of intracellular protein transport	6/728	36/11688	0.0224462	8	6	1	1	1	0.6004	MAA_03095, MAA_04155, MAA_04401, MAA_04426, MAA_09884, MAA_11084
GO:0090087	BP	e	regulation of peptide transport	7/728	46/11688	0.0226272	5	7	1	1	1	0.6004	MAA_03095, MAA_03880, MAA_04155, MAA_04401, MAA_04426, MAA_09884, MAA_11084
GO:0051031	BP	e	tRNA transport	4/728	18/11688	0.0226637	8	4	1	1	1	0.6004	MAA_01499, MAA_03797, MAA_04155, MAA_07707
GO:0046889	BP	e	positive regulation of lipid biosynthetic process	4/728	18/11688	0.0226637	7	4	1	1	1	0.6004	MAA_00636, MAA_02215, MAA_03055, MAA_07729
GO:0065007	BP	e	biological regulation	122/728	1621/11688	0.0230503	1	122	1	1	1	0.608108	MAA_00144, MAA_00166, MAA_00203, MAA_00230, MAA_00264, MAA_00279, MAA_00486, MAA_00600, MAA_00636, MAA_00712, MAA_00724, MAA_00838, MAA_00849, MAA_01143, MAA_01171, MAA_01219, MAA_01672, MAA_01804, MAA_01819, MAA_02048, MAA_02108, MAA_02182, MAA_02215, MAA_02223, MAA_02241, MAA_02244, MAA_02270, MAA_02364, MAA_02377, MAA_02494, MAA_02574, MAA_02624, MAA_02628, MAA_02825, MAA_02965, MAA_02988, MAA…
GO:0019363	BP	e	pyridine nucleotide biosynthetic process	5/728	27/11688	0.0237805	9	5	1	1	1	0.624778	MAA_00230, MAA_00279, MAA_03956, MAA_07675, MAA_08217
GO:0019693	BP	e	ribose phosphate metabolic process	14/728	123/11688	0.0239176	5	14	1	1	1	0.625794	MAA_00144, MAA_00230, MAA_00279, MAA_00838, MAA_02559, MAA_02629, MAA_03520, MAA_03956, MAA_05401, MAA_05589, MAA_06178, MAA_07635, MAA_07675, MAA_08217
GO:0042908	BP	e	xenobiotic transport	10/728	74/11688	0.024407	4	10	1	1	1	0.635983	MAA_00601, MAA_01671, MAA_01883, MAA_02364, MAA_02377, MAA_02796, MAA_05864, MAA_07596, MAA_09235, MAA_09745
GO:1901576	BP	e	organic substance biosynthetic process	96/728	1243/11688	0.0252104	3	96	1	1	1	0.654237	MAA_00144, MAA_00230, MAA_00242, MAA_00279, MAA_00708, MAA_00712, MAA_00731, MAA_00838, MAA_00849, MAA_01219, MAA_01499, MAA_01653, MAA_01767, MAA_01819, MAA_02048, MAA_02182, MAA_02215, MAA_02241, MAA_02402, MAA_02554, MAA_02559, MAA_02574, MAA_02624, MAA_02629, MAA_02675, MAA_02713, MAA_02798, MAA_02825, MAA_02965, MAA_02999, MAA_03520, MAA_03579, MAA_03680, MAA_03690, MAA_03797, MAA_03930, MAA…
GO:0006796	BP	e	phosphate-containing compound metabolic process	45/728	523/11688	0.0259667	4	45	1	1	1	0.671123	MAA_00144, MAA_00230, MAA_00264, MAA_00279, MAA_00600, MAA_00636, MAA_00712, MAA_00731, MAA_00838, MAA_00849, MAA_01458, MAA_01804, MAA_01822, MAA_02305, MAA_02559, MAA_02629, MAA_03482, MAA_03520, MAA_03956, MAA_04308, MAA_04401, MAA_04600, MAA_04771, MAA_05101, MAA_05299, MAA_05345, MAA_05401, MAA_05589, MAA_05676, MAA_05678, MAA_06178, MAA_06343, MAA_06430, MAA_06452, MAA_07037, MAA_07150, MAA…
GO:0009058	BP	e	biosynthetic process	97/728	1260/11688	0.0261197	2	97	1	1	1	0.672343	MAA_00144, MAA_00230, MAA_00242, MAA_00279, MAA_00708, MAA_00712, MAA_00731, MAA_00838, MAA_00849, MAA_01219, MAA_01499, MAA_01653, MAA_01767, MAA_01819, MAA_02048, MAA_02182, MAA_02215, MAA_02241, MAA_02402, MAA_02554, MAA_02559, MAA_02574, MAA_02624, MAA_02629, MAA_02675, MAA_02713, MAA_02798, MAA_02825, MAA_02965, MAA_02999, MAA_03520, MAA_03579, MAA_03680, MAA_03690, MAA_03797, MAA_03930, MAA…
GO:0046390	BP	e	ribose phosphate biosynthetic process	10/728	76/11688	0.0264077	6	10	1	1	1	0.677017	MAA_00144, MAA_00230, MAA_00279, MAA_02559, MAA_03520, MAA_03956, MAA_05401, MAA_07635, MAA_07675, MAA_08217
GO:1900192	BP	e	positive regulation of single-species biofilm formation	3/728	11/11688	0.027249	5	3	1	1	1	0.68063	MAA_03987, MAA_04569, MAA_05734
GO:0071616	BP	e	acyl-CoA biosynthetic process	3/728	11/11688	0.027249	11	3	1	1	1	0.68063	MAA_02559, MAA_05401, MAA_07635
GO:2000220	BP	e	regulation of pseudohyphal growth	3/728	11/11688	0.027249	7	3	1	1	1	0.68063	MAA_00600, MAA_02988, MAA_05971
GO:0006721	BP	e	terpenoid metabolic process	3/728	11/11688	0.027249	6	3	1	1	1	0.68063	MAA_06178, MAA_06452, MAA_10247
GO:0035384	BP	e	thioester biosynthetic process	3/728	11/11688	0.027249	5	3	1	1	1	0.68063	MAA_02559, MAA_05401, MAA_07635
GO:0032988	BP	e	ribonucleoprotein complex disassembly	3/728	11/11688	0.027249	6	3	1	1	1	0.68063	MAA_02572, MAA_03534, MAA_07707
GO:0034975	BP	e	protein folding in endoplasmic reticulum	4/728	19/11688	0.0273295	3	4	1	1	1	0.68063	MAA_03534, MAA_06820, MAA_08117, MAA_09454
GO:1903725	BP	e	regulation of phospholipid metabolic process	5/728	28/11688	0.0275121	7	5	1	1	1	0.68063	MAA_00636, MAA_02215, MAA_03055, MAA_05752, MAA_07729
GO:0006754	BP	e	ATP biosynthetic process	5/728	28/11688	0.0275121	11	5	1	1	1	0.68063	MAA_00230, MAA_00279, MAA_03956, MAA_07675, MAA_08217
GO:0030001	BP	e	metal ion transport	11/728	91/11688	0.0282842	6	11	1	1	1	0.697019	MAA_02494, MAA_02628, MAA_03737, MAA_06319, MAA_06841, MAA_07675, MAA_08365, MAA_08848, MAA_08849, MAA_10239, MAA_10707
GO:0051707	BP	e	response to other organism	6/728	38/11688	0.0286584	4	6	1	1	1	0.700807	MAA_00230, MAA_00279, MAA_02182, MAA_02825, MAA_02988, MAA_07707
GO:0043207	BP	e	response to external biotic stimulus	6/728	38/11688	0.0286584	3	6	1	1	1	0.700807	MAA_00230, MAA_00279, MAA_02182, MAA_02825, MAA_02988, MAA_07707
GO:0044092	BP	e	negative regulation of molecular function	10/728	79/11688	0.0303971	3	10	1	1	1	0.727837	MAA_02215, MAA_03416, MAA_03482, MAA_04211, MAA_04426, MAA_05149, MAA_05299, MAA_06077, MAA_06565, MAA_07333
GO:0016310	BP	e	phosphorylation	24/728	246/11688	0.0313371	5	24	1	1	1	0.727837	MAA_00230, MAA_00264, MAA_00279, MAA_00600, MAA_00849, MAA_01804, MAA_01822, MAA_02305, MAA_03482, MAA_03520, MAA_03956, MAA_04401, MAA_04771, MAA_05401, MAA_05676, MAA_05678, MAA_06178, MAA_06343, MAA_07150, MAA_07333, MAA_07675, MAA_08083, MAA_08217, MAA_09884
GO:0033875	BP	e	ribonucleoside bisphosphate metabolic process	5/728	29/11688	0.0315957	8	5	1	1	1	0.727837	MAA_02559, MAA_03520, MAA_05401, MAA_06178, MAA_07635
GO:0034032	BP	e	purine nucleoside bisphosphate metabolic process	5/728	29/11688	0.0315957	8	5	1	1	1	0.727837	MAA_02559, MAA_03520, MAA_05401, MAA_06178, MAA_07635
GO:0033865	BP	e	nucleoside bisphosphate metabolic process	5/728	29/11688	0.0315957	7	5	1	1	1	0.727837	MAA_02559, MAA_03520, MAA_05401, MAA_06178, MAA_07635
GO:0051348	BP	e	negative regulation of transferase activity	5/728	29/11688	0.0315957	5	5	1	1	1	0.727837	MAA_03416, MAA_03482, MAA_04211, MAA_04426, MAA_05299
GO:0016049	BP	e	cell growth	6/728	39/11688	0.0321496	2	6	1	1	1	0.727837	MAA_02215, MAA_02988, MAA_04401, MAA_07028, MAA_09426, MAA_09884
GO:0009435	BP	e	NAD biosynthetic process	4/728	20/11688	0.0325262	11	4	1	1	1	0.727837	MAA_00230, MAA_00279, MAA_07675, MAA_08217
GO:0006749	BP	e	glutathione metabolic process	4/728	20/11688	0.0325262	5	4	1	1	1	0.727837	MAA_00144, MAA_05655, MAA_05939, MAA_06565
GO:0045834	BP	e	positive regulation of lipid metabolic process	4/728	20/11688	0.0325262	6	4	1	1	1	0.727837	MAA_00636, MAA_02215, MAA_03055, MAA_07729
GO:0009062	BP	e	fatty acid catabolic process	4/728	20/11688	0.0325262	8	4	1	1	1	0.727837	MAA_00712, MAA_01023, MAA_04291, MAA_09162
GO:0006725	BP	e	cellular aromatic compound metabolic process	99/728	1302/11688	0.0330941	3	99	1	1	1	0.727837	MAA_00144, MAA_00166, MAA_00230, MAA_00232, MAA_00242, MAA_00260, MAA_00264, MAA_00279, MAA_00693, MAA_00708, MAA_00838, MAA_00849, MAA_01143, MAA_01653, MAA_01672, MAA_01738, MAA_01920, MAA_02048, MAA_02182, MAA_02215, MAA_02377, MAA_02402, MAA_02554, MAA_02559, MAA_02572, MAA_02629, MAA_02634, MAA_02675, MAA_02736, MAA_02825, MAA_02854, MAA_03010, MAA_03026, MAA_03416, MAA_03452, MAA_03520, MAA…
GO:0019346	BP	e	transsulfuration	2/728	5/11688	0.0341517	10	2	1	1	1	0.727837	MAA_04478, MAA_09697
GO:0007162	BP	e	negative regulation of cell adhesion	2/728	5/11688	0.0341517	5	2	1	1	1	0.727837	MAA_03823, MAA_04771
GO:0070058	BP	e	tRNA gene clustering	2/728	5/11688	0.0341517	6	2	1	1	1	0.727837	MAA_06498, MAA_06689
GO:0070304	BP	e	positive regulation of stress-activated protein kinase signaling cascade	2/728	5/11688	0.0341517	8	2	1	1	1	0.727837	MAA_04771, MAA_07675
GO:0009098	BP	e	leucine biosynthetic process	2/728	5/11688	0.0341517	9	2	1	1	1	0.727837	MAA_07066, MAA_10405
GO:0032874	BP	e	positive regulation of stress-activated MAPK cascade	2/728	5/11688	0.0341517	9	2	1	1	1	0.727837	MAA_04771, MAA_07675
GO:0090294	BP	e	nitrogen catabolite activation of transcription	2/728	5/11688	0.0341517	11	2	1	1	1	0.727837	MAA_02048, MAA_02182
GO:0015680	BP	e	protein maturation by copper ion transfer	2/728	5/11688	0.0341517	6	2	1	1	1	0.727837	MAA_02494, MAA_02628
GO:0048545	BP	e	response to steroid hormone	2/728	5/11688	0.0341517	5	2	1	1	1	0.727837	MAA_02377, MAA_04726
GO:0022408	BP	e	negative regulation of cell-cell adhesion	2/728	5/11688	0.0341517	6	2	1	1	1	0.727837	MAA_03823, MAA_04771
GO:0097271	BP	e	protein localization to bud neck	2/728	5/11688	0.0341517	5	2	1	1	1	0.727837	MAA_04426, MAA_05931
GO:0019322	BP	e	pentose biosynthetic process	2/728	5/11688	0.0341517	6	2	1	1	1	0.727837	MAA_00144, MAA_00838
GO:0071383	BP	e	cellular response to steroid hormone stimulus	2/728	5/11688	0.0341517	6	2	1	1	1	0.727837	MAA_02377, MAA_04726
GO:1900437	BP	e	regulation of filamentous growth of a population of unicellular organisms in response to chemical stimulus	2/728	5/11688	0.0341517	6	2	1	1	1	0.727837	MAA_02988, MAA_04569
GO:0009051	BP	e	pentose-phosphate shunt, oxidative branch	2/728	5/11688	0.0341517	12	2	1	1	1	0.727837	MAA_00144, MAA_03956
GO:0046459	BP	e	short-chain fatty acid metabolic process	2/728	5/11688	0.0341517	8	2	1	1	1	0.727837	MAA_01023, MAA_03768
GO:0045922	BP	e	negative regulation of fatty acid metabolic process	2/728	5/11688	0.0341517	7	2	1	1	1	0.727837	MAA_00636, MAA_07729
GO:1990481	BP	e	mRNA pseudouridine synthesis	2/728	5/11688	0.0341517	9	2	1	1	1	0.727837	MAA_07565, MAA_09426
GO:0001080	BP	e	nitrogen catabolite activation of transcription from RNA polymerase II promoter	2/728	5/11688	0.0341517	12	2	1	1	1	0.727837	MAA_02048, MAA_02182
GO:0010821	BP	e	regulation of mitochondrion organization	2/728	5/11688	0.0341517	6	2	1	1	1	0.727837	MAA_02244, MAA_05940
GO:0071466	BP	e	cellular response to xenobiotic stimulus	12/728	101/11688	0.0342076	4	12	1	1	1	0.727837	MAA_00337, MAA_01219, MAA_02182, MAA_02377, MAA_02798, MAA_02988, MAA_04401, MAA_04569, MAA_04600, MAA_04726, MAA_09549, MAA_09564
GO:0006537	BP	e	glutamate biosynthetic process	3/728	12/11688	0.0346861	10	3	1	1	1	0.727837	MAA_01819, MAA_02241, MAA_09460
GO:0061587	BP	e	tRNA locus-associated negative regulation of gene expression	3/728	12/11688	0.0346861	12	3	1	1	1	0.727837	MAA_03442, MAA_04472, MAA_05638
GO:1901522	BP	e	positive regulation of transcription from RNA polymerase II promoter involved in cellular response to chemical stimulus	3/728	12/11688	0.0346861	12	3	1	1	1	0.727837	MAA_02182, MAA_02215, MAA_08777
GO:0007129	BP	e	homologous chromosome pairing at meiosis	3/728	12/11688	0.0346861	7	3	1	1	1	0.727837	MAA_05129, MAA_06498, MAA_06689
GO:0044000	BP	e	movement in host	3/728	12/11688	0.0346861	4	3	1	1	1	0.727837	MAA_00230, MAA_02988, MAA_07707
GO:0008299	BP	e	isoprenoid biosynthetic process	3/728	12/11688	0.0346861	6	3	1	1	1	0.727837	MAA_06178, MAA_06452, MAA_07252
GO:0019222	BP	e	regulation of metabolic process	75/728	953/11688	0.0355266	3	75	1	1	1	0.728971	MAA_00144, MAA_00166, MAA_00203, MAA_00264, MAA_00486, MAA_00600, MAA_00636, MAA_00712, MAA_00849, MAA_01143, MAA_01219, MAA_01672, MAA_01804, MAA_02048, MAA_02182, MAA_02215, MAA_02624, MAA_02988, MAA_03010, MAA_03055, MAA_03095, MAA_03416, MAA_03442, MAA_03482, MAA_03581, MAA_03645, MAA_03823, MAA_03880, MAA_03935, MAA_03949, MAA_03987, MAA_03996, MAA_04155, MAA_04198, MAA_04211, MAA_04310, MAA…
GO:0006515	BP	e	protein quality control for misfolded or incompletely synthesized proteins	5/728	30/11688	0.0360389	7	5	1	1	1	0.728971	MAA_01499, MAA_03774, MAA_03880, MAA_04519, MAA_07707
GO:0009206	BP	e	purine ribonucleoside triphosphate biosynthetic process	5/728	30/11688	0.0360389	10	5	1	1	1	0.728971	MAA_00230, MAA_00279, MAA_03956, MAA_07675, MAA_08217
GO:0019674	BP	e	NAD metabolic process	5/728	30/11688	0.0360389	10	5	1	1	1	0.728971	MAA_00230, MAA_00279, MAA_02629, MAA_07675, MAA_08217
GO:0044403	BP	e	biological process involved in symbiotic interaction	9/728	68/11688	0.0369383	2	9	1	1	1	0.728971	MAA_00230, MAA_00279, MAA_02182, MAA_02825, MAA_02988, MAA_03797, MAA_04569, MAA_05931, MAA_07707
GO:0070783	BP	e	growth of unicellular organism as a thread of attached cells	7/728	51/11688	0.0375325	4	7	1	1	1	0.728971	MAA_01819, MAA_02215, MAA_02988, MAA_04401, MAA_07028, MAA_09460, MAA_09884
GO:0006457	BP	e	protein folding	10/728	83/11688	0.0376219	2	10	1	1	1	0.728971	MAA_01499, MAA_03534, MAA_03996, MAA_04065, MAA_04726, MAA_05149, MAA_06820, MAA_07707, MAA_08117, MAA_09454
GO:0048584	BP	e	positive regulation of response to stimulus	14/728	126/11688	0.0379098	4	14	1	1	1	0.728971	MAA_00230, MAA_00279, MAA_00849, MAA_01171, MAA_02048, MAA_02182, MAA_02825, MAA_02988, MAA_04401, MAA_04472, MAA_04569, MAA_04771, MAA_07675, MAA_07707
GO:1901360	BP	e	organic cyclic compound metabolic process	104/728	1383/11688	0.0379572	3	104	1	1	1	0.728971	MAA_00144, MAA_00166, MAA_00230, MAA_00232, MAA_00242, MAA_00260, MAA_00264, MAA_00279, MAA_00693, MAA_00708, MAA_00838, MAA_00849, MAA_01143, MAA_01653, MAA_01672, MAA_01738, MAA_01920, MAA_02048, MAA_02182, MAA_02215, MAA_02377, MAA_02402, MAA_02554, MAA_02559, MAA_02572, MAA_02629, MAA_02634, MAA_02675, MAA_02736, MAA_02798, MAA_02825, MAA_02854, MAA_03010, MAA_03026, MAA_03416, MAA_03452, MAA…
GO:0071071	BP	e	regulation of phospholipid biosynthetic process	4/728	21/11688	0.0382608	8	4	1	1	1	0.728971	MAA_00636, MAA_02215, MAA_03055, MAA_07729
GO:0019637	BP	e	organophosphate metabolic process	28/728	304/11688	0.0396216	4	28	1	1	1	0.728971	MAA_00144, MAA_00230, MAA_00279, MAA_00636, MAA_00712, MAA_00731, MAA_00838, MAA_01458, MAA_01804, MAA_02559, MAA_02629, MAA_03520, MAA_03956, MAA_04308, MAA_04600, MAA_05101, MAA_05401, MAA_05589, MAA_05676, MAA_06178, MAA_06343, MAA_06430, MAA_06452, MAA_07635, MAA_07675, MAA_07729, MAA_08217, MAA_10247
GO:0051223	BP	e	regulation of protein transport	6/728	41/11688	0.0399328	7	6	1	1	1	0.728971	MAA_03095, MAA_04155, MAA_04401, MAA_04426, MAA_09884, MAA_11084
GO:1902653	BP	e	secondary alcohol biosynthetic process	6/728	41/11688	0.0399328	6	6	1	1	1	0.728971	MAA_00144, MAA_02798, MAA_06099, MAA_06178, MAA_09406, MAA_10247
GO:0051170	BP	e	import into nucleus	6/728	41/11688	0.0399328	7	6	1	1	1	0.728971	MAA_01499, MAA_03095, MAA_04155, MAA_04454, MAA_06088, MAA_07707
GO:0044242	BP	e	cellular lipid catabolic process	6/728	41/11688	0.0399328	5	6	1	1	1	0.728971	MAA_00712, MAA_01023, MAA_01458, MAA_04291, MAA_07224, MAA_09162
GO:0033692	BP	e	cellular polysaccharide biosynthetic process	5/728	31/11688	0.0408478	6	5	1	1	1	0.728971	MAA_02999, MAA_03680, MAA_03930, MAA_04308, MAA_07866
GO:0009145	BP	e	purine nucleoside triphosphate biosynthetic process	5/728	31/11688	0.0408478	9	5	1	1	1	0.728971	MAA_00230, MAA_00279, MAA_03956, MAA_07675, MAA_08217
GO:0009260	BP	e	ribonucleotide biosynthetic process	9/728	71/11688	0.0416783	9	9	1	1	1	0.728971	MAA_00230, MAA_00279, MAA_02559, MAA_03520, MAA_03956, MAA_05401, MAA_07635, MAA_07675, MAA_08217
GO:0080090	BP	e	regulation of primary metabolic process	69/728	879/11688	0.0420532	4	69	1	1	1	0.728971	MAA_00144, MAA_00166, MAA_00203, MAA_00264, MAA_00486, MAA_00636, MAA_00712, MAA_00849, MAA_01143, MAA_01219, MAA_01672, MAA_01804, MAA_02048, MAA_02182, MAA_02215, MAA_02624, MAA_02988, MAA_03010, MAA_03055, MAA_03416, MAA_03442, MAA_03482, MAA_03581, MAA_03645, MAA_03823, MAA_03880, MAA_03935, MAA_03949, MAA_03987, MAA_03996, MAA_04155, MAA_04211, MAA_04310, MAA_04401, MAA_04426, MAA_04472, MAA…
GO:1901575	BP	e	organic substance catabolic process	48/728	582/11688	0.0428212	3	48	1	1	1	0.728971	MAA_00230, MAA_00279, MAA_00667, MAA_00712, MAA_00724, MAA_00731, MAA_01023, MAA_01458, MAA_01499, MAA_01672, MAA_02223, MAA_02241, MAA_02624, MAA_02629, MAA_03774, MAA_03880, MAA_03956, MAA_03987, MAA_04198, MAA_04291, MAA_04308, MAA_04401, MAA_04519, MAA_04856, MAA_04951, MAA_05125, MAA_05178, MAA_05655, MAA_05698, MAA_06077, MAA_06082, MAA_06142, MAA_06904, MAA_07224, MAA_07635, MAA_07675, MAA…
GO:0046189	BP	e	phenol-containing compound biosynthetic process	3/728	13/11688	0.0430565	5	3	1	1	1	0.728971	MAA_01653, MAA_02182, MAA_06572
GO:0034309	BP	e	primary alcohol biosynthetic process	3/728	13/11688	0.0430565	6	3	1	1	1	0.728971	MAA_02402, MAA_02629, MAA_05549
GO:0006825	BP	e	copper ion transport	3/728	13/11688	0.0430565	8	3	1	1	1	0.728971	MAA_02494, MAA_02628, MAA_10707
GO:0006534	BP	e	cysteine metabolic process	3/728	13/11688	0.0430565	9	3	1	1	1	0.728971	MAA_02825, MAA_04478, MAA_09697
GO:0006807	BP	e	nitrogen compound metabolic process	166/728	2324/11688	0.0439987	2	166	1	1	1	0.728971	MAA_00144, MAA_00166, MAA_00230, MAA_00232, MAA_00242, MAA_00260, MAA_00264, MAA_00279, MAA_00337, MAA_00600, MAA_00667, MAA_00693, MAA_00708, MAA_00724, MAA_00838, MAA_00849, MAA_01143, MAA_01218, MAA_01219, MAA_01499, MAA_01672, MAA_01738, MAA_01767, MAA_01819, MAA_01920, MAA_02048, MAA_02182, MAA_02215, MAA_02223, MAA_02241, MAA_02304, MAA_02377, MAA_02402, MAA_02494, MAA_02554, MAA_02559, MAA…
GO:0044011	BP	e	single-species biofilm formation on inanimate substrate	4/728	22/11688	0.0445359	7	4	1	1	1	0.728971	MAA_02988, MAA_03987, MAA_04771, MAA_05734
GO:0006637	BP	e	acyl-CoA metabolic process	4/728	22/11688	0.0445359	10	4	1	1	1	0.728971	MAA_02559, MAA_05401, MAA_06178, MAA_07635
GO:0061794	BP	e	conidium development	4/728	22/11688	0.0445359	4	4	1	1	1	0.728971	MAA_02988, MAA_02999, MAA_08365, MAA_09426
GO:0035383	BP	e	thioester metabolic process	4/728	22/11688	0.0445359	4	4	1	1	1	0.728971	MAA_02559, MAA_05401, MAA_06178, MAA_07635
GO:0048315	BP	e	conidium formation	4/728	22/11688	0.0445359	4	4	1	1	1	0.728971	MAA_02988, MAA_02999, MAA_08365, MAA_09426
GO:0014070	BP	e	response to organic cyclic compound	4/728	22/11688	0.0445359	4	4	1	1	1	0.728971	MAA_01470, MAA_02182, MAA_02377, MAA_04726
GO:0031323	BP	e	regulation of cellular metabolic process	71/728	909/11688	0.0450991	4	71	1	1	1	0.728971	MAA_00144, MAA_00166, MAA_00203, MAA_00264, MAA_00486, MAA_00600, MAA_00636, MAA_00712, MAA_00849, MAA_01143, MAA_01219, MAA_01672, MAA_01804, MAA_02048, MAA_02182, MAA_02215, MAA_02624, MAA_02988, MAA_03010, MAA_03055, MAA_03416, MAA_03442, MAA_03482, MAA_03581, MAA_03645, MAA_03823, MAA_03880, MAA_03935, MAA_03949, MAA_03987, MAA_03996, MAA_04155, MAA_04211, MAA_04310, MAA_04401, MAA_04426, MAA…
GO:0000097	BP	e	sulfur amino acid biosynthetic process	5/728	32/11688	0.0460266	5	5	1	1	1	0.728971	MAA_02825, MAA_03690, MAA_04478, MAA_04856, MAA_09697
GO:0007124	BP	e	pseudohyphal growth	5/728	32/11688	0.0460266	5	5	1	1	1	0.728971	MAA_02215, MAA_02988, MAA_04401, MAA_07028, MAA_09884
GO:0009201	BP	e	ribonucleoside triphosphate biosynthetic process	5/728	32/11688	0.0460266	9	5	1	1	1	0.728971	MAA_00230, MAA_00279, MAA_03956, MAA_07675, MAA_08217
GO:0007275	BP	e	multicellular organism development	5/728	32/11688	0.0460266	3	5	1	1	1	0.728971	MAA_00144, MAA_02988, MAA_04401, MAA_05129, MAA_06142
GO:0000271	BP	e	polysaccharide biosynthetic process	5/728	32/11688	0.0460266	5	5	1	1	1	0.728971	MAA_02999, MAA_03680, MAA_03930, MAA_04308, MAA_07866
GO:0044275	BP	e	cellular carbohydrate catabolic process	5/728	32/11688	0.0460266	5	5	1	1	1	0.728971	MAA_00731, MAA_03956, MAA_04401, MAA_05125, MAA_09549
GO:0071281	BP	e	cellular response to iron ion	2/728	6/11688	0.0491402	6	2	1	1	1	0.728971	MAA_03645, MAA_10239
GO:0001173	BP	e	DNA-templated transcriptional start site selection	2/728	6/11688	0.0491402	8	2	1	1	1	0.728971	MAA_03949, MAA_07457
GO:0001174	BP	e	transcriptional start site selection at RNA polymerase II promoter	2/728	6/11688	0.0491402	9	2	1	1	1	0.728971	MAA_03949, MAA_07457
GO:0010039	BP	e	response to iron ion	2/728	6/11688	0.0491402	5	2	1	1	1	0.728971	MAA_03645, MAA_10239
GO:0071266	BP	e	'de novo' L-methionine biosynthetic process	2/728	6/11688	0.0491402	12	2	1	1	1	0.728971	MAA_02825, MAA_04478
GO:0150173	BP	e	positive regulation of phosphatidylcholine metabolic process	2/728	6/11688	0.0491402	9	2	1	1	1	0.728971	MAA_00636, MAA_07729
GO:0006544	BP	e	glycine metabolic process	2/728	6/11688	0.0491402	9	2	1	1	1	0.728971	MAA_02574, MAA_08431
GO:0120010	BP	e	intermembrane phospholipid transfer	2/728	6/11688	0.0491402	7	2	1	1	1	0.728971	MAA_00636, MAA_07729
GO:1903341	BP	e	regulation of meiotic DNA double-strand break formation	2/728	6/11688	0.0491402	6	2	1	1	1	0.728971	MAA_06498, MAA_06689
GO:0009240	BP	e	isopentenyl diphosphate biosynthetic process	2/728	6/11688	0.0491402	7	2	1	1	1	0.728971	MAA_06178, MAA_06452
GO:0016556	BP	e	mRNA modification	2/728	6/11688	0.0491402	8	2	1	1	1	0.728971	MAA_07565, MAA_09426
GO:2001247	BP	e	positive regulation of phosphatidylcholine biosynthetic process	2/728	6/11688	0.0491402	10	2	1	1	1	0.728971	MAA_00636, MAA_07729
GO:1901351	BP	e	regulation of phosphatidylglycerol biosynthetic process	2/728	6/11688	0.0491402	9	2	1	1	1	0.728971	MAA_00636, MAA_07729
GO:1901352	BP	e	negative regulation of phosphatidylglycerol biosynthetic process	2/728	6/11688	0.0491402	10	2	1	1	1	0.728971	MAA_00636, MAA_07729
GO:0046490	BP	e	isopentenyl diphosphate metabolic process	2/728	6/11688	0.0491402	6	2	1	1	1	0.728971	MAA_06178, MAA_06452
GO:0007130	BP	e	synaptonemal complex assembly	2/728	6/11688	0.0491402	7	2	1	1	1	0.728971	MAA_06498, MAA_06689
GO:0061077	BP	e	chaperone-mediated protein folding	4/728	23/11688	0.0513508	3	4	1	1	1	0.728971	MAA_03534, MAA_03996, MAA_04726, MAA_07707
GO:0019321	BP	e	pentose metabolic process	3/728	14/11688	0.0523345	5	3	1	1	1	0.728971	MAA_00144, MAA_00838, MAA_01822
GO:0007076	BP	e	mitotic chromosome condensation	3/728	14/11688	0.0523345	7	3	1	1	1	0.728971	MAA_04472, MAA_06498, MAA_06689
GO:0051307	BP	e	meiotic chromosome separation	3/728	14/11688	0.0523345	4	3	1	1	1	0.728971	MAA_06498, MAA_06689, MAA_08742
GO:0051174	BP	e	regulation of phosphorus metabolic process	17/728	170/11688	0.0526611	5	17	1	1	1	0.728971	MAA_00486, MAA_00636, MAA_01804, MAA_02215, MAA_03055, MAA_03416, MAA_03482, MAA_04211, MAA_04426, MAA_04771, MAA_05299, MAA_05752, MAA_05848, MAA_07675, MAA_07729, MAA_08083, MAA_09839
GO:0019220	BP	e	regulation of phosphate metabolic process	17/728	170/11688	0.0526611	6	17	1	1	1	0.728971	MAA_00486, MAA_00636, MAA_01804, MAA_02215, MAA_03055, MAA_03416, MAA_03482, MAA_04211, MAA_04426, MAA_04771, MAA_05299, MAA_05752, MAA_05848, MAA_07675, MAA_07729, MAA_08083, MAA_09839
GO:0009150	BP	e	purine ribonucleotide metabolic process	11/728	98/11688	0.0544334	9	11	1	1	1	0.728971	MAA_00230, MAA_00279, MAA_02559, MAA_02629, MAA_03520, MAA_03956, MAA_05401, MAA_06178, MAA_07635, MAA_07675, MAA_08217
GO:0051171	BP	e	regulation of nitrogen compound metabolic process	67/728	859/11688	0.0560568	4	67	1	1	1	0.728971	MAA_00144, MAA_00166, MAA_00203, MAA_00264, MAA_00486, MAA_00636, MAA_00712, MAA_00849, MAA_01143, MAA_01219, MAA_01672, MAA_01804, MAA_02048, MAA_02182, MAA_02215, MAA_02624, MAA_02988, MAA_03010, MAA_03416, MAA_03442, MAA_03482, MAA_03581, MAA_03645, MAA_03823, MAA_03880, MAA_03935, MAA_03949, MAA_03987, MAA_03996, MAA_04155, MAA_04211, MAA_04310, MAA_04401, MAA_04426, MAA_04472, MAA_04569, MAA…
GO:0072521	BP	e	purine-containing compound metabolic process	13/728	122/11688	0.056091	4	13	1	1	1	0.728971	MAA_00230, MAA_00279, MAA_01672, MAA_02559, MAA_02629, MAA_02825, MAA_03520, MAA_03956, MAA_05401, MAA_06178, MAA_07635, MAA_07675, MAA_08217
GO:0009892	BP	e	negative regulation of metabolic process	38/728	450/11688	0.0577888	4	38	1	1	1	0.728971	MAA_00144, MAA_00166, MAA_00600, MAA_00636, MAA_01143, MAA_02048, MAA_02182, MAA_02215, MAA_02988, MAA_03416, MAA_03442, MAA_03482, MAA_03645, MAA_03823, MAA_03935, MAA_03996, MAA_04155, MAA_04198, MAA_04211, MAA_04401, MAA_04426, MAA_04472, MAA_05178, MAA_05299, MAA_05393, MAA_05638, MAA_05678, MAA_05848, MAA_05971, MAA_06077, MAA_06498, MAA_06565, MAA_06689, MAA_07333, MAA_07729, MAA_08187, MAA…
GO:0006163	BP	e	purine nucleotide metabolic process	11/728	100/11688	0.0584095	8	11	1	1	1	0.728971	MAA_00230, MAA_00279, MAA_02559, MAA_02629, MAA_03520, MAA_03956, MAA_05401, MAA_06178, MAA_07635, MAA_07675, MAA_08217
GO:2000045	BP	e	regulation of G1/S transition of mitotic cell cycle	4/728	24/11688	0.0587016	8	4	1	1	1	0.728971	MAA_01171, MAA_03482, MAA_04401, MAA_09697
GO:1902652	BP	e	secondary alcohol metabolic process	6/728	45/11688	0.0588221	5	6	1	1	1	0.728971	MAA_00144, MAA_02798, MAA_06099, MAA_06178, MAA_09406, MAA_10247
GO:0070201	BP	e	regulation of establishment of protein localization	6/728	45/11688	0.0588221	6	6	1	1	1	0.728971	MAA_03095, MAA_04155, MAA_04401, MAA_04426, MAA_09884, MAA_11084
GO:0006139	BP	e	nucleobase-containing compound metabolic process	90/728	1203/11688	0.0589837	4	90	1	1	1	0.728971	MAA_00144, MAA_00166, MAA_00230, MAA_00232, MAA_00260, MAA_00264, MAA_00279, MAA_00693, MAA_00708, MAA_00838, MAA_00849, MAA_01143, MAA_01672, MAA_01738, MAA_01920, MAA_02048, MAA_02182, MAA_02215, MAA_02377, MAA_02554, MAA_02559, MAA_02572, MAA_02629, MAA_02634, MAA_02736, MAA_02825, MAA_02854, MAA_03010, MAA_03026, MAA_03416, MAA_03452, MAA_03520, MAA_03579, MAA_03930, MAA_03949, MAA_03956, MAA…
GO:0031324	BP	e	negative regulation of cellular metabolic process	35/728	409/11688	0.0596894	5	35	1	1	1	0.728971	MAA_00144, MAA_00166, MAA_00600, MAA_00636, MAA_01143, MAA_02048, MAA_02182, MAA_02215, MAA_02988, MAA_03416, MAA_03442, MAA_03482, MAA_03645, MAA_03823, MAA_03935, MAA_03996, MAA_04155, MAA_04211, MAA_04401, MAA_04426, MAA_04472, MAA_05299, MAA_05393, MAA_05638, MAA_05678, MAA_05848, MAA_05971, MAA_06077, MAA_06498, MAA_06565, MAA_06689, MAA_07729, MAA_08187, MAA_08777, MAA_09884
GO:0006066	BP	e	alcohol metabolic process	11/728	101/11688	0.0606286	4	11	1	1	1	0.728971	MAA_00144, MAA_00731, MAA_02402, MAA_02629, MAA_02798, MAA_05549, MAA_06099, MAA_06178, MAA_07252, MAA_09406, MAA_10247
GO:0016567	BP	e	protein ubiquitination	11/728	101/11688	0.0606286	8	11	1	1	1	0.728971	MAA_02223, MAA_03880, MAA_05654, MAA_06142, MAA_06158, MAA_07707, MAA_07883, MAA_08083, MAA_08187, MAA_08494, MAA_09863
GO:0015980	BP	e	energy derivation by oxidation of organic compounds	11/728	101/11688	0.0606286	4	11	1	1	1	0.728971	MAA_00486, MAA_00712, MAA_01218, MAA_02629, MAA_03680, MAA_04308, MAA_05125, MAA_06904, MAA_07635, MAA_07866, MAA_09839
GO:0042730	BP	e	fibrinolysis	1/728	1/11688	0.0622861	9	1	1	1	1	0.728971	MAA_00230
GO:0036279	BP	e	positive regulation of protein export from nucleus in response to glucose starvation	1/728	1/11688	0.0622861	11	1	1	1	1	0.728971	MAA_04401
GO:0052837	BP	e	thiazole biosynthetic process	1/728	1/11688	0.0622861	6	1	1	1	1	0.728971	MAA_05549
GO:0019520	BP	e	aldonic acid metabolic process	1/728	1/11688	0.0622861	7	1	1	1	1	0.728971	MAA_03956
GO:0007072	BP	e	positive regulation of transcription involved in exit from mitosis	1/728	1/11688	0.0622861	11	1	1	1	1	0.728971	MAA_04569
GO:1905624	BP	e	regulation of L-methionine import across plasma membrane	1/728	1/11688	0.0622861	9	1	1	1	1	0.728971	MAA_01171
GO:0030522	BP	e	intracellular receptor signaling pathway	1/728	1/11688	0.0622861	5	1	1	1	1	0.728971	MAA_04726
GO:2000234	BP	e	positive regulation of rRNA processing	1/728	1/11688	0.0622861	8	1	1	1	1	0.728971	MAA_07150
GO:0019697	BP	e	L-xylitol catabolic process to xylulose 5-phosphate	1/728	1/11688	0.0622861	10	1	1	1	1	0.728971	MAA_00731
GO:0019255	BP	e	glucose 1-phosphate metabolic process	1/728	1/11688	0.0622861	5	1	1	1	1	0.728971	MAA_04308
GO:0010630	BP	e	regulation of transcription, start site selection	1/728	1/11688	0.0622861	6	1	1	1	1	0.728971	MAA_02215
GO:0015942	BP	e	formate metabolic process	1/728	1/11688	0.0622861	7	1	1	1	1	0.728971	MAA_08397
GO:0006117	BP	e	acetaldehyde metabolic process	1/728	1/11688	0.0622861	4	1	1	1	1	0.728971	MAA_02629
GO:0019527	BP	e	pentitol catabolic process	1/728	1/11688	0.0622861	8	1	1	1	1	0.728971	MAA_00731
GO:0034079	BP	e	butanediol biosynthetic process	1/728	1/11688	0.0622861	9	1	1	1	1	0.728971	MAA_09406
GO:0043401	BP	e	steroid hormone mediated signaling pathway	1/728	1/11688	0.0622861	6	1	1	1	1	0.728971	MAA_04726
GO:0030195	BP	e	negative regulation of blood coagulation	1/728	1/11688	0.0622861	8	1	1	1	1	0.728971	MAA_00230
GO:0019521	BP	e	D-gluconate metabolic process	1/728	1/11688	0.0622861	8	1	1	1	1	0.728971	MAA_03956
GO:1900047	BP	e	negative regulation of hemostasis	1/728	1/11688	0.0622861	5	1	1	1	1	0.728971	MAA_00230
GO:0019281	BP	e	L-methionine biosynthetic process from homoserine via O-succinyl-L-homoserine and cystathionine	1/728	1/11688	0.0622861	14	1	1	1	1	0.728971	MAA_04478
GO:1900764	BP	e	emericellin metabolic process	1/728	1/11688	0.0622861	5	1	1	1	1	0.728971	MAA_02182
GO:0000304	BP	e	response to singlet oxygen	1/728	1/11688	0.0622861	5	1	1	1	1	0.728971	MAA_02182
GO:0007074	BP	e	positive regulation of transcription involved in exit from mitosis, from RNA polymerase II promoter	1/728	1/11688	0.0622861	12	1	1	1	1	0.728971	MAA_04569
GO:0009712	BP	e	catechol-containing compound metabolic process	1/728	1/11688	0.0622861	5	1	1	1	1	0.728971	MAA_06142
GO:0051160	BP	e	L-xylitol catabolic process	1/728	1/11688	0.0622861	9	1	1	1	1	0.728971	MAA_00731
GO:1901159	BP	e	xylulose 5-phosphate biosynthetic process	1/728	1/11688	0.0622861	6	1	1	1	1	0.728971	MAA_00731
GO:1900380	BP	e	negative regulation of asperthecin biosynthetic process	1/728	1/11688	0.0622861	8	1	1	1	1	0.728971	MAA_02182
GO:1900766	BP	e	emericellin biosynthetic process	1/728	1/11688	0.0622861	6	1	1	1	1	0.728971	MAA_02182
GO:0000495	BP	e	box H/ACA RNA 3'-end processing	1/728	1/11688	0.0622861	11	1	1	1	1	0.728971	MAA_09426
GO:0072385	BP	e	minus-end-directed organelle transport along microtubule	1/728	1/11688	0.0622861	8	1	1	1	1	0.728971	MAA_05129
GO:1900834	BP	e	regulation of emericellin biosynthetic process	1/728	1/11688	0.0622861	8	1	1	1	1	0.728971	MAA_02182
GO:0034394	BP	e	protein localization to cell surface	1/728	1/11688	0.0622861	5	1	1	1	1	0.728971	MAA_05101
GO:0046176	BP	e	aldonic acid catabolic process	1/728	1/11688	0.0622861	8	1	1	1	1	0.728971	MAA_03956
GO:0043279	BP	e	response to alkaloid	1/728	1/11688	0.0622861	5	1	1	1	1	0.728971	MAA_02182
GO:0010044	BP	e	response to aluminum ion	1/728	1/11688	0.0622861	5	1	1	1	1	0.728971	MAA_06565
GO:1900570	BP	e	diorcinol metabolic process	1/728	1/11688	0.0622861	5	1	1	1	1	0.728971	MAA_06142
GO:1900588	BP	e	violaceol I metabolic process	1/728	1/11688	0.0622861	6	1	1	1	1	0.728971	MAA_06142
GO:0071695	BP	e	anatomical structure maturation	1/728	1/11688	0.0622861	3	1	1	1	1	0.728971	MAA_00144
GO:0090606	BP	e	single-species surface biofilm formation	1/728	1/11688	0.0622861	6	1	1	1	1	0.728971	MAA_04401
GO:1900797	BP	e	cordyol C metabolic process	1/728	1/11688	0.0622861	6	1	1	1	1	0.728971	MAA_06142
GO:0000720	BP	e	pyrimidine dimer repair by nucleotide-excision repair	1/728	1/11688	0.0622861	9	1	1	1	1	0.728971	MAA_06158
GO:0071415	BP	e	cellular response to purine-containing compound	1/728	1/11688	0.0622861	6	1	1	1	1	0.728971	MAA_02182
GO:0019730	BP	e	antimicrobial humoral response	1/728	1/11688	0.0622861	6	1	1	1	1	0.728971	MAA_07707
GO:0010734	BP	e	negative regulation of protein glutathionylation	1/728	1/11688	0.0622861	8	1	1	1	1	0.728971	MAA_00144
GO:1904183	BP	e	negative regulation of pyruvate dehydrogenase activity	1/728	1/11688	0.0622861	6	1	1	1	1	0.728971	MAA_07333
GO:0052838	BP	e	thiazole metabolic process	1/728	1/11688	0.0622861	5	1	1	1	1	0.728971	MAA_05549
GO:0010265	BP	e	SCF complex assembly	1/728	1/11688	0.0622861	6	1	1	1	1	0.728971	MAA_06142
GO:1900077	BP	e	negative regulation of cellular response to insulin stimulus	1/728	1/11688	0.0622861	5	1	1	1	1	0.728971	MAA_01171
GO:0000451	BP	e	rRNA 2'-O-methylation	1/728	1/11688	0.0622861	12	1	1	1	1	0.728971	MAA_02854
GO:0071312	BP	e	cellular response to alkaloid	1/728	1/11688	0.0622861	6	1	1	1	1	0.728971	MAA_02182
GO:0018940	BP	e	orcinol metabolic process	1/728	1/11688	0.0622861	6	1	1	1	1	0.728971	MAA_06142
GO:0051042	BP	e	negative regulation of calcium-independent cell-cell adhesion	1/728	1/11688	0.0622861	7	1	1	1	1	0.728971	MAA_04771
GO:0072684	BP	e	mitochondrial tRNA 3'-trailer cleavage, endonucleolytic	1/728	1/11688	0.0622861	11	1	1	1	1	0.728971	MAA_07099
GO:0000412	BP	e	histone peptidyl-prolyl isomerization	1/728	1/11688	0.0622861	9	1	1	1	1	0.728971	MAA_03996
GO:0046436	BP	e	D-alanine metabolic process	1/728	1/11688	0.0622861	10	1	1	1	1	0.728971	MAA_10016
GO:0009079	BP	e	pyruvate family amino acid biosynthetic process	1/728	1/11688	0.0622861	9	1	1	1	1	0.728971	MAA_02241
GO:0032208	BP	e	negative regulation of telomere maintenance via recombination	1/728	1/11688	0.0622861	10	1	1	1	1	0.728971	MAA_01143
GO:0080120	BP	e	CAAX-box protein maturation	1/728	1/11688	0.0622861	6	1	1	1	1	0.728971	MAA_06165
GO:0034077	BP	e	butanediol metabolic process	1/728	1/11688	0.0622861	8	1	1	1	1	0.728971	MAA_09406
GO:0050765	BP	e	negative regulation of phagocytosis	1/728	1/11688	0.0622861	7	1	1	1	1	0.728971	MAA_04771
GO:0033979	BP	e	box H/ACA RNA metabolic process	1/728	1/11688	0.0622861	9	1	1	1	1	0.728971	MAA_09426
GO:0036270	BP	e	response to diuretic	1/728	1/11688	0.0622861	3	1	1	1	1	0.728971	MAA_02182
GO:1900760	BP	e	negative regulation of sterigmatocystin biosynthetic process	1/728	1/11688	0.0622861	7	1	1	1	1	0.728971	MAA_02182
GO:0015721	BP	e	bile acid and bile salt transport	1/728	1/11688	0.0622861	9	1	1	1	1	0.728971	MAA_09745
GO:1904030	BP	e	negative regulation of cyclin-dependent protein kinase activity	1/728	1/11688	0.0622861	11	1	1	1	1	0.728971	MAA_03482
GO:2000434	BP	e	regulation of protein neddylation	1/728	1/11688	0.0622861	8	1	1	1	1	0.728971	MAA_06142
GO:0090070	BP	e	positive regulation of ribosome biogenesis	1/728	1/11688	0.0622861	6	1	1	1	1	0.728971	MAA_07150
GO:0097315	BP	e	response to N-acetyl-D-glucosamine	1/728	1/11688	0.0622861	4	1	1	1	1	0.728971	MAA_02988
GO:1990616	BP	e	magnesium ion export from mitochondrion	1/728	1/11688	0.0622861	10	1	1	1	1	0.728971	MAA_06319
GO:0006523	BP	e	alanine biosynthetic process	1/728	1/11688	0.0622861	10	1	1	1	1	0.728971	MAA_02241
GO:0042845	BP	e	glycol biosynthetic process	1/728	1/11688	0.0622861	8	1	1	1	1	0.728971	MAA_09406
GO:0051791	BP	e	medium-chain fatty acid metabolic process	1/728	1/11688	0.0622861	8	1	1	1	1	0.728971	MAA_09162
GO:0061688	BP	e	glycolytic process via Entner-Doudoroff Pathway	1/728	1/11688	0.0622861	13	1	1	1	1	0.728971	MAA_03956
GO:0032207	BP	e	regulation of telomere maintenance via recombination	1/728	1/11688	0.0622861	9	1	1	1	1	0.728971	MAA_01143
GO:0043247	BP	e	telomere maintenance in response to DNA damage	1/728	1/11688	0.0622861	8	1	1	1	1	0.728971	MAA_04336
GO:1902114	BP	e	D-valine metabolic process	1/728	1/11688	0.0622861	9	1	1	1	1	0.728971	MAA_10016
GO:0034964	BP	e	box H/ACA RNA processing	1/728	1/11688	0.0622861	10	1	1	1	1	0.728971	MAA_09426
GO:0050764	BP	e	regulation of phagocytosis	1/728	1/11688	0.0622861	6	1	1	1	1	0.728971	MAA_04771
GO:0009080	BP	e	pyruvate family amino acid catabolic process	1/728	1/11688	0.0622861	9	1	1	1	1	0.728971	MAA_02241
GO:0051792	BP	e	medium-chain fatty acid biosynthetic process	1/728	1/11688	0.0622861	9	1	1	1	1	0.728971	MAA_09162
GO:1900184	BP	e	negative regulation of xanthone-containing compound biosynthetic process	1/728	1/11688	0.0622861	8	1	1	1	1	0.728971	MAA_02182
GO:0031000	BP	e	response to caffeine	1/728	1/11688	0.0622861	6	1	1	1	1	0.728971	MAA_02182
GO:0046484	BP	e	oxazole or thiazole metabolic process	1/728	1/11688	0.0622861	4	1	1	1	1	0.728971	MAA_05549
GO:0072490	BP	e	toluene-containing compound metabolic process	1/728	1/11688	0.0622861	5	1	1	1	1	0.728971	MAA_06142
GO:0018890	BP	e	cyanamide metabolic process	1/728	1/11688	0.0622861	5	1	1	1	1	0.728971	MAA_00337
GO:0048469	BP	e	cell maturation	1/728	1/11688	0.0622861	4	1	1	1	1	0.728971	MAA_00144
GO:0061394	BP	e	regulation of transcription from RNA polymerase II promoter in response to arsenic-containing substance	1/728	1/11688	0.0622861	12	1	1	1	1	0.728971	MAA_02182
GO:1900591	BP	e	violaceol II metabolic process	1/728	1/11688	0.0622861	6	1	1	1	1	0.728971	MAA_06142
GO:0071313	BP	e	cellular response to caffeine	1/728	1/11688	0.0622861	7	1	1	1	1	0.728971	MAA_02182
GO:2000728	BP	e	regulation of mRNA export from nucleus in response to heat stress	1/728	1/11688	0.0622861	9	1	1	1	1	0.728971	MAA_03095
GO:0000415	BP	e	negative regulation of histone H3-K36 methylation	1/728	1/11688	0.0622861	10	1	1	1	1	0.728971	MAA_03996
GO:0006545	BP	e	glycine biosynthetic process	1/728	1/11688	0.0622861	10	1	1	1	1	0.728971	MAA_02574
GO:0050898	BP	e	nitrile metabolic process	1/728	1/11688	0.0622861	4	1	1	1	1	0.728971	MAA_00337
GO:0042883	BP	e	cysteine transport	1/728	1/11688	0.0622861	8	1	1	1	1	0.728971	MAA_02796
GO:0050819	BP	e	negative regulation of coagulation	1/728	1/11688	0.0622861	5	1	1	1	1	0.728971	MAA_00230
GO:0018131	BP	e	oxazole or thiazole biosynthetic process	1/728	1/11688	0.0622861	5	1	1	1	1	0.728971	MAA_05549
GO:0006524	BP	e	alanine catabolic process	1/728	1/11688	0.0622861	10	1	1	1	1	0.728971	MAA_02241
GO:1902375	BP	e	nuclear tRNA 3'-trailer cleavage, endonucleolytic	1/728	1/11688	0.0622861	11	1	1	1	1	0.728971	MAA_07099
GO:0061515	BP	e	myeloid cell development	1/728	1/11688	0.0622861	5	1	1	1	1	0.728971	MAA_00144
GO:1900183	BP	e	regulation of xanthone-containing compound biosynthetic process	1/728	1/11688	0.0622861	7	1	1	1	1	0.728971	MAA_02182
GO:0019265	BP	e	glycine biosynthetic process, by transamination of glyoxylate	1/728	1/11688	0.0622861	11	1	1	1	1	0.728971	MAA_02574
GO:0019654	BP	e	acetate fermentation	1/728	1/11688	0.0622861	8	1	1	1	1	0.728971	MAA_07635
GO:0046177	BP	e	D-gluconate catabolic process	1/728	1/11688	0.0622861	9	1	1	1	1	0.728971	MAA_03956
GO:0006695	BP	e	cholesterol biosynthetic process	1/728	1/11688	0.0622861	7	1	1	1	1	0.728971	MAA_00144
GO:1905626	BP	e	positive regulation of L-methionine import across plasma membrane	1/728	1/11688	0.0622861	10	1	1	1	1	0.728971	MAA_01171
GO:0090604	BP	e	surface biofilm formation	1/728	1/11688	0.0622861	5	1	1	1	1	0.728971	MAA_04401
GO:1903035	BP	e	negative regulation of response to wounding	1/728	1/11688	0.0622861	6	1	1	1	1	0.728971	MAA_00230
GO:0036252	BP	e	positive regulation of transcription from RNA polymerase II promoter in response to menadione	1/728	1/11688	0.0622861	13	1	1	1	1	0.728971	MAA_02182
GO:0042183	BP	e	formate catabolic process	1/728	1/11688	0.0622861	8	1	1	1	1	0.728971	MAA_08397
GO:0072592	BP	e	oxygen metabolic process	1/728	1/11688	0.0622861	3	1	1	1	1	0.728971	MAA_02215
GO:0051793	BP	e	medium-chain fatty acid catabolic process	1/728	1/11688	0.0622861	9	1	1	1	1	0.728971	MAA_09162
GO:0061395	BP	e	positive regulation of transcription from RNA polymerase II promoter in response to arsenic-containing substance	1/728	1/11688	0.0622861	13	1	1	1	1	0.728971	MAA_02182
GO:0046627	BP	e	negative regulation of insulin receptor signaling pathway	1/728	1/11688	0.0622861	7	1	1	1	1	0.728971	MAA_01171
GO:0097316	BP	e	cellular response to N-acetyl-D-glucosamine	1/728	1/11688	0.0622861	5	1	1	1	1	0.728971	MAA_02988
GO:0036292	BP	e	DNA rewinding	1/728	1/11688	0.0622861	8	1	1	1	1	0.728971	MAA_06498
GO:0046187	BP	e	acetaldehyde catabolic process	1/728	1/11688	0.0622861	5	1	1	1	1	0.728971	MAA_02629
GO:0048821	BP	e	erythrocyte development	1/728	1/11688	0.0622861	6	1	1	1	1	0.728971	MAA_00144
GO:0019280	BP	e	L-methionine biosynthetic process from homoserine via O-acetyl-L-homoserine and cystathionine	1/728	1/11688	0.0622861	14	1	1	1	1	0.728971	MAA_02825
GO:0043249	BP	e	erythrocyte maturation	1/728	1/11688	0.0622861	5	1	1	1	1	0.728971	MAA_00144
GO:0071586	BP	e	CAAX-box protein processing	1/728	1/11688	0.0622861	7	1	1	1	1	0.728971	MAA_06165
GO:0006385	BP	e	transcription elongation by RNA polymerase III promoter	1/728	1/11688	0.0622861	9	1	1	1	1	0.728971	MAA_04310
GO:0042844	BP	e	glycol metabolic process	1/728	1/11688	0.0622861	7	1	1	1	1	0.728971	MAA_09406
GO:0000453	BP	e	enzyme-directed rRNA 2'-O-methylation	1/728	1/11688	0.0622861	13	1	1	1	1	0.728971	MAA_02854
GO:0006423	BP	e	cysteinyl-tRNA aminoacylation	1/728	1/11688	0.0622861	11	1	1	1	1	0.728971	MAA_06212
GO:1901684	BP	e	arsenate ion transmembrane transport	1/728	1/11688	0.0622861	7	1	1	1	1	0.728971	MAA_08848
GO:0030218	BP	e	erythrocyte differentiation	1/728	1/11688	0.0622861	5	1	1	1	1	0.728971	MAA_00144
GO:0072382	BP	e	minus-end-directed vesicle transport along microtubule	1/728	1/11688	0.0622861	9	1	1	1	1	0.728971	MAA_05129
GO:0050826	BP	e	response to freezing	1/728	1/11688	0.0622861	5	1	1	1	1	0.728971	MAA_09549
GO:0034101	BP	e	erythrocyte homeostasis	1/728	1/11688	0.0622861	6	1	1	1	1	0.728971	MAA_00144
GO:0051164	BP	e	L-xylitol metabolic process	1/728	1/11688	0.0622861	8	1	1	1	1	0.728971	MAA_00731
GO:0051167	BP	e	xylulose 5-phosphate metabolic process	1/728	1/11688	0.0622861	5	1	1	1	1	0.728971	MAA_00731
GO:1900602	BP	e	endocrocin biosynthetic process	1/728	1/11688	0.0622861	6	1	1	1	1	0.728971	MAA_01653
GO:0031426	BP	e	polycistronic mRNA processing	1/728	1/11688	0.0622861	9	1	1	1	1	0.728971	MAA_07099
GO:0021700	BP	e	developmental maturation	1/728	1/11688	0.0622861	2	1	1	1	1	0.728971	MAA_00144
GO:0006990	BP	e	positive regulation of transcription from RNA polymerase II promoter involved in unfolded protein response	1/728	1/11688	0.0622861	13	1	1	1	1	0.728971	MAA_08777
GO:0061045	BP	e	negative regulation of wound healing	1/728	1/11688	0.0622861	7	1	1	1	1	0.728971	MAA_00230
GO:0071497	BP	e	cellular response to freezing	1/728	1/11688	0.0622861	6	1	1	1	1	0.728971	MAA_09549
GO:1900600	BP	e	endocrocin metabolic process	1/728	1/11688	0.0622861	5	1	1	1	1	0.728971	MAA_01653
GO:0001195	BP	e	maintenance of transcriptional fidelity during transcription elongation by RNA polymerase III	1/728	1/11688	0.0622861	9	1	1	1	1	0.728971	MAA_04310
GO:0030518	BP	e	intracellular steroid hormone receptor signaling pathway	1/728	1/11688	0.0622861	7	1	1	1	1	0.728971	MAA_04726
GO:0070789	BP	e	metula development	1/728	1/11688	0.0622861	4	1	1	1	1	0.728971	MAA_05129
GO:0010732	BP	e	regulation of protein glutathionylation	1/728	1/11688	0.0622861	7	1	1	1	1	0.728971	MAA_00144
GO:0032468	BP	e	Golgi calcium ion homeostasis	1/728	1/11688	0.0622861	10	1	1	1	1	0.728971	MAA_03737
GO:1900835	BP	e	negative regulation of emericellin biosynthetic process	1/728	1/11688	0.0622861	9	1	1	1	1	0.728971	MAA_02182
GO:0031848	BP	e	protection from non-homologous end joining at telomere	1/728	1/11688	0.0622861	9	1	1	1	1	0.728971	MAA_04336
GO:0090339	BP	e	negative regulation of formin-nucleated actin cable assembly	1/728	1/11688	0.0622861	11	1	1	1	1	0.728971	MAA_02270
GO:0019519	BP	e	pentitol metabolic process	1/728	1/11688	0.0622861	7	1	1	1	1	0.728971	MAA_00731
GO:0045901	BP	e	positive regulation of translational elongation	1/728	1/11688	0.0622861	9	1	1	1	1	0.728971	MAA_01219
GO:0051040	BP	e	regulation of calcium-independent cell-cell adhesion	1/728	1/11688	0.0622861	6	1	1	1	1	0.728971	MAA_04771
GO:1990180	BP	e	mitochondrial tRNA 3'-end processing	1/728	1/11688	0.0622861	11	1	1	1	1	0.728971	MAA_07099
GO:0045736	BP	e	negative regulation of cyclin-dependent protein serine/threonine kinase activity	1/728	1/11688	0.0622861	12	1	1	1	1	0.728971	MAA_03482
GO:0008203	BP	e	cholesterol metabolic process	1/728	1/11688	0.0622861	6	1	1	1	1	0.728971	MAA_00144
GO:0071901	BP	e	negative regulation of protein serine/threonine kinase activity	3/728	15/11688	0.0624865	11	3	1	1	1	0.728971	MAA_03482, MAA_04426, MAA_05299
GO:0009070	BP	e	serine family amino acid biosynthetic process	3/728	15/11688	0.0624865	9	3	1	1	1	0.728971	MAA_02574, MAA_06843, MAA_09697
GO:0000413	BP	e	protein peptidyl-prolyl isomerization	3/728	15/11688	0.0624865	8	3	1	1	1	0.728971	MAA_03996, MAA_05234, MAA_06820
GO:0034614	BP	e	cellular response to reactive oxygen species	5/728	35/11688	0.0638024	6	5	1	1	1	0.742959	MAA_02494, MAA_03534, MAA_04401, MAA_05971, MAA_09564
GO:0009063	BP	e	amino acid catabolic process	6/728	46/11688	0.0642514	7	6	1	1	1	0.746051	MAA_00724, MAA_02241, MAA_02629, MAA_03987, MAA_04856, MAA_08431
GO:0016925	BP	e	protein sumoylation	2/728	7/11688	0.0660085	8	2	1	1	1	0.746051	MAA_05567, MAA_08326
GO:0005979	BP	e	regulation of glycogen biosynthetic process	2/728	7/11688	0.0660085	9	2	1	1	1	0.746051	MAA_00486, MAA_09839
GO:0120113	BP	e	cytoplasm to vacuole transport by the NVT pathway	2/728	7/11688	0.0660085	10	2	1	1	1	0.746051	MAA_05592, MAA_06904
GO:1902373	BP	e	negative regulation of mRNA catabolic process	2/728	7/11688	0.0660085	9	2	1	1	1	0.746051	MAA_00166, MAA_05848
GO:1902369	BP	e	negative regulation of RNA catabolic process	2/728	7/11688	0.0660085	8	2	1	1	1	0.746051	MAA_00166, MAA_05848
GO:0046352	BP	e	disaccharide catabolic process	2/728	7/11688	0.0660085	6	2	1	1	1	0.746051	MAA_04401, MAA_09549
GO:0001676	BP	e	long-chain fatty acid metabolic process	2/728	7/11688	0.0660085	8	2	1	1	1	0.746051	MAA_03898, MAA_06088
GO:0070193	BP	e	synaptonemal complex organization	2/728	7/11688	0.0660085	6	2	1	1	1	0.746051	MAA_06498, MAA_06689
GO:0006013	BP	e	mannose metabolic process	2/728	7/11688	0.0660085	6	2	1	1	1	0.746051	MAA_05698, MAA_08042
GO:0072671	BP	e	mitochondria-associated ubiquitin-dependent protein catabolic process	2/728	7/11688	0.0660085	10	2	1	1	1	0.746051	MAA_03774, MAA_08494
GO:0055081	BP	e	anion homeostasis	2/728	7/11688	0.0660085	6	2	1	1	1	0.746051	MAA_02244, MAA_02965
GO:0019740	BP	e	nitrogen utilization	2/728	7/11688	0.0660085	5	2	1	1	1	0.746051	MAA_01819, MAA_09460
GO:0043171	BP	e	peptide catabolic process	2/728	7/11688	0.0660085	5	2	1	1	1	0.746051	MAA_05655, MAA_06904
GO:1990961	BP	e	xenobiotic detoxification by transmembrane export across the plasma membrane	2/728	7/11688	0.0660085	6	2	1	1	1	0.746051	MAA_01883, MAA_02377
GO:0031330	BP	e	negative regulation of cellular catabolic process	4/728	25/11688	0.0665811	6	4	1	1	1	0.748097	MAA_00166, MAA_00600, MAA_05393, MAA_05848
GO:0009628	BP	e	response to abiotic stimulus	18/728	189/11688	0.0672059	2	18	1	1	1	0.75228	MAA_00230, MAA_00486, MAA_02182, MAA_02215, MAA_02554, MAA_02825, MAA_02988, MAA_03534, MAA_03880, MAA_03987, MAA_04065, MAA_04426, MAA_04726, MAA_07213, MAA_07707, MAA_09549, MAA_09564, MAA_09839
GO:0046483	BP	e	heterocycle metabolic process	97/728	1311/11688	0.0686114	3	97	1	1	1	0.760558	MAA_00144, MAA_00166, MAA_00230, MAA_00232, MAA_00242, MAA_00260, MAA_00264, MAA_00279, MAA_00693, MAA_00708, MAA_00838, MAA_00849, MAA_01143, MAA_01672, MAA_01738, MAA_01920, MAA_02048, MAA_02182, MAA_02215, MAA_02377, MAA_02402, MAA_02554, MAA_02559, MAA_02572, MAA_02629, MAA_02634, MAA_02675, MAA_02736, MAA_02825, MAA_02854, MAA_03010, MAA_03026, MAA_03416, MAA_03452, MAA_03520, MAA_03579, MAA…
GO:0016999	BP	e	antibiotic metabolic process	8/728	67/11688	0.0687828	2	8	1	1	1	0.760558	MAA_01023, MAA_02559, MAA_02629, MAA_03768, MAA_06142, MAA_07635, MAA_08397, MAA_09564
GO:0062012	BP	e	regulation of small molecule metabolic process	8/728	67/11688	0.0687828	4	8	1	1	1	0.760558	MAA_00486, MAA_00636, MAA_01804, MAA_02182, MAA_02215, MAA_04401, MAA_07729, MAA_09839
GO:0016125	BP	e	sterol metabolic process	6/728	47/11688	0.0699649	5	6	1	1	1	0.770948	MAA_00144, MAA_02798, MAA_04951, MAA_06099, MAA_06178, MAA_10247
GO:0044249	BP	e	cellular biosynthetic process	91/728	1226/11688	0.0700939	3	91	1	1	1	0.771033	MAA_00230, MAA_00242, MAA_00279, MAA_00708, MAA_00712, MAA_00849, MAA_01219, MAA_01499, MAA_01653, MAA_01767, MAA_01819, MAA_02048, MAA_02182, MAA_02215, MAA_02241, MAA_02402, MAA_02554, MAA_02559, MAA_02574, MAA_02624, MAA_02629, MAA_02675, MAA_02713, MAA_02798, MAA_02825, MAA_02965, MAA_02999, MAA_03520, MAA_03579, MAA_03680, MAA_03690, MAA_03797, MAA_03930, MAA_03949, MAA_03956, MAA_04308, MAA…
GO:0060255	BP	e	regulation of macromolecule metabolic process	68/728	886/11688	0.0702922	4	68	1	1	1	0.771197	MAA_00144, MAA_00166, MAA_00203, MAA_00264, MAA_00486, MAA_00712, MAA_00849, MAA_01143, MAA_01219, MAA_01672, MAA_02048, MAA_02182, MAA_02215, MAA_02624, MAA_02988, MAA_03010, MAA_03095, MAA_03416, MAA_03442, MAA_03482, MAA_03581, MAA_03645, MAA_03823, MAA_03880, MAA_03935, MAA_03949, MAA_03987, MAA_03996, MAA_04155, MAA_04198, MAA_04211, MAA_04310, MAA_04401, MAA_04426, MAA_04472, MAA_04569, MAA…
GO:0072525	BP	e	pyridine-containing compound biosynthetic process	5/728	36/11688	0.0704727	5	5	1	1	1	0.771197	MAA_00230, MAA_00279, MAA_03956, MAA_07675, MAA_08217
GO:0009142	BP	e	nucleoside triphosphate biosynthetic process	5/728	36/11688	0.0704727	8	5	1	1	1	0.771197	MAA_00230, MAA_00279, MAA_03956, MAA_07675, MAA_08217
GO:0009404	BP	e	toxin metabolic process	3/728	16/11688	0.0734729	3	3	1	1	1	0.795811	MAA_02182, MAA_06142, MAA_09697
GO:0032007	BP	e	negative regulation of TOR signaling	3/728	16/11688	0.0734729	8	3	1	1	1	0.795811	MAA_01171, MAA_04401, MAA_06387
GO:0071407	BP	e	cellular response to organic cyclic compound	3/728	16/11688	0.0734729	5	3	1	1	1	0.795811	MAA_02182, MAA_02377, MAA_04726
GO:0006998	BP	e	nuclear envelope organization	3/728	16/11688	0.0734729	5	3	1	1	1	0.795811	MAA_00712, MAA_04951, MAA_06088
GO:0015914	BP	e	phospholipid transport	4/728	26/11688	0.0749792	6	4	1	1	1	0.809368	MAA_00636, MAA_02377, MAA_07729, MAA_10177
GO:1901137	BP	e	carbohydrate derivative biosynthetic process	19/728	204/11688	0.0774365	4	19	1	1	1	0.829657	MAA_00144, MAA_00230, MAA_00279, MAA_00708, MAA_00731, MAA_02559, MAA_02713, MAA_02999, MAA_03520, MAA_03930, MAA_03956, MAA_05101, MAA_05401, MAA_07252, MAA_07635, MAA_07675, MAA_08042, MAA_08217, MAA_08730
GO:0006367	BP	e	transcription initiation at RNA polymerase II promoter	5/728	37/11688	0.0775112	9	5	1	1	1	0.829657	MAA_03949, MAA_04310, MAA_07457, MAA_08083, MAA_11507
GO:0006606	BP	e	protein import into nucleus	5/728	37/11688	0.0775112	8	5	1	1	1	0.829657	MAA_03095, MAA_04155, MAA_04454, MAA_06088, MAA_07707
GO:0000096	BP	e	sulfur amino acid metabolic process	5/728	37/11688	0.0775112	4	5	1	1	1	0.829657	MAA_02825, MAA_03690, MAA_04478, MAA_04856, MAA_09697
GO:0044419	BP	e	biological process involved in interspecies interaction between organisms	14/728	142/11688	0.079106	1	14	1	1	1	0.842472	MAA_00230, MAA_00279, MAA_02182, MAA_02825, MAA_02988, MAA_03797, MAA_04569, MAA_04726, MAA_04771, MAA_04951, MAA_05634, MAA_05931, MAA_07707, MAA_11079
GO:1901362	BP	e	organic cyclic compound biosynthetic process	43/728	536/11688	0.0819851	4	43	1	1	1	0.863077	MAA_00144, MAA_00230, MAA_00242, MAA_00279, MAA_00708, MAA_01653, MAA_02048, MAA_02182, MAA_02215, MAA_02402, MAA_02554, MAA_02559, MAA_02675, MAA_02798, MAA_02825, MAA_03520, MAA_03930, MAA_03949, MAA_03956, MAA_04310, MAA_04535, MAA_04552, MAA_04569, MAA_05401, MAA_05458, MAA_05549, MAA_05676, MAA_05848, MAA_06099, MAA_06178, MAA_06572, MAA_07457, MAA_07550, MAA_07635, MAA_07675, MAA_08042, MAA…
GO:0043461	BP	e	proton-transporting ATP synthase complex assembly	2/728	8/11688	0.0844651	7	2	1	1	1	0.863077	MAA_01443, MAA_03784
GO:0150172	BP	e	regulation of phosphatidylcholine metabolic process	2/728	8/11688	0.0844651	8	2	1	1	1	0.863077	MAA_00636, MAA_07729
GO:0032870	BP	e	cellular response to hormone stimulus	2/728	8/11688	0.0844651	5	2	1	1	1	0.863077	MAA_02377, MAA_04726
GO:0051598	BP	e	meiotic recombination checkpoint signaling	2/728	8/11688	0.0844651	10	2	1	1	1	0.863077	MAA_00849, MAA_03996
GO:1903833	BP	e	positive regulation of cellular response to amino acid starvation	2/728	8/11688	0.0844651	8	2	1	1	1	0.863077	MAA_02048, MAA_02182
GO:0055071	BP	e	manganese ion homeostasis	2/728	8/11688	0.0844651	9	2	1	1	1	0.863077	MAA_10239, MAA_10707
GO:0022407	BP	e	regulation of cell-cell adhesion	2/728	8/11688	0.0844651	5	2	1	1	1	0.863077	MAA_03823, MAA_04771
GO:0070873	BP	e	regulation of glycogen metabolic process	2/728	8/11688	0.0844651	7	2	1	1	1	0.863077	MAA_00486, MAA_09839
GO:0045337	BP	e	farnesyl diphosphate biosynthetic process	2/728	8/11688	0.0844651	8	2	1	1	1	0.863077	MAA_06178, MAA_06452
GO:2001245	BP	e	regulation of phosphatidylcholine biosynthetic process	2/728	8/11688	0.0844651	9	2	1	1	1	0.863077	MAA_00636, MAA_07729
GO:0032102	BP	e	negative regulation of response to external stimulus	2/728	8/11688	0.0844651	5	2	1	1	1	0.863077	MAA_00230, MAA_04426
GO:0033615	BP	e	mitochondrial proton-transporting ATP synthase complex assembly	2/728	8/11688	0.0844651	8	2	1	1	1	0.863077	MAA_01443, MAA_03784
GO:0009725	BP	e	response to hormone	2/728	8/11688	0.0844651	4	2	1	1	1	0.863077	MAA_02377, MAA_04726
GO:0046487	BP	e	glyoxylate metabolic process	2/728	8/11688	0.0844651	7	2	1	1	1	0.863077	MAA_07066, MAA_07376
GO:0030026	BP	e	cellular manganese ion homeostasis	2/728	8/11688	0.0844651	10	2	1	1	1	0.863077	MAA_10239, MAA_10707
GO:1901606	BP	e	alpha-amino acid catabolic process	5/728	38/11688	0.0849132	8	5	1	1	1	0.863077	MAA_00724, MAA_02241, MAA_02629, MAA_04856, MAA_08431
GO:0030436	BP	e	asexual sporulation	5/728	38/11688	0.0849132	3	5	1	1	1	0.863077	MAA_02182, MAA_02988, MAA_02999, MAA_08365, MAA_09426
GO:0032501	BP	e	multicellular organismal process	5/728	38/11688	0.0849132	1	5	1	1	1	0.863077	MAA_00144, MAA_02988, MAA_04401, MAA_05129, MAA_06142
GO:0006811	BP	e	ion transport	25/728	289/11688	0.0849658	4	25	1	1	1	0.863077	MAA_00601, MAA_00636, MAA_01222, MAA_01443, MAA_01671, MAA_02377, MAA_02494, MAA_02628, MAA_02796, MAA_03737, MAA_06319, MAA_06841, MAA_07230, MAA_07596, MAA_07675, MAA_07729, MAA_08365, MAA_08848, MAA_08849, MAA_09395, MAA_09745, MAA_10177, MAA_10215, MAA_10239, MAA_10707
GO:2000144	BP	e	positive regulation of DNA-templated transcription initiation	3/728	17/11688	0.0852489	11	3	1	1	1	0.863077	MAA_02048, MAA_02182, MAA_03949
GO:0046824	BP	e	positive regulation of nucleocytoplasmic transport	3/728	17/11688	0.0852489	7	3	1	1	1	0.863077	MAA_04155, MAA_04401, MAA_04426
GO:0033212	BP	e	iron import into cell	3/728	17/11688	0.0852489	11	3	1	1	1	0.863077	MAA_08365, MAA_08848, MAA_08849
GO:0090316	BP	e	positive regulation of intracellular protein transport	3/728	17/11688	0.0852489	9	3	1	1	1	0.863077	MAA_04155, MAA_04401, MAA_04426
GO:0060261	BP	e	positive regulation of transcription initiation by RNA polymerase II	3/728	17/11688	0.0852489	12	3	1	1	1	0.863077	MAA_02048, MAA_02182, MAA_03949
GO:0055088	BP	e	lipid homeostasis	3/728	17/11688	0.0852489	5	3	1	1	1	0.863077	MAA_02244, MAA_02364, MAA_09235
GO:0006303	BP	e	double-strand break repair via nonhomologous end joining	3/728	17/11688	0.0852489	9	3	1	1	1	0.863077	MAA_01143, MAA_04336, MAA_08494
GO:0051304	BP	e	chromosome separation	3/728	17/11688	0.0852489	3	3	1	1	1	0.863077	MAA_06498, MAA_06689, MAA_08742
GO:0009081	BP	e	branched-chain amino acid metabolic process	3/728	17/11688	0.0852489	7	3	1	1	1	0.863077	MAA_07066, MAA_10016, MAA_10405
GO:0030447	BP	e	filamentous growth	17/728	182/11688	0.0875808	2	17	1	1	1	0.885277	MAA_00230, MAA_01819, MAA_02215, MAA_02988, MAA_02999, MAA_04401, MAA_04426, MAA_04569, MAA_04726, MAA_04771, MAA_04951, MAA_05634, MAA_05931, MAA_07028, MAA_07457, MAA_09460, MAA_09884
GO:0034641	BP	e	cellular nitrogen compound metabolic process	111/728	1535/11688	0.088908	3	111	1	1	1	0.897265	MAA_00144, MAA_00166, MAA_00230, MAA_00232, MAA_00242, MAA_00260, MAA_00264, MAA_00279, MAA_00693, MAA_00708, MAA_00838, MAA_00849, MAA_01143, MAA_01219, MAA_01499, MAA_01672, MAA_01738, MAA_01767, MAA_01920, MAA_02048, MAA_02182, MAA_02215, MAA_02377, MAA_02402, MAA_02554, MAA_02559, MAA_02572, MAA_02624, MAA_02629, MAA_02634, MAA_02675, MAA_02736, MAA_02825, MAA_02854, MAA_03010, MAA_03026, MAA…
GO:0019438	BP	e	aromatic compound biosynthetic process	37/728	450/11688	0.0896619	4	37	1	1	1	0.90344	MAA_00230, MAA_00242, MAA_00279, MAA_00708, MAA_01653, MAA_02048, MAA_02182, MAA_02215, MAA_02402, MAA_02554, MAA_02559, MAA_02675, MAA_02825, MAA_03520, MAA_03930, MAA_03949, MAA_03956, MAA_04310, MAA_04535, MAA_04552, MAA_04569, MAA_05401, MAA_05549, MAA_05676, MAA_05848, MAA_06572, MAA_07457, MAA_07550, MAA_07635, MAA_07675, MAA_08042, MAA_08083, MAA_08217, MAA_08344, MAA_08730, MAA_08777, MAA…
GO:0048519	BP	e	negative regulation of biological process	50/728	635/11688	0.0904863	3	50	1	1	1	0.908865	MAA_00144, MAA_00166, MAA_00230, MAA_00486, MAA_00600, MAA_00636, MAA_00849, MAA_01143, MAA_01171, MAA_02048, MAA_02182, MAA_02215, MAA_02270, MAA_02988, MAA_03416, MAA_03442, MAA_03482, MAA_03645, MAA_03823, MAA_03880, MAA_03935, MAA_03996, MAA_04155, MAA_04198, MAA_04211, MAA_04401, MAA_04426, MAA_04472, MAA_04726, MAA_04771, MAA_05178, MAA_05299, MAA_05393, MAA_05638, MAA_05678, MAA_05848, MAA…
GO:0009895	BP	e	negative regulation of catabolic process	4/728	28/11688	0.0932785	5	4	1	1	1	0.920139	MAA_00166, MAA_00600, MAA_05393, MAA_05848
GO:0048731	BP	e	system development	4/728	28/11688	0.0932785	3	4	1	1	1	0.920139	MAA_00144, MAA_02988, MAA_05129, MAA_06142
GO:0034755	BP	e	iron ion transmembrane transport	3/728	18/11688	0.0977659	9	3	1	1	1	0.920139	MAA_08848, MAA_08849, MAA_10239
GO:1900429	BP	e	negative regulation of filamentous growth of a population of unicellular organisms	3/728	18/11688	0.0977659	6	3	1	1	1	0.920139	MAA_04426, MAA_04726, MAA_05971
GO:0006995	BP	e	cellular response to nitrogen starvation	3/728	18/11688	0.0977659	7	3	1	1	1	0.920139	MAA_02182, MAA_04401, MAA_06387
GO:0043562	BP	e	cellular response to nitrogen levels	3/728	18/11688	0.0977659	6	3	1	1	1	0.920139	MAA_02182, MAA_04401, MAA_06387
GO:0018208	BP	e	peptidyl-proline modification	3/728	18/11688	0.0977659	7	3	1	1	1	0.920139	MAA_03996, MAA_05234, MAA_06820
GO:0075259	BP	e	spore-bearing structure development	3/728	18/11688	0.0977659	4	3	1	1	1	0.920139	MAA_02988, MAA_05129, MAA_06142
GO:0009250	BP	e	glucan biosynthetic process	3/728	18/11688	0.0977659	7	3	1	1	1	0.920139	MAA_03680, MAA_04308, MAA_07866
GO:1900443	BP	e	regulation of filamentous growth of a population of unicellular organisms in response to biotic stimulus	3/728	18/11688	0.0977659	6	3	1	1	1	0.920139	MAA_02988, MAA_04426, MAA_04771
GO:0010605	BP	e	negative regulation of macromolecule metabolic process	34/728	418/11688	0.0996464	5	34	1	1	1	0.920139	MAA_00144, MAA_00166, MAA_01143, MAA_02048, MAA_02182, MAA_02215, MAA_02988, MAA_03416, MAA_03442, MAA_03482, MAA_03645, MAA_03823, MAA_03935, MAA_03996, MAA_04155, MAA_04198, MAA_04211, MAA_04401, MAA_04426, MAA_04472, MAA_05178, MAA_05299, MAA_05393, MAA_05638, MAA_05678, MAA_05848, MAA_05971, MAA_06077, MAA_06498, MAA_06565, MAA_06689, MAA_08187, MAA_08777, MAA_09884
GO:0040007	BP	e	growth	18/728	197/11688	0.0997936	1	18	1	1	1	0.920139	MAA_00230, MAA_01819, MAA_02215, MAA_02988, MAA_02999, MAA_04401, MAA_04426, MAA_04569, MAA_04726, MAA_04771, MAA_04951, MAA_05634, MAA_05931, MAA_07028, MAA_07457, MAA_09426, MAA_09460, MAA_09884
GO:0034404	BP	e	nucleobase-containing small molecule biosynthetic process	5/728	40/11688	0.100782	6	5	1	1	1	0.920139	MAA_00230, MAA_00279, MAA_03956, MAA_07675, MAA_08217
GO:0042592	BP	e	homeostatic process	24/728	278/11688	0.101275	3	24	1	1	1	0.920139	MAA_00144, MAA_00849, MAA_01143, MAA_02223, MAA_02244, MAA_02364, MAA_02377, MAA_02628, MAA_02965, MAA_03010, MAA_03737, MAA_04308, MAA_04336, MAA_04726, MAA_05848, MAA_06841, MAA_07028, MAA_08365, MAA_08494, MAA_08848, MAA_08849, MAA_09235, MAA_10239, MAA_10707
GO:1900034	BP	e	regulation of cellular response to heat	2/728	9/11688	0.104247	6	2	1	1	1	0.920139	MAA_03095, MAA_07707
GO:1900231	BP	e	regulation of single-species biofilm formation on inanimate substrate	2/728	9/11688	0.104247	5	2	1	1	1	0.920139	MAA_02988, MAA_04771
GO:0043409	BP	e	negative regulation of MAPK cascade	2/728	9/11688	0.104247	8	2	1	1	1	0.920139	MAA_05299, MAA_05848
GO:0016114	BP	e	terpenoid biosynthetic process	2/728	9/11688	0.104247	7	2	1	1	1	0.920139	MAA_06178, MAA_06452
GO:0042304	BP	e	regulation of fatty acid biosynthetic process	2/728	9/11688	0.104247	7	2	1	1	1	0.920139	MAA_00636, MAA_07729
GO:0070302	BP	e	regulation of stress-activated protein kinase signaling cascade	2/728	9/11688	0.104247	7	2	1	1	1	0.920139	MAA_04771, MAA_07675
GO:0001079	BP	e	nitrogen catabolite regulation of transcription from RNA polymerase II promoter	2/728	9/11688	0.104247	11	2	1	1	1	0.920139	MAA_02048, MAA_02182
GO:0006551	BP	e	leucine metabolic process	2/728	9/11688	0.104247	8	2	1	1	1	0.920139	MAA_07066, MAA_10405
GO:0042135	BP	e	neurotransmitter catabolic process	2/728	9/11688	0.104247	5	2	1	1	1	0.920139	MAA_00724, MAA_08431
GO:1903832	BP	e	regulation of cellular response to amino acid starvation	2/728	9/11688	0.104247	7	2	1	1	1	0.920139	MAA_02048, MAA_02182
GO:2001022	BP	e	positive regulation of response to DNA damage stimulus	2/728	9/11688	0.104247	7	2	1	1	1	0.920139	MAA_00849, MAA_04472
GO:0006359	BP	e	regulation of transcription by RNA polymerase III	2/728	9/11688	0.104247	10	2	1	1	1	0.920139	MAA_03482, MAA_05638
GO:0032872	BP	e	regulation of stress-activated MAPK cascade	2/728	9/11688	0.104247	8	2	1	1	1	0.920139	MAA_04771, MAA_07675
GO:0045739	BP	e	positive regulation of DNA repair	2/728	9/11688	0.104247	8	2	1	1	1	0.920139	MAA_00849, MAA_04472
GO:0018904	BP	e	ether metabolic process	2/728	9/11688	0.104247	3	2	1	1	1	0.920139	MAA_02182, MAA_06142
GO:0051172	BP	e	negative regulation of nitrogen compound metabolic process	32/728	386/11688	0.106732	5	32	1	1	1	0.920139	MAA_00144, MAA_00166, MAA_01143, MAA_02048, MAA_02182, MAA_02215, MAA_02988, MAA_03416, MAA_03442, MAA_03482, MAA_03645, MAA_03823, MAA_03935, MAA_03996, MAA_04155, MAA_04211, MAA_04401, MAA_04426, MAA_04472, MAA_05299, MAA_05393, MAA_05638, MAA_05678, MAA_05848, MAA_05971, MAA_06077, MAA_06498, MAA_06565, MAA_06689, MAA_08187, MAA_08777, MAA_09884
GO:0032101	BP	e	regulation of response to external stimulus	7/728	62/11688	0.107861	4	7	1	1	1	0.920139	MAA_00230, MAA_02048, MAA_02182, MAA_02988, MAA_04401, MAA_04426, MAA_06565
GO:1903825	BP	e	organic acid transmembrane transport	7/728	62/11688	0.107861	6	7	1	1	1	0.920139	MAA_00601, MAA_01222, MAA_02364, MAA_02796, MAA_07230, MAA_09235, MAA_09745
GO:0016126	BP	e	sterol biosynthetic process	5/728	41/11688	0.109233	6	5	1	1	1	0.920139	MAA_00144, MAA_02798, MAA_06099, MAA_06178, MAA_10247
GO:0034637	BP	e	cellular carbohydrate biosynthetic process	5/728	41/11688	0.109233	5	5	1	1	1	0.920139	MAA_02999, MAA_03680, MAA_03930, MAA_04308, MAA_07866
GO:0032268	BP	e	regulation of cellular protein metabolic process	25/728	294/11688	0.1108	2	25	1	1	1	0.920139	MAA_00144, MAA_00264, MAA_00486, MAA_01219, MAA_02624, MAA_03416, MAA_03482, MAA_03581, MAA_03935, MAA_03996, MAA_04211, MAA_04401, MAA_04426, MAA_04771, MAA_05080, MAA_05299, MAA_05393, MAA_05848, MAA_06077, MAA_06142, MAA_07675, MAA_07883, MAA_08083, MAA_08187, MAA_09839
GO:0060258	BP	e	negative regulation of filamentous growth	3/728	19/11688	0.110973	5	3	1	1	1	0.920139	MAA_04426, MAA_04726, MAA_05971
GO:0034308	BP	e	primary alcohol metabolic process	3/728	19/11688	0.110973	5	3	1	1	1	0.920139	MAA_02402, MAA_02629, MAA_05549
GO:0006878	BP	e	cellular copper ion homeostasis	3/728	19/11688	0.110973	10	3	1	1	1	0.920139	MAA_02628, MAA_07028, MAA_10707
GO:0048608	BP	e	reproductive structure development	3/728	19/11688	0.110973	3	3	1	1	1	0.920139	MAA_02988, MAA_05129, MAA_06142
GO:0051222	BP	e	positive regulation of protein transport	3/728	19/11688	0.110973	8	3	1	1	1	0.920139	MAA_04155, MAA_04401, MAA_04426
GO:0010508	BP	e	positive regulation of autophagy	3/728	19/11688	0.110973	7	3	1	1	1	0.920139	MAA_02182, MAA_04401, MAA_06387
GO:0006334	BP	e	nucleosome assembly	3/728	19/11688	0.110973	7	3	1	1	1	0.920139	MAA_03442, MAA_03996, MAA_04310
GO:0043467	BP	e	regulation of generation of precursor metabolites and energy	3/728	19/11688	0.110973	5	3	1	1	1	0.920139	MAA_00486, MAA_01804, MAA_09839
GO:1904951	BP	e	positive regulation of establishment of protein localization	3/728	19/11688	0.110973	7	3	1	1	1	0.920139	MAA_04155, MAA_04401, MAA_04426
GO:0006808	BP	e	regulation of nitrogen utilization	3/728	19/11688	0.110973	7	3	1	1	1	0.920139	MAA_02048, MAA_02182, MAA_06565
GO:0055070	BP	e	copper ion homeostasis	3/728	19/11688	0.110973	9	3	1	1	1	0.920139	MAA_02628, MAA_07028, MAA_10707
GO:0006633	BP	e	fatty acid biosynthetic process	3/728	19/11688	0.110973	8	3	1	1	1	0.920139	MAA_02559, MAA_06088, MAA_09162
GO:0061458	BP	e	reproductive system development	3/728	19/11688	0.110973	4	3	1	1	1	0.920139	MAA_02988, MAA_05129, MAA_06142
GO:0032388	BP	e	positive regulation of intracellular transport	3/728	19/11688	0.110973	6	3	1	1	1	0.920139	MAA_04155, MAA_04401, MAA_04426
GO:0009259	BP	e	ribonucleotide metabolic process	11/728	111/11688	0.112247	8	11	1	1	1	0.920139	MAA_00230, MAA_00279, MAA_02559, MAA_02629, MAA_03520, MAA_03956, MAA_05401, MAA_06178, MAA_07635, MAA_07675, MAA_08217
GO:0032109	BP	e	positive regulation of response to nutrient levels	4/728	30/11688	0.113472	7	4	1	1	1	0.920139	MAA_02048, MAA_02182, MAA_02988, MAA_04401
GO:0032106	BP	e	positive regulation of response to extracellular stimulus	4/728	30/11688	0.113472	6	4	1	1	1	0.920139	MAA_02048, MAA_02182, MAA_02988, MAA_04401
GO:0043408	BP	e	regulation of MAPK cascade	4/728	30/11688	0.113472	7	4	1	1	1	0.920139	MAA_04771, MAA_05299, MAA_05848, MAA_07675
GO:0009605	BP	e	response to external stimulus	19/728	216/11688	0.117401	2	19	1	1	1	0.920139	MAA_00230, MAA_00279, MAA_01767, MAA_01819, MAA_02048, MAA_02182, MAA_02825, MAA_02988, MAA_03482, MAA_03823, MAA_04401, MAA_04426, MAA_06387, MAA_07333, MAA_07635, MAA_07707, MAA_09460, MAA_09549, MAA_09564
GO:0042325	BP	e	regulation of phosphorylation	11/728	113/11688	0.118279	7	11	1	1	1	0.920139	MAA_01804, MAA_03055, MAA_03416, MAA_03482, MAA_04211, MAA_04426, MAA_04771, MAA_05299, MAA_05848, MAA_07675, MAA_08083
GO:1901135	BP	e	carbohydrate derivative metabolic process	26/728	310/11688	0.1202	3	26	1	1	1	0.920139	MAA_00144, MAA_00230, MAA_00279, MAA_00708, MAA_00731, MAA_00838, MAA_01804, MAA_02559, MAA_02629, MAA_02713, MAA_02999, MAA_03520, MAA_03930, MAA_03956, MAA_04308, MAA_05101, MAA_05401, MAA_05589, MAA_05698, MAA_06178, MAA_07252, MAA_07635, MAA_07675, MAA_08042, MAA_08217, MAA_08730
GO:0032571	BP	e	response to vitamin K	1/728	2/11688	0.120698	7	1	1	1	1	0.920139	MAA_02182
GO:0071361	BP	e	cellular response to ethanol	1/728	2/11688	0.120698	6	1	1	1	1	0.920139	MAA_09549
GO:0006849	BP	e	plasma membrane pyruvate transport	1/728	2/11688	0.120698	11	1	1	1	1	0.920139	MAA_01222
GO:0019408	BP	e	dolichol biosynthetic process	1/728	2/11688	0.120698	8	1	1	1	1	0.920139	MAA_07252
GO:1900035	BP	e	negative regulation of cellular response to heat	1/728	2/11688	0.120698	7	1	1	1	1	0.920139	MAA_07707
GO:0009755	BP	e	hormone-mediated signaling pathway	1/728	2/11688	0.120698	5	1	1	1	1	0.920139	MAA_04726
GO:0046521	BP	e	sphingoid catabolic process	1/728	2/11688	0.120698	8	1	1	1	1	0.920139	MAA_07224
GO:1904590	BP	e	negative regulation of protein import	1/728	2/11688	0.120698	9	1	1	1	1	0.920139	MAA_09884
GO:0032979	BP	e	protein insertion into mitochondrial inner membrane from matrix	1/728	2/11688	0.120698	9	1	1	1	1	0.920139	MAA_01443
GO:0072695	BP	e	regulation of DNA recombination at telomere	1/728	2/11688	0.120698	8	1	1	1	1	0.920139	MAA_01143
GO:0042308	BP	e	negative regulation of protein import into nucleus	1/728	2/11688	0.120698	10	1	1	1	1	0.920139	MAA_09884
GO:0015855	BP	e	pyrimidine nucleobase transport	1/728	2/11688	0.120698	6	1	1	1	1	0.920139	MAA_01671
GO:0019543	BP	e	propionate catabolic process	1/728	2/11688	0.120698	10	1	1	1	1	0.920139	MAA_01023
GO:1903256	BP	e	selenoneine metabolic process	1/728	2/11688	0.120698	6	1	1	1	1	0.920139	MAA_04856
GO:1903791	BP	e	uracil transmembrane transport	1/728	2/11688	0.120698	8	1	1	1	1	0.920139	MAA_01671
GO:0071295	BP	e	cellular response to vitamin	1/728	2/11688	0.120698	7	1	1	1	1	0.920139	MAA_02182
GO:1900377	BP	e	negative regulation of secondary metabolite biosynthetic process	1/728	2/11688	0.120698	6	1	1	1	1	0.920139	MAA_02182
GO:0019629	BP	e	propionate catabolic process, 2-methylcitrate cycle	1/728	2/11688	0.120698	11	1	1	1	1	0.920139	MAA_01023
GO:0052699	BP	e	ergothioneine biosynthetic process	1/728	2/11688	0.120698	7	1	1	1	1	0.920139	MAA_04856
GO:0035873	BP	e	lactate transmembrane transport	1/728	2/11688	0.120698	10	1	1	1	1	0.920139	MAA_01222
GO:0019679	BP	e	propionate metabolic process, methylcitrate cycle	1/728	2/11688	0.120698	10	1	1	1	1	0.920139	MAA_03768
GO:1900379	BP	e	regulation of asperthecin biosynthetic process	1/728	2/11688	0.120698	7	1	1	1	1	0.920139	MAA_02182
GO:0034414	BP	e	tRNA 3'-trailer cleavage, endonucleolytic	1/728	2/11688	0.120698	10	1	1	1	1	0.920139	MAA_07099
GO:0097080	BP	e	plasma membrane selenite transport	1/728	2/11688	0.120698	7	1	1	1	1	0.920139	MAA_01222
GO:1903252	BP	e	hercynylcysteine sulfoxide metabolic process	1/728	2/11688	0.120698	6	1	1	1	1	0.920139	MAA_04856
GO:0035879	BP	e	plasma membrane lactate transport	1/728	2/11688	0.120698	11	1	1	1	1	0.920139	MAA_01222
GO:0071307	BP	e	cellular response to vitamin K	1/728	2/11688	0.120698	8	1	1	1	1	0.920139	MAA_02182
GO:0061419	BP	e	positive regulation of transcription from RNA polymerase II promoter in response to hypoxia	1/728	2/11688	0.120698	13	1	1	1	1	0.920139	MAA_02215
GO:0050818	BP	e	regulation of coagulation	1/728	2/11688	0.120698	4	1	1	1	1	0.920139	MAA_00230
GO:0015886	BP	e	heme transport	1/728	2/11688	0.120698	10	1	1	1	1	0.920139	MAA_07675
GO:0006115	BP	e	ethanol biosynthetic process	1/728	2/11688	0.120698	7	1	1	1	1	0.920139	MAA_02629
GO:0045806	BP	e	negative regulation of endocytosis	1/728	2/11688	0.120698	7	1	1	1	1	0.920139	MAA_04771
GO:0032232	BP	e	negative regulation of actin filament bundle assembly	1/728	2/11688	0.120698	10	1	1	1	1	0.920139	MAA_02270
GO:0019626	BP	e	short-chain fatty acid catabolic process	1/728	2/11688	0.120698	9	1	1	1	1	0.920139	MAA_01023
GO:0052805	BP	e	imidazole-containing compound catabolic process	1/728	2/11688	0.120698	5	1	1	1	1	0.920139	MAA_04856
GO:2000480	BP	e	negative regulation of cAMP-dependent protein kinase activity	1/728	2/11688	0.120698	12	1	1	1	1	0.920139	MAA_04426
GO:1901860	BP	e	positive regulation of mitochondrial DNA metabolic process	1/728	2/11688	0.120698	8	1	1	1	1	0.920139	MAA_05940
GO:0052709	BP	e	N-alpha,N-alpha,N-alpha-trimethyl-L-histidine biosynthetic process	1/728	2/11688	0.120698	9	1	1	1	1	0.920139	MAA_04856
GO:0030330	BP	e	DNA damage response, signal transduction by p53 class mediator	1/728	2/11688	0.120698	7	1	1	1	1	0.920139	MAA_04401
GO:0015821	BP	e	methionine transport	1/728	2/11688	0.120698	8	1	1	1	1	0.920139	MAA_02796
GO:1900363	BP	e	regulation of mRNA polyadenylation	1/728	2/11688	0.120698	10	1	1	1	1	0.920139	MAA_00166
GO:0052703	BP	e	cellular modified histidine biosynthetic process	1/728	2/11688	0.120698	6	1	1	1	1	0.920139	MAA_04856
GO:0030002	BP	e	cellular anion homeostasis	1/728	2/11688	0.120698	7	1	1	1	1	0.920139	MAA_02965
GO:0140043	BP	e	lipid droplet localization to prospore membrane leading edge	1/728	2/11688	0.120698	4	1	1	1	1	0.920139	MAA_04211
GO:1903253	BP	e	hercynylcysteine sulfoxide biosynthetic process	1/728	2/11688	0.120698	7	1	1	1	1	0.920139	MAA_04856
GO:0001887	BP	e	selenium compound metabolic process	1/728	2/11688	0.120698	3	1	1	1	1	0.920139	MAA_04856
GO:0030320	BP	e	cellular monovalent inorganic anion homeostasis	1/728	2/11688	0.120698	8	1	1	1	1	0.920139	MAA_02965
GO:0007098	BP	e	centrosome cycle	1/728	2/11688	0.120698	5	1	1	1	1	0.920139	MAA_04401
GO:0051298	BP	e	centrosome duplication	1/728	2/11688	0.120698	3	1	1	1	1	0.920139	MAA_04401
GO:0045762	BP	e	positive regulation of adenylate cyclase activity	1/728	2/11688	0.120698	6	1	1	1	1	0.920139	MAA_04426
GO:0046626	BP	e	regulation of insulin receptor signaling pathway	1/728	2/11688	0.120698	6	1	1	1	1	0.920139	MAA_01171
GO:0006548	BP	e	histidine catabolic process	1/728	2/11688	0.120698	8	1	1	1	1	0.920139	MAA_04856
GO:0030193	BP	e	regulation of blood coagulation	1/728	2/11688	0.120698	7	1	1	1	1	0.920139	MAA_00230
GO:0006876	BP	e	cellular cadmium ion homeostasis	1/728	2/11688	0.120698	10	1	1	1	1	0.920139	MAA_10707
GO:0072506	BP	e	trivalent inorganic anion homeostasis	1/728	2/11688	0.120698	7	1	1	1	1	0.920139	MAA_02965
GO:0070813	BP	e	hydrogen sulfide metabolic process	1/728	2/11688	0.120698	4	1	1	1	1	0.920139	MAA_09697
GO:0031441	BP	e	negative regulation of mRNA 3'-end processing	1/728	2/11688	0.120698	10	1	1	1	1	0.920139	MAA_00166
GO:0032978	BP	e	protein insertion into membrane from inner side	1/728	2/11688	0.120698	8	1	1	1	1	0.920139	MAA_01443
GO:0034058	BP	e	endosomal vesicle fusion	1/728	2/11688	0.120698	8	1	1	1	1	0.920139	MAA_02804
GO:1900046	BP	e	regulation of hemostasis	1/728	2/11688	0.120698	4	1	1	1	1	0.920139	MAA_00230
GO:0072505	BP	e	divalent inorganic anion homeostasis	1/728	2/11688	0.120698	7	1	1	1	1	0.920139	MAA_02965
GO:0061041	BP	e	regulation of wound healing	1/728	2/11688	0.120698	6	1	1	1	1	0.920139	MAA_00230
GO:0000905	BP	e	sporocarp development involved in asexual reproduction	1/728	2/11688	0.120698	7	1	1	1	1	0.920139	MAA_02988
GO:1903255	BP	e	hercynylselenocysteine biosynthetic process	1/728	2/11688	0.120698	7	1	1	1	1	0.920139	MAA_04856
GO:0090296	BP	e	regulation of mitochondrial DNA replication	1/728	2/11688	0.120698	9	1	1	1	1	0.920139	MAA_05940
GO:0045733	BP	e	acetate catabolic process	1/728	2/11688	0.120698	8	1	1	1	1	0.920139	MAA_07635
GO:0070414	BP	e	trehalose metabolism in response to heat stress	1/728	2/11688	0.120698	8	1	1	1	1	0.920139	MAA_03534
GO:0006290	BP	e	pyrimidine dimer repair	1/728	2/11688	0.120698	8	1	1	1	1	0.920139	MAA_06158
GO:0033273	BP	e	response to vitamin	1/728	2/11688	0.120698	6	1	1	1	1	0.920139	MAA_02182
GO:0072318	BP	e	clathrin coat disassembly	1/728	2/11688	0.120698	8	1	1	1	1	0.920139	MAA_07707
GO:0055073	BP	e	cadmium ion homeostasis	1/728	2/11688	0.120698	9	1	1	1	1	0.920139	MAA_10707
GO:0006540	BP	e	glutamate decarboxylation to succinate	1/728	2/11688	0.120698	11	1	1	1	1	0.920139	MAA_00724
GO:0055083	BP	e	monovalent inorganic anion homeostasis	1/728	2/11688	0.120698	7	1	1	1	1	0.920139	MAA_02965
GO:0043982	BP	e	histone H4-K8 acetylation	1/728	2/11688	0.120698	12	1	1	1	1	0.920139	MAA_05971
GO:0072502	BP	e	cellular trivalent inorganic anion homeostasis	1/728	2/11688	0.120698	8	1	1	1	1	0.920139	MAA_02965
GO:0006977	BP	e	DNA damage response, signal transduction by p53 class mediator resulting in cell cycle arrest	1/728	2/11688	0.120698	13	1	1	1	1	0.920139	MAA_04401
GO:0006880	BP	e	intracellular sequestering of iron ion	1/728	2/11688	0.120698	5	1	1	1	1	0.920139	MAA_10239
GO:1900364	BP	e	negative regulation of mRNA polyadenylation	1/728	2/11688	0.120698	11	1	1	1	1	0.920139	MAA_00166
GO:0002262	BP	e	myeloid cell homeostasis	1/728	2/11688	0.120698	5	1	1	1	1	0.920139	MAA_00144
GO:0015857	BP	e	uracil transport	1/728	2/11688	0.120698	7	1	1	1	1	0.920139	MAA_01671
GO:0034462	BP	e	small-subunit processome assembly	1/728	2/11688	0.120698	7	1	1	1	1	0.920139	MAA_00693
GO:1901858	BP	e	regulation of mitochondrial DNA metabolic process	1/728	2/11688	0.120698	7	1	1	1	1	0.920139	MAA_05940
GO:0016094	BP	e	polyprenol biosynthetic process	1/728	2/11688	0.120698	7	1	1	1	1	0.920139	MAA_07252
GO:0097577	BP	e	sequestering of iron ion	1/728	2/11688	0.120698	4	1	1	1	1	0.920139	MAA_10239
GO:0072319	BP	e	vesicle uncoating	1/728	2/11688	0.120698	7	1	1	1	1	0.920139	MAA_07707
GO:0098721	BP	e	uracil import across plasma membrane	1/728	2/11688	0.120698	9	1	1	1	1	0.920139	MAA_01671
GO:2000479	BP	e	regulation of cAMP-dependent protein kinase activity	1/728	2/11688	0.120698	11	1	1	1	1	0.920139	MAA_04426
GO:0098534	BP	e	centriole assembly	1/728	2/11688	0.120698	7	1	1	1	1	0.920139	MAA_04401
GO:0090297	BP	e	positive regulation of mitochondrial DNA replication	1/728	2/11688	0.120698	10	1	1	1	1	0.920139	MAA_05940
GO:0030099	BP	e	myeloid cell differentiation	1/728	2/11688	0.120698	4	1	1	1	1	0.920139	MAA_00144
GO:0048872	BP	e	homeostasis of number of cells	1/728	2/11688	0.120698	4	1	1	1	1	0.920139	MAA_00144
GO:0032056	BP	e	positive regulation of translation in response to stress	1/728	2/11688	0.120698	9	1	1	1	1	0.920139	MAA_00264
GO:0090561	BP	e	nuclear migration during mitotic telophase	1/728	2/11688	0.120698	9	1	1	1	1	0.920139	MAA_00845
GO:1904082	BP	e	pyrimidine nucleobase transmembrane transport	1/728	2/11688	0.120698	7	1	1	1	1	0.920139	MAA_01671
GO:0052707	BP	e	N-alpha,N-alpha,N-alpha-trimethyl-L-histidine biosynthesis from histidine	1/728	2/11688	0.120698	10	1	1	1	1	0.920139	MAA_04856
GO:1900076	BP	e	regulation of cellular response to insulin stimulus	1/728	2/11688	0.120698	4	1	1	1	1	0.920139	MAA_01171
GO:0051354	BP	e	negative regulation of oxidoreductase activity	1/728	2/11688	0.120698	5	1	1	1	1	0.920139	MAA_07333
GO:0044407	BP	e	single-species biofilm formation in or on host organism	1/728	2/11688	0.120698	6	1	1	1	1	0.920139	MAA_04569
GO:0070370	BP	e	cellular heat acclimation	1/728	2/11688	0.120698	6	1	1	1	1	0.920139	MAA_03534
GO:0036278	BP	e	positive regulation of transcription from RNA polymerase II promoter in response to nitrogen starvation	1/728	2/11688	0.120698	12	1	1	1	1	0.920139	MAA_02182
GO:0043983	BP	e	histone H4-K12 acetylation	1/728	2/11688	0.120698	12	1	1	1	1	0.920139	MAA_05971
GO:0050878	BP	e	regulation of body fluid levels	1/728	2/11688	0.120698	3	1	1	1	1	0.920139	MAA_00230
GO:0000101	BP	e	sulfur amino acid transport	1/728	2/11688	0.120698	7	1	1	1	1	0.920139	MAA_02796
GO:0007099	BP	e	centriole replication	1/728	2/11688	0.120698	8	1	1	1	1	0.920139	MAA_04401
GO:0006003	BP	e	fructose 2,6-bisphosphate metabolic process	1/728	2/11688	0.120698	5	1	1	1	1	0.920139	MAA_01804
GO:0052698	BP	e	ergothioneine metabolic process	1/728	2/11688	0.120698	6	1	1	1	1	0.920139	MAA_04856
GO:0006578	BP	e	amino-acid betaine biosynthetic process	1/728	2/11688	0.120698	6	1	1	1	1	0.920139	MAA_04856
GO:0055062	BP	e	phosphate ion homeostasis	1/728	2/11688	0.120698	8	1	1	1	1	0.920139	MAA_02965
GO:0030643	BP	e	cellular phosphate ion homeostasis	1/728	2/11688	0.120698	9	1	1	1	1	0.920139	MAA_02965
GO:0061402	BP	e	positive regulation of transcription from RNA polymerase II promoter in response to acidic pH	1/728	2/11688	0.120698	12	1	1	1	1	0.920139	MAA_03987
GO:0015727	BP	e	lactate transport	1/728	2/11688	0.120698	9	1	1	1	1	0.920139	MAA_01222
GO:0072501	BP	e	cellular divalent inorganic anion homeostasis	1/728	2/11688	0.120698	8	1	1	1	1	0.920139	MAA_02965
GO:0070793	BP	e	regulation of conidiophore development	1/728	2/11688	0.120698	5	1	1	1	1	0.920139	MAA_02988
GO:0051349	BP	e	positive regulation of lyase activity	1/728	2/11688	0.120698	5	1	1	1	1	0.920139	MAA_04426
GO:1903034	BP	e	regulation of response to wounding	1/728	2/11688	0.120698	5	1	1	1	1	0.920139	MAA_00230
GO:0071475	BP	e	cellular hyperosmotic salinity response	1/728	2/11688	0.120698	7	1	1	1	1	0.920139	MAA_02182
GO:0051686	BP	e	establishment of ER localization	1/728	2/11688	0.120698	4	1	1	1	1	0.920139	MAA_02270
GO:0043981	BP	e	histone H4-K5 acetylation	1/728	2/11688	0.120698	12	1	1	1	1	0.920139	MAA_05971
GO:0048239	BP	e	negative regulation of DNA recombination at telomere	1/728	2/11688	0.120698	9	1	1	1	1	0.920139	MAA_01143
GO:0010513	BP	e	positive regulation of phosphatidylinositol biosynthetic process	1/728	2/11688	0.120698	10	1	1	1	1	0.920139	MAA_03055
GO:0070814	BP	e	hydrogen sulfide biosynthetic process	1/728	2/11688	0.120698	5	1	1	1	1	0.920139	MAA_09697
GO:0010286	BP	e	heat acclimation	1/728	2/11688	0.120698	5	1	1	1	1	0.920139	MAA_03534
GO:0009437	BP	e	carnitine metabolic process	1/728	2/11688	0.120698	6	1	1	1	1	0.920139	MAA_05283
GO:0052708	BP	e	N-alpha,N-alpha,N-alpha-trimethyl-L-histidine metabolic process	1/728	2/11688	0.120698	8	1	1	1	1	0.920139	MAA_04856
GO:0036245	BP	e	cellular response to menadione	1/728	2/11688	0.120698	9	1	1	1	1	0.920139	MAA_02182
GO:0015691	BP	e	cadmium ion transport	1/728	2/11688	0.120698	8	1	1	1	1	0.920139	MAA_10707
GO:0052701	BP	e	cellular modified histidine metabolic process	1/728	2/11688	0.120698	5	1	1	1	1	0.920139	MAA_04856
GO:0072331	BP	e	signal transduction by p53 class mediator	1/728	2/11688	0.120698	6	1	1	1	1	0.920139	MAA_04401
GO:0001192	BP	e	maintenance of transcriptional fidelity during transcription elongation	1/728	2/11688	0.120698	8	1	1	1	1	0.920139	MAA_04310
GO:0070795	BP	e	positive regulation of conidiophore development	1/728	2/11688	0.120698	6	1	1	1	1	0.920139	MAA_02988
GO:0043709	BP	e	cell adhesion involved in single-species biofilm formation	1/728	2/11688	0.120698	5	1	1	1	1	0.920139	MAA_04569
GO:1900241	BP	e	positive regulation of phenotypic switching	1/728	2/11688	0.120698	5	1	1	1	1	0.920139	MAA_02988
GO:1903257	BP	e	selenoneine biosynthetic process	1/728	2/11688	0.120698	7	1	1	1	1	0.920139	MAA_04856
GO:1903254	BP	e	hercynylselenocysteine metabolic process	1/728	2/11688	0.120698	6	1	1	1	1	0.920139	MAA_04856
GO:0016042	BP	e	lipid catabolic process	6/728	48/11688	0.121313	4	6	1	1	1	0.921758	MAA_00712, MAA_01023, MAA_01458, MAA_04291, MAA_07224, MAA_09162
GO:0010038	BP	e	response to metal ion	6/728	48/11688	0.121313	4	6	1	1	1	0.921758	MAA_02182, MAA_03645, MAA_04951, MAA_06565, MAA_09745, MAA_10239
GO:0048583	BP	e	regulation of response to stimulus	23/728	266/11688	0.121345	3	23	1	1	1	0.921758	MAA_00230, MAA_00279, MAA_00849, MAA_01171, MAA_02048, MAA_02108, MAA_02182, MAA_02825, MAA_02988, MAA_03095, MAA_03880, MAA_04401, MAA_04426, MAA_04472, MAA_04569, MAA_04771, MAA_05299, MAA_05848, MAA_06387, MAA_06565, MAA_07675, MAA_07707, MAA_09884
GO:0000462	BP	e	maturation of SSU-rRNA from tricistronic rRNA transcript (SSU-rRNA, 5.8S rRNA, LSU-rRNA)	9/728	89/11688	0.123908	11	9	1	1	1	0.926083	MAA_00693, MAA_01738, MAA_02572, MAA_03452, MAA_05409, MAA_05691, MAA_07150, MAA_08261, MAA_09475
GO:0040008	BP	e	regulation of growth	9/728	89/11688	0.123908	3	9	1	1	1	0.926083	MAA_00600, MAA_02244, MAA_02988, MAA_04401, MAA_04426, MAA_04569, MAA_04726, MAA_04771, MAA_05971
GO:0009889	BP	e	regulation of biosynthetic process	53/728	696/11688	0.123996	4	53	1	1	1	0.926083	MAA_00203, MAA_00264, MAA_00486, MAA_00636, MAA_00712, MAA_00849, MAA_01143, MAA_01219, MAA_01672, MAA_01804, MAA_02048, MAA_02182, MAA_02215, MAA_02624, MAA_02988, MAA_03010, MAA_03055, MAA_03442, MAA_03482, MAA_03581, MAA_03645, MAA_03823, MAA_03880, MAA_03935, MAA_03949, MAA_03987, MAA_04155, MAA_04310, MAA_04401, MAA_04472, MAA_04569, MAA_04661, MAA_04726, MAA_05080, MAA_05409, MAA_05538, MAA…
GO:0031326	BP	e	regulation of cellular biosynthetic process	53/728	696/11688	0.123996	5	53	1	1	1	0.926083	MAA_00203, MAA_00264, MAA_00486, MAA_00636, MAA_00712, MAA_00849, MAA_01143, MAA_01219, MAA_01672, MAA_01804, MAA_02048, MAA_02182, MAA_02215, MAA_02624, MAA_02988, MAA_03010, MAA_03055, MAA_03442, MAA_03482, MAA_03581, MAA_03645, MAA_03823, MAA_03880, MAA_03935, MAA_03949, MAA_03987, MAA_04155, MAA_04310, MAA_04401, MAA_04472, MAA_04569, MAA_04661, MAA_04726, MAA_05080, MAA_05409, MAA_05538, MAA…
GO:0042440	BP	e	pigment metabolic process	4/728	31/11688	0.124231	2	4	1	1	1	0.926083	MAA_00242, MAA_02675, MAA_02825, MAA_08365
GO:0006536	BP	e	glutamate metabolic process	4/728	31/11688	0.124231	9	4	1	1	1	0.926083	MAA_00724, MAA_01819, MAA_02241, MAA_09460
GO:0006040	BP	e	amino sugar metabolic process	4/728	31/11688	0.124231	4	4	1	1	1	0.926083	MAA_00708, MAA_02999, MAA_03930, MAA_08730
GO:0009084	BP	e	glutamine family amino acid biosynthetic process	4/728	31/11688	0.124231	9	4	1	1	1	0.926083	MAA_01819, MAA_02241, MAA_05412, MAA_09460
GO:0051054	BP	e	positive regulation of DNA metabolic process	4/728	31/11688	0.124231	7	4	1	1	1	0.926083	MAA_00849, MAA_04472, MAA_04726, MAA_05940
GO:0032386	BP	e	regulation of intracellular transport	6/728	49/11688	0.124756	5	6	1	1	1	0.926083	MAA_03095, MAA_04155, MAA_04401, MAA_04426, MAA_09884, MAA_11084
GO:0070784	BP	e	regulation of growth of unicellular organism as a thread of attached cells	3/728	20/11688	0.124816	6	3	1	1	1	0.926083	MAA_00600, MAA_02988, MAA_05971
GO:0062014	BP	e	negative regulation of small molecule metabolic process	3/728	20/11688	0.124816	5	3	1	1	1	0.926083	MAA_00636, MAA_02182, MAA_07729
GO:0002831	BP	e	regulation of response to biotic stimulus	3/728	20/11688	0.124816	4	3	1	1	1	0.926083	MAA_02988, MAA_04426, MAA_04771
GO:1900434	BP	e	regulation of filamentous growth of a population of unicellular organisms in response to starvation	3/728	20/11688	0.124816	7	3	1	1	1	0.926083	MAA_02988, MAA_04401, MAA_04426
GO:0000963	BP	e	mitochondrial RNA processing	2/728	10/11688	0.125119	8	2	1	1	1	0.926083	MAA_02854, MAA_07099
GO:1904262	BP	e	negative regulation of TORC1 signaling	2/728	10/11688	0.125119	9	2	1	1	1	0.926083	MAA_04401, MAA_06387
GO:1903312	BP	e	negative regulation of mRNA metabolic process	2/728	10/11688	0.125119	8	2	1	1	1	0.926083	MAA_00166, MAA_05848
GO:0006772	BP	e	thiamine metabolic process	2/728	10/11688	0.125119	6	2	1	1	1	0.926083	MAA_02402, MAA_05549
GO:0090293	BP	e	nitrogen catabolite regulation of transcription	2/728	10/11688	0.125119	10	2	1	1	1	0.926083	MAA_02048, MAA_02182
GO:0120009	BP	e	intermembrane lipid transfer	2/728	10/11688	0.125119	6	2	1	1	1	0.926083	MAA_00636, MAA_07729
GO:0009228	BP	e	thiamine biosynthetic process	2/728	10/11688	0.125119	7	2	1	1	1	0.926083	MAA_02402, MAA_05549
GO:0034654	BP	e	nucleobase-containing compound biosynthetic process	30/728	369/11688	0.125301	5	30	1	1	1	0.926354	MAA_00230, MAA_00279, MAA_00708, MAA_02048, MAA_02182, MAA_02215, MAA_02554, MAA_02559, MAA_03520, MAA_03930, MAA_03949, MAA_03956, MAA_04310, MAA_04535, MAA_04552, MAA_04569, MAA_05401, MAA_05676, MAA_05848, MAA_07457, MAA_07550, MAA_07635, MAA_07675, MAA_08042, MAA_08083, MAA_08217, MAA_08344, MAA_08730, MAA_08777, MAA_11507
GO:0051248	BP	e	negative regulation of protein metabolic process	12/728	122/11688	0.126744	6	12	1	1	1	0.935931	MAA_00144, MAA_03416, MAA_03482, MAA_03935, MAA_03996, MAA_04211, MAA_04401, MAA_04426, MAA_05299, MAA_05393, MAA_05848, MAA_06077
GO:0046034	BP	e	ATP metabolic process	6/728	50/11688	0.128656	10	6	1	1	1	0.942388	MAA_00230, MAA_00279, MAA_02629, MAA_03956, MAA_07675, MAA_08217
GO:0008202	BP	e	steroid metabolic process	6/728	50/11688	0.128656	4	6	1	1	1	0.942388	MAA_00144, MAA_02798, MAA_04951, MAA_06099, MAA_06178, MAA_10247
GO:0034504	BP	e	protein localization to nucleus	6/728	51/11688	0.132998	6	6	1	1	1	0.971151	MAA_03095, MAA_03880, MAA_04155, MAA_04454, MAA_06088, MAA_07707
GO:0006629	BP	e	lipid metabolic process	24/728	283/11688	0.133041	3	24	1	1	1	0.971151	MAA_00144, MAA_00636, MAA_00712, MAA_01023, MAA_01458, MAA_02559, MAA_02798, MAA_03768, MAA_03898, MAA_04291, MAA_04600, MAA_04951, MAA_05101, MAA_06088, MAA_06099, MAA_06178, MAA_06343, MAA_06430, MAA_06452, MAA_07224, MAA_07252, MAA_07729, MAA_09162, MAA_10247
GO:0010506	BP	e	regulation of autophagy	4/728	32/11688	0.135403	6	4	1	1	1	0.982757	MAA_00600, MAA_02182, MAA_04401, MAA_06387
GO:0048585	BP	e	negative regulation of response to stimulus	10/728	99/11688	0.137257	4	10	1	1	1	0.995073	MAA_00230, MAA_01171, MAA_03880, MAA_04401, MAA_04426, MAA_05299, MAA_05848, MAA_06387, MAA_07707, MAA_09884
GO:0009066	BP	e	aspartate family amino acid metabolic process	6/728	52/11688	0.13777	8	6	1	1	1	0.997653	MAA_02629, MAA_02825, MAA_03690, MAA_04478, MAA_06003, MAA_08309
GO:0006378	BP	e	mRNA polyadenylation	3/728	21/11688	0.139242	10	3	1	1	1	1	MAA_00166, MAA_04198, MAA_05654
GO:0009117	BP	e	nucleotide metabolic process	15/728	164/11688	0.139442	7	15	1	1	1	1	MAA_00144, MAA_00230, MAA_00279, MAA_00838, MAA_02559, MAA_02629, MAA_03520, MAA_03956, MAA_05401, MAA_05589, MAA_05676, MAA_06178, MAA_07635, MAA_07675, MAA_08217
GO:0006259	BP	e	DNA metabolic process	28/728	345/11688	0.14129	6	28	1	1	1	1	MAA_00232, MAA_00260, MAA_00849, MAA_01143, MAA_02377, MAA_02554, MAA_02634, MAA_03010, MAA_03026, MAA_04310, MAA_04336, MAA_04401, MAA_04472, MAA_04552, MAA_04726, MAA_05299, MAA_05678, MAA_05848, MAA_05940, MAA_05971, MAA_06158, MAA_06689, MAA_07213, MAA_08083, MAA_08344, MAA_08494, MAA_08742, MAA_10738
GO:0050801	BP	e	ion homeostasis	15/728	167/11688	0.14453	5	15	1	1	1	1	MAA_02244, MAA_02364, MAA_02377, MAA_02628, MAA_02965, MAA_03737, MAA_04308, MAA_06841, MAA_07028, MAA_08365, MAA_08848, MAA_08849, MAA_09235, MAA_10239, MAA_10707
GO:0009968	BP	e	negative regulation of signal transduction	8/728	76/11688	0.144686	6	8	1	1	1	1	MAA_01171, MAA_03880, MAA_04401, MAA_04426, MAA_05299, MAA_05848, MAA_06387, MAA_09884
GO:0009165	BP	e	nucleotide biosynthetic process	10/728	102/11688	0.145079	8	10	1	1	1	1	MAA_00230, MAA_00279, MAA_02559, MAA_03520, MAA_03956, MAA_05401, MAA_05676, MAA_07635, MAA_07675, MAA_08217
GO:0006753	BP	e	nucleoside phosphate metabolic process	15/728	168/11688	0.146526	6	15	1	1	1	1	MAA_00144, MAA_00230, MAA_00279, MAA_00838, MAA_02559, MAA_02629, MAA_03520, MAA_03956, MAA_05401, MAA_05589, MAA_05676, MAA_06178, MAA_07635, MAA_07675, MAA_08217
GO:0042724	BP	e	thiamine-containing compound biosynthetic process	2/728	11/11688	0.146868	6	2	1	1	1	1	MAA_02402, MAA_05549
GO:0032204	BP	e	regulation of telomere maintenance	2/728	11/11688	0.146868	7	2	1	1	1	1	MAA_01143, MAA_04726
GO:0019217	BP	e	regulation of fatty acid metabolic process	2/728	11/11688	0.146868	6	2	1	1	1	1	MAA_00636, MAA_07729
GO:0016574	BP	e	histone ubiquitination	2/728	11/11688	0.146868	9	2	1	1	1	1	MAA_07883, MAA_08494
GO:0036166	BP	e	phenotypic switching	2/728	11/11688	0.146868	2	2	1	1	1	1	MAA_02988, MAA_05971
GO:0050821	BP	e	protein stabilization	2/728	11/11688	0.146868	4	2	1	1	1	1	MAA_04065, MAA_05566
GO:0010992	BP	e	ubiquitin recycling	2/728	11/11688	0.146868	5	2	1	1	1	1	MAA_02223, MAA_08494
GO:0006038	BP	e	cell wall chitin biosynthetic process	2/728	11/11688	0.146868	8	2	1	1	1	1	MAA_02999, MAA_03930
GO:0051643	BP	e	endoplasmic reticulum localization	2/728	11/11688	0.146868	3	2	1	1	1	1	MAA_02270, MAA_05752
GO:0045740	BP	e	positive regulation of DNA replication	2/728	11/11688	0.146868	8	2	1	1	1	1	MAA_00849, MAA_05940
GO:0019878	BP	e	lysine biosynthetic process via aminoadipic acid	2/728	11/11688	0.146868	11	2	1	1	1	1	MAA_06003, MAA_08309
GO:0009082	BP	e	branched-chain amino acid biosynthetic process	2/728	11/11688	0.146868	8	2	1	1	1	1	MAA_07066, MAA_10405
GO:2000105	BP	e	positive regulation of DNA-templated DNA replication	2/728	11/11688	0.146868	9	2	1	1	1	1	MAA_00849, MAA_05940
GO:0042723	BP	e	thiamine-containing compound metabolic process	2/728	11/11688	0.146868	5	2	1	1	1	1	MAA_02402, MAA_05549
GO:0032103	BP	e	positive regulation of response to external stimulus	4/728	33/11688	0.146966	5	4	1	1	1	1	MAA_02048, MAA_02182, MAA_02988, MAA_04401
GO:0036267	BP	e	invasive filamentous growth	4/728	33/11688	0.146966	5	4	1	1	1	1	MAA_01819, MAA_04401, MAA_07028, MAA_09460
GO:1901293	BP	e	nucleoside phosphate biosynthetic process	10/728	103/11688	0.148158	7	10	1	1	1	1	MAA_00230, MAA_00279, MAA_02559, MAA_03520, MAA_03956, MAA_05401, MAA_05676, MAA_07635, MAA_07675, MAA_08217
GO:0023057	BP	e	negative regulation of signaling	8/728	77/11688	0.148169	4	8	1	1	1	1	MAA_01171, MAA_03880, MAA_04401, MAA_04426, MAA_05299, MAA_05848, MAA_06387, MAA_09884
GO:0044248	BP	e	cellular catabolic process	48/728	628/11688	0.148179	3	48	1	1	1	1	MAA_00230, MAA_00279, MAA_00667, MAA_00712, MAA_00724, MAA_00731, MAA_01023, MAA_01458, MAA_01499, MAA_01672, MAA_02223, MAA_02241, MAA_02624, MAA_02629, MAA_03774, MAA_03880, MAA_03956, MAA_03987, MAA_04198, MAA_04291, MAA_04401, MAA_04519, MAA_04856, MAA_04951, MAA_05125, MAA_05178, MAA_05592, MAA_05655, MAA_06077, MAA_06082, MAA_06142, MAA_06904, MAA_07224, MAA_07635, MAA_07675, MAA_07707, MAA…
GO:0010876	BP	e	lipid localization	6/728	54/11688	0.14854	3	6	1	1	1	1	MAA_00636, MAA_02377, MAA_04211, MAA_07729, MAA_09745, MAA_10177
GO:0009205	BP	e	purine ribonucleoside triphosphate metabolic process	6/728	54/11688	0.14854	9	6	1	1	1	1	MAA_00230, MAA_00279, MAA_02629, MAA_03956, MAA_07675, MAA_08217
GO:2000242	BP	e	negative regulation of reproductive process	6/728	54/11688	0.14854	4	6	1	1	1	1	MAA_00849, MAA_03996, MAA_04426, MAA_06498, MAA_06689, MAA_09884
GO:0032104	BP	e	regulation of response to extracellular stimulus	6/728	54/11688	0.14854	5	6	1	1	1	1	MAA_02048, MAA_02182, MAA_02988, MAA_04401, MAA_04426, MAA_06565
GO:0006575	BP	e	cellular modified amino acid metabolic process	6/728	54/11688	0.14854	4	6	1	1	1	1	MAA_00144, MAA_04856, MAA_05283, MAA_05655, MAA_05939, MAA_06565
GO:0032107	BP	e	regulation of response to nutrient levels	6/728	54/11688	0.14854	6	6	1	1	1	1	MAA_02048, MAA_02182, MAA_02988, MAA_04401, MAA_04426, MAA_06565
GO:0006879	BP	e	cellular iron ion homeostasis	6/728	54/11688	0.14854	10	6	1	1	1	1	MAA_02628, MAA_08365, MAA_08848, MAA_08849, MAA_10239, MAA_10707
GO:0009891	BP	e	positive regulation of biosynthetic process	25/728	306/11688	0.150577	5	25	1	1	1	1	MAA_00264, MAA_00636, MAA_00712, MAA_00849, MAA_01219, MAA_02048, MAA_02182, MAA_02215, MAA_02988, MAA_03055, MAA_03823, MAA_03949, MAA_03987, MAA_04310, MAA_04401, MAA_04569, MAA_04726, MAA_05409, MAA_05538, MAA_05940, MAA_07550, MAA_07729, MAA_08777, MAA_09884, MAA_11507
GO:0031328	BP	e	positive regulation of cellular biosynthetic process	25/728	306/11688	0.150577	6	25	1	1	1	1	MAA_00264, MAA_00636, MAA_00712, MAA_00849, MAA_01219, MAA_02048, MAA_02182, MAA_02215, MAA_02988, MAA_03055, MAA_03823, MAA_03949, MAA_03987, MAA_04310, MAA_04401, MAA_04569, MAA_04726, MAA_05409, MAA_05538, MAA_05940, MAA_07550, MAA_07729, MAA_08777, MAA_09884, MAA_11507
GO:2000112	BP	e	regulation of cellular macromolecule biosynthetic process	49/728	645/11688	0.153369	6	49	1	1	1	1	MAA_00203, MAA_00264, MAA_00486, MAA_00712, MAA_00849, MAA_01143, MAA_01219, MAA_01672, MAA_02048, MAA_02182, MAA_02215, MAA_02624, MAA_02988, MAA_03010, MAA_03442, MAA_03482, MAA_03581, MAA_03645, MAA_03823, MAA_03880, MAA_03935, MAA_03949, MAA_03987, MAA_04155, MAA_04310, MAA_04401, MAA_04472, MAA_04569, MAA_04661, MAA_04726, MAA_05080, MAA_05409, MAA_05538, MAA_05638, MAA_05678, MAA_05734, MAA…
GO:0006915	BP	e	apoptotic process	3/728	22/11688	0.154196	4	3	1	1	1	1	MAA_02182, MAA_04519, MAA_07675
GO:0045926	BP	e	negative regulation of growth	3/728	22/11688	0.154196	4	3	1	1	1	1	MAA_04426, MAA_04726, MAA_05971
GO:0043631	BP	e	RNA polyadenylation	3/728	22/11688	0.154196	7	3	1	1	1	1	MAA_00166, MAA_04198, MAA_05654
GO:0055072	BP	e	iron ion homeostasis	6/728	55/11688	0.154511	9	6	1	1	1	1	MAA_02628, MAA_08365, MAA_08848, MAA_08849, MAA_10239, MAA_10707
GO:0010648	BP	e	negative regulation of cell communication	8/728	79/11688	0.156041	5	8	1	1	1	1	MAA_01171, MAA_03880, MAA_04401, MAA_04426, MAA_05299, MAA_05848, MAA_06387, MAA_09884
GO:0044255	BP	e	cellular lipid metabolic process	22/728	265/11688	0.15685	4	22	1	1	1	1	MAA_00636, MAA_00712, MAA_01023, MAA_01458, MAA_02559, MAA_02798, MAA_03768, MAA_03898, MAA_04291, MAA_04600, MAA_05101, MAA_06088, MAA_06099, MAA_06178, MAA_06343, MAA_06430, MAA_06452, MAA_07224, MAA_07252, MAA_07729, MAA_09162, MAA_10247
GO:0006874	BP	e	cellular calcium ion homeostasis	4/728	34/11688	0.158894	9	4	1	1	1	1	MAA_03737, MAA_04308, MAA_06841, MAA_10239
GO:1901564	BP	e	organonitrogen compound metabolic process	110/728	1567/11688	0.160629	3	110	1	1	1	1	MAA_00144, MAA_00230, MAA_00242, MAA_00279, MAA_00337, MAA_00600, MAA_00667, MAA_00724, MAA_00838, MAA_00849, MAA_01218, MAA_01219, MAA_01499, MAA_01672, MAA_01767, MAA_01819, MAA_02223, MAA_02241, MAA_02304, MAA_02402, MAA_02494, MAA_02559, MAA_02574, MAA_02624, MAA_02628, MAA_02629, MAA_02675, MAA_02713, MAA_02825, MAA_02999, MAA_03442, MAA_03482, MAA_03520, MAA_03579, MAA_03581, MAA_03690, MAA…
GO:0048523	BP	e	negative regulation of cellular process	45/728	589/11688	0.160648	4	45	1	1	1	1	MAA_00144, MAA_00166, MAA_00486, MAA_00600, MAA_00636, MAA_00849, MAA_01143, MAA_01171, MAA_02048, MAA_02182, MAA_02215, MAA_02270, MAA_02988, MAA_03416, MAA_03442, MAA_03482, MAA_03645, MAA_03823, MAA_03880, MAA_03935, MAA_03996, MAA_04155, MAA_04211, MAA_04401, MAA_04426, MAA_04472, MAA_04771, MAA_05299, MAA_05393, MAA_05638, MAA_05678, MAA_05848, MAA_05971, MAA_06077, MAA_06387, MAA_06498, MAA…
GO:0009199	BP	e	ribonucleoside triphosphate metabolic process	6/728	56/11688	0.160853	8	6	1	1	1	1	MAA_00230, MAA_00279, MAA_02629, MAA_03956, MAA_07675, MAA_08217
GO:0006812	BP	e	cation transport	16/728	182/11688	0.161398	5	16	1	1	1	1	MAA_00601, MAA_01222, MAA_01671, MAA_02494, MAA_02628, MAA_02796, MAA_03737, MAA_06319, MAA_06841, MAA_07675, MAA_08365, MAA_08848, MAA_08849, MAA_10177, MAA_10239, MAA_10707
GO:0009056	BP	e	catabolic process	51/728	679/11688	0.163606	2	51	1	1	1	1	MAA_00230, MAA_00279, MAA_00667, MAA_00712, MAA_00724, MAA_00731, MAA_01023, MAA_01458, MAA_01499, MAA_01672, MAA_02223, MAA_02241, MAA_02624, MAA_02629, MAA_03774, MAA_03880, MAA_03956, MAA_03987, MAA_04198, MAA_04291, MAA_04308, MAA_04401, MAA_04519, MAA_04856, MAA_04951, MAA_05125, MAA_05178, MAA_05592, MAA_05655, MAA_05698, MAA_06077, MAA_06082, MAA_06142, MAA_06904, MAA_07224, MAA_07635, MAA…
GO:0032200	BP	e	telomere organization	6/728	57/11688	0.167551	6	6	1	1	1	1	MAA_00849, MAA_01143, MAA_03010, MAA_04336, MAA_04726, MAA_05848
GO:0000723	BP	e	telomere maintenance	6/728	57/11688	0.167551	7	6	1	1	1	1	MAA_00849, MAA_01143, MAA_03010, MAA_04336, MAA_04726, MAA_05848
GO:0009144	BP	e	purine nucleoside triphosphate metabolic process	6/728	57/11688	0.167551	8	6	1	1	1	1	MAA_00230, MAA_00279, MAA_02629, MAA_03956, MAA_07675, MAA_08217
GO:0001522	BP	e	pseudouridine synthesis	2/728	12/11688	0.169304	8	2	1	1	1	1	MAA_07565, MAA_09426
GO:0009085	BP	e	lysine biosynthetic process	2/728	12/11688	0.169304	10	2	1	1	1	1	MAA_06003, MAA_08309
GO:1902983	BP	e	DNA strand elongation involved in mitotic DNA replication	2/728	12/11688	0.169304	11	2	1	1	1	1	MAA_02554, MAA_07213
GO:0009251	BP	e	glucan catabolic process	2/728	12/11688	0.169304	6	2	1	1	1	1	MAA_05125, MAA_07845
GO:0002182	BP	e	cytoplasmic translational elongation	2/728	12/11688	0.169304	7	2	1	1	1	1	MAA_01219, MAA_03797
GO:1901073	BP	e	glucosamine-containing compound biosynthetic process	2/728	12/11688	0.169304	6	2	1	1	1	1	MAA_02999, MAA_03930
GO:1902296	BP	e	DNA strand elongation involved in cell cycle DNA replication	2/728	12/11688	0.169304	9	2	1	1	1	1	MAA_02554, MAA_07213
GO:0006409	BP	e	tRNA export from nucleus	2/728	12/11688	0.169304	10	2	1	1	1	1	MAA_03797, MAA_04155
GO:0006023	BP	e	aminoglycan biosynthetic process	2/728	12/11688	0.169304	5	2	1	1	1	1	MAA_02999, MAA_03930
GO:0071229	BP	e	cellular response to acid chemical	2/728	12/11688	0.169304	4	2	1	1	1	1	MAA_03987, MAA_09549
GO:1902319	BP	e	DNA strand elongation involved in nuclear cell cycle DNA replication	2/728	12/11688	0.169304	10	2	1	1	1	1	MAA_02554, MAA_07213
GO:0045899	BP	e	positive regulation of RNA polymerase II transcription preinitiation complex assembly	2/728	12/11688	0.169304	13	2	1	1	1	1	MAA_02048, MAA_02182
GO:0006553	BP	e	lysine metabolic process	2/728	12/11688	0.169304	9	2	1	1	1	1	MAA_06003, MAA_08309
GO:0071072	BP	e	negative regulation of phospholipid biosynthetic process	2/728	12/11688	0.169304	9	2	1	1	1	1	MAA_00636, MAA_07729
GO:1903726	BP	e	negative regulation of phospholipid metabolic process	2/728	12/11688	0.169304	8	2	1	1	1	1	MAA_00636, MAA_07729
GO:0006031	BP	e	chitin biosynthetic process	2/728	12/11688	0.169304	7	2	1	1	1	1	MAA_02999, MAA_03930
GO:2000142	BP	e	regulation of DNA-templated transcription initiation	3/728	23/11688	0.169623	10	3	1	1	1	1	MAA_02048, MAA_02182, MAA_03949
GO:0051123	BP	e	RNA polymerase II preinitiation complex assembly	3/728	23/11688	0.169623	8	3	1	1	1	1	MAA_03949, MAA_04310, MAA_11507
GO:0016241	BP	e	regulation of macroautophagy	3/728	23/11688	0.169623	7	3	1	1	1	1	MAA_00600, MAA_04401, MAA_06387
GO:0060260	BP	e	regulation of transcription initiation by RNA polymerase II	3/728	23/11688	0.169623	11	3	1	1	1	1	MAA_02048, MAA_02182, MAA_03949
GO:0000122	BP	e	negative regulation of transcription by RNA polymerase II	11/728	116/11688	0.171003	11	11	1	1	1	1	MAA_02048, MAA_02182, MAA_02215, MAA_02988, MAA_03442, MAA_03645, MAA_03823, MAA_04472, MAA_05638, MAA_08777, MAA_09884
GO:0060249	BP	e	anatomical structure homeostasis	6/728	58/11688	0.174591	4	6	1	1	1	1	MAA_00849, MAA_01143, MAA_03010, MAA_04336, MAA_04726, MAA_05848
GO:0032212	BP	e	positive regulation of telomere maintenance via telomerase	1/728	3/11688	0.175475	10	1	1	1	1	1	MAA_04726
GO:0071732	BP	e	cellular response to nitric oxide	1/728	3/11688	0.175475	6	1	1	1	1	1	MAA_04401
GO:0006068	BP	e	ethanol catabolic process	1/728	3/11688	0.175475	7	1	1	1	1	1	MAA_02629
GO:0042631	BP	e	cellular response to water deprivation	1/728	3/11688	0.175475	6	1	1	1	1	1	MAA_09549
GO:0006307	BP	e	DNA dealkylation involved in DNA repair	1/728	3/11688	0.175475	9	1	1	1	1	1	MAA_03026
GO:0010455	BP	e	positive regulation of cell fate commitment	1/728	3/11688	0.175475	6	1	1	1	1	1	MAA_04569
GO:0071311	BP	e	cellular response to acetate	1/728	3/11688	0.175475	5	1	1	1	1	1	MAA_03987
GO:1900181	BP	e	negative regulation of protein localization to nucleus	1/728	3/11688	0.175475	7	1	1	1	1	1	MAA_09884
GO:0043708	BP	e	cell adhesion involved in biofilm formation	1/728	3/11688	0.175475	4	1	1	1	1	1	MAA_04569
GO:0070671	BP	e	response to interleukin-12	1/728	3/11688	0.175475	5	1	1	1	1	1	MAA_00838
GO:1904289	BP	e	regulation of mitotic DNA damage checkpoint	1/728	3/11688	0.175475	9	1	1	1	1	1	MAA_00849
GO:0051091	BP	e	positive regulation of DNA-binding transcription factor activity	1/728	3/11688	0.175475	11	1	1	1	1	1	MAA_11507
GO:0097695	BP	e	establishment of protein-containing complex localization to telomere	1/728	3/11688	0.175475	3	1	1	1	1	1	MAA_01143
GO:0006432	BP	e	phenylalanyl-tRNA aminoacylation	1/728	3/11688	0.175475	11	1	1	1	1	1	MAA_03579
GO:1900791	BP	e	shamixanthone metabolic process	1/728	3/11688	0.175475	5	1	1	1	1	1	MAA_02182
GO:0071596	BP	e	ubiquitin-dependent protein catabolic process via the N-end rule pathway	1/728	3/11688	0.175475	10	1	1	1	1	1	MAA_03880
GO:0055068	BP	e	cobalt ion homeostasis	1/728	3/11688	0.175475	9	1	1	1	1	1	MAA_10707
GO:0051957	BP	e	positive regulation of amino acid transport	1/728	3/11688	0.175475	7	1	1	1	1	1	MAA_01171
GO:0035722	BP	e	interleukin-12-mediated signaling pathway	1/728	3/11688	0.175475	7	1	1	1	1	1	MAA_00838
GO:0009414	BP	e	response to water deprivation	1/728	3/11688	0.175475	5	1	1	1	1	1	MAA_09549
GO:0043474	BP	e	pigment metabolic process involved in pigmentation	1/728	3/11688	0.175475	3	1	1	1	1	1	MAA_08365
GO:0046466	BP	e	membrane lipid catabolic process	1/728	3/11688	0.175475	6	1	1	1	1	1	MAA_07224
GO:0071349	BP	e	cellular response to interleukin-12	1/728	3/11688	0.175475	6	1	1	1	1	1	MAA_00838
GO:1900444	BP	e	negative regulation of filamentous growth of a population of unicellular organisms in response to biotic stimulus	1/728	3/11688	0.175475	7	1	1	1	1	1	MAA_04426
GO:0031281	BP	e	positive regulation of cyclase activity	1/728	3/11688	0.175475	5	1	1	1	1	1	MAA_04426
GO:0045016	BP	e	mitochondrial magnesium ion transmembrane transport	1/728	3/11688	0.175475	9	1	1	1	1	1	MAA_06319
GO:1905541	BP	e	regulation of L-arginine import across plasma membrane	1/728	3/11688	0.175475	9	1	1	1	1	1	MAA_01171
GO:0071465	BP	e	cellular response to desiccation	1/728	3/11688	0.175475	7	1	1	1	1	1	MAA_09549
GO:0071731	BP	e	response to nitric oxide	1/728	3/11688	0.175475	4	1	1	1	1	1	MAA_04401
GO:0006750	BP	e	glutathione biosynthetic process	1/728	3/11688	0.175475	8	1	1	1	1	1	MAA_05939
GO:0055091	BP	e	phospholipid homeostasis	1/728	3/11688	0.175475	6	1	1	1	1	1	MAA_02244
GO:2001169	BP	e	regulation of ATP biosynthetic process	1/728	3/11688	0.175475	10	1	1	1	1	1	MAA_01804
GO:2000003	BP	e	positive regulation of DNA damage checkpoint	1/728	3/11688	0.175475	9	1	1	1	1	1	MAA_00849
GO:0071462	BP	e	cellular response to water stimulus	1/728	3/11688	0.175475	5	1	1	1	1	1	MAA_09549
GO:1904358	BP	e	positive regulation of telomere maintenance via telomere lengthening	1/728	3/11688	0.175475	9	1	1	1	1	1	MAA_04726
GO:0046416	BP	e	D-amino acid metabolic process	1/728	3/11688	0.175475	8	1	1	1	1	1	MAA_10016
GO:0061418	BP	e	regulation of transcription from RNA polymerase II promoter in response to hypoxia	1/728	3/11688	0.175475	12	1	1	1	1	1	MAA_02215
GO:0070452	BP	e	positive regulation of ergosterol biosynthetic process	1/728	3/11688	0.175475	10	1	1	1	1	1	MAA_02215
GO:0000918	BP	e	division septum site selection	1/728	3/11688	0.175475	4	1	1	1	1	1	MAA_02999
GO:1902575	BP	e	protein localization to cell division site involved in cytokinesis, actomyosin contractile ring assembly	1/728	3/11688	0.175475	6	1	1	1	1	1	MAA_02270
GO:0043473	BP	e	pigmentation	1/728	3/11688	0.175475	1	1	1	1	1	1	MAA_08365
GO:0010466	BP	e	negative regulation of peptidase activity	1/728	3/11688	0.175475	8	1	1	1	1	1	MAA_06077
GO:0010893	BP	e	positive regulation of steroid biosynthetic process	1/728	3/11688	0.175475	8	1	1	1	1	1	MAA_02215
GO:0006868	BP	e	glutamine transport	1/728	3/11688	0.175475	8	1	1	1	1	1	MAA_00601
GO:0009269	BP	e	response to desiccation	1/728	3/11688	0.175475	6	1	1	1	1	1	MAA_09549
GO:2000197	BP	e	regulation of ribonucleoprotein complex localization	1/728	3/11688	0.175475	5	1	1	1	1	1	MAA_03095
GO:0070198	BP	e	protein localization to chromosome, telomeric region	1/728	3/11688	0.175475	7	1	1	1	1	1	MAA_00849
GO:0097552	BP	e	mitochondrial double-strand break repair via homologous recombination	1/728	3/11688	0.175475	10	1	1	1	1	1	MAA_01143
GO:0006824	BP	e	cobalt ion transport	1/728	3/11688	0.175475	8	1	1	1	1	1	MAA_10707
GO:0016477	BP	e	cell migration	1/728	3/11688	0.175475	3	1	1	1	1	1	MAA_02988
GO:0000715	BP	e	nucleotide-excision repair, DNA damage recognition	1/728	3/11688	0.175475	6	1	1	1	1	1	MAA_06158
GO:1900371	BP	e	regulation of purine nucleotide biosynthetic process	1/728	3/11688	0.175475	9	1	1	1	1	1	MAA_01804
GO:0075260	BP	e	regulation of spore-bearing organ development	1/728	3/11688	0.175475	4	1	1	1	1	1	MAA_02988
GO:0060988	BP	e	lipid tube assembly	1/728	3/11688	0.175475	7	1	1	1	1	1	MAA_05634
GO:1904291	BP	e	positive regulation of mitotic DNA damage checkpoint	1/728	3/11688	0.175475	10	1	1	1	1	1	MAA_00849
GO:0019348	BP	e	dolichol metabolic process	1/728	3/11688	0.175475	7	1	1	1	1	1	MAA_07252
GO:0034396	BP	e	negative regulation of transcription from RNA polymerase II promoter in response to iron	1/728	3/11688	0.175475	12	1	1	1	1	1	MAA_03645
GO:0015903	BP	e	fluconazole transport	1/728	3/11688	0.175475	6	1	1	1	1	1	MAA_02377
GO:0042994	BP	e	cytoplasmic sequestering of transcription factor	1/728	3/11688	0.175475	12	1	1	1	1	1	MAA_06565
GO:0045033	BP	e	peroxisome inheritance	1/728	3/11688	0.175475	6	1	1	1	1	1	MAA_05566
GO:0106120	BP	e	positive regulation of sterol biosynthetic process	1/728	3/11688	0.175475	9	1	1	1	1	1	MAA_02215
GO:0045940	BP	e	positive regulation of steroid metabolic process	1/728	3/11688	0.175475	7	1	1	1	1	1	MAA_02215
GO:0031496	BP	e	positive regulation of mating type switching	1/728	3/11688	0.175475	7	1	1	1	1	1	MAA_04569
GO:0070935	BP	e	3'-UTR-mediated mRNA stabilization	1/728	3/11688	0.175475	11	1	1	1	1	1	MAA_05848
GO:0030097	BP	e	hemopoiesis	1/728	3/11688	0.175475	4	1	1	1	1	1	MAA_00144
GO:0010822	BP	e	positive regulation of mitochondrion organization	1/728	3/11688	0.175475	7	1	1	1	1	1	MAA_05940
GO:0010951	BP	e	negative regulation of endopeptidase activity	1/728	3/11688	0.175475	9	1	1	1	1	1	MAA_06077
GO:1905589	BP	e	positive regulation of L-arginine import across plasma membrane	1/728	3/11688	0.175475	10	1	1	1	1	1	MAA_01171
GO:0031322	BP	e	ascospore-type prospore-specific spindle pole body remodeling	1/728	3/11688	0.175475	4	1	1	1	1	1	MAA_04211
GO:0048066	BP	e	developmental pigmentation	1/728	3/11688	0.175475	2	1	1	1	1	1	MAA_08365
GO:1904182	BP	e	regulation of pyruvate dehydrogenase activity	1/728	3/11688	0.175475	5	1	1	1	1	1	MAA_07333
GO:0006110	BP	e	regulation of glycolytic process	1/728	3/11688	0.175475	10	1	1	1	1	1	MAA_01804
GO:0030149	BP	e	sphingolipid catabolic process	1/728	3/11688	0.175475	7	1	1	1	1	1	MAA_07224
GO:1903578	BP	e	regulation of ATP metabolic process	1/728	3/11688	0.175475	9	1	1	1	1	1	MAA_01804
GO:0019673	BP	e	GDP-mannose metabolic process	1/728	3/11688	0.175475	7	1	1	1	1	1	MAA_08042
GO:0010034	BP	e	response to acetate	1/728	3/11688	0.175475	4	1	1	1	1	1	MAA_03987
GO:0110027	BP	e	negative regulation of DNA strand resection involved in replication fork processing	1/728	3/11688	0.175475	10	1	1	1	1	1	MAA_01143
GO:0010674	BP	e	negative regulation of transcription from RNA polymerase II promoter involved in meiotic cell cycle	1/728	3/11688	0.175475	12	1	1	1	1	1	MAA_08777
GO:0006011	BP	e	UDP-glucose metabolic process	1/728	3/11688	0.175475	7	1	1	1	1	1	MAA_04308
GO:0110026	BP	e	regulation of DNA strand resection involved in replication fork processing	1/728	3/11688	0.175475	7	1	1	1	1	1	MAA_01143
GO:0000965	BP	e	mitochondrial RNA 3'-end processing	1/728	3/11688	0.175475	9	1	1	1	1	1	MAA_07099
GO:0009415	BP	e	response to water	1/728	3/11688	0.175475	4	1	1	1	1	1	MAA_09549
GO:0075261	BP	e	positive regulation of spore-bearing organ development	1/728	3/11688	0.175475	5	1	1	1	1	1	MAA_02988
GO:0030811	BP	e	regulation of nucleotide catabolic process	1/728	3/11688	0.175475	8	1	1	1	1	1	MAA_01804
GO:0042450	BP	e	arginine biosynthetic process via ornithine	1/728	3/11688	0.175475	11	1	1	1	1	1	MAA_05412
GO:0070843	BP	e	misfolded protein transport	1/728	3/11688	0.175475	8	1	1	1	1	1	MAA_01499
GO:0015723	BP	e	bilirubin transport	1/728	3/11688	0.175475	9	1	1	1	1	1	MAA_09745
GO:0009298	BP	e	GDP-mannose biosynthetic process	1/728	3/11688	0.175475	8	1	1	1	1	1	MAA_08042
GO:1905534	BP	e	positive regulation of leucine import across plasma membrane	1/728	3/11688	0.175475	10	1	1	1	1	1	MAA_01171
GO:0036091	BP	e	positive regulation of transcription from RNA polymerase II promoter in response to oxidative stress	1/728	3/11688	0.175475	13	1	1	1	1	1	MAA_02182
GO:1903476	BP	e	protein localization to cell division site involved in mitotic actomyosin contractile ring assembly	1/728	3/11688	0.175475	7	1	1	1	1	1	MAA_02270
GO:0000492	BP	e	box C/D snoRNP assembly	1/728	3/11688	0.175475	8	1	1	1	1	1	MAA_04726
GO:0097366	BP	e	response to bronchodilator	1/728	3/11688	0.175475	3	1	1	1	1	1	MAA_04401
GO:0042759	BP	e	long-chain fatty acid biosynthetic process	1/728	3/11688	0.175475	9	1	1	1	1	1	MAA_06088
GO:0097551	BP	e	mitochondrial double-strand break repair	1/728	3/11688	0.175475	9	1	1	1	1	1	MAA_01143
GO:0006799	BP	e	polyphosphate biosynthetic process	1/728	3/11688	0.175475	6	1	1	1	1	1	MAA_02965
GO:0006264	BP	e	mitochondrial DNA replication	1/728	3/11688	0.175475	9	1	1	1	1	1	MAA_05940
GO:0046831	BP	e	regulation of RNA export from nucleus	1/728	3/11688	0.175475	7	1	1	1	1	1	MAA_03095
GO:1900793	BP	e	shamixanthone biosynthetic process	1/728	3/11688	0.175475	6	1	1	1	1	1	MAA_02182
GO:0010793	BP	e	regulation of mRNA export from nucleus	1/728	3/11688	0.175475	8	1	1	1	1	1	MAA_03095
GO:0051954	BP	e	positive regulation of amine transport	1/728	3/11688	0.175475	6	1	1	1	1	1	MAA_01171
GO:0043324	BP	e	pigment metabolic process involved in developmental pigmentation	1/728	3/11688	0.175475	4	1	1	1	1	1	MAA_08365
GO:0032206	BP	e	positive regulation of telomere maintenance	1/728	3/11688	0.175475	8	1	1	1	1	1	MAA_04726
GO:0006877	BP	e	cellular cobalt ion homeostasis	1/728	3/11688	0.175475	10	1	1	1	1	1	MAA_10707
GO:0097320	BP	e	plasma membrane tubulation	1/728	3/11688	0.175475	6	1	1	1	1	1	MAA_05634
GO:0016093	BP	e	polyprenol metabolic process	1/728	3/11688	0.175475	6	1	1	1	1	1	MAA_07252
GO:0051211	BP	e	anisotropic cell growth	1/728	3/11688	0.175475	3	1	1	1	1	1	MAA_09426
GO:0018130	BP	e	heterocycle biosynthetic process	37/728	481/11688	0.176933	4	37	1	1	1	1	MAA_00230, MAA_00242, MAA_00279, MAA_00708, MAA_02048, MAA_02182, MAA_02215, MAA_02402, MAA_02554, MAA_02559, MAA_02675, MAA_02825, MAA_03520, MAA_03930, MAA_03949, MAA_03956, MAA_04310, MAA_04535, MAA_04552, MAA_04569, MAA_05401, MAA_05458, MAA_05549, MAA_05676, MAA_05848, MAA_06572, MAA_07457, MAA_07550, MAA_07635, MAA_07675, MAA_08042, MAA_08083, MAA_08217, MAA_08344, MAA_08730, MAA_08777, MAA…
GO:0010556	BP	e	regulation of macromolecule biosynthetic process	49/728	654/11688	0.181957	5	49	1	1	1	1	MAA_00203, MAA_00264, MAA_00486, MAA_00712, MAA_00849, MAA_01143, MAA_01219, MAA_01672, MAA_02048, MAA_02182, MAA_02215, MAA_02624, MAA_02988, MAA_03010, MAA_03442, MAA_03482, MAA_03581, MAA_03645, MAA_03823, MAA_03880, MAA_03935, MAA_03949, MAA_03987, MAA_04155, MAA_04310, MAA_04401, MAA_04472, MAA_04569, MAA_04661, MAA_04726, MAA_05080, MAA_05409, MAA_05538, MAA_05638, MAA_05678, MAA_05734, MAA…
GO:0080135	BP	e	regulation of cellular response to stress	9/728	91/11688	0.184094	5	9	1	1	1	1	MAA_00849, MAA_02048, MAA_02182, MAA_03095, MAA_03880, MAA_04472, MAA_04771, MAA_07675, MAA_07707
GO:0071241	BP	e	cellular response to inorganic substance	5/728	42/11688	0.184824	4	5	1	1	1	1	MAA_02182, MAA_03645, MAA_04401, MAA_04951, MAA_10239
GO:0006694	BP	e	steroid biosynthetic process	5/728	42/11688	0.184824	5	5	1	1	1	1	MAA_00144, MAA_02798, MAA_06099, MAA_06178, MAA_10247
GO:0009127	BP	e	purine nucleoside monophosphate biosynthetic process	5/728	42/11688	0.184824	9	5	1	1	1	1	MAA_00230, MAA_00279, MAA_03956, MAA_07675, MAA_08217
GO:0009067	BP	e	aspartate family amino acid biosynthetic process	5/728	42/11688	0.184824	9	5	1	1	1	1	MAA_02825, MAA_03690, MAA_04478, MAA_06003, MAA_08309
GO:0009168	BP	e	purine ribonucleoside monophosphate biosynthetic process	5/728	42/11688	0.184824	10	5	1	1	1	1	MAA_00230, MAA_00279, MAA_03956, MAA_07675, MAA_08217
GO:0010906	BP	e	regulation of glucose metabolic process	3/728	24/11688	0.185468	7	3	1	1	1	1	MAA_00486, MAA_04401, MAA_09839
GO:0072593	BP	e	reactive oxygen species metabolic process	3/728	24/11688	0.185468	3	3	1	1	1	1	MAA_02494, MAA_07675, MAA_09564
GO:0006298	BP	e	mismatch repair	3/728	24/11688	0.185468	8	3	1	1	1	1	MAA_04310, MAA_07213, MAA_10738
GO:0006873	BP	e	cellular ion homeostasis	14/728	160/11688	0.185601	6	14	1	1	1	1	MAA_02364, MAA_02377, MAA_02628, MAA_02965, MAA_03737, MAA_04308, MAA_06841, MAA_07028, MAA_08365, MAA_08848, MAA_08849, MAA_09235, MAA_10239, MAA_10707
GO:0042274	BP	e	ribosomal small subunit biogenesis	11/728	122/11688	0.187665	5	11	1	1	1	1	MAA_00693, MAA_01738, MAA_02572, MAA_03452, MAA_04046, MAA_05409, MAA_05691, MAA_06865, MAA_07150, MAA_08261, MAA_09475
GO:0006644	BP	e	phospholipid metabolic process	11/728	123/11688	0.191183	5	11	1	1	1	1	MAA_00636, MAA_00712, MAA_01458, MAA_04600, MAA_05101, MAA_06178, MAA_06343, MAA_06430, MAA_06452, MAA_07729, MAA_10247
GO:0033313	BP	e	meiotic cell cycle checkpoint signaling	2/728	13/11688	0.192258	9	2	1	1	1	1	MAA_00849, MAA_03996
GO:0071453	BP	e	cellular response to oxygen levels	2/728	13/11688	0.192258	4	2	1	1	1	1	MAA_02215, MAA_03880
GO:0042537	BP	e	benzene-containing compound metabolic process	2/728	13/11688	0.192258	4	2	1	1	1	1	MAA_06142, MAA_06572
GO:0015804	BP	e	neutral amino acid transport	2/728	13/11688	0.192258	7	2	1	1	1	1	MAA_00601, MAA_02796
GO:0099587	BP	e	inorganic ion import across plasma membrane	2/728	13/11688	0.192258	7	2	1	1	1	1	MAA_08848, MAA_08849
GO:1902808	BP	e	positive regulation of cell cycle G1/S phase transition	2/728	13/11688	0.192258	8	2	1	1	1	1	MAA_09697, MAA_09884
GO:0140115	BP	e	export across plasma membrane	2/728	13/11688	0.192258	5	2	1	1	1	1	MAA_01883, MAA_02377
GO:0001101	BP	e	response to acid chemical	2/728	13/11688	0.192258	3	2	1	1	1	1	MAA_03987, MAA_09549
GO:0043385	BP	e	mycotoxin metabolic process	2/728	13/11688	0.192258	4	2	1	1	1	1	MAA_02182, MAA_06142
GO:0032527	BP	e	protein exit from endoplasmic reticulum	2/728	13/11688	0.192258	8	2	1	1	1	1	MAA_00667, MAA_05566
GO:0098659	BP	e	inorganic cation import across plasma membrane	2/728	13/11688	0.192258	8	2	1	1	1	1	MAA_08848, MAA_08849
GO:0009403	BP	e	toxin biosynthetic process	2/728	13/11688	0.192258	4	2	1	1	1	1	MAA_02182, MAA_09697
GO:0044406	BP	e	adhesion of symbiont to host	2/728	13/11688	0.192258	4	2	1	1	1	1	MAA_02988, MAA_04569
GO:0010628	BP	e	positive regulation of gene expression	22/728	270/11688	0.200622	6	22	1	1	1	1	MAA_00166, MAA_00264, MAA_00712, MAA_01219, MAA_02048, MAA_02182, MAA_02215, MAA_02988, MAA_03482, MAA_03823, MAA_03949, MAA_03987, MAA_04310, MAA_04569, MAA_05409, MAA_05538, MAA_05848, MAA_07150, MAA_07550, MAA_08777, MAA_09884, MAA_11507
GO:0015807	BP	e	L-amino acid transport	3/728	25/11688	0.20168	8	3	1	1	1	1	MAA_00601, MAA_02796, MAA_07230
GO:0070897	BP	e	transcription preinitiation complex assembly	3/728	25/11688	0.20168	7	3	1	1	1	1	MAA_03949, MAA_04310, MAA_11507
GO:1902475	BP	e	L-alpha-amino acid transmembrane transport	3/728	25/11688	0.20168	9	3	1	1	1	1	MAA_00601, MAA_02796, MAA_07230
GO:0009086	BP	e	methionine biosynthetic process	3/728	25/11688	0.20168	10	3	1	1	1	1	MAA_02825, MAA_03690, MAA_04478
GO:0070647	BP	e	protein modification by small protein conjugation or removal	15/728	175/11688	0.204679	6	15	1	1	1	1	MAA_02223, MAA_03880, MAA_05567, MAA_05654, MAA_06142, MAA_06158, MAA_06565, MAA_07707, MAA_07883, MAA_08083, MAA_08157, MAA_08187, MAA_08326, MAA_08494, MAA_09863
GO:0015849	BP	e	organic acid transport	7/728	70/11688	0.206402	5	7	1	1	1	1	MAA_00601, MAA_01222, MAA_02364, MAA_02796, MAA_07230, MAA_09235, MAA_09745
GO:0030490	BP	e	maturation of SSU-rRNA	9/728	98/11688	0.207687	10	9	1	1	1	1	MAA_00693, MAA_01738, MAA_02572, MAA_03452, MAA_05409, MAA_05691, MAA_07150, MAA_08261, MAA_09475
GO:0042178	BP	e	xenobiotic catabolic process	5/728	46/11688	0.207856	4	5	1	1	1	1	MAA_01023, MAA_02629, MAA_08397, MAA_08431, MAA_09564
GO:0006974	BP	e	cellular response to DNA damage stimulus	23/728	284/11688	0.211743	4	23	1	1	1	1	MAA_00232, MAA_00849, MAA_01143, MAA_02270, MAA_02377, MAA_02554, MAA_03010, MAA_03026, MAA_04310, MAA_04336, MAA_04401, MAA_04472, MAA_05634, MAA_05678, MAA_05971, MAA_06158, MAA_06451, MAA_07213, MAA_08083, MAA_08326, MAA_08494, MAA_08742, MAA_10738
GO:0019216	BP	e	regulation of lipid metabolic process	5/728	47/11688	0.214902	5	5	1	1	1	1	MAA_00636, MAA_02215, MAA_03055, MAA_05752, MAA_07729
GO:0018105	BP	e	peptidyl-serine phosphorylation	5/728	47/11688	0.214902	8	5	1	1	1	1	MAA_00849, MAA_03482, MAA_04401, MAA_05678, MAA_07333
GO:1901565	BP	e	organonitrogen compound catabolic process	27/728	347/11688	0.215117	4	27	1	1	1	1	MAA_00667, MAA_00724, MAA_01499, MAA_01672, MAA_02223, MAA_02241, MAA_02624, MAA_02629, MAA_03774, MAA_03880, MAA_03987, MAA_04519, MAA_04856, MAA_04951, MAA_05655, MAA_06077, MAA_06082, MAA_06142, MAA_06904, MAA_07224, MAA_07707, MAA_07883, MAA_08157, MAA_08187, MAA_08431, MAA_08494, MAA_09863
GO:0010468	BP	e	regulation of gene expression	49/728	666/11688	0.215291	5	49	1	1	1	1	MAA_00166, MAA_00203, MAA_00264, MAA_00712, MAA_01143, MAA_01219, MAA_01672, MAA_02048, MAA_02182, MAA_02215, MAA_02624, MAA_02988, MAA_03010, MAA_03095, MAA_03442, MAA_03482, MAA_03581, MAA_03645, MAA_03823, MAA_03880, MAA_03935, MAA_03949, MAA_03987, MAA_04155, MAA_04198, MAA_04310, MAA_04401, MAA_04472, MAA_04569, MAA_04661, MAA_05080, MAA_05178, MAA_05409, MAA_05538, MAA_05638, MAA_05734, MAA…
GO:2000134	BP	e	negative regulation of G1/S transition of mitotic cell cycle	2/728	14/11688	0.215579	9	2	1	1	1	1	MAA_01171, MAA_04401
GO:0006563	BP	e	L-serine metabolic process	2/728	14/11688	0.215579	9	2	1	1	1	1	MAA_06843, MAA_09697
GO:0070071	BP	e	proton-transporting two-sector ATPase complex assembly	2/728	14/11688	0.215579	6	2	1	1	1	1	MAA_01443, MAA_03784
GO:0036171	BP	e	filamentous growth of a population of unicellular organisms in response to chemical stimulus	2/728	14/11688	0.215579	4	2	1	1	1	1	MAA_02988, MAA_04569
GO:0046835	BP	e	carbohydrate phosphorylation	2/728	14/11688	0.215579	6	2	1	1	1	1	MAA_01804, MAA_01822
GO:1902807	BP	e	negative regulation of cell cycle G1/S phase transition	2/728	14/11688	0.215579	8	2	1	1	1	1	MAA_01171, MAA_04401
GO:0006783	BP	e	heme biosynthetic process	2/728	14/11688	0.215579	7	2	1	1	1	1	MAA_00242, MAA_02675
GO:0070482	BP	e	response to oxygen levels	2/728	14/11688	0.215579	3	2	1	1	1	1	MAA_02215, MAA_03880
GO:0051090	BP	e	regulation of DNA-binding transcription factor activity	2/728	14/11688	0.215579	10	2	1	1	1	1	MAA_06565, MAA_11507
GO:0045898	BP	e	regulation of RNA polymerase II transcription preinitiation complex assembly	2/728	14/11688	0.215579	12	2	1	1	1	1	MAA_02048, MAA_02182
GO:0012501	BP	e	programmed cell death	3/728	26/11688	0.218207	3	3	1	1	1	1	MAA_02182, MAA_04519, MAA_07675
GO:0008219	BP	e	cell death	3/728	26/11688	0.218207	2	3	1	1	1	1	MAA_02182, MAA_04519, MAA_07675
GO:0032006	BP	e	regulation of TOR signaling	3/728	26/11688	0.218207	7	3	1	1	1	1	MAA_01171, MAA_04401, MAA_06387
GO:0098869	BP	e	cellular oxidant detoxification	3/728	26/11688	0.218207	3	3	1	1	1	1	MAA_02494, MAA_06565, MAA_09564
GO:0006869	BP	e	lipid transport	5/728	48/11688	0.222407	5	5	1	1	1	1	MAA_00636, MAA_02377, MAA_07729, MAA_09745, MAA_10177
GO:0018209	BP	e	peptidyl-serine modification	5/728	48/11688	0.222407	7	5	1	1	1	1	MAA_00849, MAA_03482, MAA_04401, MAA_05678, MAA_07333
GO:0009991	BP	e	response to extracellular stimulus	16/728	190/11688	0.222981	3	16	1	1	1	1	MAA_00230, MAA_01767, MAA_01819, MAA_02048, MAA_02182, MAA_02988, MAA_03482, MAA_03823, MAA_04401, MAA_04426, MAA_06387, MAA_07333, MAA_07635, MAA_09460, MAA_09549, MAA_09564
GO:0051253	BP	e	negative regulation of RNA metabolic process	20/728	244/11688	0.225783	7	20	1	1	1	1	MAA_00166, MAA_01143, MAA_02048, MAA_02182, MAA_02215, MAA_02988, MAA_03442, MAA_03482, MAA_03645, MAA_03823, MAA_04155, MAA_04472, MAA_05638, MAA_05848, MAA_05971, MAA_06565, MAA_06689, MAA_08187, MAA_08777, MAA_09884
GO:0010256	BP	e	endomembrane system organization	7/728	74/11688	0.226735	4	7	1	1	1	1	MAA_00712, MAA_02270, MAA_04951, MAA_05634, MAA_05752, MAA_06088, MAA_06343
GO:0019432	BP	e	triglyceride biosynthetic process	1/728	4/11688	0.226845	8	1	1	1	1	1	MAA_00712
GO:0017003	BP	e	protein-heme linkage	1/728	4/11688	0.226845	7	1	1	1	1	1	MAA_02304
GO:0000491	BP	e	small nucleolar ribonucleoprotein complex assembly	1/728	4/11688	0.226845	7	1	1	1	1	1	MAA_04726
GO:0001111	BP	e	RNA polymerase II promoter clearance	1/728	4/11688	0.226845	9	1	1	1	1	1	MAA_03949
GO:0006546	BP	e	glycine catabolic process	1/728	4/11688	0.226845	10	1	1	1	1	1	MAA_08431
GO:0019655	BP	e	glycolytic fermentation to ethanol	1/728	4/11688	0.226845	7	1	1	1	1	1	MAA_02629
GO:0051674	BP	e	localization of cell	1/728	4/11688	0.226845	2	1	1	1	1	1	MAA_02988
GO:0106072	BP	e	negative regulation of adenylate cyclase-activating G protein-coupled receptor signaling pathway	1/728	4/11688	0.226845	8	1	1	1	1	1	MAA_04426
GO:1990145	BP	e	maintenance of translational fidelity	1/728	4/11688	0.226845	5	1	1	1	1	1	MAA_01219
GO:2000573	BP	e	positive regulation of DNA biosynthetic process	1/728	4/11688	0.226845	8	1	1	1	1	1	MAA_04726
GO:1903830	BP	e	magnesium ion transmembrane transport	1/728	4/11688	0.226845	8	1	1	1	1	1	MAA_06319
GO:0106070	BP	e	regulation of adenylate cyclase-activating G protein-coupled receptor signaling pathway	1/728	4/11688	0.226845	7	1	1	1	1	1	MAA_04426
GO:0070413	BP	e	trehalose metabolism in response to stress	1/728	4/11688	0.226845	7	1	1	1	1	1	MAA_03534
GO:1902170	BP	e	cellular response to reactive nitrogen species	1/728	4/11688	0.226845	5	1	1	1	1	1	MAA_04401
GO:2000222	BP	e	positive regulation of pseudohyphal growth	1/728	4/11688	0.226845	8	1	1	1	1	1	MAA_02988
GO:2000232	BP	e	regulation of rRNA processing	1/728	4/11688	0.226845	7	1	1	1	1	1	MAA_07150
GO:1901654	BP	e	response to ketone	1/728	4/11688	0.226845	4	1	1	1	1	1	MAA_02182
GO:0045471	BP	e	response to ethanol	1/728	4/11688	0.226845	5	1	1	1	1	1	MAA_09549
GO:0031107	BP	e	septin ring disassembly	1/728	4/11688	0.226845	8	1	1	1	1	1	MAA_05931
GO:0045950	BP	e	negative regulation of mitotic recombination	1/728	4/11688	0.226845	9	1	1	1	1	1	MAA_01143
GO:0034395	BP	e	regulation of transcription from RNA polymerase II promoter in response to iron	1/728	4/11688	0.226845	11	1	1	1	1	1	MAA_03645
GO:0000955	BP	e	amino acid catabolic process via Ehrlich pathway	1/728	4/11688	0.226845	8	1	1	1	1	1	MAA_02629
GO:0030808	BP	e	regulation of nucleotide biosynthetic process	1/728	4/11688	0.226845	8	1	1	1	1	1	MAA_01804
GO:2000639	BP	e	negative regulation of SREBP signaling pathway	1/728	4/11688	0.226845	7	1	1	1	1	1	MAA_03880
GO:0009450	BP	e	gamma-aminobutyric acid catabolic process	1/728	4/11688	0.226845	8	1	1	1	1	1	MAA_00724
GO:0006567	BP	e	threonine catabolic process	1/728	4/11688	0.226845	10	1	1	1	1	1	MAA_02629
GO:2000785	BP	e	regulation of autophagosome assembly	1/728	4/11688	0.226845	7	1	1	1	1	1	MAA_06387
GO:0019388	BP	e	galactose catabolic process	1/728	4/11688	0.226845	7	1	1	1	1	1	MAA_04308
GO:0055093	BP	e	response to hyperoxia	1/728	4/11688	0.226845	5	1	1	1	1	1	MAA_03880
GO:0046460	BP	e	neutral lipid biosynthetic process	1/728	4/11688	0.226845	6	1	1	1	1	1	MAA_00712
GO:2000221	BP	e	negative regulation of pseudohyphal growth	1/728	4/11688	0.226845	8	1	1	1	1	1	MAA_05971
GO:0051238	BP	e	sequestering of metal ion	1/728	4/11688	0.226845	3	1	1	1	1	1	MAA_10239
GO:0045046	BP	e	protein import into peroxisome membrane	1/728	4/11688	0.226845	10	1	1	1	1	1	MAA_05566
GO:0065005	BP	e	protein-lipid complex assembly	1/728	4/11688	0.226845	6	1	1	1	1	1	MAA_05634
GO:0048026	BP	e	positive regulation of mRNA splicing, via spliceosome	1/728	4/11688	0.226845	10	1	1	1	1	1	MAA_03482
GO:0050685	BP	e	positive regulation of mRNA processing	1/728	4/11688	0.226845	9	1	1	1	1	1	MAA_03482
GO:0046084	BP	e	adenine biosynthetic process	1/728	4/11688	0.226845	9	1	1	1	1	1	MAA_02825
GO:0006768	BP	e	biotin metabolic process	1/728	4/11688	0.226845	7	1	1	1	1	1	MAA_05458
GO:0036295	BP	e	cellular response to increased oxygen levels	1/728	4/11688	0.226845	5	1	1	1	1	1	MAA_03880
GO:1901475	BP	e	pyruvate transmembrane transport	1/728	4/11688	0.226845	10	1	1	1	1	1	MAA_01222
GO:1904161	BP	e	DNA synthesis involved in UV-damage excision repair	1/728	4/11688	0.226845	9	1	1	1	1	1	MAA_02554
GO:0036296	BP	e	response to increased oxygen levels	1/728	4/11688	0.226845	4	1	1	1	1	1	MAA_03880
GO:1902932	BP	e	positive regulation of alcohol biosynthetic process	1/728	4/11688	0.226845	6	1	1	1	1	1	MAA_02215
GO:0006751	BP	e	glutathione catabolic process	1/728	4/11688	0.226845	6	1	1	1	1	1	MAA_05655
GO:0018063	BP	e	cytochrome c-heme linkage	1/728	4/11688	0.226845	8	1	1	1	1	1	MAA_02304
GO:0019343	BP	e	cysteine biosynthetic process via cystathionine	1/728	4/11688	0.226845	11	1	1	1	1	1	MAA_09697
GO:0048870	BP	e	cell motility	1/728	4/11688	0.226845	2	1	1	1	1	1	MAA_02988
GO:0110034	BP	e	negative regulation of adenylate cyclase-activating glucose-activated G protein-coupled receptor signaling pathway	1/728	4/11688	0.226845	9	1	1	1	1	1	MAA_04426
GO:0071455	BP	e	cellular response to hyperoxia	1/728	4/11688	0.226845	6	1	1	1	1	1	MAA_03880
GO:0071520	BP	e	actomyosin contractile ring assembly actin filament bundle convergence	1/728	4/11688	0.226845	9	1	1	1	1	1	MAA_00845
GO:0000947	BP	e	amino acid catabolic process to alcohol via Ehrlich pathway	1/728	4/11688	0.226845	9	1	1	1	1	1	MAA_02629
GO:0090618	BP	e	DNA clamp unloading	1/728	4/11688	0.226845	2	1	1	1	1	1	MAA_07213
GO:0010511	BP	e	regulation of phosphatidylinositol biosynthetic process	1/728	4/11688	0.226845	9	1	1	1	1	1	MAA_03055
GO:0036182	BP	e	asperthecin metabolic process	1/728	4/11688	0.226845	5	1	1	1	1	1	MAA_02182
GO:0047496	BP	e	vesicle transport along microtubule	1/728	4/11688	0.226845	8	1	1	1	1	1	MAA_05129
GO:0032239	BP	e	regulation of nucleobase-containing compound transport	1/728	4/11688	0.226845	5	1	1	1	1	1	MAA_03095
GO:0110033	BP	e	regulation of adenylate cyclase-activating glucose-activated G protein-coupled receptor signaling pathway	1/728	4/11688	0.226845	8	1	1	1	1	1	MAA_04426
GO:0002832	BP	e	negative regulation of response to biotic stimulus	1/728	4/11688	0.226845	5	1	1	1	1	1	MAA_04426
GO:0008284	BP	e	positive regulation of cell population proliferation	1/728	4/11688	0.226845	5	1	1	1	1	1	MAA_04401
GO:0006105	BP	e	succinate metabolic process	1/728	4/11688	0.226845	7	1	1	1	1	1	MAA_00724
GO:1903478	BP	e	actin filament bundle convergence involved in mitotic contractile ring assembly	1/728	4/11688	0.226845	10	1	1	1	1	1	MAA_00845
GO:0006848	BP	e	pyruvate transport	1/728	4/11688	0.226845	9	1	1	1	1	1	MAA_01222
GO:0090069	BP	e	regulation of ribosome biogenesis	1/728	4/11688	0.226845	5	1	1	1	1	1	MAA_07150
GO:0046463	BP	e	acylglycerol biosynthetic process	1/728	4/11688	0.226845	7	1	1	1	1	1	MAA_00712
GO:0050686	BP	e	negative regulation of mRNA processing	1/728	4/11688	0.226845	9	1	1	1	1	1	MAA_00166
GO:0042779	BP	e	tRNA 3'-trailer cleavage	1/728	4/11688	0.226845	8	1	1	1	1	1	MAA_07099
GO:1903961	BP	e	positive regulation of anion transmembrane transport	1/728	4/11688	0.226845	8	1	1	1	1	1	MAA_01171
GO:0051085	BP	e	chaperone cofactor-dependent protein refolding	1/728	4/11688	0.226845	5	1	1	1	1	1	MAA_03534
GO:0034729	BP	e	histone H3-K79 methylation	1/728	4/11688	0.226845	10	1	1	1	1	1	MAA_03442
GO:0009102	BP	e	biotin biosynthetic process	1/728	4/11688	0.226845	8	1	1	1	1	1	MAA_05458
GO:0070785	BP	e	negative regulation of growth of unicellular organism as a thread of attached cells	1/728	4/11688	0.226845	7	1	1	1	1	1	MAA_05971
GO:0005999	BP	e	xylulose biosynthetic process	1/728	4/11688	0.226845	7	1	1	1	1	1	MAA_00838
GO:0016242	BP	e	negative regulation of macroautophagy	1/728	4/11688	0.226845	8	1	1	1	1	1	MAA_00600
GO:0042538	BP	e	hyperosmotic salinity response	1/728	4/11688	0.226845	5	1	1	1	1	1	MAA_02182
GO:0006083	BP	e	acetate metabolic process	1/728	4/11688	0.226845	7	1	1	1	1	1	MAA_07635
GO:0006564	BP	e	L-serine biosynthetic process	1/728	4/11688	0.226845	10	1	1	1	1	1	MAA_06843
GO:1900542	BP	e	regulation of purine nucleotide metabolic process	1/728	4/11688	0.226845	8	1	1	1	1	1	MAA_01804
GO:0009448	BP	e	gamma-aminobutyric acid metabolic process	1/728	4/11688	0.226845	7	1	1	1	1	1	MAA_00724
GO:0048534	BP	e	hematopoietic or lymphoid organ development	1/728	4/11688	0.226845	4	1	1	1	1	1	MAA_00144
GO:0090426	BP	e	actin filament bundle convergence	1/728	4/11688	0.226845	8	1	1	1	1	1	MAA_00845
GO:0002520	BP	e	immune system development	1/728	4/11688	0.226845	4	1	1	1	1	1	MAA_00144
GO:0034310	BP	e	primary alcohol catabolic process	1/728	4/11688	0.226845	6	1	1	1	1	1	MAA_02629
GO:0015828	BP	e	tyrosine transport	1/728	4/11688	0.226845	8	1	1	1	1	1	MAA_00601
GO:0036184	BP	e	asperthecin biosynthetic process	1/728	4/11688	0.226845	6	1	1	1	1	1	MAA_02182
GO:0032892	BP	e	positive regulation of organic acid transport	1/728	4/11688	0.226845	6	1	1	1	1	1	MAA_01171
GO:0019221	BP	e	cytokine-mediated signaling pathway	1/728	4/11688	0.226845	6	1	1	1	1	1	MAA_00838
GO:0005980	BP	e	glycogen catabolic process	1/728	4/11688	0.226845	8	1	1	1	1	1	MAA_05125
GO:0071345	BP	e	cellular response to cytokine stimulus	1/728	4/11688	0.226845	5	1	1	1	1	1	MAA_00838
GO:0001109	BP	e	promoter clearance during DNA-templated transcription	1/728	4/11688	0.226845	8	1	1	1	1	1	MAA_03949
GO:0070550	BP	e	rDNA chromatin condensation	1/728	4/11688	0.226845	7	1	1	1	1	1	MAA_06498
GO:0070898	BP	e	RNA polymerase III preinitiation complex assembly	1/728	4/11688	0.226845	8	1	1	1	1	1	MAA_04310
GO:0015693	BP	e	magnesium ion transport	1/728	4/11688	0.226845	7	1	1	1	1	1	MAA_06319
GO:0017006	BP	e	protein-tetrapyrrole linkage	1/728	4/11688	0.226845	6	1	1	1	1	1	MAA_02304
GO:0010566	BP	e	regulation of ketone biosynthetic process	1/728	4/11688	0.226845	6	1	1	1	1	1	MAA_02182
GO:0019464	BP	e	glycine decarboxylation via glycine cleavage system	1/728	4/11688	0.226845	11	1	1	1	1	1	MAA_08431
GO:1901655	BP	e	cellular response to ketone	1/728	4/11688	0.226845	5	1	1	1	1	1	MAA_02182
GO:0006352	BP	e	DNA-templated transcription initiation	5/728	49/11688	0.230345	8	5	1	1	1	1	MAA_03949, MAA_04310, MAA_07457, MAA_08083, MAA_11507
GO:0006997	BP	e	nucleus organization	5/728	49/11688	0.230345	5	5	1	1	1	1	MAA_00712, MAA_03095, MAA_04951, MAA_05129, MAA_06088
GO:0019954	BP	e	asexual reproduction	7/728	75/11688	0.232623	2	7	1	1	1	1	MAA_02182, MAA_02988, MAA_02999, MAA_05931, MAA_06451, MAA_08365, MAA_09426
GO:0030003	BP	e	cellular cation homeostasis	13/728	152/11688	0.23436	7	13	1	1	1	1	MAA_02364, MAA_02377, MAA_02628, MAA_03737, MAA_04308, MAA_06841, MAA_07028, MAA_08365, MAA_08848, MAA_08849, MAA_09235, MAA_10239, MAA_10707
GO:0043161	BP	e	proteasome-mediated ubiquitin-dependent protein catabolic process	13/728	152/11688	0.23436	9	13	1	1	1	1	MAA_00667, MAA_01499, MAA_02223, MAA_02624, MAA_03774, MAA_03880, MAA_06077, MAA_06082, MAA_06142, MAA_07707, MAA_08157, MAA_08187, MAA_08494
GO:0006896	BP	e	Golgi to vacuole transport	3/728	27/11688	0.234997	7	3	1	1	1	1	MAA_02804, MAA_09681, MAA_11079
GO:0042181	BP	e	ketone biosynthetic process	3/728	27/11688	0.234997	4	3	1	1	1	1	MAA_01653, MAA_02182, MAA_06572
GO:0015850	BP	e	organic hydroxy compound transport	3/728	27/11688	0.234997	5	3	1	1	1	1	MAA_01222, MAA_02377, MAA_09745
GO:0046148	BP	e	pigment biosynthetic process	3/728	27/11688	0.234997	3	3	1	1	1	1	MAA_00242, MAA_02675, MAA_02825
GO:0043650	BP	e	dicarboxylic acid biosynthetic process	3/728	27/11688	0.234997	7	3	1	1	1	1	MAA_01819, MAA_02241, MAA_09460
GO:0072503	BP	e	cellular divalent inorganic cation homeostasis	5/728	50/11688	0.238689	8	5	1	1	1	1	MAA_03737, MAA_04308, MAA_06841, MAA_10239, MAA_10707
GO:0009156	BP	e	ribonucleoside monophosphate biosynthetic process	5/728	50/11688	0.238689	9	5	1	1	1	1	MAA_00230, MAA_00279, MAA_03956, MAA_07675, MAA_08217
GO:0009064	BP	e	glutamine family amino acid metabolic process	5/728	50/11688	0.238689	8	5	1	1	1	1	MAA_00724, MAA_01819, MAA_02241, MAA_05412, MAA_09460
GO:1900445	BP	e	positive regulation of filamentous growth of a population of unicellular organisms in response to biotic stimulus	2/728	15/11688	0.239131	7	2	1	1	1	1	MAA_02988, MAA_04771
GO:0071265	BP	e	L-methionine biosynthetic process	2/728	15/11688	0.239131	11	2	1	1	1	1	MAA_02825, MAA_04478
GO:0046015	BP	e	regulation of transcription by glucose	2/728	15/11688	0.239131	10	2	1	1	1	1	MAA_03482, MAA_04401
GO:0051055	BP	e	negative regulation of lipid biosynthetic process	2/728	15/11688	0.239131	7	2	1	1	1	1	MAA_00636, MAA_07729
GO:0002376	BP	e	immune system process	2/728	15/11688	0.239131	1	2	1	1	1	1	MAA_00144, MAA_07707
GO:0010962	BP	e	regulation of glucan biosynthetic process	2/728	15/11688	0.239131	8	2	1	1	1	1	MAA_00486, MAA_09839
GO:0006779	BP	e	porphyrin-containing compound biosynthetic process	2/728	15/11688	0.239131	6	2	1	1	1	1	MAA_00242, MAA_02675
GO:0043001	BP	e	Golgi to plasma membrane protein transport	2/728	15/11688	0.239131	8	2	1	1	1	1	MAA_00636, MAA_07729
GO:0032885	BP	e	regulation of polysaccharide biosynthetic process	2/728	15/11688	0.239131	7	2	1	1	1	1	MAA_00486, MAA_09839
GO:0051239	BP	e	regulation of multicellular organismal process	2/728	15/11688	0.239131	3	2	1	1	1	1	MAA_00230, MAA_02988
GO:0007032	BP	e	endosome organization	2/728	15/11688	0.239131	6	2	1	1	1	1	MAA_04951, MAA_06343
GO:0090529	BP	e	cell septum assembly	2/728	15/11688	0.239131	5	2	1	1	1	1	MAA_02270, MAA_02999
GO:0009743	BP	e	response to carbohydrate	2/728	15/11688	0.239131	4	2	1	1	1	1	MAA_07550, MAA_09884
GO:0033014	BP	e	tetrapyrrole biosynthetic process	2/728	15/11688	0.239131	5	2	1	1	1	1	MAA_00242, MAA_02675
GO:0000917	BP	e	division septum assembly	2/728	15/11688	0.239131	6	2	1	1	1	1	MAA_02270, MAA_02999
GO:0042168	BP	e	heme metabolic process	2/728	15/11688	0.239131	6	2	1	1	1	1	MAA_00242, MAA_02675
GO:0055080	BP	e	cation homeostasis	13/728	155/11688	0.242194	6	13	1	1	1	1	MAA_02364, MAA_02377, MAA_02628, MAA_03737, MAA_04308, MAA_06841, MAA_07028, MAA_08365, MAA_08848, MAA_08849, MAA_09235, MAA_10239, MAA_10707
GO:0009966	BP	e	regulation of signal transduction	13/728	156/11688	0.245164	5	13	1	1	1	1	MAA_00849, MAA_01171, MAA_02108, MAA_02182, MAA_03880, MAA_04401, MAA_04426, MAA_04771, MAA_05299, MAA_05848, MAA_06387, MAA_07675, MAA_09884
GO:0072507	BP	e	divalent inorganic cation homeostasis	5/728	51/11688	0.247413	7	5	1	1	1	1	MAA_03737, MAA_04308, MAA_06841, MAA_10239, MAA_10707
GO:0090407	BP	e	organophosphate biosynthetic process	17/728	210/11688	0.248461	5	17	1	1	1	1	MAA_00144, MAA_00230, MAA_00279, MAA_00712, MAA_00731, MAA_02559, MAA_03520, MAA_03956, MAA_05101, MAA_05401, MAA_05676, MAA_06178, MAA_06343, MAA_06452, MAA_07635, MAA_07675, MAA_08217
GO:0006555	BP	e	methionine metabolic process	3/728	28/11688	0.252003	9	3	1	1	1	1	MAA_02825, MAA_03690, MAA_04478
GO:0010501	BP	e	RNA secondary structure unwinding	3/728	28/11688	0.252003	7	3	1	1	1	1	MAA_01920, MAA_05080, MAA_09475
GO:0044550	BP	e	secondary metabolite biosynthetic process	5/728	52/11688	0.256492	3	5	1	1	1	1	MAA_01653, MAA_02182, MAA_06566, MAA_06572, MAA_09697
GO:0010646	BP	e	regulation of cell communication	14/728	169/11688	0.259976	4	14	1	1	1	1	MAA_00849, MAA_01171, MAA_02048, MAA_02108, MAA_02182, MAA_03880, MAA_04401, MAA_04426, MAA_04771, MAA_05299, MAA_05848, MAA_06387, MAA_07675, MAA_09884
GO:0046164	BP	e	alcohol catabolic process	2/728	16/11688	0.262797	5	2	1	1	1	1	MAA_00731, MAA_02629
GO:0002833	BP	e	positive regulation of response to biotic stimulus	2/728	16/11688	0.262797	5	2	1	1	1	1	MAA_02988, MAA_04771
GO:0030584	BP	e	sporocarp development	2/728	16/11688	0.262797	6	2	1	1	1	1	MAA_02988, MAA_06142
GO:0006778	BP	e	porphyrin-containing compound metabolic process	2/728	16/11688	0.262797	5	2	1	1	1	1	MAA_00242, MAA_02675
GO:0006641	BP	e	triglyceride metabolic process	2/728	16/11688	0.262797	7	2	1	1	1	1	MAA_00712, MAA_09162
GO:1903432	BP	e	regulation of TORC1 signaling	2/728	16/11688	0.262797	8	2	1	1	1	1	MAA_04401, MAA_06387
GO:0030582	BP	e	reproductive fruiting body development	2/728	16/11688	0.262797	5	2	1	1	1	1	MAA_02988, MAA_06142
GO:0031146	BP	e	SCF-dependent proteasomal ubiquitin-dependent protein catabolic process	2/728	16/11688	0.262797	10	2	1	1	1	1	MAA_06142, MAA_08157
GO:0033013	BP	e	tetrapyrrole metabolic process	2/728	16/11688	0.262797	4	2	1	1	1	1	MAA_00242, MAA_02675
GO:0006639	BP	e	acylglycerol metabolic process	2/728	16/11688	0.262797	6	2	1	1	1	1	MAA_00712, MAA_09162
GO:1901698	BP	e	response to nitrogen compound	8/728	88/11688	0.263262	3	8	1	1	1	1	MAA_00667, MAA_01470, MAA_02048, MAA_02182, MAA_02223, MAA_03774, MAA_03880, MAA_04401
GO:0045934	BP	e	negative regulation of nucleobase-containing compound metabolic process	22/728	284/11688	0.264135	6	22	1	1	1	1	MAA_00166, MAA_01143, MAA_02048, MAA_02182, MAA_02215, MAA_02988, MAA_03442, MAA_03482, MAA_03645, MAA_03823, MAA_04155, MAA_04472, MAA_05638, MAA_05678, MAA_05848, MAA_05971, MAA_06498, MAA_06565, MAA_06689, MAA_08187, MAA_08777, MAA_09884
GO:0042273	BP	e	ribosomal large subunit biogenesis	8/728	89/11688	0.267474	5	8	1	1	1	1	MAA_01920, MAA_02572, MAA_02736, MAA_03416, MAA_03935, MAA_05185, MAA_06837, MAA_06865
GO:0033621	BP	e	nuclear-transcribed mRNA catabolic process, meiosis-specific transcripts	1/728	5/11688	0.275018	10	1	1	1	1	1	MAA_04198
GO:0006145	BP	e	purine nucleobase catabolic process	1/728	5/11688	0.275018	8	1	1	1	1	1	MAA_01672
GO:0019666	BP	e	nitrogenous compound fermentation	1/728	5/11688	0.275018	6	1	1	1	1	1	MAA_02629
GO:0006538	BP	e	glutamate catabolic process	1/728	5/11688	0.275018	10	1	1	1	1	1	MAA_00724
GO:0010994	BP	e	free ubiquitin chain polymerization	1/728	5/11688	0.275018	7	1	1	1	1	1	MAA_02223
GO:0051341	BP	e	regulation of oxidoreductase activity	1/728	5/11688	0.275018	4	1	1	1	1	1	MAA_07333
GO:0000409	BP	e	regulation of transcription by galactose	1/728	5/11688	0.275018	10	1	1	1	1	1	MAA_03823
GO:0036205	BP	e	histone catabolic process	1/728	5/11688	0.275018	6	1	1	1	1	1	MAA_07883
GO:0043649	BP	e	dicarboxylic acid catabolic process	1/728	5/11688	0.275018	7	1	1	1	1	1	MAA_00724
GO:0070650	BP	e	actin filament bundle distribution	1/728	5/11688	0.275018	7	1	1	1	1	1	MAA_00845
GO:0061408	BP	e	positive regulation of transcription from RNA polymerase II promoter in response to heat stress	1/728	5/11688	0.275018	13	1	1	1	1	1	MAA_02182
GO:0032447	BP	e	protein urmylation	1/728	5/11688	0.275018	8	1	1	1	1	1	MAA_06565
GO:0032108	BP	e	negative regulation of response to nutrient levels	1/728	5/11688	0.275018	7	1	1	1	1	1	MAA_04426
GO:0000411	BP	e	positive regulation of transcription by galactose	1/728	5/11688	0.275018	12	1	1	1	1	1	MAA_03823
GO:0000128	BP	e	flocculation	1/728	5/11688	0.275018	5	1	1	1	1	1	MAA_02988
GO:0006673	BP	e	inositol phosphoceramide metabolic process	1/728	5/11688	0.275018	7	1	1	1	1	1	MAA_04600
GO:0045722	BP	e	positive regulation of gluconeogenesis	1/728	5/11688	0.275018	9	1	1	1	1	1	MAA_04401
GO:0032581	BP	e	ER-dependent peroxisome organization	1/728	5/11688	0.275018	6	1	1	1	1	1	MAA_05566
GO:0032974	BP	e	amino acid transmembrane export from vacuole	1/728	5/11688	0.275018	9	1	1	1	1	1	MAA_07230
GO:0032105	BP	e	negative regulation of response to extracellular stimulus	1/728	5/11688	0.275018	6	1	1	1	1	1	MAA_04426
GO:0000390	BP	e	spliceosomal complex disassembly	1/728	5/11688	0.275018	7	1	1	1	1	1	MAA_02572
GO:1902404	BP	e	mitotic actomyosin contractile ring contraction	1/728	5/11688	0.275018	6	1	1	1	1	1	MAA_00845
GO:0015851	BP	e	nucleobase transport	1/728	5/11688	0.275018	5	1	1	1	1	1	MAA_01671
GO:0051339	BP	e	regulation of lyase activity	1/728	5/11688	0.275018	4	1	1	1	1	1	MAA_04426
GO:0009409	BP	e	response to cold	1/728	5/11688	0.275018	4	1	1	1	1	1	MAA_09549
GO:0051241	BP	e	negative regulation of multicellular organismal process	1/728	5/11688	0.275018	4	1	1	1	1	1	MAA_00230
GO:0032205	BP	e	negative regulation of telomere maintenance	1/728	5/11688	0.275018	8	1	1	1	1	1	MAA_01143
GO:0032443	BP	e	regulation of ergosterol biosynthetic process	1/728	5/11688	0.275018	9	1	1	1	1	1	MAA_02215
GO:0018106	BP	e	peptidyl-histidine phosphorylation	1/728	5/11688	0.275018	8	1	1	1	1	1	MAA_04771
GO:0090646	BP	e	mitochondrial tRNA processing	1/728	5/11688	0.275018	10	1	1	1	1	1	MAA_07099
GO:0005997	BP	e	xylulose metabolic process	1/728	5/11688	0.275018	6	1	1	1	1	1	MAA_00838
GO:0006535	BP	e	cysteine biosynthetic process from serine	1/728	5/11688	0.275018	11	1	1	1	1	1	MAA_09697
GO:0019287	BP	e	isopentenyl diphosphate biosynthetic process, mevalonate pathway	1/728	5/11688	0.275018	12	1	1	1	1	1	MAA_06178
GO:0060304	BP	e	regulation of phosphatidylinositol dephosphorylation	1/728	5/11688	0.275018	8	1	1	1	1	1	MAA_05752
GO:0071474	BP	e	cellular hyperosmotic response	1/728	5/11688	0.275018	6	1	1	1	1	1	MAA_02182
GO:1904512	BP	e	regulation of initiation of premeiotic DNA replication	1/728	5/11688	0.275018	10	1	1	1	1	1	MAA_00849
GO:0051084	BP	e	'de novo' post-translational protein folding	1/728	5/11688	0.275018	4	1	1	1	1	1	MAA_03534
GO:0042136	BP	e	neurotransmitter biosynthetic process	1/728	5/11688	0.275018	5	1	1	1	1	1	MAA_02574
GO:0032472	BP	e	Golgi calcium ion transport	1/728	5/11688	0.275018	8	1	1	1	1	1	MAA_03737
GO:0018027	BP	e	peptidyl-lysine dimethylation	1/728	5/11688	0.275018	9	1	1	1	1	1	MAA_03581
GO:0098542	BP	e	defense response to other organism	1/728	5/11688	0.275018	5	1	1	1	1	1	MAA_07707
GO:1900813	BP	e	monodictyphenone metabolic process	1/728	5/11688	0.275018	5	1	1	1	1	1	MAA_06572
GO:0046519	BP	e	sphingoid metabolic process	1/728	5/11688	0.275018	7	1	1	1	1	1	MAA_07224
GO:0071825	BP	e	protein-lipid complex subunit organization	1/728	5/11688	0.275018	5	1	1	1	1	1	MAA_05634
GO:1902406	BP	e	mitotic actomyosin contractile ring maintenance	1/728	5/11688	0.275018	10	1	1	1	1	1	MAA_02270
GO:0035510	BP	e	DNA dealkylation	1/728	5/11688	0.275018	8	1	1	1	1	1	MAA_03026
GO:1901796	BP	e	regulation of signal transduction by p53 class mediator	1/728	5/11688	0.275018	7	1	1	1	1	1	MAA_04401
GO:0015803	BP	e	branched-chain amino acid transport	1/728	5/11688	0.275018	7	1	1	1	1	1	MAA_00601
GO:0034389	BP	e	lipid droplet organization	1/728	5/11688	0.275018	5	1	1	1	1	1	MAA_00712
GO:0046083	BP	e	adenine metabolic process	1/728	5/11688	0.275018	8	1	1	1	1	1	MAA_02825
GO:0070417	BP	e	cellular response to cold	1/728	5/11688	0.275018	5	1	1	1	1	1	MAA_09549
GO:0006140	BP	e	regulation of nucleotide metabolic process	1/728	5/11688	0.275018	7	1	1	1	1	1	MAA_01804
GO:1904514	BP	e	positive regulation of initiation of premeiotic DNA replication	1/728	5/11688	0.275018	11	1	1	1	1	1	MAA_00849
GO:0043951	BP	e	negative regulation of cAMP-mediated signaling	1/728	5/11688	0.275018	8	1	1	1	1	1	MAA_04426
GO:2000638	BP	e	regulation of SREBP signaling pathway	1/728	5/11688	0.275018	6	1	1	1	1	1	MAA_03880
GO:0046823	BP	e	negative regulation of nucleocytoplasmic transport	1/728	5/11688	0.275018	7	1	1	1	1	1	MAA_09884
GO:0046113	BP	e	nucleobase catabolic process	1/728	5/11688	0.275018	7	1	1	1	1	1	MAA_01672
GO:0032189	BP	e	maintenance of actomyosin contractile ring localization	1/728	5/11688	0.275018	6	1	1	1	1	1	MAA_02270
GO:0061856	BP	e	Golgi calcium ion transmembrane transport	1/728	5/11688	0.275018	9	1	1	1	1	1	MAA_03737
GO:0071456	BP	e	cellular response to hypoxia	1/728	5/11688	0.275018	6	1	1	1	1	1	MAA_02215
GO:0016255	BP	e	attachment of GPI anchor to protein	1/728	5/11688	0.275018	6	1	1	1	1	1	MAA_05101
GO:0045761	BP	e	regulation of adenylate cyclase activity	1/728	5/11688	0.275018	5	1	1	1	1	1	MAA_04426
GO:0019660	BP	e	glycolytic fermentation	1/728	5/11688	0.275018	6	1	1	1	1	1	MAA_02629
GO:0051038	BP	e	negative regulation of transcription involved in meiotic cell cycle	1/728	5/11688	0.275018	11	1	1	1	1	1	MAA_08777
GO:0031061	BP	e	negative regulation of histone methylation	1/728	5/11688	0.275018	9	1	1	1	1	1	MAA_03996
GO:0031120	BP	e	snRNA pseudouridine synthesis	1/728	5/11688	0.275018	10	1	1	1	1	1	MAA_09426
GO:0098610	BP	e	adhesion between unicellular organisms	1/728	5/11688	0.275018	4	1	1	1	1	1	MAA_02988
GO:1900815	BP	e	monodictyphenone biosynthetic process	1/728	5/11688	0.275018	6	1	1	1	1	1	MAA_06572
GO:0071763	BP	e	nuclear membrane organization	1/728	5/11688	0.275018	5	1	1	1	1	1	MAA_00712
GO:0031118	BP	e	rRNA pseudouridine synthesis	1/728	5/11688	0.275018	11	1	1	1	1	1	MAA_09426
GO:0034097	BP	e	response to cytokine	1/728	5/11688	0.275018	4	1	1	1	1	1	MAA_00838
GO:0030448	BP	e	hyphal growth	4/728	35/11688	0.276116	3	4	1	1	1	1	MAA_02988, MAA_02999, MAA_04951, MAA_05634
GO:1900430	BP	e	positive regulation of filamentous growth of a population of unicellular organisms	4/728	35/11688	0.276116	6	4	1	1	1	1	MAA_02988, MAA_04401, MAA_04569, MAA_04771
GO:0000002	BP	e	mitochondrial genome maintenance	4/728	35/11688	0.276116	6	4	1	1	1	1	MAA_01443, MAA_04065, MAA_05549, MAA_05940
GO:0055074	BP	e	calcium ion homeostasis	4/728	35/11688	0.276116	8	4	1	1	1	1	MAA_03737, MAA_04308, MAA_06841, MAA_10239
GO:0090033	BP	e	positive regulation of filamentous growth	4/728	35/11688	0.276116	5	4	1	1	1	1	MAA_02988, MAA_04401, MAA_04569, MAA_04771
GO:0031667	BP	e	response to nutrient levels	15/728	185/11688	0.281348	4	15	1	1	1	1	MAA_00230, MAA_01767, MAA_01819, MAA_02048, MAA_02182, MAA_02988, MAA_03482, MAA_03823, MAA_04401, MAA_04426, MAA_06387, MAA_07333, MAA_07635, MAA_09460, MAA_09564
GO:0051321	BP	e	meiotic cell cycle	19/728	242/11688	0.281534	3	19	1	1	1	1	MAA_00260, MAA_00486, MAA_00849, MAA_02182, MAA_03442, MAA_03996, MAA_04211, MAA_04291, MAA_04401, MAA_05129, MAA_06142, MAA_06451, MAA_06498, MAA_06689, MAA_08742, MAA_08777, MAA_09681, MAA_09839, MAA_10738
GO:0018193	BP	e	peptidyl-amino acid modification	15/728	187/11688	0.285717	6	15	1	1	1	1	MAA_00849, MAA_03442, MAA_03482, MAA_03581, MAA_03996, MAA_04401, MAA_04771, MAA_05234, MAA_05567, MAA_05678, MAA_05971, MAA_06820, MAA_07333, MAA_07635, MAA_08326
GO:0045332	BP	e	phospholipid translocation	2/728	17/11688	0.28647	7	2	1	1	1	1	MAA_02377, MAA_10177
GO:1902407	BP	e	assembly of actomyosin apparatus involved in mitotic cytokinesis	2/728	17/11688	0.28647	6	2	1	1	1	1	MAA_00845, MAA_02270
GO:0045861	BP	e	negative regulation of proteolysis	2/728	17/11688	0.28647	7	2	1	1	1	1	MAA_05393, MAA_06077
GO:0060237	BP	e	regulation of fungal-type cell wall organization	2/728	17/11688	0.28647	5	2	1	1	1	1	MAA_02244, MAA_07550
GO:0032881	BP	e	regulation of polysaccharide metabolic process	2/728	17/11688	0.28647	6	2	1	1	1	1	MAA_00486, MAA_09839
GO:0006638	BP	e	neutral lipid metabolic process	2/728	17/11688	0.28647	5	2	1	1	1	1	MAA_00712, MAA_09162
GO:1903475	BP	e	mitotic actomyosin contractile ring assembly	2/728	17/11688	0.28647	10	2	1	1	1	1	MAA_00845, MAA_02270
GO:1900436	BP	e	positive regulation of filamentous growth of a population of unicellular organisms in response to starvation	2/728	17/11688	0.28647	8	2	1	1	1	1	MAA_02988, MAA_04401
GO:0045833	BP	e	negative regulation of lipid metabolic process	2/728	17/11688	0.28647	6	2	1	1	1	1	MAA_00636, MAA_07729
GO:0050684	BP	e	regulation of mRNA processing	2/728	17/11688	0.28647	8	2	1	1	1	1	MAA_00166, MAA_03482
GO:0031647	BP	e	regulation of protein stability	2/728	17/11688	0.28647	3	2	1	1	1	1	MAA_04065, MAA_05566
GO:0009141	BP	e	nucleoside triphosphate metabolic process	6/728	63/11688	0.286795	7	6	1	1	1	1	MAA_00230, MAA_00279, MAA_02629, MAA_03956, MAA_07675, MAA_08217
GO:0000463	BP	e	maturation of LSU-rRNA from tricistronic rRNA transcript (SSU-rRNA, 5.8S rRNA, LSU-rRNA)	4/728	37/11688	0.288875	11	4	1	1	1	1	MAA_01920, MAA_02572, MAA_02736, MAA_03416
GO:0046890	BP	e	regulation of lipid biosynthetic process	4/728	37/11688	0.288875	6	4	1	1	1	1	MAA_00636, MAA_02215, MAA_03055, MAA_07729
GO:1902532	BP	e	negative regulation of intracellular signal transduction	6/728	64/11688	0.292126	7	6	1	1	1	1	MAA_01171, MAA_04401, MAA_04426, MAA_05299, MAA_05848, MAA_06387
GO:0009607	BP	e	response to biotic stimulus	9/728	100/11688	0.292694	2	9	1	1	1	1	MAA_00230, MAA_00279, MAA_02182, MAA_02825, MAA_02988, MAA_04426, MAA_04771, MAA_05634, MAA_07707
GO:0071248	BP	e	cellular response to metal ion	4/728	38/11688	0.296254	5	4	1	1	1	1	MAA_02182, MAA_03645, MAA_04951, MAA_10239
GO:0140527	BP	e	reciprocal homologous recombination	4/728	38/11688	0.296254	9	4	1	1	1	1	MAA_00260, MAA_00849, MAA_08742, MAA_10738
GO:0007131	BP	e	reciprocal meiotic recombination	4/728	38/11688	0.296254	10	4	1	1	1	1	MAA_00260, MAA_00849, MAA_08742, MAA_10738
GO:0001932	BP	e	regulation of protein phosphorylation	9/728	102/11688	0.297646	8	9	1	1	1	1	MAA_03416, MAA_03482, MAA_04211, MAA_04426, MAA_04771, MAA_05299, MAA_05848, MAA_07675, MAA_08083
GO:0009167	BP	e	purine ribonucleoside monophosphate metabolic process	6/728	65/11688	0.297842	9	6	1	1	1	1	MAA_00230, MAA_00279, MAA_02629, MAA_03956, MAA_07675, MAA_08217
GO:0009126	BP	e	purine nucleoside monophosphate metabolic process	6/728	65/11688	0.297842	8	6	1	1	1	1	MAA_00230, MAA_00279, MAA_02629, MAA_03956, MAA_07675, MAA_08217
GO:0016129	BP	e	phytosteroid biosynthetic process	4/728	39/11688	0.304232	6	4	1	1	1	1	MAA_02798, MAA_06099, MAA_06178, MAA_10247
GO:0006696	BP	e	ergosterol biosynthetic process	4/728	39/11688	0.304232	7	4	1	1	1	1	MAA_02798, MAA_06099, MAA_06178, MAA_10247
GO:0097384	BP	e	cellular lipid biosynthetic process	4/728	39/11688	0.304232	5	4	1	1	1	1	MAA_02798, MAA_06099, MAA_06178, MAA_10247
GO:0044108	BP	e	cellular alcohol biosynthetic process	4/728	39/11688	0.304232	6	4	1	1	1	1	MAA_02798, MAA_06099, MAA_06178, MAA_10247
GO:0000079	BP	e	regulation of cyclin-dependent protein serine/threonine kinase activity	2/728	18/11688	0.310058	11	2	1	1	1	1	MAA_03482, MAA_08083
GO:0036003	BP	e	positive regulation of transcription from RNA polymerase II promoter in response to stress	2/728	18/11688	0.310058	12	2	1	1	1	1	MAA_02182, MAA_02215
GO:0043410	BP	e	positive regulation of MAPK cascade	2/728	18/11688	0.310058	8	2	1	1	1	1	MAA_04771, MAA_07675
GO:0006284	BP	e	base-excision repair	2/728	18/11688	0.310058	8	2	1	1	1	1	MAA_00232, MAA_03026
GO:0052572	BP	e	response to host immune response	2/728	18/11688	0.310058	7	2	1	1	1	1	MAA_02182, MAA_02988
GO:0034204	BP	e	lipid translocation	2/728	18/11688	0.310058	6	2	1	1	1	1	MAA_02377, MAA_10177
GO:0006037	BP	e	cell wall chitin metabolic process	2/728	18/11688	0.310058	7	2	1	1	1	1	MAA_02999, MAA_03930
GO:0046777	BP	e	protein autophosphorylation	2/728	18/11688	0.310058	7	2	1	1	1	1	MAA_03482, MAA_07150
GO:0042783	BP	e	evasion of host immune response	2/728	18/11688	0.310058	8	2	1	1	1	1	MAA_02182, MAA_02988
GO:0033750	BP	e	ribosome localization	4/728	40/11688	0.312762	3	4	1	1	1	1	MAA_02736, MAA_03095, MAA_04155, MAA_11084
GO:0140056	BP	e	organelle localization by membrane tethering	4/728	40/11688	0.312762	3	4	1	1	1	1	MAA_02244, MAA_02804, MAA_05752, MAA_09681
GO:0022406	BP	e	membrane docking	4/728	40/11688	0.312762	2	4	1	1	1	1	MAA_02244, MAA_02804, MAA_05752, MAA_09681
GO:0016128	BP	e	phytosteroid metabolic process	4/728	40/11688	0.312762	5	4	1	1	1	1	MAA_02798, MAA_06099, MAA_06178, MAA_10247
GO:0008204	BP	e	ergosterol metabolic process	4/728	40/11688	0.312762	6	4	1	1	1	1	MAA_02798, MAA_06099, MAA_06178, MAA_10247
GO:0000054	BP	e	ribosomal subunit export from nucleus	4/728	40/11688	0.312762	8	4	1	1	1	1	MAA_02736, MAA_03095, MAA_04155, MAA_11084
GO:0010557	BP	e	positive regulation of macromolecule biosynthetic process	21/728	277/11688	0.315578	6	21	1	1	1	1	MAA_00264, MAA_00712, MAA_00849, MAA_01219, MAA_02048, MAA_02182, MAA_02215, MAA_02988, MAA_03823, MAA_03949, MAA_03987, MAA_04310, MAA_04569, MAA_04726, MAA_05409, MAA_05538, MAA_05940, MAA_07550, MAA_08777, MAA_09884, MAA_11507
GO:0006364	BP	e	rRNA processing	17/728	216/11688	0.317745	9	17	1	1	1	1	MAA_00693, MAA_01738, MAA_01920, MAA_02572, MAA_02736, MAA_02854, MAA_03416, MAA_03452, MAA_04046, MAA_05409, MAA_05691, MAA_06837, MAA_06865, MAA_07150, MAA_08261, MAA_09426, MAA_09475
GO:0023051	BP	e	regulation of signaling	13/728	160/11688	0.320139	3	13	1	1	1	1	MAA_00849, MAA_01171, MAA_02108, MAA_02182, MAA_03880, MAA_04401, MAA_04426, MAA_04771, MAA_05299, MAA_05848, MAA_06387, MAA_07675, MAA_09884
GO:0010498	BP	e	proteasomal protein catabolic process	13/728	160/11688	0.320139	7	13	1	1	1	1	MAA_00667, MAA_01499, MAA_02223, MAA_02624, MAA_03774, MAA_03880, MAA_06077, MAA_06082, MAA_06142, MAA_07707, MAA_08157, MAA_08187, MAA_08494
GO:0045786	BP	e	negative regulation of cell cycle	13/728	160/11688	0.320139	5	13	1	1	1	1	MAA_00486, MAA_00849, MAA_01171, MAA_03482, MAA_03996, MAA_04401, MAA_04426, MAA_05678, MAA_06498, MAA_06689, MAA_07213, MAA_09839, MAA_09884
GO:0015801	BP	e	aromatic amino acid transport	1/728	6/11688	0.320194	7	1	1	1	1	1	MAA_00601
GO:0006012	BP	e	galactose metabolic process	1/728	6/11688	0.320194	6	1	1	1	1	1	MAA_04308
GO:1904950	BP	e	negative regulation of establishment of protein localization	1/728	6/11688	0.320194	7	1	1	1	1	1	MAA_09884
GO:0010142	BP	e	farnesyl diphosphate biosynthetic process, mevalonate pathway	1/728	6/11688	0.320194	9	1	1	1	1	1	MAA_06178
GO:1903459	BP	e	mitotic DNA replication lagging strand elongation	1/728	6/11688	0.320194	12	1	1	1	1	1	MAA_02554
GO:1990139	BP	e	protein localization to nuclear periphery	1/728	6/11688	0.320194	7	1	1	1	1	1	MAA_03880
GO:0046940	BP	e	nucleoside monophosphate phosphorylation	1/728	6/11688	0.320194	9	1	1	1	1	1	MAA_05676
GO:0006285	BP	e	base-excision repair, AP site formation	1/728	6/11688	0.320194	7	1	1	1	1	1	MAA_03026
GO:0090088	BP	e	regulation of oligopeptide transport	1/728	6/11688	0.320194	6	1	1	1	1	1	MAA_03880
GO:1905897	BP	e	regulation of response to endoplasmic reticulum stress	1/728	6/11688	0.320194	6	1	1	1	1	1	MAA_02182
GO:1903666	BP	e	positive regulation of asexual reproduction	1/728	6/11688	0.320194	4	1	1	1	1	1	MAA_02988
GO:0006517	BP	e	protein deglycosylation	1/728	6/11688	0.320194	6	1	1	1	1	1	MAA_05698
GO:2000689	BP	e	actomyosin contractile ring assembly actin filament organization	1/728	6/11688	0.320194	6	1	1	1	1	1	MAA_00845
GO:0034517	BP	e	ribophagy	1/728	6/11688	0.320194	7	1	1	1	1	1	MAA_08494
GO:0048513	BP	e	animal organ development	1/728	6/11688	0.320194	3	1	1	1	1	1	MAA_00144
GO:0006086	BP	e	acetyl-CoA biosynthetic process from pyruvate	1/728	6/11688	0.320194	13	1	1	1	1	1	MAA_05401
GO:0018026	BP	e	peptidyl-lysine monomethylation	1/728	6/11688	0.320194	9	1	1	1	1	1	MAA_03581
GO:1900101	BP	e	regulation of endoplasmic reticulum unfolded protein response	1/728	6/11688	0.320194	7	1	1	1	1	1	MAA_02182
GO:0031144	BP	e	proteasome localization	1/728	6/11688	0.320194	3	1	1	1	1	1	MAA_03880
GO:0043470	BP	e	regulation of carbohydrate catabolic process	1/728	6/11688	0.320194	6	1	1	1	1	1	MAA_01804
GO:0035973	BP	e	aggrephagy	1/728	6/11688	0.320194	7	1	1	1	1	1	MAA_08494
GO:0031440	BP	e	regulation of mRNA 3'-end processing	1/728	6/11688	0.320194	9	1	1	1	1	1	MAA_00166
GO:0009071	BP	e	serine family amino acid catabolic process	1/728	6/11688	0.320194	9	1	1	1	1	1	MAA_08431
GO:1902295	BP	e	synthesis of RNA primer involved in cell cycle DNA replication	1/728	6/11688	0.320194	9	1	1	1	1	1	MAA_04552
GO:0099518	BP	e	vesicle cytoskeletal trafficking	1/728	6/11688	0.320194	6	1	1	1	1	1	MAA_05129
GO:0042127	BP	e	regulation of cell population proliferation	1/728	6/11688	0.320194	4	1	1	1	1	1	MAA_04401
GO:1902318	BP	e	synthesis of RNA primer involved in nuclear cell cycle DNA replication	1/728	6/11688	0.320194	10	1	1	1	1	1	MAA_04552
GO:1902767	BP	e	isoprenoid biosynthetic process via mevalonate	1/728	6/11688	0.320194	7	1	1	1	1	1	MAA_06178
GO:0010958	BP	e	regulation of amino acid import across plasma membrane	1/728	6/11688	0.320194	8	1	1	1	1	1	MAA_01171
GO:0001666	BP	e	response to hypoxia	1/728	6/11688	0.320194	5	1	1	1	1	1	MAA_02215
GO:0060240	BP	e	negative regulation of signal transduction involved in conjugation with cellular fusion	1/728	6/11688	0.320194	7	1	1	1	1	1	MAA_09884
GO:0090317	BP	e	negative regulation of intracellular protein transport	1/728	6/11688	0.320194	9	1	1	1	1	1	MAA_09884
GO:1905532	BP	e	regulation of leucine import across plasma membrane	1/728	6/11688	0.320194	9	1	1	1	1	1	MAA_01171
GO:0033120	BP	e	positive regulation of RNA splicing	1/728	6/11688	0.320194	8	1	1	1	1	1	MAA_03482
GO:0034312	BP	e	diol biosynthetic process	1/728	6/11688	0.320194	7	1	1	1	1	1	MAA_09406
GO:0006116	BP	e	NADH oxidation	1/728	6/11688	0.320194	3	1	1	1	1	1	MAA_02629
GO:0018108	BP	e	peptidyl-tyrosine phosphorylation	1/728	6/11688	0.320194	8	1	1	1	1	1	MAA_03482
GO:1902981	BP	e	synthesis of RNA primer involved in mitotic DNA replication	1/728	6/11688	0.320194	11	1	1	1	1	1	MAA_04552
GO:0006304	BP	e	DNA modification	1/728	6/11688	0.320194	7	1	1	1	1	1	MAA_03026
GO:0010672	BP	e	regulation of transcription from RNA polymerase II promoter involved in meiotic cell cycle	1/728	6/11688	0.320194	11	1	1	1	1	1	MAA_08777
GO:0032387	BP	e	negative regulation of intracellular transport	1/728	6/11688	0.320194	6	1	1	1	1	1	MAA_09884
GO:0043489	BP	e	RNA stabilization	1/728	6/11688	0.320194	9	1	1	1	1	1	MAA_05848
GO:0016233	BP	e	telomere capping	1/728	6/11688	0.320194	8	1	1	1	1	1	MAA_04336
GO:0061817	BP	e	endoplasmic reticulum-plasma membrane tethering	1/728	6/11688	0.320194	4	1	1	1	1	1	MAA_05752
GO:0040031	BP	e	snRNA modification	1/728	6/11688	0.320194	9	1	1	1	1	1	MAA_09426
GO:0031279	BP	e	regulation of cyclase activity	1/728	6/11688	0.320194	4	1	1	1	1	1	MAA_04426
GO:1904064	BP	e	positive regulation of cation transmembrane transport	1/728	6/11688	0.320194	8	1	1	1	1	1	MAA_01171
GO:0090089	BP	e	regulation of dipeptide transport	1/728	6/11688	0.320194	7	1	1	1	1	1	MAA_03880
GO:1903793	BP	e	positive regulation of anion transport	1/728	6/11688	0.320194	7	1	1	1	1	1	MAA_01171
GO:0000414	BP	e	regulation of histone H3-K36 methylation	1/728	6/11688	0.320194	9	1	1	1	1	1	MAA_03996
GO:0072531	BP	e	pyrimidine-containing compound transmembrane transport	1/728	6/11688	0.320194	5	1	1	1	1	1	MAA_01671
GO:0071468	BP	e	cellular response to acidic pH	1/728	6/11688	0.320194	6	1	1	1	1	1	MAA_03987
GO:0075307	BP	e	positive regulation of conidium formation	1/728	6/11688	0.320194	7	1	1	1	1	1	MAA_02988
GO:0048255	BP	e	mRNA stabilization	1/728	6/11688	0.320194	10	1	1	1	1	1	MAA_05848
GO:0006952	BP	e	defense response	1/728	6/11688	0.320194	3	1	1	1	1	1	MAA_07707
GO:0071432	BP	e	peptide mating pheromone maturation involved in positive regulation of conjugation with cellular fusion	1/728	6/11688	0.320194	7	1	1	1	1	1	MAA_06165
GO:0061163	BP	e	endoplasmic reticulum polarization	1/728	6/11688	0.320194	6	1	1	1	1	1	MAA_02270
GO:0034311	BP	e	diol metabolic process	1/728	6/11688	0.320194	6	1	1	1	1	1	MAA_09406
GO:1903789	BP	e	regulation of amino acid transmembrane transport	1/728	6/11688	0.320194	7	1	1	1	1	1	MAA_01171
GO:1905267	BP	e	endonucleolytic cleavage involved in tRNA processing	1/728	6/11688	0.320194	9	1	1	1	1	1	MAA_07099
GO:1903479	BP	e	mitotic actomyosin contractile ring assembly actin filament organization	1/728	6/11688	0.320194	7	1	1	1	1	1	MAA_00845
GO:0051224	BP	e	negative regulation of protein transport	1/728	6/11688	0.320194	8	1	1	1	1	1	MAA_09884
GO:0032435	BP	e	negative regulation of proteasomal ubiquitin-dependent protein catabolic process	1/728	6/11688	0.320194	10	1	1	1	1	1	MAA_05393
GO:0043170	BP	e	macromolecule metabolic process	129/728	1916/11688	0.325911	3	129	1	1	1	1	MAA_00166, MAA_00232, MAA_00260, MAA_00264, MAA_00486, MAA_00600, MAA_00667, MAA_00693, MAA_00849, MAA_01143, MAA_01218, MAA_01219, MAA_01499, MAA_01738, MAA_01767, MAA_01920, MAA_02048, MAA_02182, MAA_02215, MAA_02223, MAA_02304, MAA_02377, MAA_02494, MAA_02554, MAA_02572, MAA_02624, MAA_02628, MAA_02634, MAA_02713, MAA_02736, MAA_02854, MAA_02999, MAA_03010, MAA_03026, MAA_03095, MAA_03416, MAA…
GO:0045927	BP	e	positive regulation of growth	4/728	42/11688	0.331292	4	4	1	1	1	1	MAA_02988, MAA_04401, MAA_04569, MAA_04771
GO:0044107	BP	e	cellular alcohol metabolic process	4/728	42/11688	0.331292	5	4	1	1	1	1	MAA_02798, MAA_06099, MAA_06178, MAA_10247
GO:0000447	BP	e	endonucleolytic cleavage in ITS1 to separate SSU-rRNA from 5.8S rRNA and LSU-rRNA from tricistronic rRNA transcript (SSU-rRNA, 5.8S rRNA, LSU-rRNA)	4/728	42/11688	0.331292	11	4	1	1	1	1	MAA_00693, MAA_03452, MAA_05691, MAA_08261
GO:0006875	BP	e	cellular metal ion homeostasis	10/728	117/11688	0.331343	8	10	1	1	1	1	MAA_02628, MAA_03737, MAA_04308, MAA_06841, MAA_07028, MAA_08365, MAA_08848, MAA_08849, MAA_10239, MAA_10707
GO:0051179	BP	e	localization	78/728	1132/11688	0.331661	1	78	1	1	1	1	MAA_00600, MAA_00601, MAA_00636, MAA_00667, MAA_00845, MAA_00849, MAA_01143, MAA_01222, MAA_01443, MAA_01499, MAA_01671, MAA_01883, MAA_02108, MAA_02244, MAA_02270, MAA_02364, MAA_02377, MAA_02494, MAA_02628, MAA_02736, MAA_02796, MAA_02804, MAA_02988, MAA_03095, MAA_03534, MAA_03581, MAA_03737, MAA_03785, MAA_03797, MAA_03880, MAA_04155, MAA_04198, MAA_04211, MAA_04426, MAA_04454, MAA_04472, MAA…
GO:0045597	BP	e	positive regulation of cell differentiation	2/728	19/11688	0.333479	5	2	1	1	1	1	MAA_02988, MAA_04569
GO:0030473	BP	e	nuclear migration along microtubule	2/728	19/11688	0.333479	8	2	1	1	1	1	MAA_00845, MAA_05129
GO:0070914	BP	e	UV-damage excision repair	2/728	19/11688	0.333479	8	2	1	1	1	1	MAA_02554, MAA_07213
GO:0065008	BP	e	regulation of biological quality	42/728	588/11688	0.335556	2	42	1	1	1	1	MAA_00144, MAA_00166, MAA_00230, MAA_00724, MAA_00849, MAA_01143, MAA_01819, MAA_02223, MAA_02241, MAA_02244, MAA_02270, MAA_02364, MAA_02377, MAA_02574, MAA_02628, MAA_02965, MAA_03010, MAA_03737, MAA_04065, MAA_04308, MAA_04336, MAA_04426, MAA_04464, MAA_04726, MAA_04951, MAA_05566, MAA_05634, MAA_05848, MAA_05910, MAA_06565, MAA_06841, MAA_07028, MAA_08365, MAA_08431, MAA_08494, MAA_08848, MAA…
GO:0009636	BP	e	response to toxic substance	7/728	77/11688	0.336158	3	7	1	1	1	1	MAA_00144, MAA_02494, MAA_02528, MAA_06565, MAA_07707, MAA_09549, MAA_09564
GO:0010243	BP	e	response to organonitrogen compound	7/728	77/11688	0.336158	4	7	1	1	1	1	MAA_00667, MAA_01470, MAA_02048, MAA_02182, MAA_02223, MAA_03774, MAA_03880
GO:0031399	BP	e	regulation of protein modification process	14/728	173/11688	0.338329	6	14	1	1	1	1	MAA_00144, MAA_00486, MAA_03416, MAA_03482, MAA_03996, MAA_04211, MAA_04426, MAA_04771, MAA_05299, MAA_05848, MAA_06142, MAA_07675, MAA_08083, MAA_09839
GO:0055065	BP	e	metal ion homeostasis	10/728	120/11688	0.338542	7	10	1	1	1	1	MAA_02628, MAA_03737, MAA_04308, MAA_06841, MAA_07028, MAA_08365, MAA_08848, MAA_08849, MAA_10239, MAA_10707
GO:0046916	BP	e	cellular transition metal ion homeostasis	7/728	78/11688	0.339454	9	7	1	1	1	1	MAA_02628, MAA_07028, MAA_08365, MAA_08848, MAA_08849, MAA_10239, MAA_10707
GO:1903507	BP	e	negative regulation of nucleic acid-templated transcription	18/728	235/11688	0.339575	9	18	1	1	1	1	MAA_01143, MAA_02048, MAA_02182, MAA_02215, MAA_02988, MAA_03442, MAA_03482, MAA_03645, MAA_03823, MAA_04155, MAA_04472, MAA_05638, MAA_05971, MAA_06565, MAA_06689, MAA_08187, MAA_08777, MAA_09884
GO:1902679	BP	e	negative regulation of RNA biosynthetic process	18/728	235/11688	0.339575	8	18	1	1	1	1	MAA_01143, MAA_02048, MAA_02182, MAA_02215, MAA_02988, MAA_03442, MAA_03482, MAA_03645, MAA_03823, MAA_04155, MAA_04472, MAA_05638, MAA_05971, MAA_06565, MAA_06689, MAA_08187, MAA_08777, MAA_09884
GO:0071495	BP	e	cellular response to endogenous stimulus	4/728	43/11688	0.341204	3	4	1	1	1	1	MAA_02048, MAA_02182, MAA_02377, MAA_04726
GO:0000470	BP	e	maturation of LSU-rRNA	4/728	43/11688	0.341204	10	4	1	1	1	1	MAA_01920, MAA_02572, MAA_02736, MAA_03416
GO:0009719	BP	e	response to endogenous stimulus	4/728	43/11688	0.341204	2	4	1	1	1	1	MAA_02048, MAA_02182, MAA_02377, MAA_04726
GO:1901566	BP	e	organonitrogen compound biosynthetic process	51/728	725/11688	0.341318	4	51	1	1	1	1	MAA_00230, MAA_00242, MAA_00279, MAA_01219, MAA_01499, MAA_01767, MAA_01819, MAA_02241, MAA_02402, MAA_02559, MAA_02574, MAA_02624, MAA_02675, MAA_02713, MAA_02825, MAA_02999, MAA_03520, MAA_03579, MAA_03690, MAA_03797, MAA_03930, MAA_03956, MAA_04478, MAA_04600, MAA_04856, MAA_05080, MAA_05101, MAA_05178, MAA_05393, MAA_05401, MAA_05412, MAA_05458, MAA_05549, MAA_05676, MAA_05939, MAA_06003, MAA…
GO:0006355	BP	e	regulation of DNA-templated transcription	36/728	496/11688	0.341502	9	36	1	1	1	1	MAA_00203, MAA_00712, MAA_01143, MAA_01672, MAA_02048, MAA_02182, MAA_02215, MAA_02988, MAA_03010, MAA_03442, MAA_03482, MAA_03645, MAA_03823, MAA_03880, MAA_03949, MAA_03987, MAA_04155, MAA_04310, MAA_04401, MAA_04472, MAA_04569, MAA_04661, MAA_05409, MAA_05538, MAA_05638, MAA_05734, MAA_05971, MAA_06565, MAA_06689, MAA_07457, MAA_07550, MAA_08083, MAA_08187, MAA_08777, MAA_09884, MAA_11507
GO:0055076	BP	e	transition metal ion homeostasis	7/728	79/11688	0.34311	8	7	1	1	1	1	MAA_02628, MAA_07028, MAA_08365, MAA_08848, MAA_08849, MAA_10239, MAA_10707
GO:0000466	BP	e	maturation of 5.8S rRNA from tricistronic rRNA transcript (SSU-rRNA, 5.8S rRNA, LSU-rRNA)	7/728	79/11688	0.34311	11	7	1	1	1	1	MAA_00693, MAA_01920, MAA_02572, MAA_03416, MAA_03452, MAA_05691, MAA_08261
GO:0008610	BP	e	lipid biosynthetic process	14/728	177/11688	0.34501	4	14	1	1	1	1	MAA_00144, MAA_00712, MAA_02559, MAA_02798, MAA_04600, MAA_05101, MAA_06088, MAA_06099, MAA_06178, MAA_06343, MAA_06452, MAA_07252, MAA_09162, MAA_10247
GO:2001141	BP	e	regulation of RNA biosynthetic process	36/728	502/11688	0.346212	7	36	1	1	1	1	MAA_00203, MAA_00712, MAA_01143, MAA_01672, MAA_02048, MAA_02182, MAA_02215, MAA_02988, MAA_03010, MAA_03442, MAA_03482, MAA_03645, MAA_03823, MAA_03880, MAA_03949, MAA_03987, MAA_04155, MAA_04310, MAA_04401, MAA_04472, MAA_04569, MAA_04661, MAA_05409, MAA_05538, MAA_05638, MAA_05734, MAA_05971, MAA_06565, MAA_06689, MAA_07457, MAA_07550, MAA_08083, MAA_08187, MAA_08777, MAA_09884, MAA_11507
GO:1903506	BP	e	regulation of nucleic acid-templated transcription	36/728	502/11688	0.346212	8	36	1	1	1	1	MAA_00203, MAA_00712, MAA_01143, MAA_01672, MAA_02048, MAA_02182, MAA_02215, MAA_02988, MAA_03010, MAA_03442, MAA_03482, MAA_03645, MAA_03823, MAA_03880, MAA_03949, MAA_03987, MAA_04155, MAA_04310, MAA_04401, MAA_04472, MAA_04569, MAA_04661, MAA_05409, MAA_05538, MAA_05638, MAA_05734, MAA_05971, MAA_06565, MAA_06689, MAA_07457, MAA_07550, MAA_08083, MAA_08187, MAA_08777, MAA_09884, MAA_11507
GO:0000460	BP	e	maturation of 5.8S rRNA	7/728	80/11688	0.34711	10	7	1	1	1	1	MAA_00693, MAA_01920, MAA_02572, MAA_03416, MAA_03452, MAA_05691, MAA_08261
GO:0055082	BP	e	cellular chemical homeostasis	14/728	179/11688	0.349368	5	14	1	1	1	1	MAA_02364, MAA_02377, MAA_02628, MAA_02965, MAA_03737, MAA_04308, MAA_06841, MAA_07028, MAA_08365, MAA_08848, MAA_08849, MAA_09235, MAA_10239, MAA_10707
GO:0019219	BP	e	regulation of nucleobase-containing compound metabolic process	45/728	632/11688	0.351231	5	45	1	1	1	1	MAA_00166, MAA_00203, MAA_00712, MAA_00849, MAA_01143, MAA_01672, MAA_01804, MAA_02048, MAA_02182, MAA_02215, MAA_02988, MAA_03010, MAA_03442, MAA_03482, MAA_03645, MAA_03823, MAA_03880, MAA_03949, MAA_03987, MAA_04155, MAA_04310, MAA_04401, MAA_04472, MAA_04569, MAA_04661, MAA_04726, MAA_05409, MAA_05538, MAA_05638, MAA_05678, MAA_05734, MAA_05848, MAA_05940, MAA_05971, MAA_06498, MAA_06565, MAA…
GO:0043549	BP	e	regulation of kinase activity	7/728	81/11688	0.351441	8	7	1	1	1	1	MAA_03055, MAA_03416, MAA_03482, MAA_04211, MAA_04426, MAA_05299, MAA_08083
GO:0009123	BP	e	nucleoside monophosphate metabolic process	7/728	81/11688	0.351441	7	7	1	1	1	1	MAA_00230, MAA_00279, MAA_02629, MAA_03956, MAA_05676, MAA_07675, MAA_08217
GO:1902531	BP	e	regulation of intracellular signal transduction	10/728	124/11688	0.35145	6	10	1	1	1	1	MAA_00849, MAA_01171, MAA_02108, MAA_04401, MAA_04426, MAA_04771, MAA_05299, MAA_05848, MAA_06387, MAA_07675
GO:0006109	BP	e	regulation of carbohydrate metabolic process	4/728	44/11688	0.351492	5	4	1	1	1	1	MAA_00486, MAA_01804, MAA_04401, MAA_09839
GO:0051169	BP	e	nuclear transport	10/728	125/11688	0.355224	5	10	1	1	1	1	MAA_01499, MAA_02736, MAA_03095, MAA_03797, MAA_04155, MAA_04198, MAA_04454, MAA_06088, MAA_07707, MAA_11084
GO:0006913	BP	e	nucleocytoplasmic transport	10/728	125/11688	0.355224	6	10	1	1	1	1	MAA_01499, MAA_02736, MAA_03095, MAA_03797, MAA_04155, MAA_04198, MAA_04454, MAA_06088, MAA_07707, MAA_11084
GO:0000086	BP	e	G2/M transition of mitotic cell cycle	2/728	20/11688	0.356664	5	2	1	1	1	1	MAA_01767, MAA_04401
GO:0072384	BP	e	organelle transport along microtubule	2/728	20/11688	0.356664	7	2	1	1	1	1	MAA_00845, MAA_05129
GO:0044839	BP	e	cell cycle G2/M phase transition	2/728	20/11688	0.356664	4	2	1	1	1	1	MAA_01767, MAA_04401
GO:0071173	BP	e	spindle assembly checkpoint signaling	2/728	20/11688	0.356664	10	2	1	1	1	1	MAA_00486, MAA_09839
GO:0071417	BP	e	cellular response to organonitrogen compound	2/728	20/11688	0.356664	5	2	1	1	1	1	MAA_02048, MAA_02182
GO:0007094	BP	e	mitotic spindle assembly checkpoint signaling	2/728	20/11688	0.356664	12	2	1	1	1	1	MAA_00486, MAA_09839
GO:0061951	BP	e	establishment of protein localization to plasma membrane	2/728	20/11688	0.356664	7	2	1	1	1	1	MAA_00636, MAA_07729
GO:0006144	BP	e	purine nucleobase metabolic process	2/728	20/11688	0.356664	7	2	1	1	1	1	MAA_01672, MAA_02825
GO:0000028	BP	e	ribosomal small subunit assembly	2/728	20/11688	0.356664	7	2	1	1	1	1	MAA_00693, MAA_04046
GO:0048878	BP	e	chemical homeostasis	15/728	191/11688	0.36233	4	15	1	1	1	1	MAA_02244, MAA_02364, MAA_02377, MAA_02628, MAA_02965, MAA_03737, MAA_04308, MAA_06841, MAA_07028, MAA_08365, MAA_08848, MAA_08849, MAA_09235, MAA_10239, MAA_10707
GO:0051597	BP	e	response to methylmercury	1/728	7/11688	0.362558	4	1	1	1	1	1	MAA_08157
GO:0010226	BP	e	response to lithium ion	1/728	7/11688	0.362558	5	1	1	1	1	1	MAA_04951
GO:1905329	BP	e	sphingoid long-chain base transport	1/728	7/11688	0.362558	7	1	1	1	1	1	MAA_10177
GO:0036187	BP	e	cell growth mode switching, budding to filamentous	1/728	7/11688	0.362558	7	1	1	1	1	1	MAA_02988
GO:0009395	BP	e	phospholipid catabolic process	1/728	7/11688	0.362558	6	1	1	1	1	1	MAA_01458
GO:2000001	BP	e	regulation of DNA damage checkpoint	1/728	7/11688	0.362558	8	1	1	1	1	1	MAA_00849
GO:0051180	BP	e	vitamin transport	1/728	7/11688	0.362558	4	1	1	1	1	1	MAA_08782
GO:0070786	BP	e	positive regulation of growth of unicellular organism as a thread of attached cells	1/728	7/11688	0.362558	7	1	1	1	1	1	MAA_02988
GO:0010907	BP	e	positive regulation of glucose metabolic process	1/728	7/11688	0.362558	8	1	1	1	1	1	MAA_04401
GO:0071285	BP	e	cellular response to lithium ion	1/728	7/11688	0.362558	6	1	1	1	1	1	MAA_04951
GO:0009068	BP	e	aspartate family amino acid catabolic process	1/728	7/11688	0.362558	9	1	1	1	1	1	MAA_02629
GO:0005992	BP	e	trehalose biosynthetic process	1/728	7/11688	0.362558	7	1	1	1	1	1	MAA_04308
GO:0035435	BP	e	phosphate ion transmembrane transport	1/728	7/11688	0.362558	8	1	1	1	1	1	MAA_09395
GO:0043619	BP	e	regulation of transcription from RNA polymerase II promoter in response to oxidative stress	1/728	7/11688	0.362558	12	1	1	1	1	1	MAA_02182
GO:0051664	BP	e	nuclear pore localization	1/728	7/11688	0.362558	6	1	1	1	1	1	MAA_03095
GO:1903460	BP	e	mitotic DNA replication leading strand elongation	1/728	7/11688	0.362558	12	1	1	1	1	1	MAA_07213
GO:1902660	BP	e	negative regulation of glucose mediated signaling pathway	1/728	7/11688	0.362558	7	1	1	1	1	1	MAA_04426
GO:0018212	BP	e	peptidyl-tyrosine modification	1/728	7/11688	0.362558	7	1	1	1	1	1	MAA_03482
GO:0051952	BP	e	regulation of amine transport	1/728	7/11688	0.362558	5	1	1	1	1	1	MAA_01171
GO:1990456	BP	e	mitochondrion-endoplasmic reticulum membrane tethering	1/728	7/11688	0.362558	4	1	1	1	1	1	MAA_02244
GO:0006067	BP	e	ethanol metabolic process	1/728	7/11688	0.362558	6	1	1	1	1	1	MAA_02629
GO:0000916	BP	e	actomyosin contractile ring contraction	1/728	7/11688	0.362558	5	1	1	1	1	1	MAA_00845
GO:0043555	BP	e	regulation of translation in response to stress	1/728	7/11688	0.362558	8	1	1	1	1	1	MAA_00264
GO:0034767	BP	e	positive regulation of ion transmembrane transport	1/728	7/11688	0.362558	7	1	1	1	1	1	MAA_01171
GO:0051955	BP	e	regulation of amino acid transport	1/728	7/11688	0.362558	6	1	1	1	1	1	MAA_01171
GO:2001025	BP	e	positive regulation of response to drug	1/728	7/11688	0.362558	5	1	1	1	1	1	MAA_01171
GO:0030308	BP	e	negative regulation of cell growth	1/728	7/11688	0.362558	6	1	1	1	1	1	MAA_05971
GO:0043949	BP	e	regulation of cAMP-mediated signaling	1/728	7/11688	0.362558	7	1	1	1	1	1	MAA_04426
GO:0007323	BP	e	peptide pheromone maturation	1/728	7/11688	0.362558	6	1	1	1	1	1	MAA_06165
GO:0015937	BP	e	coenzyme A biosynthetic process	1/728	7/11688	0.362558	11	1	1	1	1	1	MAA_03520
GO:0090337	BP	e	regulation of formin-nucleated actin cable assembly	1/728	7/11688	0.362558	10	1	1	1	1	1	MAA_02270
GO:0000050	BP	e	urea cycle	1/728	7/11688	0.362558	6	1	1	1	1	1	MAA_05412
GO:1900442	BP	e	positive regulation of filamentous growth of a population of unicellular organisms in response to neutral pH	1/728	7/11688	0.362558	8	1	1	1	1	1	MAA_02988
GO:1901799	BP	e	negative regulation of proteasomal protein catabolic process	1/728	7/11688	0.362558	9	1	1	1	1	1	MAA_05393
GO:0070941	BP	e	eisosome assembly	1/728	7/11688	0.362558	5	1	1	1	1	1	MAA_04211
GO:0044111	BP	e	formation of structure involved in a symbiotic process	1/728	7/11688	0.362558	2	1	1	1	1	1	MAA_02988
GO:2000059	BP	e	negative regulation of ubiquitin-dependent protein catabolic process	1/728	7/11688	0.362558	9	1	1	1	1	1	MAA_05393
GO:2000766	BP	e	negative regulation of cytoplasmic translation	1/728	7/11688	0.362558	9	1	1	1	1	1	MAA_04401
GO:0042780	BP	e	tRNA 3'-end processing	1/728	7/11688	0.362558	10	1	1	1	1	1	MAA_07099
GO:0015824	BP	e	proline transport	1/728	7/11688	0.362558	8	1	1	1	1	1	MAA_00601
GO:0044114	BP	e	development of symbiont in host	1/728	7/11688	0.362558	3	1	1	1	1	1	MAA_02988
GO:0006269	BP	e	DNA replication, synthesis of RNA primer	1/728	7/11688	0.362558	8	1	1	1	1	1	MAA_04552
GO:0030989	BP	e	dynein-driven meiotic oscillatory nuclear movement	1/728	7/11688	0.362558	9	1	1	1	1	1	MAA_05129
GO:0071406	BP	e	cellular response to methylmercury	1/728	7/11688	0.362558	5	1	1	1	1	1	MAA_08157
GO:1900440	BP	e	regulation of filamentous growth of a population of unicellular organisms in response to neutral pH	1/728	7/11688	0.362558	7	1	1	1	1	1	MAA_02988
GO:1902659	BP	e	regulation of glucose mediated signaling pathway	1/728	7/11688	0.362558	6	1	1	1	1	1	MAA_04426
GO:1901503	BP	e	ether biosynthetic process	1/728	7/11688	0.362558	4	1	1	1	1	1	MAA_02182
GO:0043007	BP	e	maintenance of rDNA	1/728	7/11688	0.362558	8	1	1	1	1	1	MAA_06689
GO:0036213	BP	e	contractile ring contraction	1/728	7/11688	0.362558	4	1	1	1	1	1	MAA_00845
GO:0043407	BP	e	negative regulation of MAP kinase activity	1/728	7/11688	0.362558	12	1	1	1	1	1	MAA_05299
GO:0006468	BP	e	protein phosphorylation	11/728	133/11688	0.362698	6	11	1	1	1	1	MAA_00600, MAA_00849, MAA_03482, MAA_04401, MAA_04771, MAA_05401, MAA_05678, MAA_07150, MAA_07333, MAA_08083, MAA_09884
GO:0006511	BP	e	ubiquitin-dependent protein catabolic process	15/728	193/11688	0.365615	8	15	1	1	1	1	MAA_00667, MAA_01499, MAA_02223, MAA_02624, MAA_03774, MAA_03880, MAA_04951, MAA_06077, MAA_06082, MAA_06142, MAA_07707, MAA_08157, MAA_08187, MAA_08494, MAA_09863
GO:0019941	BP	e	modification-dependent protein catabolic process	15/728	193/11688	0.365615	7	15	1	1	1	1	MAA_00667, MAA_01499, MAA_02223, MAA_02624, MAA_03774, MAA_03880, MAA_04951, MAA_06077, MAA_06082, MAA_06142, MAA_07707, MAA_08157, MAA_08187, MAA_08494, MAA_09863
GO:0098657	BP	e	import into cell	11/728	139/11688	0.376738	4	11	1	1	1	1	MAA_01671, MAA_02270, MAA_02804, MAA_04211, MAA_05634, MAA_05772, MAA_06451, MAA_08365, MAA_08848, MAA_08849, MAA_09426
GO:0071940	BP	e	fungal-type cell wall assembly	2/728	21/11688	0.379551	7	2	1	1	1	1	MAA_04401, MAA_06451
GO:0000272	BP	e	polysaccharide catabolic process	2/728	21/11688	0.379551	5	2	1	1	1	1	MAA_05125, MAA_07845
GO:1904029	BP	e	regulation of cyclin-dependent protein kinase activity	2/728	21/11688	0.379551	10	2	1	1	1	1	MAA_03482, MAA_08083
GO:0034501	BP	e	protein localization to kinetochore	2/728	21/11688	0.379551	8	2	1	1	1	1	MAA_04472, MAA_11084
GO:0000915	BP	e	actomyosin contractile ring assembly	2/728	21/11688	0.379551	9	2	1	1	1	1	MAA_00845, MAA_02270
GO:0006458	BP	e	'de novo' protein folding	2/728	21/11688	0.379551	3	2	1	1	1	1	MAA_03534, MAA_04726
GO:0006273	BP	e	lagging strand elongation	2/728	21/11688	0.379551	9	2	1	1	1	1	MAA_02554, MAA_04552
GO:1903083	BP	e	protein localization to condensed chromosome	2/728	21/11688	0.379551	7	2	1	1	1	1	MAA_04472, MAA_11084
GO:0046618	BP	e	xenobiotic export from cell	2/728	21/11688	0.379551	5	2	1	1	1	1	MAA_01883, MAA_02377
GO:0000912	BP	e	assembly of actomyosin apparatus involved in cytokinesis	2/728	21/11688	0.379551	5	2	1	1	1	1	MAA_00845, MAA_02270
GO:0046112	BP	e	nucleobase biosynthetic process	2/728	21/11688	0.379551	7	2	1	1	1	1	MAA_02825, MAA_05676
GO:0000055	BP	e	ribosomal large subunit export from nucleus	2/728	21/11688	0.379551	9	2	1	1	1	1	MAA_02736, MAA_11084
GO:0015718	BP	e	monocarboxylic acid transport	2/728	21/11688	0.379551	8	2	1	1	1	1	MAA_01222, MAA_09745
GO:0019725	BP	e	cellular homeostasis	16/728	207/11688	0.381467	4	16	1	1	1	1	MAA_02223, MAA_02364, MAA_02377, MAA_02628, MAA_02965, MAA_03737, MAA_04308, MAA_06841, MAA_07028, MAA_08365, MAA_08494, MAA_08848, MAA_08849, MAA_09235, MAA_10239, MAA_10707
GO:0009124	BP	e	nucleoside monophosphate biosynthetic process	5/728	53/11688	0.382038	8	5	1	1	1	1	MAA_00230, MAA_00279, MAA_03956, MAA_07675, MAA_08217
GO:0044271	BP	e	cellular nitrogen compound biosynthetic process	52/728	744/11688	0.387957	4	52	1	1	1	1	MAA_00230, MAA_00242, MAA_00279, MAA_00708, MAA_01219, MAA_01499, MAA_01767, MAA_02048, MAA_02182, MAA_02215, MAA_02402, MAA_02554, MAA_02559, MAA_02624, MAA_02675, MAA_02825, MAA_03520, MAA_03579, MAA_03797, MAA_03930, MAA_03949, MAA_03956, MAA_04310, MAA_04535, MAA_04552, MAA_04569, MAA_04856, MAA_05080, MAA_05178, MAA_05393, MAA_05401, MAA_05412, MAA_05458, MAA_05549, MAA_05676, MAA_05848, MAA…
GO:0036180	BP	e	filamentous growth of a population of unicellular organisms in response to biotic stimulus	5/728	55/11688	0.391532	4	5	1	1	1	1	MAA_00230, MAA_02988, MAA_04426, MAA_04771, MAA_05634
GO:0006366	BP	e	transcription by RNA polymerase II	12/728	155/11688	0.402157	10	12	1	1	1	1	MAA_02048, MAA_02182, MAA_02215, MAA_03949, MAA_04310, MAA_04535, MAA_04569, MAA_07457, MAA_07550, MAA_08083, MAA_08777, MAA_11507
GO:0046834	BP	e	lipid phosphorylation	1/728	8/11688	0.402286	6	1	1	1	1	1	MAA_06343
GO:1902405	BP	e	mitotic actomyosin contractile ring localization	1/728	8/11688	0.402286	6	1	1	1	1	1	MAA_02270
GO:0071451	BP	e	cellular response to superoxide	1/728	8/11688	0.402286	8	1	1	1	1	1	MAA_02494
GO:0000303	BP	e	response to superoxide	1/728	8/11688	0.402286	6	1	1	1	1	1	MAA_02494
GO:0032048	BP	e	cardiolipin metabolic process	1/728	8/11688	0.402286	8	1	1	1	1	1	MAA_06430
GO:0006621	BP	e	protein retention in ER lumen	1/728	8/11688	0.402286	7	1	1	1	1	1	MAA_05910
GO:1900743	BP	e	positive regulation of filamentous growth of a population of unicellular organisms in response to pH	1/728	8/11688	0.402286	7	1	1	1	1	1	MAA_02988
GO:1901978	BP	e	positive regulation of cell cycle checkpoint	1/728	8/11688	0.402286	8	1	1	1	1	1	MAA_00849
GO:0040011	BP	e	locomotion	1/728	8/11688	0.402286	1	1	1	1	1	1	MAA_02988
GO:0045744	BP	e	negative regulation of G protein-coupled receptor signaling pathway	1/728	8/11688	0.402286	7	1	1	1	1	1	MAA_04426
GO:0006566	BP	e	threonine metabolic process	1/728	8/11688	0.402286	9	1	1	1	1	1	MAA_02629
GO:0000160	BP	e	phosphorelay signal transduction system	1/728	8/11688	0.402286	6	1	1	1	1	1	MAA_04771
GO:0050810	BP	e	regulation of steroid biosynthetic process	1/728	8/11688	0.402286	7	1	1	1	1	1	MAA_02215
GO:0071450	BP	e	cellular response to oxygen radical	1/728	8/11688	0.402286	7	1	1	1	1	1	MAA_02494
GO:0019218	BP	e	regulation of steroid metabolic process	1/728	8/11688	0.402286	6	1	1	1	1	1	MAA_02215
GO:0070676	BP	e	intralumenal vesicle formation	1/728	8/11688	0.402286	7	1	1	1	1	1	MAA_04951
GO:0031119	BP	e	tRNA pseudouridine synthesis	1/728	8/11688	0.402286	11	1	1	1	1	1	MAA_07565
GO:0019430	BP	e	removal of superoxide radicals	1/728	8/11688	0.402286	5	1	1	1	1	1	MAA_02494
GO:0031494	BP	e	regulation of mating type switching	1/728	8/11688	0.402286	5	1	1	1	1	1	MAA_04569
GO:0046351	BP	e	disaccharide biosynthetic process	1/728	8/11688	0.402286	6	1	1	1	1	1	MAA_04308
GO:0045461	BP	e	sterigmatocystin biosynthetic process	1/728	8/11688	0.402286	6	1	1	1	1	1	MAA_02182
GO:0019344	BP	e	cysteine biosynthetic process	1/728	8/11688	0.402286	10	1	1	1	1	1	MAA_09697
GO:0106118	BP	e	regulation of sterol biosynthetic process	1/728	8/11688	0.402286	8	1	1	1	1	1	MAA_02215
GO:0007120	BP	e	axial cellular bud site selection	1/728	8/11688	0.402286	5	1	1	1	1	1	MAA_05931
GO:0015936	BP	e	coenzyme A metabolic process	1/728	8/11688	0.402286	10	1	1	1	1	1	MAA_03520
GO:0071472	BP	e	cellular response to salt stress	1/728	8/11688	0.402286	6	1	1	1	1	1	MAA_02182
GO:0000305	BP	e	response to oxygen radical	1/728	8/11688	0.402286	5	1	1	1	1	1	MAA_02494
GO:1903051	BP	e	negative regulation of proteolysis involved in protein catabolic process	1/728	8/11688	0.402286	8	1	1	1	1	1	MAA_05393
GO:0019405	BP	e	alditol catabolic process	1/728	8/11688	0.402286	7	1	1	1	1	1	MAA_00731
GO:0010453	BP	e	regulation of cell fate commitment	1/728	8/11688	0.402286	4	1	1	1	1	1	MAA_04569
GO:0032298	BP	e	positive regulation of DNA-templated DNA replication initiation	1/728	8/11688	0.402286	10	1	1	1	1	1	MAA_00849
GO:0006801	BP	e	superoxide metabolic process	1/728	8/11688	0.402286	4	1	1	1	1	1	MAA_02494
GO:0035437	BP	e	maintenance of protein localization in endoplasmic reticulum	1/728	8/11688	0.402286	6	1	1	1	1	1	MAA_05910
GO:0007568	BP	e	aging	5/728	57/11688	0.402819	2	5	1	1	1	1	MAA_00838, MAA_02241, MAA_03534, MAA_04401, MAA_07635
GO:0045892	BP	e	negative regulation of DNA-templated transcription	17/728	228/11688	0.406622	10	17	1	1	1	1	MAA_01143, MAA_02048, MAA_02182, MAA_02215, MAA_02988, MAA_03442, MAA_03482, MAA_03645, MAA_03823, MAA_04155, MAA_04472, MAA_05638, MAA_05971, MAA_06689, MAA_08187, MAA_08777, MAA_09884
GO:0006820	BP	e	anion transport	12/728	157/11688	0.407654	5	12	1	1	1	1	MAA_00601, MAA_00636, MAA_01222, MAA_02377, MAA_02796, MAA_07230, MAA_07596, MAA_07729, MAA_08848, MAA_09395, MAA_09745, MAA_10177
GO:0051236	BP	e	establishment of RNA localization	8/728	101/11688	0.411076	3	8	1	1	1	1	MAA_01499, MAA_02736, MAA_03095, MAA_03797, MAA_04155, MAA_04198, MAA_07707, MAA_11084
GO:0050658	BP	e	RNA transport	8/728	101/11688	0.411076	7	8	1	1	1	1	MAA_01499, MAA_02736, MAA_03095, MAA_03797, MAA_04155, MAA_04198, MAA_07707, MAA_11084
GO:1905039	BP	e	carboxylic acid transmembrane transport	5/728	60/11688	0.422636	7	5	1	1	1	1	MAA_00601, MAA_01222, MAA_02796, MAA_07230, MAA_09745
GO:1901699	BP	e	cellular response to nitrogen compound	3/728	29/11688	0.423717	4	3	1	1	1	1	MAA_02048, MAA_02182, MAA_04401
GO:0007029	BP	e	endoplasmic reticulum organization	3/728	29/11688	0.423717	5	3	1	1	1	1	MAA_00712, MAA_02270, MAA_05752
GO:0098739	BP	e	import across plasma membrane	3/728	29/11688	0.423717	5	3	1	1	1	1	MAA_01671, MAA_08848, MAA_08849
GO:0050794	BP	e	regulation of cellular process	86/728	1277/11688	0.425158	3	86	1	1	1	1	MAA_00144, MAA_00166, MAA_00203, MAA_00230, MAA_00264, MAA_00486, MAA_00600, MAA_00636, MAA_00712, MAA_00838, MAA_00849, MAA_01143, MAA_01171, MAA_01219, MAA_01672, MAA_01804, MAA_02048, MAA_02108, MAA_02182, MAA_02215, MAA_02244, MAA_02270, MAA_02624, MAA_02988, MAA_03010, MAA_03055, MAA_03095, MAA_03416, MAA_03442, MAA_03482, MAA_03581, MAA_03645, MAA_03823, MAA_03880, MAA_03935, MAA_03949, MAA…
GO:0016570	BP	e	histone modification	9/728	111/11688	0.425322	6	9	1	1	1	1	MAA_00849, MAA_03442, MAA_03823, MAA_03996, MAA_04401, MAA_05971, MAA_07635, MAA_07883, MAA_08494
GO:0048468	BP	e	cell development	9/728	113/11688	0.430626	3	9	1	1	1	1	MAA_00144, MAA_02988, MAA_02999, MAA_04211, MAA_04291, MAA_05129, MAA_06451, MAA_08365, MAA_09426
GO:0000480	BP	e	endonucleolytic cleavage in 5'-ETS of tricistronic rRNA transcript (SSU-rRNA, 5.8S rRNA, LSU-rRNA)	3/728	30/11688	0.431368	11	3	1	1	1	1	MAA_00693, MAA_05691, MAA_08261
GO:0000472	BP	e	endonucleolytic cleavage to generate mature 5'-end of SSU-rRNA from (SSU-rRNA, 5.8S rRNA, LSU-rRNA)	3/728	30/11688	0.431368	11	3	1	1	1	1	MAA_00693, MAA_05691, MAA_08261
GO:0010565	BP	e	regulation of cellular ketone metabolic process	3/728	30/11688	0.431368	5	3	1	1	1	1	MAA_00636, MAA_02182, MAA_07729
GO:0006810	BP	e	transport	63/728	920/11688	0.433957	3	63	1	1	1	1	MAA_00601, MAA_00636, MAA_00667, MAA_00845, MAA_01222, MAA_01443, MAA_01499, MAA_01671, MAA_01883, MAA_02108, MAA_02270, MAA_02364, MAA_02377, MAA_02494, MAA_02628, MAA_02736, MAA_02796, MAA_02804, MAA_03095, MAA_03581, MAA_03737, MAA_03785, MAA_03797, MAA_04155, MAA_04198, MAA_04211, MAA_04454, MAA_04726, MAA_04951, MAA_05129, MAA_05149, MAA_05566, MAA_05592, MAA_05634, MAA_05772, MAA_05864, MAA…
GO:0050789	BP	e	regulation of biological process	90/728	1337/11688	0.434185	2	90	1	1	1	1	MAA_00144, MAA_00166, MAA_00203, MAA_00230, MAA_00264, MAA_00279, MAA_00486, MAA_00600, MAA_00636, MAA_00712, MAA_00838, MAA_00849, MAA_01143, MAA_01171, MAA_01219, MAA_01672, MAA_01804, MAA_02048, MAA_02108, MAA_02182, MAA_02215, MAA_02244, MAA_02270, MAA_02624, MAA_02825, MAA_02988, MAA_03010, MAA_03055, MAA_03095, MAA_03416, MAA_03442, MAA_03482, MAA_03581, MAA_03645, MAA_03823, MAA_03880, MAA…
GO:0042219	BP	e	cellular modified amino acid catabolic process	1/728	9/11688	0.43954	5	1	1	1	1	1	MAA_05655
GO:0006388	BP	e	tRNA splicing, via endonucleolytic cleavage and ligation	1/728	9/11688	0.43954	10	1	1	1	1	1	MAA_00264
GO:0052548	BP	e	regulation of endopeptidase activity	1/728	9/11688	0.43954	8	1	1	1	1	1	MAA_06077
GO:0010507	BP	e	negative regulation of autophagy	1/728	9/11688	0.43954	7	1	1	1	1	1	MAA_00600
GO:0007004	BP	e	telomere maintenance via telomerase	1/728	9/11688	0.43954	9	1	1	1	1	1	MAA_05848
GO:0031566	BP	e	actomyosin contractile ring maintenance	1/728	9/11688	0.43954	9	1	1	1	1	1	MAA_02270
GO:0010913	BP	e	regulation of sterigmatocystin biosynthetic process	1/728	9/11688	0.43954	6	1	1	1	1	1	MAA_02182
GO:0031057	BP	e	negative regulation of histone modification	1/728	9/11688	0.43954	8	1	1	1	1	1	MAA_03996
GO:0036294	BP	e	cellular response to decreased oxygen levels	1/728	9/11688	0.43954	5	1	1	1	1	1	MAA_02215
GO:0030970	BP	e	retrograde protein transport, ER to cytosol	1/728	9/11688	0.43954	9	1	1	1	1	1	MAA_00667
GO:1903959	BP	e	regulation of anion transmembrane transport	1/728	9/11688	0.43954	7	1	1	1	1	1	MAA_01171
GO:0007089	BP	e	traversing start control point of mitotic cell cycle	1/728	9/11688	0.43954	10	1	1	1	1	1	MAA_09697
GO:0061987	BP	e	negative regulation of transcription from RNA polymerase II promoter by glucose	1/728	9/11688	0.43954	13	1	1	1	1	1	MAA_03482
GO:1901378	BP	e	organic heteropentacyclic compound biosynthetic process	1/728	9/11688	0.43954	5	1	1	1	1	1	MAA_02182
GO:0010571	BP	e	positive regulation of nuclear cell cycle DNA replication	1/728	9/11688	0.43954	10	1	1	1	1	1	MAA_00849
GO:0051093	BP	e	negative regulation of developmental process	1/728	9/11688	0.43954	4	1	1	1	1	1	MAA_07707
GO:1904356	BP	e	regulation of telomere maintenance via telomere lengthening	1/728	9/11688	0.43954	8	1	1	1	1	1	MAA_04726
GO:0006272	BP	e	leading strand elongation	1/728	9/11688	0.43954	9	1	1	1	1	1	MAA_07213
GO:0051220	BP	e	cytoplasmic sequestering of protein	1/728	9/11688	0.43954	4	1	1	1	1	1	MAA_06565
GO:0045737	BP	e	positive regulation of cyclin-dependent protein serine/threonine kinase activity	1/728	9/11688	0.43954	12	1	1	1	1	1	MAA_08083
GO:0034764	BP	e	positive regulation of transmembrane transport	1/728	9/11688	0.43954	6	1	1	1	1	1	MAA_01171
GO:0000712	BP	e	resolution of meiotic recombination intermediates	1/728	9/11688	0.43954	5	1	1	1	1	1	MAA_08742
GO:0036214	BP	e	contractile ring localization	1/728	9/11688	0.43954	4	1	1	1	1	1	MAA_02270
GO:0006616	BP	e	SRP-dependent cotranslational protein targeting to membrane, translocation	1/728	9/11688	0.43954	9	1	1	1	1	1	MAA_07707
GO:0031571	BP	e	mitotic G1 DNA damage checkpoint signaling	1/728	9/11688	0.43954	12	1	1	1	1	1	MAA_04401
GO:0060238	BP	e	regulation of signal transduction involved in conjugation with cellular fusion	1/728	9/11688	0.43954	6	1	1	1	1	1	MAA_09884
GO:0000741	BP	e	karyogamy	1/728	9/11688	0.43954	6	1	1	1	1	1	MAA_05129
GO:0032210	BP	e	regulation of telomere maintenance via telomerase	1/728	9/11688	0.43954	9	1	1	1	1	1	MAA_04726
GO:0010447	BP	e	response to acidic pH	1/728	9/11688	0.43954	4	1	1	1	1	1	MAA_03987
GO:0032187	BP	e	actomyosin contractile ring localization	1/728	9/11688	0.43954	5	1	1	1	1	1	MAA_02270
GO:0000433	BP	e	carbon catabolite repression of transcription from RNA polymerase II promoter by glucose	1/728	9/11688	0.43954	14	1	1	1	1	1	MAA_03482
GO:0072583	BP	e	clathrin-dependent endocytosis	1/728	9/11688	0.43954	7	1	1	1	1	1	MAA_02270
GO:0044273	BP	e	sulfur compound catabolic process	1/728	9/11688	0.43954	4	1	1	1	1	1	MAA_05655
GO:0098609	BP	e	cell-cell adhesion	1/728	9/11688	0.43954	3	1	1	1	1	1	MAA_02988
GO:0036212	BP	e	contractile ring maintenance	1/728	9/11688	0.43954	5	1	1	1	1	1	MAA_02270
GO:0032231	BP	e	regulation of actin filament bundle assembly	1/728	9/11688	0.43954	9	1	1	1	1	1	MAA_02270
GO:0046471	BP	e	phosphatidylglycerol metabolic process	1/728	9/11688	0.43954	7	1	1	1	1	1	MAA_06430
GO:0000019	BP	e	regulation of mitotic recombination	1/728	9/11688	0.43954	8	1	1	1	1	1	MAA_01143
GO:1903513	BP	e	endoplasmic reticulum to cytosol transport	1/728	9/11688	0.43954	5	1	1	1	1	1	MAA_00667
GO:2001023	BP	e	regulation of response to drug	1/728	9/11688	0.43954	4	1	1	1	1	1	MAA_01171
GO:0009312	BP	e	oligosaccharide biosynthetic process	1/728	9/11688	0.43954	5	1	1	1	1	1	MAA_04308
GO:0006797	BP	e	polyphosphate metabolic process	1/728	9/11688	0.43954	5	1	1	1	1	1	MAA_02965
GO:0032890	BP	e	regulation of organic acid transport	1/728	9/11688	0.43954	5	1	1	1	1	1	MAA_01171
GO:0000742	BP	e	karyogamy involved in conjugation with cellular fusion	1/728	9/11688	0.43954	7	1	1	1	1	1	MAA_05129
GO:0044819	BP	e	mitotic G1/S transition checkpoint signaling	1/728	9/11688	0.43954	10	1	1	1	1	1	MAA_04401
GO:1900741	BP	e	regulation of filamentous growth of a population of unicellular organisms in response to pH	1/728	9/11688	0.43954	6	1	1	1	1	1	MAA_02988
GO:0051240	BP	e	positive regulation of multicellular organismal process	1/728	9/11688	0.43954	4	1	1	1	1	1	MAA_02988
GO:0072741	BP	e	protein localization to cell division site	1/728	9/11688	0.43954	5	1	1	1	1	1	MAA_02270
GO:0006357	BP	e	regulation of transcription by RNA polymerase II	26/728	365/11688	0.441698	10	26	1	1	1	1	MAA_00203, MAA_00712, MAA_02048, MAA_02182, MAA_02215, MAA_02988, MAA_03010, MAA_03442, MAA_03482, MAA_03645, MAA_03823, MAA_03880, MAA_03949, MAA_03987, MAA_04310, MAA_04472, MAA_04569, MAA_05538, MAA_05638, MAA_05734, MAA_07457, MAA_07550, MAA_08083, MAA_08777, MAA_09884, MAA_11507
GO:0071103	BP	e	DNA conformation change	9/728	118/11688	0.447875	6	9	1	1	1	1	MAA_03442, MAA_03949, MAA_03996, MAA_04310, MAA_04472, MAA_06158, MAA_06498, MAA_06689, MAA_07457
GO:0006403	BP	e	RNA localization	9/728	118/11688	0.447875	3	9	1	1	1	1	MAA_01499, MAA_02736, MAA_03095, MAA_03797, MAA_04155, MAA_04198, MAA_05848, MAA_07707, MAA_11084
GO:0070192	BP	e	chromosome organization involved in meiotic cell cycle	3/728	32/11688	0.448648	6	3	1	1	1	1	MAA_05129, MAA_06498, MAA_06689
GO:0000967	BP	e	rRNA 5'-end processing	3/728	32/11688	0.448648	10	3	1	1	1	1	MAA_00693, MAA_05691, MAA_08261
GO:0001558	BP	e	regulation of cell growth	3/728	32/11688	0.448648	5	3	1	1	1	1	MAA_00600, MAA_02988, MAA_05971
GO:0003333	BP	e	amino acid transmembrane transport	3/728	32/11688	0.448648	8	3	1	1	1	1	MAA_00601, MAA_02796, MAA_07230
GO:0090304	BP	e	nucleic acid metabolic process	68/728	1005/11688	0.452737	5	68	1	1	1	1	MAA_00166, MAA_00232, MAA_00260, MAA_00264, MAA_00693, MAA_00849, MAA_01143, MAA_01738, MAA_01920, MAA_02048, MAA_02182, MAA_02215, MAA_02377, MAA_02554, MAA_02572, MAA_02634, MAA_02736, MAA_02854, MAA_03010, MAA_03026, MAA_03416, MAA_03452, MAA_03579, MAA_03949, MAA_04046, MAA_04198, MAA_04310, MAA_04336, MAA_04401, MAA_04472, MAA_04535, MAA_04552, MAA_04569, MAA_04726, MAA_05080, MAA_05178, MAA…
GO:0043934	BP	e	sporulation	10/728	126/11688	0.454527	2	10	1	1	1	1	MAA_02182, MAA_02988, MAA_02999, MAA_03442, MAA_04211, MAA_04291, MAA_06142, MAA_06451, MAA_08365, MAA_09426
GO:0042546	BP	e	cell wall biogenesis	6/728	72/11688	0.456694	4	6	1	1	1	1	MAA_02999, MAA_03930, MAA_04401, MAA_04771, MAA_06451, MAA_08042
GO:0043255	BP	e	regulation of carbohydrate biosynthetic process	3/728	33/11688	0.458126	6	3	1	1	1	1	MAA_00486, MAA_04401, MAA_09839
GO:0090502	BP	e	RNA phosphodiester bond hydrolysis, endonucleolytic	6/728	73/11688	0.460858	8	6	1	1	1	1	MAA_00693, MAA_03452, MAA_04198, MAA_05691, MAA_07099, MAA_08261
GO:0051445	BP	e	regulation of meiotic cell cycle	6/728	73/11688	0.460858	5	6	1	1	1	1	MAA_00849, MAA_03996, MAA_04426, MAA_06498, MAA_06689, MAA_09884
GO:0009161	BP	e	ribonucleoside monophosphate metabolic process	6/728	74/11688	0.465343	8	6	1	1	1	1	MAA_00230, MAA_00279, MAA_02629, MAA_03956, MAA_07675, MAA_08217
GO:2000765	BP	e	regulation of cytoplasmic translation	3/728	34/11688	0.46807	8	3	1	1	1	1	MAA_03581, MAA_04401, MAA_07883
GO:0006271	BP	e	DNA strand elongation involved in DNA replication	3/728	34/11688	0.46807	8	3	1	1	1	1	MAA_02554, MAA_04552, MAA_07213
GO:0006865	BP	e	amino acid transport	3/728	34/11688	0.46807	6	3	1	1	1	1	MAA_00601, MAA_02796, MAA_07230
GO:0097164	BP	e	ammonium ion metabolic process	3/728	34/11688	0.46807	3	3	1	1	1	1	MAA_04856, MAA_05283, MAA_07224
GO:0042254	BP	e	ribosome biogenesis	22/728	303/11688	0.468422	5	22	1	1	1	1	MAA_00693, MAA_01738, MAA_01920, MAA_02572, MAA_02736, MAA_02854, MAA_03095, MAA_03416, MAA_03452, MAA_03935, MAA_04046, MAA_04155, MAA_05185, MAA_05409, MAA_05691, MAA_06837, MAA_06865, MAA_07150, MAA_08261, MAA_09426, MAA_09475, MAA_11084
GO:1990414	BP	e	replication-born double-strand break repair via sister chromatid exchange	1/728	10/11688	0.474476	10	1	1	1	1	1	MAA_02377
GO:0071501	BP	e	cellular response to sterol depletion	1/728	10/11688	0.474476	4	1	1	1	1	1	MAA_02215
GO:0010676	BP	e	positive regulation of cellular carbohydrate metabolic process	1/728	10/11688	0.474476	7	1	1	1	1	1	MAA_04401
GO:0034198	BP	e	cellular response to amino acid starvation	1/728	10/11688	0.474476	7	1	1	1	1	1	MAA_06387
GO:1990928	BP	e	response to amino acid starvation	1/728	10/11688	0.474476	6	1	1	1	1	1	MAA_06387
GO:1900239	BP	e	regulation of phenotypic switching	1/728	10/11688	0.474476	4	1	1	1	1	1	MAA_02988
GO:0045913	BP	e	positive regulation of carbohydrate metabolic process	1/728	10/11688	0.474476	6	1	1	1	1	1	MAA_04401
GO:0000132	BP	e	establishment of mitotic spindle orientation	1/728	10/11688	0.474476	9	1	1	1	1	1	MAA_05129
GO:0006730	BP	e	one-carbon metabolic process	1/728	10/11688	0.474476	3	1	1	1	1	1	MAA_08431
GO:0042306	BP	e	regulation of protein import into nucleus	1/728	10/11688	0.474476	9	1	1	1	1	1	MAA_09884
GO:0032933	BP	e	SREBP signaling pathway	1/728	10/11688	0.474476	6	1	1	1	1	1	MAA_02215
GO:0000710	BP	e	meiotic mismatch repair	1/728	10/11688	0.474476	9	1	1	1	1	1	MAA_10738
GO:0010833	BP	e	telomere maintenance via telomere lengthening	1/728	10/11688	0.474476	8	1	1	1	1	1	MAA_05848
GO:0006547	BP	e	histidine metabolic process	1/728	10/11688	0.474476	7	1	1	1	1	1	MAA_04856
GO:0051037	BP	e	regulation of transcription involved in meiotic cell cycle	1/728	10/11688	0.474476	10	1	1	1	1	1	MAA_08777
GO:0032042	BP	e	mitochondrial DNA metabolic process	1/728	10/11688	0.474476	7	1	1	1	1	1	MAA_05940
GO:0006573	BP	e	valine metabolic process	1/728	10/11688	0.474476	8	1	1	1	1	1	MAA_10016
GO:0009113	BP	e	purine nucleobase biosynthetic process	1/728	10/11688	0.474476	8	1	1	1	1	1	MAA_02825
GO:0051260	BP	e	protein homooligomerization	1/728	10/11688	0.474476	7	1	1	1	1	1	MAA_04951
GO:0006276	BP	e	plasmid maintenance	1/728	10/11688	0.474476	2	1	1	1	1	1	MAA_00712
GO:0000973	BP	e	post-transcriptional tethering of RNA polymerase II gene DNA at nuclear periphery	1/728	10/11688	0.474476	7	1	1	1	1	1	MAA_03095
GO:0006991	BP	e	response to sterol depletion	1/728	10/11688	0.474476	3	1	1	1	1	1	MAA_02215
GO:1904589	BP	e	regulation of protein import	1/728	10/11688	0.474476	8	1	1	1	1	1	MAA_09884
GO:0043270	BP	e	positive regulation of ion transport	1/728	10/11688	0.474476	6	1	1	1	1	1	MAA_01171
GO:0048024	BP	e	regulation of mRNA splicing, via spliceosome	1/728	10/11688	0.474476	9	1	1	1	1	1	MAA_03482
GO:0006959	BP	e	humoral immune response	1/728	10/11688	0.474476	3	1	1	1	1	1	MAA_07707
GO:0052803	BP	e	imidazole-containing compound metabolic process	1/728	10/11688	0.474476	4	1	1	1	1	1	MAA_04856
GO:0046174	BP	e	polyol catabolic process	1/728	10/11688	0.474476	6	1	1	1	1	1	MAA_00731
GO:0036293	BP	e	response to decreased oxygen levels	1/728	10/11688	0.474476	4	1	1	1	1	1	MAA_02215
GO:0000394	BP	e	RNA splicing, via endonucleolytic cleavage and ligation	1/728	10/11688	0.474476	9	1	1	1	1	1	MAA_00264
GO:0030307	BP	e	positive regulation of cell growth	1/728	10/11688	0.474476	6	1	1	1	1	1	MAA_02988
GO:0051294	BP	e	establishment of spindle orientation	1/728	10/11688	0.474476	8	1	1	1	1	1	MAA_05129
GO:2000026	BP	e	regulation of multicellular organismal development	1/728	10/11688	0.474476	4	1	1	1	1	1	MAA_02988
GO:0048478	BP	e	replication fork protection	1/728	10/11688	0.474476	10	1	1	1	1	1	MAA_05678
GO:0045859	BP	e	regulation of protein kinase activity	6/728	76/11688	0.475211	9	6	1	1	1	1	MAA_03416, MAA_03482, MAA_04211, MAA_04426, MAA_05299, MAA_08083
GO:0019748	BP	e	secondary metabolic process	6/728	76/11688	0.475211	2	6	1	1	1	1	MAA_01653, MAA_02182, MAA_06142, MAA_06566, MAA_06572, MAA_09697
GO:0051252	BP	e	regulation of RNA metabolic process	39/728	565/11688	0.47554	6	39	1	1	1	1	MAA_00166, MAA_00203, MAA_00712, MAA_01143, MAA_01672, MAA_02048, MAA_02182, MAA_02215, MAA_02988, MAA_03010, MAA_03442, MAA_03482, MAA_03645, MAA_03823, MAA_03880, MAA_03949, MAA_03987, MAA_04155, MAA_04310, MAA_04401, MAA_04472, MAA_04569, MAA_04661, MAA_05409, MAA_05538, MAA_05638, MAA_05734, MAA_05848, MAA_05971, MAA_06565, MAA_06689, MAA_07150, MAA_07457, MAA_07550, MAA_08083, MAA_08187, MAA…
GO:0070589	BP	e	cellular component macromolecule biosynthetic process	3/728	35/11688	0.478418	6	3	1	1	1	1	MAA_02999, MAA_03930, MAA_08042
GO:0044038	BP	e	cell wall macromolecule biosynthetic process	3/728	35/11688	0.478418	7	3	1	1	1	1	MAA_02999, MAA_03930, MAA_08042
GO:0051603	BP	e	proteolysis involved in protein catabolic process	16/728	219/11688	0.479682	6	16	1	1	1	1	MAA_00667, MAA_01499, MAA_02223, MAA_02624, MAA_03774, MAA_03880, MAA_04519, MAA_04951, MAA_06077, MAA_06082, MAA_06142, MAA_07707, MAA_08157, MAA_08187, MAA_08494, MAA_09863
GO:0034976	BP	e	response to endoplasmic reticulum stress	6/728	77/11688	0.480559	4	6	1	1	1	1	MAA_00667, MAA_02223, MAA_03774, MAA_03880, MAA_08777, MAA_09454
GO:0010608	BP	e	post-transcriptional regulation of gene expression	11/728	142/11688	0.481347	6	11	1	1	1	1	MAA_00166, MAA_00264, MAA_01219, MAA_02624, MAA_03581, MAA_03935, MAA_04401, MAA_05080, MAA_05848, MAA_07883, MAA_08187
GO:0031124	BP	e	mRNA 3'-end processing	3/728	36/11688	0.489108	9	3	1	1	1	1	MAA_00166, MAA_04198, MAA_05654
GO:1903829	BP	e	positive regulation of protein localization	3/728	36/11688	0.489108	6	3	1	1	1	1	MAA_04155, MAA_04401, MAA_04426
GO:0034471	BP	e	ncRNA 5'-end processing	3/728	36/11688	0.489108	9	3	1	1	1	1	MAA_00693, MAA_05691, MAA_08261
GO:0010675	BP	e	regulation of cellular carbohydrate metabolic process	3/728	36/11688	0.489108	6	3	1	1	1	1	MAA_00486, MAA_04401, MAA_09839
GO:0051056	BP	e	regulation of small GTPase mediated signal transduction	3/728	36/11688	0.489108	7	3	1	1	1	1	MAA_02108, MAA_04426, MAA_06387
GO:0034220	BP	e	ion transmembrane transport	17/728	231/11688	0.489826	5	17	1	1	1	1	MAA_00601, MAA_01222, MAA_01443, MAA_01671, MAA_02796, MAA_03737, MAA_06319, MAA_06841, MAA_07230, MAA_08848, MAA_08849, MAA_09395, MAA_09745, MAA_10177, MAA_10215, MAA_10239, MAA_10707
GO:0045937	BP	e	positive regulation of phosphate metabolic process	7/728	87/11688	0.498797	7	7	1	1	1	1	MAA_00636, MAA_02215, MAA_03055, MAA_04771, MAA_07675, MAA_07729, MAA_08083
GO:0010562	BP	e	positive regulation of phosphorus metabolic process	7/728	87/11688	0.498797	6	7	1	1	1	1	MAA_00636, MAA_02215, MAA_03055, MAA_04771, MAA_07675, MAA_07729, MAA_08083
GO:0098771	BP	e	inorganic ion homeostasis	11/728	150/11688	0.499054	6	11	1	1	1	1	MAA_02628, MAA_02965, MAA_03737, MAA_04308, MAA_06841, MAA_07028, MAA_08365, MAA_08848, MAA_08849, MAA_10239, MAA_10707
GO:0009112	BP	e	nucleobase metabolic process	3/728	37/11688	0.500085	6	3	1	1	1	1	MAA_01672, MAA_02825, MAA_05676
GO:0042180	BP	e	cellular ketone metabolic process	3/728	37/11688	0.500085	3	3	1	1	1	1	MAA_01653, MAA_02182, MAA_06572
GO:0022616	BP	e	DNA strand elongation	3/728	37/11688	0.500085	7	3	1	1	1	1	MAA_02554, MAA_04552, MAA_07213
GO:0000966	BP	e	RNA 5'-end processing	3/728	37/11688	0.500085	8	3	1	1	1	1	MAA_00693, MAA_05691, MAA_08261
GO:0045014	BP	e	carbon catabolite repression of transcription by glucose	1/728	11/11688	0.507237	12	1	1	1	1	1	MAA_03482
GO:0061986	BP	e	negative regulation of transcription by glucose	1/728	11/11688	0.507237	11	1	1	1	1	1	MAA_03482
GO:0006591	BP	e	ornithine metabolic process	1/728	11/11688	0.507237	8	1	1	1	1	1	MAA_05412
GO:0000056	BP	e	ribosomal small subunit export from nucleus	1/728	11/11688	0.507237	9	1	1	1	1	1	MAA_11084
GO:0040001	BP	e	establishment of mitotic spindle localization	1/728	11/11688	0.507237	8	1	1	1	1	1	MAA_05129
GO:0046854	BP	e	phosphatidylinositol phosphate biosynthetic process	1/728	11/11688	0.507237	9	1	1	1	1	1	MAA_06343
GO:0090158	BP	e	endoplasmic reticulum membrane organization	1/728	11/11688	0.507237	5	1	1	1	1	1	MAA_05752
GO:0006972	BP	e	hyperosmotic response	1/728	11/11688	0.507237	4	1	1	1	1	1	MAA_02182
GO:0043433	BP	e	negative regulation of DNA-binding transcription factor activity	1/728	11/11688	0.507237	11	1	1	1	1	1	MAA_06565
GO:0043392	BP	e	negative regulation of DNA binding	1/728	11/11688	0.507237	5	1	1	1	1	1	MAA_02215
GO:0000022	BP	e	mitotic spindle elongation	1/728	11/11688	0.507237	4	1	1	1	1	1	MAA_05567
GO:0006955	BP	e	immune response	1/728	11/11688	0.507237	2	1	1	1	1	1	MAA_07707
GO:1902930	BP	e	regulation of alcohol biosynthetic process	1/728	11/11688	0.507237	5	1	1	1	1	1	MAA_02215
GO:0006904	BP	e	vesicle docking involved in exocytosis	1/728	11/11688	0.507237	5	1	1	1	1	1	MAA_02804
GO:0000430	BP	e	regulation of transcription from RNA polymerase II promoter by glucose	1/728	11/11688	0.507237	12	1	1	1	1	1	MAA_03482
GO:0043967	BP	e	histone H4 acetylation	1/728	11/11688	0.507237	11	1	1	1	1	1	MAA_05971
GO:1904062	BP	e	regulation of cation transmembrane transport	1/728	11/11688	0.507237	7	1	1	1	1	1	MAA_01171
GO:0006207	BP	e	'de novo' pyrimidine nucleobase biosynthetic process	1/728	11/11688	0.507237	9	1	1	1	1	1	MAA_05676
GO:0019856	BP	e	pyrimidine nucleobase biosynthetic process	1/728	11/11688	0.507237	8	1	1	1	1	1	MAA_05676
GO:0007166	BP	e	cell surface receptor signaling pathway	1/728	11/11688	0.507237	5	1	1	1	1	1	MAA_00838
GO:0006817	BP	e	phosphate ion transport	1/728	11/11688	0.507237	7	1	1	1	1	1	MAA_09395
GO:0045039	BP	e	protein insertion into mitochondrial inner membrane	1/728	11/11688	0.507237	10	1	1	1	1	1	MAA_01443
GO:0045460	BP	e	sterigmatocystin metabolic process	1/728	11/11688	0.507237	5	1	1	1	1	1	MAA_02182
GO:0051231	BP	e	spindle elongation	1/728	11/11688	0.507237	3	1	1	1	1	1	MAA_05567
GO:0043386	BP	e	mycotoxin biosynthetic process	1/728	11/11688	0.507237	5	1	1	1	1	1	MAA_02182
GO:0075306	BP	e	regulation of conidium formation	1/728	11/11688	0.507237	6	1	1	1	1	1	MAA_02988
GO:0052547	BP	e	regulation of peptidase activity	1/728	11/11688	0.507237	7	1	1	1	1	1	MAA_06077
GO:1900087	BP	e	positive regulation of G1/S transition of mitotic cell cycle	1/728	11/11688	0.507237	9	1	1	1	1	1	MAA_09697
GO:0034305	BP	e	regulation of asexual sporulation	1/728	11/11688	0.507237	5	1	1	1	1	1	MAA_02988
GO:0006984	BP	e	ER-nucleus signaling pathway	1/728	11/11688	0.507237	5	1	1	1	1	1	MAA_02215
GO:0032507	BP	e	maintenance of protein location in cell	3/728	38/11688	0.511299	4	3	1	1	1	1	MAA_02270, MAA_04951, MAA_05910
GO:0035303	BP	e	regulation of dephosphorylation	3/728	38/11688	0.511299	7	3	1	1	1	1	MAA_00486, MAA_05752, MAA_09839
GO:0000209	BP	e	protein polyubiquitination	3/728	38/11688	0.511299	9	3	1	1	1	1	MAA_02223, MAA_03880, MAA_07707
GO:0034502	BP	e	protein localization to chromosome	3/728	38/11688	0.511299	6	3	1	1	1	1	MAA_00849, MAA_04472, MAA_11084
GO:0007127	BP	e	meiosis I	7/728	91/11688	0.511893	8	7	1	1	1	1	MAA_00260, MAA_00849, MAA_05129, MAA_06498, MAA_06689, MAA_08742, MAA_10738
GO:0000075	BP	e	cell cycle checkpoint signaling	7/728	91/11688	0.511893	8	7	1	1	1	1	MAA_00486, MAA_00849, MAA_03996, MAA_04401, MAA_05678, MAA_07213, MAA_09839
GO:0006897	BP	e	endocytosis	7/728	93/11688	0.519937	5	7	1	1	1	1	MAA_02270, MAA_02804, MAA_04211, MAA_05634, MAA_05772, MAA_06451, MAA_09426
GO:0048856	BP	e	anatomical structure development	13/728	178/11688	0.530403	2	13	1	1	1	1	MAA_00144, MAA_02182, MAA_02988, MAA_02999, MAA_03442, MAA_04211, MAA_04291, MAA_04401, MAA_05129, MAA_06142, MAA_06451, MAA_08365, MAA_09426
GO:0071900	BP	e	regulation of protein serine/threonine kinase activity	4/728	46/11688	0.53136	10	4	1	1	1	1	MAA_03482, MAA_04426, MAA_05299, MAA_08083
GO:0050657	BP	e	nucleic acid transport	8/728	102/11688	0.532774	6	8	1	1	1	1	MAA_01499, MAA_02736, MAA_03095, MAA_03797, MAA_04155, MAA_04198, MAA_07707, MAA_11084
GO:0045185	BP	e	maintenance of protein location	4/728	47/11688	0.535883	3	4	1	1	1	1	MAA_02270, MAA_04951, MAA_05910, MAA_06565
GO:0051050	BP	e	positive regulation of transport	4/728	47/11688	0.535883	5	4	1	1	1	1	MAA_01171, MAA_04155, MAA_04401, MAA_04426
GO:0006614	BP	e	SRP-dependent cotranslational protein targeting to membrane	1/728	12/11688	0.537958	11	1	1	1	1	1	MAA_07707
GO:0071276	BP	e	cellular response to cadmium ion	1/728	12/11688	0.537958	6	1	1	1	1	1	MAA_02182
GO:0051653	BP	e	spindle localization	1/728	12/11688	0.537958	3	1	1	1	1	1	MAA_05129
GO:0009746	BP	e	response to hexose	1/728	12/11688	0.537958	6	1	1	1	1	1	MAA_09884
GO:0031506	BP	e	cell wall glycoprotein biosynthetic process	1/728	12/11688	0.537958	8	1	1	1	1	1	MAA_08042
GO:0046185	BP	e	aldehyde catabolic process	1/728	12/11688	0.537958	4	1	1	1	1	1	MAA_02629
GO:0051259	BP	e	protein complex oligomerization	1/728	12/11688	0.537958	6	1	1	1	1	1	MAA_04951
GO:0009749	BP	e	response to glucose	1/728	12/11688	0.537958	7	1	1	1	1	1	MAA_09884
GO:0006057	BP	e	mannoprotein biosynthetic process	1/728	12/11688	0.537958	7	1	1	1	1	1	MAA_08042
GO:0010973	BP	e	positive regulation of division septum assembly	1/728	12/11688	0.537958	9	1	1	1	1	1	MAA_02270
GO:0008277	BP	e	regulation of G protein-coupled receptor signaling pathway	1/728	12/11688	0.537958	6	1	1	1	1	1	MAA_04426
GO:0034284	BP	e	response to monosaccharide	1/728	12/11688	0.537958	5	1	1	1	1	1	MAA_09884
GO:0010458	BP	e	exit from mitosis	1/728	12/11688	0.537958	5	1	1	1	1	1	MAA_04569
GO:1903664	BP	e	regulation of asexual reproduction	1/728	12/11688	0.537958	3	1	1	1	1	1	MAA_02988
GO:0140455	BP	e	cytoplasm protein quality control	1/728	12/11688	0.537958	8	1	1	1	1	1	MAA_03880
GO:0006056	BP	e	mannoprotein metabolic process	1/728	12/11688	0.537958	6	1	1	1	1	1	MAA_08042
GO:0043484	BP	e	regulation of RNA splicing	1/728	12/11688	0.537958	7	1	1	1	1	1	MAA_03482
GO:0000032	BP	e	cell wall mannoprotein biosynthetic process	1/728	12/11688	0.537958	9	1	1	1	1	1	MAA_08042
GO:0035592	BP	e	establishment of protein localization to extracellular region	1/728	12/11688	0.537958	6	1	1	1	1	1	MAA_04951
GO:0042744	BP	e	hydrogen peroxide catabolic process	1/728	12/11688	0.537958	5	1	1	1	1	1	MAA_09564
GO:0045117	BP	e	azole transmembrane transport	1/728	12/11688	0.537958	5	1	1	1	1	1	MAA_02377
GO:1990758	BP	e	mitotic sister chromatid biorientation	1/728	12/11688	0.537958	5	1	1	1	1	1	MAA_05129
GO:0010515	BP	e	negative regulation of induction of conjugation with cellular fusion	1/728	12/11688	0.537958	5	1	1	1	1	1	MAA_09884
GO:1904031	BP	e	positive regulation of cyclin-dependent protein kinase activity	1/728	12/11688	0.537958	11	1	1	1	1	1	MAA_08083
GO:1901376	BP	e	organic heteropentacyclic compound metabolic process	1/728	12/11688	0.537958	4	1	1	1	1	1	MAA_02182
GO:0071322	BP	e	cellular response to carbohydrate stimulus	1/728	12/11688	0.537958	5	1	1	1	1	1	MAA_07550
GO:0042177	BP	e	negative regulation of protein catabolic process	1/728	12/11688	0.537958	7	1	1	1	1	1	MAA_05393
GO:0071629	BP	e	cytoplasm protein quality control by the ubiquitin-proteasome system	1/728	12/11688	0.537958	10	1	1	1	1	1	MAA_03880
GO:0009306	BP	e	protein secretion	1/728	12/11688	0.537958	7	1	1	1	1	1	MAA_04951
GO:0071692	BP	e	protein localization to extracellular region	1/728	12/11688	0.537958	5	1	1	1	1	1	MAA_04951
GO:0051293	BP	e	establishment of spindle localization	1/728	12/11688	0.537958	7	1	1	1	1	1	MAA_05129
GO:0045053	BP	e	protein retention in Golgi apparatus	1/728	12/11688	0.537958	5	1	1	1	1	1	MAA_04951
GO:0035825	BP	e	homologous recombination	4/728	48/11688	0.540847	8	4	1	1	1	1	MAA_00260, MAA_00849, MAA_08742, MAA_10738
GO:0104004	BP	e	cellular response to environmental stimulus	8/728	106/11688	0.542226	3	8	1	1	1	1	MAA_00230, MAA_02182, MAA_02554, MAA_02988, MAA_03987, MAA_07213, MAA_07707, MAA_09549
GO:0071214	BP	e	cellular response to abiotic stimulus	8/728	106/11688	0.542226	4	8	1	1	1	1	MAA_00230, MAA_02182, MAA_02554, MAA_02988, MAA_03987, MAA_07213, MAA_07707, MAA_09549
GO:0036211	BP	e	protein modification process	41/728	605/11688	0.545499	5	41	1	1	1	1	MAA_00600, MAA_00849, MAA_02223, MAA_02304, MAA_02713, MAA_03442, MAA_03482, MAA_03581, MAA_03823, MAA_03880, MAA_03996, MAA_04401, MAA_04771, MAA_05101, MAA_05234, MAA_05299, MAA_05401, MAA_05567, MAA_05654, MAA_05678, MAA_05698, MAA_05971, MAA_06142, MAA_06158, MAA_06565, MAA_06820, MAA_07150, MAA_07252, MAA_07333, MAA_07635, MAA_07707, MAA_07883, MAA_08042, MAA_08083, MAA_08117, MAA_08157, MAA…
GO:0051651	BP	e	maintenance of location in cell	4/728	49/11688	0.546217	3	4	1	1	1	1	MAA_02270, MAA_04951, MAA_05910, MAA_10239
GO:0045935	BP	e	positive regulation of nucleobase-containing compound metabolic process	22/728	312/11688	0.551544	6	22	1	1	1	1	MAA_00712, MAA_00849, MAA_02048, MAA_02182, MAA_02215, MAA_02988, MAA_03482, MAA_03823, MAA_03949, MAA_03987, MAA_04310, MAA_04472, MAA_04569, MAA_04726, MAA_05409, MAA_05538, MAA_05940, MAA_07150, MAA_07550, MAA_08777, MAA_09884, MAA_11507
GO:0030433	BP	e	ubiquitin-dependent ERAD pathway	4/728	51/11688	0.558046	10	4	1	1	1	1	MAA_00667, MAA_02223, MAA_03774, MAA_03880
GO:0006626	BP	e	protein targeting to mitochondrion	4/728	51/11688	0.558046	9	4	1	1	1	1	MAA_01443, MAA_04726, MAA_05149, MAA_07707
GO:0043087	BP	e	regulation of GTPase activity	4/728	51/11688	0.558046	5	4	1	1	1	1	MAA_01171, MAA_02108, MAA_04155, MAA_06387
GO:0031670	BP	e	cellular response to nutrient	4/728	51/11688	0.558046	6	4	1	1	1	1	MAA_02048, MAA_02182, MAA_03482, MAA_03823
GO:0031509	BP	e	subtelomeric heterochromatin formation	4/728	52/11688	0.564442	10	4	1	1	1	1	MAA_01143, MAA_04155, MAA_05971, MAA_08187
GO:0000479	BP	e	endonucleolytic cleavage of tricistronic rRNA transcript (SSU-rRNA, 5.8S rRNA, LSU-rRNA)	4/728	52/11688	0.564442	10	4	1	1	1	1	MAA_00693, MAA_03452, MAA_05691, MAA_08261
GO:0090329	BP	e	regulation of DNA-templated DNA replication	4/728	52/11688	0.564442	8	4	1	1	1	1	MAA_00849, MAA_01143, MAA_05678, MAA_05940
GO:0043632	BP	e	modification-dependent macromolecule catabolic process	15/728	211/11688	0.564558	6	15	1	1	1	1	MAA_00667, MAA_01499, MAA_02223, MAA_02624, MAA_03774, MAA_03880, MAA_04951, MAA_06077, MAA_06082, MAA_06142, MAA_07707, MAA_08157, MAA_08187, MAA_08494, MAA_09863
GO:0007121	BP	e	bipolar cellular bud site selection	1/728	13/11688	0.566767	5	1	1	1	1	1	MAA_06451
GO:0006513	BP	e	protein monoubiquitination	1/728	13/11688	0.566767	9	1	1	1	1	1	MAA_03880
GO:0006613	BP	e	cotranslational protein targeting to membrane	1/728	13/11688	0.566767	10	1	1	1	1	1	MAA_07707
GO:0001410	BP	e	chlamydospore formation	1/728	13/11688	0.566767	6	1	1	1	1	1	MAA_02988
GO:0006384	BP	e	transcription initiation at RNA polymerase III promoter	1/728	13/11688	0.566767	9	1	1	1	1	1	MAA_04310
GO:0000972	BP	e	transcription-dependent tethering of RNA polymerase II gene DNA at nuclear periphery	1/728	13/11688	0.566767	6	1	1	1	1	1	MAA_03095
GO:0018202	BP	e	peptidyl-histidine modification	1/728	13/11688	0.566767	7	1	1	1	1	1	MAA_04771
GO:0031167	BP	e	rRNA methylation	1/728	13/11688	0.566767	11	1	1	1	1	1	MAA_02854
GO:0006898	BP	e	receptor-mediated endocytosis	1/728	13/11688	0.566767	6	1	1	1	1	1	MAA_02270
GO:0002790	BP	e	peptide secretion	1/728	13/11688	0.566767	7	1	1	1	1	1	MAA_04951
GO:0046686	BP	e	response to cadmium ion	1/728	13/11688	0.566767	5	1	1	1	1	1	MAA_02182
GO:0031327	BP	e	negative regulation of cellular biosynthetic process	23/728	335/11688	0.567719	6	23	1	1	1	1	MAA_00636, MAA_01143, MAA_02048, MAA_02182, MAA_02215, MAA_02988, MAA_03442, MAA_03482, MAA_03645, MAA_03823, MAA_03935, MAA_04155, MAA_04401, MAA_04472, MAA_05638, MAA_05678, MAA_05971, MAA_06565, MAA_06689, MAA_07729, MAA_08187, MAA_08777, MAA_09884
GO:0009893	BP	e	positive regulation of metabolic process	34/728	496/11688	0.56824	4	34	1	1	1	1	MAA_00166, MAA_00264, MAA_00636, MAA_00712, MAA_00849, MAA_01219, MAA_02048, MAA_02182, MAA_02215, MAA_02988, MAA_03055, MAA_03482, MAA_03823, MAA_03949, MAA_03987, MAA_04310, MAA_04401, MAA_04472, MAA_04569, MAA_04726, MAA_04771, MAA_05409, MAA_05538, MAA_05848, MAA_05940, MAA_06387, MAA_07150, MAA_07550, MAA_07675, MAA_07729, MAA_08083, MAA_08777, MAA_09884, MAA_11507
GO:0000478	BP	e	endonucleolytic cleavage involved in rRNA processing	4/728	53/11688	0.571118	9	4	1	1	1	1	MAA_00693, MAA_03452, MAA_05691, MAA_08261
GO:0070585	BP	e	protein localization to mitochondrion	4/728	53/11688	0.571118	6	4	1	1	1	1	MAA_01443, MAA_04726, MAA_05149, MAA_07707
GO:0072655	BP	e	establishment of protein localization to mitochondrion	4/728	53/11688	0.571118	7	4	1	1	1	1	MAA_01443, MAA_04726, MAA_05149, MAA_07707
GO:0007584	BP	e	response to nutrient	4/728	54/11688	0.578047	5	4	1	1	1	1	MAA_02048, MAA_02182, MAA_03482, MAA_03823
GO:0006275	BP	e	regulation of DNA replication	4/728	54/11688	0.578047	7	4	1	1	1	1	MAA_00849, MAA_01143, MAA_05678, MAA_05940
GO:0000003	BP	e	reproduction	25/728	364/11688	0.58157	1	25	1	1	1	1	MAA_00260, MAA_00486, MAA_00849, MAA_02182, MAA_02988, MAA_02999, MAA_03442, MAA_03996, MAA_04211, MAA_04291, MAA_04401, MAA_05129, MAA_05931, MAA_06142, MAA_06451, MAA_06498, MAA_06689, MAA_08365, MAA_08742, MAA_08777, MAA_09426, MAA_09564, MAA_09681, MAA_09839, MAA_10738
GO:0016072	BP	e	rRNA metabolic process	17/728	239/11688	0.587032	8	17	1	1	1	1	MAA_00693, MAA_01738, MAA_01920, MAA_02572, MAA_02736, MAA_02854, MAA_03416, MAA_03452, MAA_04046, MAA_05409, MAA_05691, MAA_06837, MAA_06865, MAA_07150, MAA_08261, MAA_09426, MAA_09475
GO:0048869	BP	e	cellular developmental process	17/728	241/11688	0.58879	2	17	1	1	1	1	MAA_00144, MAA_00838, MAA_02182, MAA_02241, MAA_02988, MAA_02999, MAA_03442, MAA_03534, MAA_04211, MAA_04291, MAA_04401, MAA_05129, MAA_06142, MAA_06451, MAA_07635, MAA_08365, MAA_09426
GO:0051235	BP	e	maintenance of location	5/728	62/11688	0.592071	2	5	1	1	1	1	MAA_02270, MAA_04951, MAA_05910, MAA_06565, MAA_10239
GO:0015711	BP	e	organic anion transport	10/728	138/11688	0.593237	6	10	1	1	1	1	MAA_00601, MAA_00636, MAA_01222, MAA_02377, MAA_02796, MAA_07230, MAA_07596, MAA_07729, MAA_09745, MAA_10177
GO:0098789	BP	e	pre-mRNA cleavage required for polyadenylation	1/728	14/11688	0.593781	10	1	1	1	1	1	MAA_05654
GO:0061912	BP	e	selective autophagy	1/728	14/11688	0.593781	6	1	1	1	1	1	MAA_08494
GO:0034765	BP	e	regulation of ion transmembrane transport	1/728	14/11688	0.593781	6	1	1	1	1	1	MAA_01171
GO:0009065	BP	e	glutamine family amino acid catabolic process	1/728	14/11688	0.593781	9	1	1	1	1	1	MAA_00724
GO:0019627	BP	e	urea metabolic process	1/728	14/11688	0.593781	4	1	1	1	1	1	MAA_05412
GO:0042743	BP	e	hydrogen peroxide metabolic process	1/728	14/11688	0.593781	4	1	1	1	1	1	MAA_09564
GO:0072595	BP	e	maintenance of protein localization in organelle	1/728	14/11688	0.593781	5	1	1	1	1	1	MAA_05910
GO:0046173	BP	e	polyol biosynthetic process	1/728	14/11688	0.593781	6	1	1	1	1	1	MAA_09406
GO:0072523	BP	e	purine-containing compound catabolic process	1/728	14/11688	0.593781	5	1	1	1	1	1	MAA_01672
GO:1901678	BP	e	iron coordination entity transport	1/728	14/11688	0.593781	9	1	1	1	1	1	MAA_07675
GO:0000909	BP	e	sporocarp development involved in sexual reproduction	1/728	14/11688	0.593781	7	1	1	1	1	1	MAA_06142
GO:0098787	BP	e	mRNA cleavage involved in mRNA processing	1/728	14/11688	0.593781	9	1	1	1	1	1	MAA_05654
GO:0043938	BP	e	positive regulation of sporulation	1/728	14/11688	0.593781	5	1	1	1	1	1	MAA_02988
GO:0007095	BP	e	mitotic G2 DNA damage checkpoint signaling	1/728	14/11688	0.593781	12	1	1	1	1	1	MAA_00849
GO:0010647	BP	e	positive regulation of cell communication	5/728	64/11688	0.598244	5	5	1	1	1	1	MAA_00849, MAA_02048, MAA_02182, MAA_04771, MAA_07675
GO:0031123	BP	e	RNA 3'-end processing	5/728	66/11688	0.605634	8	5	1	1	1	1	MAA_00166, MAA_04198, MAA_05654, MAA_07099, MAA_09426
GO:0097237	BP	e	cellular response to toxic substance	5/728	67/11688	0.60974	4	5	1	1	1	1	MAA_02494, MAA_02528, MAA_06565, MAA_09549, MAA_09564
GO:0046942	BP	e	carboxylic acid transport	5/728	68/11688	0.614096	7	5	1	1	1	1	MAA_00601, MAA_01222, MAA_02796, MAA_07230, MAA_09745
GO:0010720	BP	e	positive regulation of cell development	1/728	15/11688	0.619113	6	1	1	1	1	1	MAA_02988
GO:0006111	BP	e	regulation of gluconeogenesis	1/728	15/11688	0.619113	8	1	1	1	1	1	MAA_04401
GO:0018210	BP	e	peptidyl-threonine modification	1/728	15/11688	0.619113	7	1	1	1	1	1	MAA_05678
GO:0009074	BP	e	aromatic amino acid family catabolic process	1/728	15/11688	0.619113	8	1	1	1	1	1	MAA_03987
GO:0045013	BP	e	carbon catabolite repression of transcription	1/728	15/11688	0.619113	11	1	1	1	1	1	MAA_03482
GO:0019184	BP	e	nonribosomal peptide biosynthetic process	1/728	15/11688	0.619113	7	1	1	1	1	1	MAA_05939
GO:0140029	BP	e	exocytic process	1/728	15/11688	0.619113	2	1	1	1	1	1	MAA_02804
GO:0006526	BP	e	arginine biosynthetic process	1/728	15/11688	0.619113	10	1	1	1	1	1	MAA_05412
GO:0018107	BP	e	peptidyl-threonine phosphorylation	1/728	15/11688	0.619113	8	1	1	1	1	1	MAA_05678
GO:0007009	BP	e	plasma membrane organization	1/728	15/11688	0.619113	5	1	1	1	1	1	MAA_05634
GO:0019400	BP	e	alditol metabolic process	1/728	15/11688	0.619113	6	1	1	1	1	1	MAA_00731
GO:0016239	BP	e	positive regulation of macroautophagy	1/728	15/11688	0.619113	8	1	1	1	1	1	MAA_04401
GO:0032889	BP	e	regulation of vacuole fusion, non-autophagic	1/728	15/11688	0.619113	7	1	1	1	1	1	MAA_00230
GO:0061985	BP	e	carbon catabolite repression	1/728	15/11688	0.619113	8	1	1	1	1	1	MAA_03482
GO:0043412	BP	e	macromolecule modification	46/728	692/11688	0.626465	4	46	1	1	1	1	MAA_00600, MAA_00849, MAA_02223, MAA_02304, MAA_02634, MAA_02713, MAA_02854, MAA_03026, MAA_03442, MAA_03482, MAA_03581, MAA_03823, MAA_03880, MAA_03996, MAA_04401, MAA_04771, MAA_05101, MAA_05234, MAA_05299, MAA_05401, MAA_05567, MAA_05654, MAA_05678, MAA_05698, MAA_05971, MAA_06142, MAA_06158, MAA_06565, MAA_06820, MAA_07150, MAA_07252, MAA_07333, MAA_07565, MAA_07635, MAA_07707, MAA_07883, MAA…
GO:0051234	BP	e	establishment of localization	64/728	969/11688	0.626839	2	64	1	1	1	1	MAA_00601, MAA_00636, MAA_00667, MAA_00845, MAA_01143, MAA_01222, MAA_01443, MAA_01499, MAA_01671, MAA_01883, MAA_02108, MAA_02270, MAA_02364, MAA_02377, MAA_02494, MAA_02628, MAA_02736, MAA_02796, MAA_02804, MAA_03095, MAA_03581, MAA_03737, MAA_03785, MAA_03797, MAA_04155, MAA_04198, MAA_04211, MAA_04454, MAA_04726, MAA_04951, MAA_05129, MAA_05149, MAA_05566, MAA_05592, MAA_05634, MAA_05772, MAA…
GO:0098655	BP	e	cation transmembrane transport	12/728	170/11688	0.630159	6	12	1	1	1	1	MAA_00601, MAA_01222, MAA_01671, MAA_02796, MAA_03737, MAA_06319, MAA_06841, MAA_08848, MAA_08849, MAA_10177, MAA_10239, MAA_10707
GO:0034470	BP	e	ncRNA processing	22/728	320/11688	0.638024	8	22	1	1	1	1	MAA_00166, MAA_00264, MAA_00693, MAA_01738, MAA_01920, MAA_02572, MAA_02634, MAA_02736, MAA_02854, MAA_03416, MAA_03452, MAA_04046, MAA_05409, MAA_05691, MAA_06837, MAA_06865, MAA_07099, MAA_07150, MAA_07565, MAA_08261, MAA_09426, MAA_09475
GO:0006508	BP	e	proteolysis	22/728	320/11688	0.638024	5	22	1	1	1	1	MAA_00667, MAA_01499, MAA_02223, MAA_02624, MAA_03774, MAA_03880, MAA_04067, MAA_04519, MAA_04951, MAA_05101, MAA_05655, MAA_06077, MAA_06082, MAA_06142, MAA_06165, MAA_06904, MAA_07707, MAA_08157, MAA_08187, MAA_08326, MAA_08494, MAA_09863
GO:0000154	BP	e	rRNA modification	2/728	22/11688	0.644734	10	2	1	1	1	1	MAA_02854, MAA_09426
GO:0000722	BP	e	telomere maintenance via recombination	2/728	22/11688	0.644734	9	2	1	1	1	1	MAA_00849, MAA_03010
GO:0045835	BP	e	negative regulation of meiotic nuclear division	2/728	22/11688	0.644734	8	2	1	1	1	1	MAA_00849, MAA_03996
GO:0070726	BP	e	cell wall assembly	2/728	22/11688	0.644734	6	2	1	1	1	1	MAA_04401, MAA_06451
GO:0009890	BP	e	negative regulation of biosynthetic process	23/728	336/11688	0.645964	5	23	1	1	1	1	MAA_00636, MAA_01143, MAA_02048, MAA_02182, MAA_02215, MAA_02988, MAA_03442, MAA_03482, MAA_03645, MAA_03823, MAA_03935, MAA_04155, MAA_04401, MAA_04472, MAA_05638, MAA_05678, MAA_05971, MAA_06565, MAA_06689, MAA_07729, MAA_08187, MAA_08777, MAA_09884
GO:0044260	BP	e	cellular macromolecule metabolic process	99/728	1522/11688	0.649063	4	99	1	1	1	1	MAA_00232, MAA_00260, MAA_00486, MAA_00600, MAA_00667, MAA_00849, MAA_01143, MAA_01219, MAA_01499, MAA_01767, MAA_02048, MAA_02182, MAA_02215, MAA_02223, MAA_02304, MAA_02377, MAA_02554, MAA_02624, MAA_02634, MAA_02713, MAA_02854, MAA_02999, MAA_03010, MAA_03026, MAA_03442, MAA_03482, MAA_03579, MAA_03581, MAA_03680, MAA_03774, MAA_03797, MAA_03823, MAA_03880, MAA_03930, MAA_03949, MAA_03996, MAA…
GO:0070592	BP	e	cell wall polysaccharide biosynthetic process	2/728	23/11688	0.651732	8	2	1	1	1	1	MAA_02999, MAA_03930
GO:1901661	BP	e	quinone metabolic process	2/728	23/11688	0.651732	4	2	1	1	1	1	MAA_01653, MAA_02182
GO:1901663	BP	e	quinone biosynthetic process	2/728	23/11688	0.651732	5	2	1	1	1	1	MAA_01653, MAA_02182
GO:0030682	BP	e	mitigation of host defenses by symbiont	2/728	23/11688	0.651732	7	2	1	1	1	1	MAA_02182, MAA_02988
GO:0042542	BP	e	response to hydrogen peroxide	2/728	23/11688	0.651732	5	2	1	1	1	1	MAA_00144, MAA_09564
GO:0071459	BP	e	protein localization to chromosome, centromeric region	2/728	23/11688	0.651732	7	2	1	1	1	1	MAA_04472, MAA_11084
GO:0042398	BP	e	cellular modified amino acid biosynthetic process	2/728	23/11688	0.651732	5	2	1	1	1	1	MAA_04856, MAA_05939
GO:0051058	BP	e	negative regulation of small GTPase mediated signal transduction	2/728	23/11688	0.651732	8	2	1	1	1	1	MAA_04426, MAA_06387
GO:0045944	BP	e	positive regulation of transcription by RNA polymerase II	14/728	200/11688	0.656449	11	14	1	1	1	1	MAA_00712, MAA_02048, MAA_02182, MAA_02215, MAA_02988, MAA_03823, MAA_03949, MAA_03987, MAA_04310, MAA_04569, MAA_07550, MAA_08777, MAA_09884, MAA_11507
GO:0010970	BP	e	transport along microtubule	2/728	24/11688	0.659238	6	2	1	1	1	1	MAA_00845, MAA_05129
GO:0006022	BP	e	aminoglycan metabolic process	2/728	24/11688	0.659238	4	2	1	1	1	1	MAA_02999, MAA_03930
GO:0006030	BP	e	chitin metabolic process	2/728	24/11688	0.659238	6	2	1	1	1	1	MAA_02999, MAA_03930
GO:0051051	BP	e	negative regulation of transport	2/728	24/11688	0.659238	5	2	1	1	1	1	MAA_04771, MAA_09884
GO:1901616	BP	e	organic hydroxy compound catabolic process	2/728	24/11688	0.659238	4	2	1	1	1	1	MAA_00731, MAA_02629
GO:0051246	BP	e	regulation of protein metabolic process	25/728	369/11688	0.660819	5	25	1	1	1	1	MAA_00144, MAA_00264, MAA_00486, MAA_01219, MAA_02624, MAA_03416, MAA_03482, MAA_03581, MAA_03935, MAA_03996, MAA_04211, MAA_04401, MAA_04426, MAA_04771, MAA_05080, MAA_05299, MAA_05393, MAA_05848, MAA_06077, MAA_06142, MAA_07675, MAA_07883, MAA_08083, MAA_08187, MAA_09839
GO:0034644	BP	e	cellular response to UV	2/728	25/11688	0.667164	7	2	1	1	1	1	MAA_02554, MAA_07213
GO:0097035	BP	e	regulation of membrane lipid distribution	2/728	25/11688	0.667164	5	2	1	1	1	1	MAA_02377, MAA_10177
GO:0007097	BP	e	nuclear migration	2/728	25/11688	0.667164	5	2	1	1	1	1	MAA_00845, MAA_05129
GO:0006278	BP	e	RNA-templated DNA biosynthetic process	2/728	25/11688	0.667164	8	2	1	1	1	1	MAA_05848, MAA_08344
GO:0017004	BP	e	cytochrome complex assembly	2/728	25/11688	0.667164	6	2	1	1	1	1	MAA_01443, MAA_02304
GO:0048278	BP	e	vesicle docking	2/728	25/11688	0.667164	4	2	1	1	1	1	MAA_02804, MAA_09681
GO:2000104	BP	e	negative regulation of DNA-templated DNA replication	2/728	25/11688	0.667164	9	2	1	1	1	1	MAA_01143, MAA_05678
GO:0099111	BP	e	microtubule-based transport	2/728	25/11688	0.667164	4	2	1	1	1	1	MAA_00845, MAA_05129
GO:0044088	BP	e	regulation of vacuole organization	2/728	25/11688	0.667164	6	2	1	1	1	1	MAA_00230, MAA_06387
GO:0051647	BP	e	nucleus localization	2/728	25/11688	0.667164	3	2	1	1	1	1	MAA_00845, MAA_05129
GO:0051338	BP	e	regulation of transferase activity	7/728	96/11688	0.668326	4	7	1	1	1	1	MAA_03055, MAA_03416, MAA_03482, MAA_04211, MAA_04426, MAA_05299, MAA_08083
GO:0017038	BP	e	protein import	7/728	96/11688	0.668326	7	7	1	1	1	1	MAA_01443, MAA_03095, MAA_04155, MAA_04454, MAA_05566, MAA_06088, MAA_07707
GO:0098656	BP	e	anion transmembrane transport	7/728	99/11688	0.674744	6	7	1	1	1	1	MAA_00601, MAA_01222, MAA_02796, MAA_07230, MAA_08848, MAA_09395, MAA_09745
GO:0033314	BP	e	mitotic DNA replication checkpoint signaling	2/728	26/11688	0.675427	11	2	1	1	1	1	MAA_00849, MAA_07213
GO:0000959	BP	e	mitochondrial RNA metabolic process	2/728	26/11688	0.675427	7	2	1	1	1	1	MAA_02854, MAA_07099
GO:0030705	BP	e	cytoskeleton-dependent intracellular transport	2/728	26/11688	0.675427	5	2	1	1	1	1	MAA_00845, MAA_05129
GO:0008156	BP	e	negative regulation of DNA replication	2/728	26/11688	0.675427	8	2	1	1	1	1	MAA_01143, MAA_05678
GO:0001403	BP	e	invasive growth in response to glucose limitation	2/728	26/11688	0.675427	6	2	1	1	1	1	MAA_04401, MAA_07028
GO:0006906	BP	e	vesicle fusion	2/728	26/11688	0.675427	7	2	1	1	1	1	MAA_02804, MAA_09681
GO:0061982	BP	e	meiosis I cell cycle process	7/728	100/11688	0.677227	4	7	1	1	1	1	MAA_00260, MAA_00849, MAA_05129, MAA_06498, MAA_06689, MAA_08742, MAA_10738
GO:0045893	BP	e	positive regulation of DNA-templated transcription	16/728	231/11688	0.678724	10	16	1	1	1	1	MAA_00712, MAA_02048, MAA_02182, MAA_02215, MAA_02988, MAA_03823, MAA_03949, MAA_03987, MAA_04310, MAA_04569, MAA_05409, MAA_05538, MAA_07550, MAA_08777, MAA_09884, MAA_11507
GO:0140013	BP	e	meiotic nuclear division	7/728	101/11688	0.679869	7	7	1	1	1	1	MAA_00260, MAA_00849, MAA_05129, MAA_06498, MAA_06689, MAA_08742, MAA_10738
GO:0006281	BP	e	DNA repair	16/728	233/11688	0.680154	7	16	1	1	1	1	MAA_00232, MAA_00849, MAA_01143, MAA_02377, MAA_02554, MAA_03026, MAA_04310, MAA_04336, MAA_04472, MAA_05971, MAA_06158, MAA_07213, MAA_08083, MAA_08494, MAA_08742, MAA_10738
GO:0006816	BP	e	calcium ion transport	2/728	27/11688	0.683956	7	2	1	1	1	1	MAA_03737, MAA_06841
GO:0070588	BP	e	calcium ion transmembrane transport	2/728	27/11688	0.683956	8	2	1	1	1	1	MAA_03737, MAA_06841
GO:0009411	BP	e	response to UV	2/728	27/11688	0.683956	5	2	1	1	1	1	MAA_02554, MAA_07213
GO:0071482	BP	e	cellular response to light stimulus	2/728	27/11688	0.683956	6	2	1	1	1	1	MAA_02554, MAA_07213
GO:0006890	BP	e	retrograde vesicle-mediated transport, Golgi to endoplasmic reticulum	2/728	27/11688	0.683956	6	2	1	1	1	1	MAA_03785, MAA_05910
GO:0097064	BP	e	ncRNA export from nucleus	2/728	27/11688	0.683956	9	2	1	1	1	1	MAA_03797, MAA_04155
GO:0045727	BP	e	positive regulation of translation	2/728	27/11688	0.683956	8	2	1	1	1	1	MAA_00264, MAA_01219
GO:1903338	BP	e	regulation of cell wall organization or biogenesis	2/728	27/11688	0.683956	4	2	1	1	1	1	MAA_02244, MAA_07550
GO:0006356	BP	e	regulation of transcription by RNA polymerase I	2/728	27/11688	0.683956	10	2	1	1	1	1	MAA_05409, MAA_07457
GO:0043666	BP	e	regulation of phosphoprotein phosphatase activity	2/728	27/11688	0.683956	9	2	1	1	1	1	MAA_00486, MAA_09839
GO:0051094	BP	e	positive regulation of developmental process	2/728	27/11688	0.683956	4	2	1	1	1	1	MAA_02988, MAA_04569
GO:1903508	BP	e	positive regulation of nucleic acid-templated transcription	16/728	238/11688	0.68515	9	16	1	1	1	1	MAA_00712, MAA_02048, MAA_02182, MAA_02215, MAA_02988, MAA_03823, MAA_03949, MAA_03987, MAA_04310, MAA_04569, MAA_05409, MAA_05538, MAA_07550, MAA_08777, MAA_09884, MAA_11507
GO:1902680	BP	e	positive regulation of RNA biosynthetic process	16/728	238/11688	0.68515	8	16	1	1	1	1	MAA_00712, MAA_02048, MAA_02182, MAA_02215, MAA_02988, MAA_03823, MAA_03949, MAA_03987, MAA_04310, MAA_04569, MAA_05409, MAA_05538, MAA_07550, MAA_08777, MAA_09884, MAA_11507
GO:1901988	BP	e	negative regulation of cell cycle phase transition	8/728	111/11688	0.690462	7	8	1	1	1	1	MAA_00486, MAA_00849, MAA_01171, MAA_03996, MAA_04401, MAA_05678, MAA_07213, MAA_09839
GO:0062013	BP	e	positive regulation of small molecule metabolic process	2/728	28/11688	0.692684	5	2	1	1	1	1	MAA_02215, MAA_04401
GO:0097576	BP	e	vacuole fusion	2/728	28/11688	0.692684	6	2	1	1	1	1	MAA_00712, MAA_09681
GO:1901071	BP	e	glucosamine-containing compound metabolic process	2/728	28/11688	0.692684	5	2	1	1	1	1	MAA_02999, MAA_03930
GO:0030163	BP	e	protein catabolic process	17/728	254/11688	0.694445	5	17	1	1	1	1	MAA_00667, MAA_01499, MAA_02223, MAA_02624, MAA_03774, MAA_03880, MAA_04519, MAA_04951, MAA_06077, MAA_06082, MAA_06142, MAA_07707, MAA_07883, MAA_08157, MAA_08187, MAA_08494, MAA_09863
GO:0007018	BP	e	microtubule-based movement	2/728	29/11688	0.701554	3	2	1	1	1	1	MAA_00845, MAA_05129
GO:0044837	BP	e	actomyosin contractile ring organization	2/728	29/11688	0.701554	8	2	1	1	1	1	MAA_00845, MAA_02270
GO:0000076	BP	e	DNA replication checkpoint signaling	2/728	29/11688	0.701554	10	2	1	1	1	1	MAA_00849, MAA_07213
GO:0018022	BP	e	peptidyl-lysine methylation	2/728	29/11688	0.701554	8	2	1	1	1	1	MAA_03442, MAA_03581
GO:0044818	BP	e	mitotic G2/M transition checkpoint	2/728	29/11688	0.701554	10	2	1	1	1	1	MAA_00849, MAA_07213
GO:0071478	BP	e	cellular response to radiation	2/728	29/11688	0.701554	5	2	1	1	1	1	MAA_02554, MAA_07213
GO:0006986	BP	e	response to unfolded protein	2/728	29/11688	0.701554	5	2	1	1	1	1	MAA_04401, MAA_08777
GO:0090174	BP	e	organelle membrane fusion	2/728	29/11688	0.701554	6	2	1	1	1	1	MAA_02804, MAA_09681
GO:0050790	BP	e	regulation of catalytic activity	18/728	271/11688	0.703964	3	18	1	1	1	1	MAA_00486, MAA_01171, MAA_02108, MAA_02494, MAA_03055, MAA_03416, MAA_03482, MAA_04155, MAA_04211, MAA_04426, MAA_05121, MAA_05149, MAA_05299, MAA_06077, MAA_06387, MAA_07333, MAA_08083, MAA_09839
GO:0019751	BP	e	polyol metabolic process	2/728	30/11688	0.710514	5	2	1	1	1	1	MAA_00731, MAA_09406
GO:0031032	BP	e	actomyosin structure organization	2/728	30/11688	0.710514	7	2	1	1	1	1	MAA_00845, MAA_02270
GO:0009416	BP	e	response to light stimulus	2/728	30/11688	0.710514	4	2	1	1	1	1	MAA_02554, MAA_07213
GO:0035304	BP	e	regulation of protein dephosphorylation	2/728	30/11688	0.710514	8	2	1	1	1	1	MAA_00486, MAA_09839
GO:0010921	BP	e	regulation of phosphatase activity	2/728	30/11688	0.710514	8	2	1	1	1	1	MAA_00486, MAA_09839
GO:0006282	BP	e	regulation of DNA repair	2/728	30/11688	0.710514	7	2	1	1	1	1	MAA_00849, MAA_04472
GO:0071467	BP	e	cellular response to pH	2/728	30/11688	0.710514	5	2	1	1	1	1	MAA_02988, MAA_03987
GO:0006417	BP	e	regulation of translation	9/728	129/11688	0.712244	7	9	1	1	1	1	MAA_00264, MAA_01219, MAA_02624, MAA_03581, MAA_03935, MAA_04401, MAA_05080, MAA_07883, MAA_08187
GO:0051049	BP	e	regulation of transport	9/728	133/11688	0.718582	4	9	1	1	1	1	MAA_01171, MAA_03095, MAA_03880, MAA_04155, MAA_04401, MAA_04426, MAA_04771, MAA_09884, MAA_11084
GO:0000920	BP	e	septum digestion after cytokinesis	2/728	31/11688	0.719519	2	2	1	1	1	1	MAA_00845, MAA_03482
GO:0072659	BP	e	protein localization to plasma membrane	2/728	31/11688	0.719519	6	2	1	1	1	1	MAA_00636, MAA_07729
GO:0031577	BP	e	spindle checkpoint signaling	2/728	31/11688	0.719519	9	2	1	1	1	1	MAA_00486, MAA_09839
GO:0071174	BP	e	mitotic spindle checkpoint signaling	2/728	31/11688	0.719519	10	2	1	1	1	1	MAA_00486, MAA_09839
GO:0032955	BP	e	regulation of division septum assembly	2/728	31/11688	0.719519	8	2	1	1	1	1	MAA_02270, MAA_04569
GO:0010558	BP	e	negative regulation of macromolecule biosynthetic process	21/728	312/11688	0.720923	6	21	1	1	1	1	MAA_01143, MAA_02048, MAA_02182, MAA_02215, MAA_02988, MAA_03442, MAA_03482, MAA_03645, MAA_03823, MAA_03935, MAA_04155, MAA_04401, MAA_04472, MAA_05638, MAA_05678, MAA_05971, MAA_06565, MAA_06689, MAA_08187, MAA_08777, MAA_09884
GO:0010629	BP	e	negative regulation of gene expression	22/728	329/11688	0.727838	6	22	1	1	1	1	MAA_00166, MAA_01143, MAA_02048, MAA_02182, MAA_02215, MAA_02988, MAA_03442, MAA_03482, MAA_03645, MAA_03823, MAA_03935, MAA_04155, MAA_04198, MAA_04401, MAA_04472, MAA_05178, MAA_05638, MAA_05971, MAA_06689, MAA_08187, MAA_08777, MAA_09884
GO:0010948	BP	e	negative regulation of cell cycle process	10/728	146/11688	0.729115	6	10	1	1	1	1	MAA_00486, MAA_00849, MAA_01171, MAA_03996, MAA_04401, MAA_05678, MAA_06498, MAA_06689, MAA_07213, MAA_09839
GO:1903008	BP	e	organelle disassembly	3/728	39/11688	0.733467	5	3	1	1	1	1	MAA_03534, MAA_05931, MAA_07707
GO:0048308	BP	e	organelle inheritance	3/728	39/11688	0.733467	5	3	1	1	1	1	MAA_02244, MAA_02804, MAA_05566
GO:0000077	BP	e	DNA damage checkpoint signaling	3/728	39/11688	0.733467	10	3	1	1	1	1	MAA_00849, MAA_04401, MAA_05678
GO:0065009	BP	e	regulation of molecular function	23/728	348/11688	0.735354	2	23	1	1	1	1	MAA_00486, MAA_01171, MAA_02108, MAA_02215, MAA_02494, MAA_03055, MAA_03416, MAA_03482, MAA_04155, MAA_04211, MAA_04401, MAA_04426, MAA_05121, MAA_05149, MAA_05299, MAA_05634, MAA_06077, MAA_06387, MAA_06565, MAA_07333, MAA_08083, MAA_09839, MAA_11507
GO:0042364	BP	e	water-soluble vitamin biosynthetic process	3/728	40/11688	0.736925	5	3	1	1	1	1	MAA_02402, MAA_05458, MAA_05549
GO:0009110	BP	e	vitamin biosynthetic process	3/728	40/11688	0.736925	4	3	1	1	1	1	MAA_02402, MAA_05458, MAA_05549
GO:0042770	BP	e	signal transduction in response to DNA damage	3/728	41/11688	0.740671	6	3	1	1	1	1	MAA_00849, MAA_04401, MAA_05678
GO:0090305	BP	e	nucleic acid phosphodiester bond hydrolysis	11/728	162/11688	0.742287	6	11	1	1	1	1	MAA_00232, MAA_00693, MAA_02634, MAA_03452, MAA_04198, MAA_04336, MAA_05654, MAA_05691, MAA_05820, MAA_07099, MAA_08261
GO:0044843	BP	e	cell cycle G1/S phase transition	3/728	42/11688	0.744678	4	3	1	1	1	1	MAA_04401, MAA_04569, MAA_09884
GO:0000082	BP	e	G1/S transition of mitotic cell cycle	3/728	42/11688	0.744678	5	3	1	1	1	1	MAA_04401, MAA_04569, MAA_09884
GO:0072528	BP	e	pyrimidine-containing compound biosynthetic process	3/728	42/11688	0.744678	5	3	1	1	1	1	MAA_02402, MAA_05549, MAA_05676
GO:1902410	BP	e	mitotic cytokinetic process	3/728	43/11688	0.748916	4	3	1	1	1	1	MAA_00845, MAA_02270, MAA_02999
GO:0006767	BP	e	water-soluble vitamin metabolic process	3/728	44/11688	0.753359	4	3	1	1	1	1	MAA_02402, MAA_05458, MAA_05549
GO:0072527	BP	e	pyrimidine-containing compound metabolic process	3/728	44/11688	0.753359	4	3	1	1	1	1	MAA_02402, MAA_05549, MAA_05676
GO:0006766	BP	e	vitamin metabolic process	3/728	44/11688	0.753359	3	3	1	1	1	1	MAA_02402, MAA_05458, MAA_05549
GO:0030154	BP	e	cell differentiation	12/728	178/11688	0.753678	3	12	1	1	1	1	MAA_00144, MAA_02182, MAA_02988, MAA_02999, MAA_03442, MAA_04211, MAA_04291, MAA_05129, MAA_06142, MAA_06451, MAA_08365, MAA_09426
GO:0036260	BP	e	RNA capping	3/728	45/11688	0.757981	8	3	1	1	1	1	MAA_00693, MAA_05691, MAA_08261
GO:0043547	BP	e	positive regulation of GTPase activity	3/728	45/11688	0.757981	6	3	1	1	1	1	MAA_02108, MAA_04155, MAA_06387
GO:0051276	BP	e	chromosome organization	28/728	429/11688	0.760157	5	28	1	1	1	1	MAA_00849, MAA_01143, MAA_03010, MAA_03095, MAA_03442, MAA_03823, MAA_03949, MAA_03996, MAA_04155, MAA_04310, MAA_04336, MAA_04401, MAA_04472, MAA_04726, MAA_05129, MAA_05567, MAA_05638, MAA_05848, MAA_05971, MAA_06158, MAA_06498, MAA_06689, MAA_07213, MAA_07457, MAA_07635, MAA_07883, MAA_08187, MAA_08494
GO:0031334	BP	e	positive regulation of protein-containing complex assembly	3/728	46/11688	0.762757	6	3	1	1	1	1	MAA_02048, MAA_02182, MAA_03949
GO:0045143	BP	e	homologous chromosome segregation	3/728	47/11688	0.767665	5	3	1	1	1	1	MAA_05129, MAA_06498, MAA_06689
GO:0031325	BP	e	positive regulation of cellular metabolic process	32/728	490/11688	0.774208	5	32	1	1	1	1	MAA_00264, MAA_00636, MAA_00712, MAA_00849, MAA_01219, MAA_02048, MAA_02182, MAA_02215, MAA_02988, MAA_03055, MAA_03482, MAA_03823, MAA_03949, MAA_03987, MAA_04310, MAA_04401, MAA_04472, MAA_04569, MAA_04726, MAA_04771, MAA_05409, MAA_05538, MAA_05940, MAA_06387, MAA_07150, MAA_07550, MAA_07675, MAA_07729, MAA_08083, MAA_08777, MAA_09884, MAA_11507
GO:0036503	BP	e	ERAD pathway	4/728	55/11688	0.775839	8	4	1	1	1	1	MAA_00667, MAA_02223, MAA_03774, MAA_03880
GO:1990748	BP	e	cellular detoxification	4/728	56/11688	0.777912	2	4	1	1	1	1	MAA_02494, MAA_02528, MAA_06565, MAA_09564
GO:0031570	BP	e	DNA integrity checkpoint signaling	4/728	56/11688	0.777912	9	4	1	1	1	1	MAA_00849, MAA_04401, MAA_05678, MAA_07213
GO:0098754	BP	e	detoxification	4/728	59/11688	0.785276	1	4	1	1	1	1	MAA_02494, MAA_02528, MAA_06565, MAA_09564
GO:0042255	BP	e	ribosome assembly	4/728	59/11688	0.785276	7	4	1	1	1	1	MAA_00693, MAA_02736, MAA_03416, MAA_04046
GO:0046488	BP	e	phosphatidylinositol metabolic process	4/728	62/11688	0.794069	7	4	1	1	1	1	MAA_00636, MAA_05101, MAA_06343, MAA_07729
GO:0043648	BP	e	dicarboxylic acid metabolic process	4/728	62/11688	0.794069	6	4	1	1	1	1	MAA_00724, MAA_01819, MAA_02241, MAA_09460
GO:0044772	BP	e	mitotic cell cycle phase transition	4/728	62/11688	0.794069	4	4	1	1	1	1	MAA_01767, MAA_04401, MAA_04569, MAA_09884
GO:0006325	BP	e	chromatin organization	17/728	259/11688	0.794461	4	17	1	1	1	1	MAA_00849, MAA_01143, MAA_03010, MAA_03442, MAA_03823, MAA_03996, MAA_04155, MAA_04310, MAA_04401, MAA_04472, MAA_05638, MAA_05971, MAA_06689, MAA_07635, MAA_07883, MAA_08187, MAA_08494
GO:0044770	BP	e	cell cycle phase transition	4/728	63/11688	0.797256	3	4	1	1	1	1	MAA_01767, MAA_04401, MAA_04569, MAA_09884
GO:0048284	BP	e	organelle fusion	4/728	63/11688	0.797256	5	4	1	1	1	1	MAA_00712, MAA_02804, MAA_05129, MAA_09681
GO:0051784	BP	e	negative regulation of nuclear division	4/728	63/11688	0.797256	7	4	1	1	1	1	MAA_00486, MAA_00849, MAA_03996, MAA_09839
GO:0044089	BP	e	positive regulation of cellular component biogenesis	5/728	73/11688	0.805764	5	5	1	1	1	1	MAA_02048, MAA_02182, MAA_02270, MAA_03949, MAA_07150
GO:0006892	BP	e	post-Golgi vesicle-mediated transport	5/728	74/11688	0.807464	6	5	1	1	1	1	MAA_00636, MAA_02804, MAA_07729, MAA_09681, MAA_11079
GO:0048518	BP	e	positive regulation of biological process	45/728	697/11688	0.808236	3	45	1	1	1	1	MAA_00166, MAA_00230, MAA_00264, MAA_00279, MAA_00636, MAA_00712, MAA_00849, MAA_01171, MAA_01219, MAA_02048, MAA_02182, MAA_02215, MAA_02270, MAA_02825, MAA_02988, MAA_03055, MAA_03482, MAA_03823, MAA_03949, MAA_03987, MAA_04155, MAA_04310, MAA_04401, MAA_04426, MAA_04472, MAA_04569, MAA_04726, MAA_04771, MAA_05409, MAA_05538, MAA_05734, MAA_05848, MAA_05940, MAA_06165, MAA_06387, MAA_07150, MAA…
GO:2000113	BP	e	negative regulation of cellular macromolecule biosynthetic process	20/728	305/11688	0.809748	7	20	1	1	1	1	MAA_01143, MAA_02048, MAA_02182, MAA_02215, MAA_02988, MAA_03442, MAA_03482, MAA_03645, MAA_03823, MAA_03935, MAA_04155, MAA_04401, MAA_04472, MAA_05638, MAA_05678, MAA_05971, MAA_06689, MAA_08187, MAA_08777, MAA_09884
GO:0090150	BP	e	establishment of protein localization to membrane	5/728	79/11688	0.817779	6	5	1	1	1	1	MAA_00636, MAA_01443, MAA_05566, MAA_07707, MAA_07729
GO:0018205	BP	e	peptidyl-lysine modification	6/728	88/11688	0.82289	7	6	1	1	1	1	MAA_03442, MAA_03581, MAA_05567, MAA_05971, MAA_07635, MAA_08326
GO:0032880	BP	e	regulation of protein localization	6/728	90/11688	0.825306	5	6	1	1	1	1	MAA_03095, MAA_04155, MAA_04401, MAA_04426, MAA_09884, MAA_11084
GO:0055085	BP	e	transmembrane transport	24/728	370/11688	0.82663	4	24	1	1	1	1	MAA_00601, MAA_01222, MAA_01443, MAA_01671, MAA_01883, MAA_02364, MAA_02377, MAA_02796, MAA_03737, MAA_05864, MAA_06319, MAA_06841, MAA_07230, MAA_07596, MAA_07707, MAA_08848, MAA_08849, MAA_09235, MAA_09395, MAA_09745, MAA_10177, MAA_10215, MAA_10239, MAA_10707
GO:0034293	BP	e	sexual sporulation	6/728	91/11688	0.826673	3	6	1	1	1	1	MAA_02182, MAA_03442, MAA_04211, MAA_04291, MAA_06142, MAA_06451
GO:0043935	BP	e	sexual sporulation resulting in formation of a cellular spore	6/728	91/11688	0.826673	5	6	1	1	1	1	MAA_02182, MAA_03442, MAA_04211, MAA_04291, MAA_06142, MAA_06451
GO:1901991	BP	e	negative regulation of mitotic cell cycle phase transition	6/728	92/11688	0.828138	8	6	1	1	1	1	MAA_00486, MAA_00849, MAA_01171, MAA_04401, MAA_07213, MAA_09839
GO:0071166	BP	e	ribonucleoprotein complex localization	6/728	94/11688	0.831346	3	6	1	1	1	1	MAA_02736, MAA_03095, MAA_03797, MAA_04155, MAA_04198, MAA_11084
GO:0031505	BP	e	fungal-type cell wall organization	6/728	95/11688	0.833078	6	6	1	1	1	1	MAA_02999, MAA_04401, MAA_04569, MAA_05634, MAA_06451, MAA_08042
GO:0006611	BP	e	protein export from nucleus	6/728	95/11688	0.833078	8	6	1	1	1	1	MAA_02736, MAA_03095, MAA_03797, MAA_04155, MAA_04198, MAA_11084
GO:0051604	BP	e	protein maturation	6/728	95/11688	0.833078	5	6	1	1	1	1	MAA_01218, MAA_02494, MAA_02628, MAA_04726, MAA_06165, MAA_06904
GO:0006405	BP	e	RNA export from nucleus	6/728	95/11688	0.833078	8	6	1	1	1	1	MAA_02736, MAA_03095, MAA_03797, MAA_04155, MAA_04198, MAA_11084
GO:0046486	BP	e	glycerolipid metabolic process	7/728	108/11688	0.841143	5	7	1	1	1	1	MAA_00636, MAA_00712, MAA_05101, MAA_06343, MAA_06430, MAA_07729, MAA_09162
GO:0032259	BP	e	methylation	7/728	108/11688	0.841143	2	7	1	1	1	1	MAA_02634, MAA_02798, MAA_02825, MAA_02854, MAA_03442, MAA_03581, MAA_04856
GO:0010604	BP	e	positive regulation of macromolecule metabolic process	29/728	450/11688	0.842075	5	29	1	1	1	1	MAA_00166, MAA_00264, MAA_00712, MAA_00849, MAA_01219, MAA_02048, MAA_02182, MAA_02215, MAA_02988, MAA_03482, MAA_03823, MAA_03949, MAA_03987, MAA_04310, MAA_04472, MAA_04569, MAA_04726, MAA_04771, MAA_05409, MAA_05538, MAA_05848, MAA_05940, MAA_07150, MAA_07550, MAA_07675, MAA_08083, MAA_08777, MAA_09884, MAA_11507
GO:0090501	BP	e	RNA phosphodiester bond hydrolysis	7/728	111/11688	0.845046	7	7	1	1	1	1	MAA_00693, MAA_03452, MAA_04198, MAA_05654, MAA_05691, MAA_07099, MAA_08261
GO:0006260	BP	e	DNA replication	8/728	120/11688	0.848243	7	8	1	1	1	1	MAA_00849, MAA_02554, MAA_04401, MAA_04552, MAA_05299, MAA_05678, MAA_05940, MAA_07213
GO:0007049	BP	e	cell cycle	32/728	499/11688	0.849682	2	32	1	1	1	1	MAA_00260, MAA_00486, MAA_00845, MAA_00849, MAA_01767, MAA_02182, MAA_02270, MAA_02554, MAA_02999, MAA_03442, MAA_03996, MAA_04211, MAA_04291, MAA_04401, MAA_04472, MAA_04552, MAA_04569, MAA_05129, MAA_05299, MAA_05567, MAA_05931, MAA_06142, MAA_06451, MAA_06498, MAA_06689, MAA_07213, MAA_08742, MAA_08777, MAA_09681, MAA_09839, MAA_09884, MAA_10738
GO:0031503	BP	e	protein-containing complex localization	8/728	123/11688	0.850623	2	8	1	1	1	1	MAA_01143, MAA_02736, MAA_03095, MAA_03797, MAA_03880, MAA_04155, MAA_04198, MAA_11084
GO:0045814	BP	e	negative regulation of gene expression, epigenetic	8/728	125/11688	0.852554	7	8	1	1	1	1	MAA_01143, MAA_03442, MAA_04155, MAA_04472, MAA_05638, MAA_05971, MAA_06689, MAA_08187
GO:0031507	BP	e	heterochromatin formation	8/728	125/11688	0.852554	8	8	1	1	1	1	MAA_01143, MAA_03442, MAA_04155, MAA_04472, MAA_05638, MAA_05971, MAA_06689, MAA_08187
GO:0098662	BP	e	inorganic cation transmembrane transport	9/728	142/11688	0.861852	7	9	1	1	1	1	MAA_01222, MAA_03737, MAA_06319, MAA_06841, MAA_08848, MAA_08849, MAA_10177, MAA_10239, MAA_10707
GO:0098660	BP	e	inorganic ion transmembrane transport	10/728	157/11688	0.868066	6	10	1	1	1	1	MAA_01222, MAA_03737, MAA_06319, MAA_06841, MAA_08848, MAA_08849, MAA_09395, MAA_10177, MAA_10239, MAA_10707
GO:0031668	BP	e	cellular response to extracellular stimulus	11/728	168/11688	0.871556	4	11	1	1	1	1	MAA_01767, MAA_02048, MAA_02182, MAA_02988, MAA_03482, MAA_03823, MAA_04401, MAA_04426, MAA_06387, MAA_09549, MAA_09564
GO:0000280	BP	e	nuclear division	11/728	168/11688	0.871556	6	11	1	1	1	1	MAA_00260, MAA_00849, MAA_04472, MAA_04569, MAA_05129, MAA_05567, MAA_06498, MAA_06689, MAA_06837, MAA_08742, MAA_10738
GO:0071496	BP	e	cellular response to external stimulus	11/728	168/11688	0.871556	3	11	1	1	1	1	MAA_01767, MAA_02048, MAA_02182, MAA_02988, MAA_03482, MAA_03823, MAA_04401, MAA_04426, MAA_06387, MAA_09549, MAA_09564
GO:0032774	BP	e	RNA biosynthetic process	13/728	201/11688	0.882474	7	13	1	1	1	1	MAA_02048, MAA_02182, MAA_02215, MAA_03949, MAA_04310, MAA_04535, MAA_04552, MAA_04569, MAA_07457, MAA_07550, MAA_08083, MAA_08777, MAA_11507
GO:0061024	BP	e	membrane organization	13/728	205/11688	0.884148	4	13	1	1	1	1	MAA_00636, MAA_00712, MAA_01443, MAA_02377, MAA_02804, MAA_04951, MAA_05634, MAA_05752, MAA_06088, MAA_06430, MAA_07729, MAA_09681, MAA_10177
GO:1903046	BP	e	meiotic cell cycle process	14/728	218/11688	0.887143	3	14	1	1	1	1	MAA_00260, MAA_00849, MAA_02182, MAA_03442, MAA_03996, MAA_04211, MAA_04291, MAA_05129, MAA_06142, MAA_06451, MAA_06498, MAA_06689, MAA_08742, MAA_10738
GO:0032502	BP	e	developmental process	17/728	268/11688	0.898168	1	17	1	1	1	1	MAA_00144, MAA_00838, MAA_02182, MAA_02241, MAA_02988, MAA_02999, MAA_03442, MAA_03534, MAA_04211, MAA_04291, MAA_04401, MAA_05129, MAA_06142, MAA_06451, MAA_07635, MAA_08365, MAA_09426
GO:0051254	BP	e	positive regulation of RNA metabolic process	18/728	285/11688	0.901282	7	18	1	1	1	1	MAA_00712, MAA_02048, MAA_02182, MAA_02215, MAA_02988, MAA_03482, MAA_03823, MAA_03949, MAA_03987, MAA_04310, MAA_04569, MAA_05409, MAA_05538, MAA_07150, MAA_07550, MAA_08777, MAA_09884, MAA_11507
GO:0051173	BP	e	positive regulation of nitrogen compound metabolic process	29/728	458/11688	0.921314	5	29	1	1	1	1	MAA_00264, MAA_00636, MAA_00712, MAA_00849, MAA_01219, MAA_02048, MAA_02182, MAA_02215, MAA_02988, MAA_03482, MAA_03823, MAA_03949, MAA_03987, MAA_04310, MAA_04472, MAA_04569, MAA_04726, MAA_04771, MAA_05409, MAA_05538, MAA_05940, MAA_07150, MAA_07550, MAA_07675, MAA_07729, MAA_08083, MAA_08777, MAA_09884, MAA_11507
GO:0033036	BP	e	macromolecule localization	42/728	669/11688	0.934339	2	42	1	1	1	1	MAA_00600, MAA_00636, MAA_00667, MAA_00849, MAA_01143, MAA_01443, MAA_01499, MAA_02270, MAA_02377, MAA_02736, MAA_03095, MAA_03534, MAA_03785, MAA_03797, MAA_03880, MAA_04155, MAA_04198, MAA_04211, MAA_04426, MAA_04454, MAA_04472, MAA_04726, MAA_04951, MAA_05101, MAA_05149, MAA_05566, MAA_05592, MAA_05772, MAA_05848, MAA_05910, MAA_05931, MAA_06088, MAA_06158, MAA_06565, MAA_06904, MAA_07707, MAA…
GO:0051641	BP	e	cellular localization	54/728	858/11688	0.941462	2	54	1	1	1	1	MAA_00600, MAA_00601, MAA_00636, MAA_00667, MAA_00845, MAA_00849, MAA_01143, MAA_01443, MAA_01499, MAA_02108, MAA_02244, MAA_02270, MAA_02494, MAA_02628, MAA_02736, MAA_02804, MAA_03095, MAA_03534, MAA_03785, MAA_03797, MAA_03880, MAA_04155, MAA_04198, MAA_04211, MAA_04426, MAA_04454, MAA_04472, MAA_04726, MAA_04951, MAA_05101, MAA_05129, MAA_05149, MAA_05566, MAA_05592, MAA_05634, MAA_05752, MAA…
GO:0071555	BP	e	cell wall organization	6/728	96/11688	1	5	6	1	1	1	1	MAA_02999, MAA_04401, MAA_04569, MAA_05634, MAA_06451, MAA_08042
GO:0072488	BP	e	ammonium transmembrane transport	1/728	16/11688	1	8	1	1	1	1	1	MAA_10177
GO:0034645	BP	e	cellular macromolecule biosynthetic process	44/728	706/11688	1	5	44	1	1	1	1	MAA_00849, MAA_01219, MAA_01499, MAA_01767, MAA_02048, MAA_02182, MAA_02215, MAA_02554, MAA_02624, MAA_02713, MAA_02999, MAA_03579, MAA_03680, MAA_03797, MAA_03930, MAA_03949, MAA_04308, MAA_04310, MAA_04401, MAA_04535, MAA_04552, MAA_04569, MAA_05080, MAA_05101, MAA_05178, MAA_05299, MAA_05393, MAA_05678, MAA_05848, MAA_05940, MAA_06212, MAA_07213, MAA_07252, MAA_07457, MAA_07550, MAA_07707, MAA…
GO:0044247	BP	e	cellular polysaccharide catabolic process	1/728	16/11688	1	6	1	1	1	1	1	MAA_05125
GO:0070828	BP	e	heterochromatin organization	8/728	128/11688	1	6	8	1	1	1	1	MAA_01143, MAA_03442, MAA_04155, MAA_04472, MAA_05638, MAA_05971, MAA_06689, MAA_08187
GO:0007034	BP	e	vacuolar transport	9/728	144/11688	1	5	9	1	1	1	1	MAA_00601, MAA_02804, MAA_04951, MAA_05592, MAA_06904, MAA_07028, MAA_07230, MAA_09681, MAA_11079
GO:0045132	BP	e	meiotic chromosome segregation	4/728	64/11688	1	4	4	1	1	1	1	MAA_05129, MAA_06498, MAA_06689, MAA_08742
GO:0048285	BP	e	organelle fission	11/728	176/11688	1	5	11	1	1	1	1	MAA_00260, MAA_00849, MAA_04472, MAA_04569, MAA_05129, MAA_05567, MAA_06498, MAA_06689, MAA_06837, MAA_08742, MAA_10738
GO:0006835	BP	e	dicarboxylic acid transport	1/728	16/11688	1	8	1	1	1	1	1	MAA_09745
GO:0022414	BP	e	reproductive process	21/728	336/11688	1	1	21	1	1	1	1	MAA_00260, MAA_00486, MAA_00849, MAA_02182, MAA_02988, MAA_03442, MAA_03996, MAA_04211, MAA_04291, MAA_04401, MAA_05129, MAA_06142, MAA_06451, MAA_06498, MAA_06689, MAA_08742, MAA_08777, MAA_09564, MAA_09681, MAA_09839, MAA_10738
GO:0006893	BP	e	Golgi to plasma membrane transport	2/728	32/11688	1	7	2	1	1	1	1	MAA_00636, MAA_07729
[truncated: 7,798 more rows]

## Sheet: Up-regulated
GO_ID	NS	enrichment	name	ratio_in_study	ratio_in_pop	p_uncorrected	depth	study_count	p_bonferroni	p_sidak	p_holm	p_fdr_bh	study_items
GO:0006364	BP	e	rRNA processing	17/320	216/11688	9.21503e-05	9	17	0.585892	0.571121	0.585892	0.40194	MAA_00693, MAA_01738, MAA_01920, MAA_02572, MAA_02736, MAA_02854, MAA_03416, MAA_03452, MAA_04046, MAA_05409, MAA_05691, MAA_06837, MAA_06865, MAA_07150, MAA_08261, MAA_09426, MAA_09475
GO:0072344	BP	e	rescue of stalled ribosome	3/320	5/11688	0.000195171	7	3	1	1	1	0.40194	MAA_02624, MAA_07883, MAA_08187
GO:0042254	BP	e	ribosome biogenesis	20/320	303/11688	0.000254425	5	20	1	1	1	0.40194	MAA_00693, MAA_01738, MAA_01920, MAA_02572, MAA_02736, MAA_02854, MAA_03095, MAA_03416, MAA_03452, MAA_03935, MAA_04046, MAA_05185, MAA_05409, MAA_05691, MAA_06837, MAA_06865, MAA_07150, MAA_08261, MAA_09426, MAA_09475
GO:0016072	BP	e	rRNA metabolic process	17/320	239/11688	0.000310865	8	17	1	1	1	0.40194	MAA_00693, MAA_01738, MAA_01920, MAA_02572, MAA_02736, MAA_02854, MAA_03416, MAA_03452, MAA_04046, MAA_05409, MAA_05691, MAA_06837, MAA_06865, MAA_07150, MAA_08261, MAA_09426, MAA_09475
GO:0034470	BP	e	ncRNA processing	21/320	320/11688	0.00031609	8	21	1	1	1	0.40194	MAA_00264, MAA_00693, MAA_01738, MAA_01920, MAA_02572, MAA_02634, MAA_02736, MAA_02854, MAA_03416, MAA_03452, MAA_04046, MAA_05409, MAA_05691, MAA_06837, MAA_06865, MAA_07099, MAA_07150, MAA_07565, MAA_08261, MAA_09426, MAA_09475
GO:0042274	BP	e	ribosomal small subunit biogenesis	11/320	122/11688	0.000512151	5	11	1	1	1	0.538275	MAA_00693, MAA_01738, MAA_02572, MAA_03452, MAA_04046, MAA_05409, MAA_05691, MAA_06865, MAA_07150, MAA_08261, MAA_09475
GO:0006720	BP	e	isoprenoid metabolic process	4/320	15/11688	0.000592627	5	4	1	1	1	0.538275	MAA_06178, MAA_06452, MAA_07252, MAA_10247
GO:0000462	BP	e	maturation of SSU-rRNA from tricistronic rRNA transcript (SSU-rRNA, 5.8S rRNA, LSU-rRNA)	9/320	89/11688	0.000717495	11	9	1	1	1	0.570229	MAA_00693, MAA_01738, MAA_02572, MAA_03452, MAA_05409, MAA_05691, MAA_07150, MAA_08261, MAA_09475
GO:0034660	BP	e	ncRNA metabolic process	23/320	403/11688	0.000860695	7	23	1	1	1	0.608033	MAA_00264, MAA_00693, MAA_01738, MAA_01920, MAA_02572, MAA_02634, MAA_02736, MAA_02854, MAA_03416, MAA_03452, MAA_03579, MAA_04046, MAA_05409, MAA_05691, MAA_06212, MAA_06837, MAA_06865, MAA_07099, MAA_07150, MAA_07565, MAA_08261, MAA_09426, MAA_09475
GO:0030490	BP	e	maturation of SSU-rRNA	9/320	98/11688	0.00143372	10	9	1	1	1	0.911559	MAA_00693, MAA_01738, MAA_02572, MAA_03452, MAA_05409, MAA_05691, MAA_07150, MAA_08261, MAA_09475
GO:0045338	BP	e	farnesyl diphosphate metabolic process	3/320	10/11688	0.00211446	7	3	1	1	1	1	MAA_06178, MAA_06452, MAA_10247
GO:0006855	BP	e	xenobiotic transmembrane transport	6/320	51/11688	0.00256503	5	6	1	1	1	1	MAA_01883, MAA_02364, MAA_02377, MAA_02796, MAA_05864, MAA_09235
GO:0006721	BP	e	terpenoid metabolic process	3/320	11/11688	0.00284877	6	3	1	1	1	1	MAA_06178, MAA_06452, MAA_10247
GO:0042273	BP	e	ribosomal large subunit biogenesis	8/320	89/11688	0.00298315	5	8	1	1	1	1	MAA_01920, MAA_02572, MAA_02736, MAA_03416, MAA_03935, MAA_05185, MAA_06837, MAA_06865
GO:0090304	BP	e	nucleic acid metabolic process	43/320	1005/11688	0.00317617	5	43	1	1	1	1	MAA_00232, MAA_00260, MAA_00264, MAA_00693, MAA_01143, MAA_01738, MAA_01920, MAA_02048, MAA_02377, MAA_02554, MAA_02572, MAA_02634, MAA_02736, MAA_02854, MAA_03026, MAA_03416, MAA_03452, MAA_03579, MAA_03949, MAA_04046, MAA_04336, MAA_04535, MAA_04552, MAA_05080, MAA_05178, MAA_05409, MAA_05678, MAA_05691, MAA_05940, MAA_05971, MAA_06158, MAA_06212, MAA_06837, MAA_06865, MAA_07099, MAA_07150, MAA…
GO:0008299	BP	e	isoprenoid biosynthetic process	3/320	12/11688	0.00372191	6	3	1	1	1	1	MAA_06178, MAA_06452, MAA_07252
GO:0042908	BP	e	xenobiotic transport	7/320	74/11688	0.00404319	4	7	1	1	1	1	MAA_01883, MAA_02364, MAA_02377, MAA_02796, MAA_05864, MAA_09235, MAA_09745
GO:0055092	BP	e	sterol homeostasis	2/320	4/11688	0.00432279	6	2	1	1	1	1	MAA_02364, MAA_09235
GO:0006048	BP	e	UDP-N-acetylglucosamine biosynthetic process	2/320	4/11688	0.00432279	8	2	1	1	1	1	MAA_00708, MAA_08730
GO:0000466	BP	e	maturation of 5.8S rRNA from tricistronic rRNA transcript (SSU-rRNA, 5.8S rRNA, LSU-rRNA)	7/320	79/11688	0.00580196	11	7	1	1	1	1	MAA_00693, MAA_01920, MAA_02572, MAA_03416, MAA_03452, MAA_05691, MAA_08261
GO:0000460	BP	e	maturation of 5.8S rRNA	7/320	80/11688	0.00621323	10	7	1	1	1	1	MAA_00693, MAA_01920, MAA_02572, MAA_03416, MAA_03452, MAA_05691, MAA_08261
GO:0022613	BP	e	ribonucleoprotein complex biogenesis	20/320	391/11688	0.00671607	4	20	1	1	1	1	MAA_00693, MAA_01738, MAA_01920, MAA_02572, MAA_02736, MAA_02854, MAA_03095, MAA_03416, MAA_03452, MAA_03935, MAA_04046, MAA_05185, MAA_05409, MAA_05691, MAA_06837, MAA_06865, MAA_07150, MAA_08261, MAA_09426, MAA_09475
GO:1990481	BP	e	mRNA pseudouridine synthesis	2/320	5/11688	0.00707454	9	2	1	1	1	1	MAA_07565, MAA_09426
GO:0006047	BP	e	UDP-N-acetylglucosamine metabolic process	2/320	5/11688	0.00707454	7	2	1	1	1	1	MAA_00708, MAA_08730
GO:0046349	BP	e	amino sugar biosynthetic process	3/320	15/11688	0.0072433	5	3	1	1	1	1	MAA_00708, MAA_02999, MAA_08730
GO:0046490	BP	e	isopentenyl diphosphate metabolic process	2/320	6/11688	0.0104206	6	2	1	1	1	1	MAA_06178, MAA_06452
GO:0009240	BP	e	isopentenyl diphosphate biosynthetic process	2/320	6/11688	0.0104206	7	2	1	1	1	1	MAA_06178, MAA_06452
GO:0016556	BP	e	mRNA modification	2/320	6/11688	0.0104206	8	2	1	1	1	1	MAA_07565, MAA_09426
GO:0006139	BP	e	nucleobase-containing compound metabolic process	47/320	1203/11688	0.0115628	4	47	1	1	1	1	MAA_00232, MAA_00260, MAA_00264, MAA_00693, MAA_00708, MAA_01143, MAA_01738, MAA_01920, MAA_02048, MAA_02377, MAA_02554, MAA_02572, MAA_02634, MAA_02736, MAA_02854, MAA_03026, MAA_03416, MAA_03452, MAA_03579, MAA_03949, MAA_04046, MAA_04336, MAA_04535, MAA_04552, MAA_05080, MAA_05178, MAA_05409, MAA_05676, MAA_05678, MAA_05691, MAA_05940, MAA_05971, MAA_06158, MAA_06178, MAA_06212, MAA_06837, MAA…
GO:1901617	BP	e	organic hydroxy compound biosynthetic process	7/320	91/11688	0.01229	4	7	1	1	1	1	MAA_01653, MAA_02798, MAA_06099, MAA_06178, MAA_06572, MAA_07252, MAA_10247
GO:1990961	BP	e	xenobiotic detoxification by transmembrane export across the plasma membrane	2/320	7/11688	0.0143266	6	2	1	1	1	1	MAA_01883, MAA_02377
GO:1901360	BP	e	organic cyclic compound metabolic process	52/320	1383/11688	0.0174369	3	52	1	1	1	1	MAA_00232, MAA_00260, MAA_00264, MAA_00693, MAA_00708, MAA_01143, MAA_01653, MAA_01738, MAA_01920, MAA_02048, MAA_02377, MAA_02554, MAA_02572, MAA_02634, MAA_02736, MAA_02798, MAA_02854, MAA_03026, MAA_03416, MAA_03452, MAA_03579, MAA_03949, MAA_04046, MAA_04336, MAA_04535, MAA_04552, MAA_05080, MAA_05178, MAA_05409, MAA_05676, MAA_05678, MAA_05691, MAA_05940, MAA_05971, MAA_06099, MAA_06158, MAA…
GO:0000463	BP	e	maturation of LSU-rRNA from tricistronic rRNA transcript (SSU-rRNA, 5.8S rRNA, LSU-rRNA)	4/320	37/11688	0.0178896	11	4	1	1	1	1	MAA_01920, MAA_02572, MAA_02736, MAA_03416
GO:0043461	BP	e	proton-transporting ATP synthase complex assembly	2/320	8/11688	0.0187595	7	2	1	1	1	1	MAA_01443, MAA_03784
GO:1990116	BP	e	ribosome-associated ubiquitin-dependent protein catabolic process	2/320	8/11688	0.0187595	10	2	1	1	1	1	MAA_02624, MAA_08187
GO:0033615	BP	e	mitochondrial proton-transporting ATP synthase complex assembly	2/320	8/11688	0.0187595	8	2	1	1	1	1	MAA_01443, MAA_03784
GO:0006828	BP	e	manganese ion transport	2/320	8/11688	0.0187595	8	2	1	1	1	1	MAA_03737, MAA_10239
GO:0071421	BP	e	manganese ion transmembrane transport	2/320	8/11688	0.0187595	9	2	1	1	1	1	MAA_03737, MAA_10239
GO:0009226	BP	e	nucleotide-sugar biosynthetic process	2/320	8/11688	0.0187595	7	2	1	1	1	1	MAA_00708, MAA_08730
GO:0045337	BP	e	farnesyl diphosphate biosynthetic process	2/320	8/11688	0.0187595	8	2	1	1	1	1	MAA_06178, MAA_06452
GO:0006725	BP	e	cellular aromatic compound metabolic process	49/320	1302/11688	0.0190836	3	49	1	1	1	1	MAA_00232, MAA_00260, MAA_00264, MAA_00693, MAA_00708, MAA_01143, MAA_01653, MAA_01738, MAA_01920, MAA_02048, MAA_02377, MAA_02554, MAA_02572, MAA_02634, MAA_02736, MAA_02854, MAA_03026, MAA_03416, MAA_03452, MAA_03579, MAA_03949, MAA_04046, MAA_04336, MAA_04535, MAA_04552, MAA_05080, MAA_05178, MAA_05409, MAA_05676, MAA_05678, MAA_05691, MAA_05940, MAA_05971, MAA_06158, MAA_06178, MAA_06212, MAA…
GO:0061794	BP	e	conidium development	3/320	22/11688	0.0212934	4	3	1	1	1	1	MAA_02999, MAA_08365, MAA_09426
GO:0048315	BP	e	conidium formation	3/320	22/11688	0.0212934	4	3	1	1	1	1	MAA_02999, MAA_08365, MAA_09426
GO:0006696	BP	e	ergosterol biosynthetic process	4/320	39/11688	0.021355	7	4	1	1	1	1	MAA_02798, MAA_06099, MAA_06178, MAA_10247
GO:0016129	BP	e	phytosteroid biosynthetic process	4/320	39/11688	0.021355	6	4	1	1	1	1	MAA_02798, MAA_06099, MAA_06178, MAA_10247
GO:0044108	BP	e	cellular alcohol biosynthetic process	4/320	39/11688	0.021355	6	4	1	1	1	1	MAA_02798, MAA_06099, MAA_06178, MAA_10247
GO:0097384	BP	e	cellular lipid biosynthetic process	4/320	39/11688	0.021355	5	4	1	1	1	1	MAA_02798, MAA_06099, MAA_06178, MAA_10247
GO:0008204	BP	e	ergosterol metabolic process	4/320	40/11688	0.0232311	6	4	1	1	1	1	MAA_02798, MAA_06099, MAA_06178, MAA_10247
GO:0016128	BP	e	phytosteroid metabolic process	4/320	40/11688	0.0232311	5	4	1	1	1	1	MAA_02798, MAA_06099, MAA_06178, MAA_10247
GO:0016114	BP	e	terpenoid biosynthetic process	2/320	9/11688	0.0236877	7	2	1	1	1	1	MAA_06178, MAA_06452
GO:0016126	BP	e	sterol biosynthetic process	4/320	41/11688	0.0252044	6	4	1	1	1	1	MAA_02798, MAA_06099, MAA_06178, MAA_10247
GO:1902653	BP	e	secondary alcohol biosynthetic process	4/320	41/11688	0.0252044	6	4	1	1	1	1	MAA_02798, MAA_06099, MAA_06178, MAA_10247
GO:1903825	BP	e	organic acid transmembrane transport	5/320	62/11688	0.027071	6	5	1	1	1	1	MAA_01222, MAA_02364, MAA_02796, MAA_09235, MAA_09745
GO:0044107	BP	e	cellular alcohol metabolic process	4/320	42/11688	0.0272756	5	4	1	1	1	1	MAA_02798, MAA_06099, MAA_06178, MAA_10247
GO:0000447	BP	e	endonucleolytic cleavage in ITS1 to separate SSU-rRNA from 5.8S rRNA and LSU-rRNA from tricistronic rRNA transcript (SSU-rRNA, 5.8S rRNA, LSU-rRNA)	4/320	42/11688	0.0272756	11	4	1	1	1	1	MAA_00693, MAA_03452, MAA_05691, MAA_08261
GO:0006694	BP	e	steroid biosynthetic process	4/320	42/11688	0.0272756	5	4	1	1	1	1	MAA_02798, MAA_06099, MAA_06178, MAA_10247
GO:2000728	BP	e	regulation of mRNA export from nucleus in response to heat stress	1/320	1/11688	0.0273785	9	1	1	1	1	1	MAA_03095
GO:0032208	BP	e	negative regulation of telomere maintenance via recombination	1/320	1/11688	0.0273785	10	1	1	1	1	1	MAA_01143
GO:0033979	BP	e	box H/ACA RNA metabolic process	1/320	1/11688	0.0273785	9	1	1	1	1	1	MAA_09426
GO:0010044	BP	e	response to aluminum ion	1/320	1/11688	0.0273785	5	1	1	1	1	1	MAA_06565
GO:1900600	BP	e	endocrocin metabolic process	1/320	1/11688	0.0273785	5	1	1	1	1	1	MAA_01653
GO:1990616	BP	e	magnesium ion export from mitochondrion	1/320	1/11688	0.0273785	10	1	1	1	1	1	MAA_06319
GO:0000451	BP	e	rRNA 2'-O-methylation	1/320	1/11688	0.0273785	12	1	1	1	1	1	MAA_02854
GO:0000453	BP	e	enzyme-directed rRNA 2'-O-methylation	1/320	1/11688	0.0273785	13	1	1	1	1	1	MAA_02854
GO:0043247	BP	e	telomere maintenance in response to DNA damage	1/320	1/11688	0.0273785	8	1	1	1	1	1	MAA_04336
GO:0031426	BP	e	polycistronic mRNA processing	1/320	1/11688	0.0273785	9	1	1	1	1	1	MAA_07099
GO:0032207	BP	e	regulation of telomere maintenance via recombination	1/320	1/11688	0.0273785	9	1	1	1	1	1	MAA_01143
GO:1990180	BP	e	mitochondrial tRNA 3'-end processing	1/320	1/11688	0.0273785	11	1	1	1	1	1	MAA_07099
GO:0000720	BP	e	pyrimidine dimer repair by nucleotide-excision repair	1/320	1/11688	0.0273785	9	1	1	1	1	1	MAA_06158
GO:0080120	BP	e	CAAX-box protein maturation	1/320	1/11688	0.0273785	6	1	1	1	1	1	MAA_06165
GO:0031848	BP	e	protection from non-homologous end joining at telomere	1/320	1/11688	0.0273785	9	1	1	1	1	1	MAA_04336
GO:0051791	BP	e	medium-chain fatty acid metabolic process	1/320	1/11688	0.0273785	8	1	1	1	1	1	MAA_09162
GO:0071586	BP	e	CAAX-box protein processing	1/320	1/11688	0.0273785	7	1	1	1	1	1	MAA_06165
GO:1902375	BP	e	nuclear tRNA 3'-trailer cleavage, endonucleolytic	1/320	1/11688	0.0273785	11	1	1	1	1	1	MAA_07099
GO:0000495	BP	e	box H/ACA RNA 3'-end processing	1/320	1/11688	0.0273785	11	1	1	1	1	1	MAA_09426
GO:1900602	BP	e	endocrocin biosynthetic process	1/320	1/11688	0.0273785	6	1	1	1	1	1	MAA_01653
GO:0000412	BP	e	histone peptidyl-prolyl isomerization	1/320	1/11688	0.0273785	9	1	1	1	1	1	MAA_03996
GO:0034964	BP	e	box H/ACA RNA processing	1/320	1/11688	0.0273785	10	1	1	1	1	1	MAA_09426
GO:0051793	BP	e	medium-chain fatty acid catabolic process	1/320	1/11688	0.0273785	9	1	1	1	1	1	MAA_09162
GO:0042883	BP	e	cysteine transport	1/320	1/11688	0.0273785	8	1	1	1	1	1	MAA_02796
GO:0090070	BP	e	positive regulation of ribosome biogenesis	1/320	1/11688	0.0273785	6	1	1	1	1	1	MAA_07150
GO:0015721	BP	e	bile acid and bile salt transport	1/320	1/11688	0.0273785	9	1	1	1	1	1	MAA_09745
GO:2000234	BP	e	positive regulation of rRNA processing	1/320	1/11688	0.0273785	8	1	1	1	1	1	MAA_07150
GO:0051792	BP	e	medium-chain fatty acid biosynthetic process	1/320	1/11688	0.0273785	9	1	1	1	1	1	MAA_09162
GO:0032468	BP	e	Golgi calcium ion homeostasis	1/320	1/11688	0.0273785	10	1	1	1	1	1	MAA_03737
GO:0072684	BP	e	mitochondrial tRNA 3'-trailer cleavage, endonucleolytic	1/320	1/11688	0.0273785	11	1	1	1	1	1	MAA_07099
GO:0000415	BP	e	negative regulation of histone H3-K36 methylation	1/320	1/11688	0.0273785	10	1	1	1	1	1	MAA_03996
GO:0006423	BP	e	cysteinyl-tRNA aminoacylation	1/320	1/11688	0.0273785	11	1	1	1	1	1	MAA_06212
GO:0016070	BP	e	RNA metabolic process	31/320	757/11688	0.0275869	6	31	1	1	1	1	MAA_00264, MAA_00693, MAA_01738, MAA_01920, MAA_02048, MAA_02554, MAA_02572, MAA_02634, MAA_02736, MAA_02854, MAA_03416, MAA_03452, MAA_03579, MAA_03949, MAA_04046, MAA_04535, MAA_04552, MAA_05080, MAA_05178, MAA_05409, MAA_05691, MAA_06212, MAA_06837, MAA_06865, MAA_07099, MAA_07150, MAA_07213, MAA_07565, MAA_08261, MAA_09426, MAA_09475
GO:0000963	BP	e	mitochondrial RNA processing	2/320	10/11688	0.0290811	8	2	1	1	1	1	MAA_02854, MAA_07099
GO:0006396	BP	e	RNA processing	21/320	473/11688	0.0293977	7	21	1	1	1	1	MAA_00264, MAA_00693, MAA_01738, MAA_01920, MAA_02572, MAA_02634, MAA_02736, MAA_02854, MAA_03416, MAA_03452, MAA_04046, MAA_05409, MAA_05691, MAA_06837, MAA_06865, MAA_07099, MAA_07150, MAA_07565, MAA_08261, MAA_09426, MAA_09475
GO:0000470	BP	e	maturation of LSU-rRNA	4/320	43/11688	0.0294457	10	4	1	1	1	1	MAA_01920, MAA_02572, MAA_02736, MAA_03416
GO:0006414	BP	e	translational elongation	3/320	25/11688	0.0299514	6	3	1	1	1	1	MAA_02624, MAA_07883, MAA_08187
GO:1902652	BP	e	secondary alcohol metabolic process	4/320	45/11688	0.0340847	5	4	1	1	1	1	MAA_02798, MAA_06099, MAA_06178, MAA_10247
GO:0015850	BP	e	organic hydroxy compound transport	3/320	27/11688	0.0366036	5	3	1	1	1	1	MAA_01222, MAA_02377, MAA_09745
GO:0046483	BP	e	heterocycle metabolic process	48/320	1311/11688	0.0381947	3	48	1	1	1	1	MAA_00232, MAA_00260, MAA_00264, MAA_00693, MAA_00708, MAA_01143, MAA_01738, MAA_01920, MAA_02048, MAA_02377, MAA_02554, MAA_02572, MAA_02634, MAA_02736, MAA_02854, MAA_03026, MAA_03416, MAA_03452, MAA_03579, MAA_03949, MAA_04046, MAA_04336, MAA_04535, MAA_04552, MAA_05080, MAA_05178, MAA_05409, MAA_05676, MAA_05678, MAA_05691, MAA_05940, MAA_05971, MAA_06158, MAA_06178, MAA_06212, MAA_06572, MAA…
GO:0016125	BP	e	sterol metabolic process	4/320	47/11688	0.0391249	5	4	1	1	1	1	MAA_02798, MAA_06099, MAA_06178, MAA_10247
GO:0010501	BP	e	RNA secondary structure unwinding	3/320	28/11688	0.0401899	7	3	1	1	1	1	MAA_01920, MAA_05080, MAA_09475
GO:1902319	BP	e	DNA strand elongation involved in nuclear cell cycle DNA replication	2/320	12/11688	0.0411482	10	2	1	1	1	1	MAA_02554, MAA_07213
GO:1902983	BP	e	DNA strand elongation involved in mitotic DNA replication	2/320	12/11688	0.0411482	11	2	1	1	1	1	MAA_02554, MAA_07213
GO:0001522	BP	e	pseudouridine synthesis	2/320	12/11688	0.0411482	8	2	1	1	1	1	MAA_07565, MAA_09426
GO:1902296	BP	e	DNA strand elongation involved in cell cycle DNA replication	2/320	12/11688	0.0411482	9	2	1	1	1	1	MAA_02554, MAA_07213
GO:0006259	BP	e	DNA metabolic process	16/320	345/11688	0.0415527	6	16	1	1	1	1	MAA_00232, MAA_00260, MAA_01143, MAA_02377, MAA_02554, MAA_02634, MAA_03026, MAA_04336, MAA_04552, MAA_05678, MAA_05940, MAA_05971, MAA_06158, MAA_07213, MAA_08344, MAA_08742
GO:0015849	BP	e	organic acid transport	5/320	70/11688	0.0425397	5	5	1	1	1	1	MAA_01222, MAA_02364, MAA_02796, MAA_09235, MAA_09745
GO:0006873	BP	e	cellular ion homeostasis	9/320	160/11688	0.0432909	6	9	1	1	1	1	MAA_02364, MAA_02377, MAA_02965, MAA_03737, MAA_06841, MAA_07028, MAA_08365, MAA_09235, MAA_10239
GO:0046165	BP	e	alcohol biosynthetic process	5/320	71/11688	0.0447807	5	5	1	1	1	1	MAA_02798, MAA_06099, MAA_06178, MAA_07252, MAA_10247
GO:0008202	BP	e	steroid metabolic process	4/320	50/11688	0.0474404	4	4	1	1	1	1	MAA_02798, MAA_06099, MAA_06178, MAA_10247
GO:0009225	BP	e	nucleotide-sugar metabolic process	2/320	13/11688	0.0477676	6	2	1	1	1	1	MAA_00708, MAA_08730
GO:0046189	BP	e	phenol-containing compound biosynthetic process	2/320	13/11688	0.0477676	5	2	1	1	1	1	MAA_01653, MAA_06572
GO:0140115	BP	e	export across plasma membrane	2/320	13/11688	0.0477676	5	2	1	1	1	1	MAA_01883, MAA_02377
GO:0000472	BP	e	endonucleolytic cleavage to generate mature 5'-end of SSU-rRNA from (SSU-rRNA, 5.8S rRNA, LSU-rRNA)	3/320	30/11688	0.0478727	11	3	1	1	1	1	MAA_00693, MAA_05691, MAA_08261
GO:0000480	BP	e	endonucleolytic cleavage in 5'-ETS of tricistronic rRNA transcript (SSU-rRNA, 5.8S rRNA, LSU-rRNA)	3/320	30/11688	0.0478727	11	3	1	1	1	1	MAA_00693, MAA_05691, MAA_08261
GO:0090502	BP	e	RNA phosphodiester bond hydrolysis, endonucleolytic	5/320	73/11688	0.0494711	8	5	1	1	1	1	MAA_00693, MAA_03452, MAA_05691, MAA_07099, MAA_08261
GO:0050801	BP	e	ion homeostasis	9/320	167/11688	0.0495872	5	9	1	1	1	1	MAA_02364, MAA_02377, MAA_02965, MAA_03737, MAA_06841, MAA_07028, MAA_08365, MAA_09235, MAA_10239
GO:0006040	BP	e	amino sugar metabolic process	3/320	31/11688	0.0519644	4	3	1	1	1	1	MAA_00708, MAA_02999, MAA_08730
GO:0000479	BP	e	endonucleolytic cleavage of tricistronic rRNA transcript (SSU-rRNA, 5.8S rRNA, LSU-rRNA)	4/320	52/11688	0.0534861	10	4	1	1	1	1	MAA_00693, MAA_03452, MAA_05691, MAA_08261
GO:0048239	BP	e	negative regulation of DNA recombination at telomere	1/320	2/11688	0.0540097	9	1	1	1	1	1	MAA_01143
GO:0032979	BP	e	protein insertion into mitochondrial inner membrane from matrix	1/320	2/11688	0.0540097	9	1	1	1	1	1	MAA_01443
GO:2001307	BP	e	xanthone-containing compound biosynthetic process	1/320	2/11688	0.0540097	5	1	1	1	1	1	MAA_06572
GO:0006849	BP	e	plasma membrane pyruvate transport	1/320	2/11688	0.0540097	11	1	1	1	1	1	MAA_01222
GO:0140043	BP	e	lipid droplet localization to prospore membrane leading edge	1/320	2/11688	0.0540097	4	1	1	1	1	1	MAA_04211
GO:1901858	BP	e	regulation of mitochondrial DNA metabolic process	1/320	2/11688	0.0540097	7	1	1	1	1	1	MAA_05940
GO:0006880	BP	e	intracellular sequestering of iron ion	1/320	2/11688	0.0540097	5	1	1	1	1	1	MAA_10239
GO:0072695	BP	e	regulation of DNA recombination at telomere	1/320	2/11688	0.0540097	8	1	1	1	1	1	MAA_01143
GO:0090296	BP	e	regulation of mitochondrial DNA replication	1/320	2/11688	0.0540097	9	1	1	1	1	1	MAA_05940
GO:0055062	BP	e	phosphate ion homeostasis	1/320	2/11688	0.0540097	8	1	1	1	1	1	MAA_02965
GO:0035879	BP	e	plasma membrane lactate transport	1/320	2/11688	0.0540097	11	1	1	1	1	1	MAA_01222
GO:0032978	BP	e	protein insertion into membrane from inner side	1/320	2/11688	0.0540097	8	1	1	1	1	1	MAA_01443
GO:0072505	BP	e	divalent inorganic anion homeostasis	1/320	2/11688	0.0540097	7	1	1	1	1	1	MAA_02965
GO:0035873	BP	e	lactate transmembrane transport	1/320	2/11688	0.0540097	10	1	1	1	1	1	MAA_01222
GO:0019408	BP	e	dolichol biosynthetic process	1/320	2/11688	0.0540097	8	1	1	1	1	1	MAA_07252
GO:0030002	BP	e	cellular anion homeostasis	1/320	2/11688	0.0540097	7	1	1	1	1	1	MAA_02965
GO:0072501	BP	e	cellular divalent inorganic anion homeostasis	1/320	2/11688	0.0540097	8	1	1	1	1	1	MAA_02965
GO:0034462	BP	e	small-subunit processome assembly	1/320	2/11688	0.0540097	7	1	1	1	1	1	MAA_00693
GO:0010691	BP	e	negative regulation of ribosomal protein gene transcription from RNA polymerase II promoter in response to nutrient levels	1/320	2/11688	0.0540097	13	1	1	1	1	1	MAA_02048
GO:1901860	BP	e	positive regulation of mitochondrial DNA metabolic process	1/320	2/11688	0.0540097	8	1	1	1	1	1	MAA_05940
GO:0016094	BP	e	polyprenol biosynthetic process	1/320	2/11688	0.0540097	7	1	1	1	1	1	MAA_07252
GO:0000101	BP	e	sulfur amino acid transport	1/320	2/11688	0.0540097	7	1	1	1	1	1	MAA_02796
GO:2001305	BP	e	xanthone-containing compound metabolic process	1/320	2/11688	0.0540097	4	1	1	1	1	1	MAA_06572
GO:0030643	BP	e	cellular phosphate ion homeostasis	1/320	2/11688	0.0540097	9	1	1	1	1	1	MAA_02965
GO:0014074	BP	e	response to purine-containing compound	1/320	2/11688	0.0540097	5	1	1	1	1	1	MAA_01470
GO:0097577	BP	e	sequestering of iron ion	1/320	2/11688	0.0540097	4	1	1	1	1	1	MAA_10239
GO:0072506	BP	e	trivalent inorganic anion homeostasis	1/320	2/11688	0.0540097	7	1	1	1	1	1	MAA_02965
GO:0043982	BP	e	histone H4-K8 acetylation	1/320	2/11688	0.0540097	12	1	1	1	1	1	MAA_05971
GO:0030320	BP	e	cellular monovalent inorganic anion homeostasis	1/320	2/11688	0.0540097	8	1	1	1	1	1	MAA_02965
GO:0072502	BP	e	cellular trivalent inorganic anion homeostasis	1/320	2/11688	0.0540097	8	1	1	1	1	1	MAA_02965
GO:0015727	BP	e	lactate transport	1/320	2/11688	0.0540097	9	1	1	1	1	1	MAA_01222
GO:0015821	BP	e	methionine transport	1/320	2/11688	0.0540097	8	1	1	1	1	1	MAA_02796
GO:0043981	BP	e	histone H4-K5 acetylation	1/320	2/11688	0.0540097	12	1	1	1	1	1	MAA_05971
GO:0034414	BP	e	tRNA 3'-trailer cleavage, endonucleolytic	1/320	2/11688	0.0540097	10	1	1	1	1	1	MAA_07099
GO:0097080	BP	e	plasma membrane selenite transport	1/320	2/11688	0.0540097	7	1	1	1	1	1	MAA_01222
GO:0010688	BP	e	negative regulation of ribosomal protein gene transcription by RNA polymerase II	1/320	2/11688	0.0540097	12	1	1	1	1	1	MAA_02048
GO:0006290	BP	e	pyrimidine dimer repair	1/320	2/11688	0.0540097	8	1	1	1	1	1	MAA_06158
GO:0055083	BP	e	monovalent inorganic anion homeostasis	1/320	2/11688	0.0540097	7	1	1	1	1	1	MAA_02965
GO:0043983	BP	e	histone H4-K12 acetylation	1/320	2/11688	0.0540097	12	1	1	1	1	1	MAA_05971
GO:0032056	BP	e	positive regulation of translation in response to stress	1/320	2/11688	0.0540097	9	1	1	1	1	1	MAA_00264
GO:0090297	BP	e	positive regulation of mitochondrial DNA replication	1/320	2/11688	0.0540097	10	1	1	1	1	1	MAA_05940
GO:0070071	BP	e	proton-transporting two-sector ATPase complex assembly	2/320	14/11688	0.0547433	6	2	1	1	1	1	MAA_01443, MAA_03784
GO:0000967	BP	e	rRNA 5'-end processing	3/320	32/11688	0.0562193	10	3	1	1	1	1	MAA_00693, MAA_05691, MAA_08261
GO:0000478	BP	e	endonucleolytic cleavage involved in rRNA processing	4/320	53/11688	0.0566586	9	4	1	1	1	1	MAA_00693, MAA_03452, MAA_05691, MAA_08261
GO:0006974	BP	e	cellular response to DNA damage stimulus	13/320	284/11688	0.0634698	4	13	1	1	1	1	MAA_00232, MAA_01143, MAA_02377, MAA_02554, MAA_03026, MAA_04336, MAA_05634, MAA_05678, MAA_05971, MAA_06158, MAA_06451, MAA_07213, MAA_08742
GO:0055082	BP	e	cellular chemical homeostasis	9/320	179/11688	0.0644137	5	9	1	1	1	1	MAA_02364, MAA_02377, MAA_02965, MAA_03737, MAA_06841, MAA_07028, MAA_08365, MAA_09235, MAA_10239
GO:0006874	BP	e	cellular calcium ion homeostasis	3/320	34/11688	0.0652067	9	3	1	1	1	1	MAA_03737, MAA_06841, MAA_10239
GO:0006271	BP	e	DNA strand elongation involved in DNA replication	3/320	34/11688	0.0652067	8	3	1	1	1	1	MAA_02554, MAA_04552, MAA_07213
GO:0018958	BP	e	phenol-containing compound metabolic process	2/320	16/11688	0.0696674	4	2	1	1	1	1	MAA_01653, MAA_06572
GO:0055074	BP	e	calcium ion homeostasis	3/320	35/11688	0.0699325	8	3	1	1	1	1	MAA_03737, MAA_06841, MAA_10239
GO:0030003	BP	e	cellular cation homeostasis	8/320	152/11688	0.0717893	7	8	1	1	1	1	MAA_02364, MAA_02377, MAA_03737, MAA_06841, MAA_07028, MAA_08365, MAA_09235, MAA_10239
GO:0034471	BP	e	ncRNA 5'-end processing	3/320	36/11688	0.0748084	9	3	1	1	1	1	MAA_00693, MAA_05691, MAA_08261
GO:0055080	BP	e	cation homeostasis	8/320	155/11688	0.0761451	6	8	1	1	1	1	MAA_02364, MAA_02377, MAA_03737, MAA_06841, MAA_07028, MAA_08365, MAA_09235, MAA_10239
GO:0055088	BP	e	lipid homeostasis	2/320	17/11688	0.0775702	5	2	1	1	1	1	MAA_02364, MAA_09235
GO:2000144	BP	e	positive regulation of DNA-templated transcription initiation	2/320	17/11688	0.0775702	11	2	1	1	1	1	MAA_02048, MAA_03949
GO:0060261	BP	e	positive regulation of transcription initiation by RNA polymerase II	2/320	17/11688	0.0775702	12	2	1	1	1	1	MAA_02048, MAA_03949
GO:0006303	BP	e	double-strand break repair via nonhomologous end joining	2/320	17/11688	0.0775702	9	2	1	1	1	1	MAA_01143, MAA_04336
GO:0042255	BP	e	ribosome assembly	4/320	59/11688	0.0777462	7	4	1	1	1	1	MAA_00693, MAA_02736, MAA_03416, MAA_04046
GO:0000966	BP	e	RNA 5'-end processing	3/320	37/11688	0.0798307	8	3	1	1	1	1	MAA_00693, MAA_05691, MAA_08261
GO:0022616	BP	e	DNA strand elongation	3/320	37/11688	0.0798307	7	3	1	1	1	1	MAA_02554, MAA_04552, MAA_07213
GO:0097551	BP	e	mitochondrial double-strand break repair	1/320	3/11688	0.0799139	9	1	1	1	1	1	MAA_01143
GO:0006307	BP	e	DNA dealkylation involved in DNA repair	1/320	3/11688	0.0799139	9	1	1	1	1	1	MAA_03026
GO:0006799	BP	e	polyphosphate biosynthetic process	1/320	3/11688	0.0799139	6	1	1	1	1	1	MAA_02965
GO:0048066	BP	e	developmental pigmentation	1/320	3/11688	0.0799139	2	1	1	1	1	1	MAA_08365
GO:0060988	BP	e	lipid tube assembly	1/320	3/11688	0.0799139	7	1	1	1	1	1	MAA_05634
GO:0016093	BP	e	polyprenol metabolic process	1/320	3/11688	0.0799139	6	1	1	1	1	1	MAA_07252
GO:0015903	BP	e	fluconazole transport	1/320	3/11688	0.0799139	6	1	1	1	1	1	MAA_02377
GO:0051211	BP	e	anisotropic cell growth	1/320	3/11688	0.0799139	3	1	1	1	1	1	MAA_09426
GO:0046831	BP	e	regulation of RNA export from nucleus	1/320	3/11688	0.0799139	7	1	1	1	1	1	MAA_03095
GO:0031322	BP	e	ascospore-type prospore-specific spindle pole body remodeling	1/320	3/11688	0.0799139	4	1	1	1	1	1	MAA_04211
GO:0097320	BP	e	plasma membrane tubulation	1/320	3/11688	0.0799139	6	1	1	1	1	1	MAA_05634
GO:0043473	BP	e	pigmentation	1/320	3/11688	0.0799139	1	1	1	1	1	1	MAA_08365
GO:0097552	BP	e	mitochondrial double-strand break repair via homologous recombination	1/320	3/11688	0.0799139	10	1	1	1	1	1	MAA_01143
GO:0110026	BP	e	regulation of DNA strand resection involved in replication fork processing	1/320	3/11688	0.0799139	7	1	1	1	1	1	MAA_01143
GO:2000197	BP	e	regulation of ribonucleoprotein complex localization	1/320	3/11688	0.0799139	5	1	1	1	1	1	MAA_03095
GO:0010822	BP	e	positive regulation of mitochondrion organization	1/320	3/11688	0.0799139	7	1	1	1	1	1	MAA_05940
GO:0010793	BP	e	regulation of mRNA export from nucleus	1/320	3/11688	0.0799139	8	1	1	1	1	1	MAA_03095
GO:0000715	BP	e	nucleotide-excision repair, DNA damage recognition	1/320	3/11688	0.0799139	6	1	1	1	1	1	MAA_06158
GO:0043324	BP	e	pigment metabolic process involved in developmental pigmentation	1/320	3/11688	0.0799139	4	1	1	1	1	1	MAA_08365
GO:0006264	BP	e	mitochondrial DNA replication	1/320	3/11688	0.0799139	9	1	1	1	1	1	MAA_05940
GO:0006432	BP	e	phenylalanyl-tRNA aminoacylation	1/320	3/11688	0.0799139	11	1	1	1	1	1	MAA_03579
GO:0045016	BP	e	mitochondrial magnesium ion transmembrane transport	1/320	3/11688	0.0799139	9	1	1	1	1	1	MAA_06319
GO:0110027	BP	e	negative regulation of DNA strand resection involved in replication fork processing	1/320	3/11688	0.0799139	10	1	1	1	1	1	MAA_01143
GO:0000965	BP	e	mitochondrial RNA 3'-end processing	1/320	3/11688	0.0799139	9	1	1	1	1	1	MAA_07099
GO:0019348	BP	e	dolichol metabolic process	1/320	3/11688	0.0799139	7	1	1	1	1	1	MAA_07252
GO:0015723	BP	e	bilirubin transport	1/320	3/11688	0.0799139	9	1	1	1	1	1	MAA_09745
GO:0000918	BP	e	division septum site selection	1/320	3/11688	0.0799139	4	1	1	1	1	1	MAA_02999
GO:0042994	BP	e	cytoplasmic sequestering of transcription factor	1/320	3/11688	0.0799139	12	1	1	1	1	1	MAA_06565
GO:0097695	BP	e	establishment of protein-containing complex localization to telomere	1/320	3/11688	0.0799139	3	1	1	1	1	1	MAA_01143
GO:0043474	BP	e	pigment metabolic process involved in pigmentation	1/320	3/11688	0.0799139	3	1	1	1	1	1	MAA_08365
GO:0030436	BP	e	asexual sporulation	3/320	38/11688	0.0849955	3	3	1	1	1	1	MAA_02999, MAA_08365, MAA_09426
GO:0006284	BP	e	base-excision repair	2/320	18/11688	0.0857382	8	2	1	1	1	1	MAA_00232, MAA_03026
GO:0090305	BP	e	nucleic acid phosphodiester bond hydrolysis	8/320	162/11688	0.087905	6	8	1	1	1	1	MAA_00232, MAA_00693, MAA_02634, MAA_03452, MAA_04336, MAA_05691, MAA_07099, MAA_08261
GO:0006808	BP	e	regulation of nitrogen utilization	2/320	19/11688	0.0941509	7	2	1	1	1	1	MAA_02048, MAA_06565
GO:0070914	BP	e	UV-damage excision repair	2/320	19/11688	0.0941509	8	2	1	1	1	1	MAA_02554, MAA_07213
GO:0000028	BP	e	ribosomal small subunit assembly	2/320	20/11688	0.102789	7	2	1	1	1	1	MAA_00693, MAA_04046
GO:0030001	BP	e	metal ion transport	5/320	91/11688	0.104087	6	5	1	1	1	1	MAA_03737, MAA_06319, MAA_06841, MAA_08365, MAA_10239
GO:0018063	BP	e	cytochrome c-heme linkage	1/320	4/11688	0.105111	8	1	1	1	1	1	MAA_02304
GO:0051238	BP	e	sequestering of metal ion	1/320	4/11688	0.105111	3	1	1	1	1	1	MAA_10239
GO:0006848	BP	e	pyruvate transport	1/320	4/11688	0.105111	9	1	1	1	1	1	MAA_01222
GO:0071630	BP	e	nuclear protein quality control by the ubiquitin-proteasome system	1/320	4/11688	0.105111	10	1	1	1	1	1	MAA_03774
GO:0001109	BP	e	promoter clearance during DNA-templated transcription	1/320	4/11688	0.105111	8	1	1	1	1	1	MAA_03949
GO:0001111	BP	e	RNA polymerase II promoter clearance	1/320	4/11688	0.105111	9	1	1	1	1	1	MAA_03949
GO:0032239	BP	e	regulation of nucleobase-containing compound transport	1/320	4/11688	0.105111	5	1	1	1	1	1	MAA_03095
GO:2000232	BP	e	regulation of rRNA processing	1/320	4/11688	0.105111	7	1	1	1	1	1	MAA_07150
GO:2000221	BP	e	negative regulation of pseudohyphal growth	1/320	4/11688	0.105111	8	1	1	1	1	1	MAA_05971
GO:0070785	BP	e	negative regulation of growth of unicellular organism as a thread of attached cells	1/320	4/11688	0.105111	7	1	1	1	1	1	MAA_05971
GO:0015693	BP	e	magnesium ion transport	1/320	4/11688	0.105111	7	1	1	1	1	1	MAA_06319
GO:1901475	BP	e	pyruvate transmembrane transport	1/320	4/11688	0.105111	10	1	1	1	1	1	MAA_01222
GO:1903830	BP	e	magnesium ion transmembrane transport	1/320	4/11688	0.105111	8	1	1	1	1	1	MAA_06319
GO:0017006	BP	e	protein-tetrapyrrole linkage	1/320	4/11688	0.105111	6	1	1	1	1	1	MAA_02304
GO:0042779	BP	e	tRNA 3'-trailer cleavage	1/320	4/11688	0.105111	8	1	1	1	1	1	MAA_07099
GO:0090069	BP	e	regulation of ribosome biogenesis	1/320	4/11688	0.105111	5	1	1	1	1	1	MAA_07150
GO:1904161	BP	e	DNA synthesis involved in UV-damage excision repair	1/320	4/11688	0.105111	9	1	1	1	1	1	MAA_02554
GO:0065005	BP	e	protein-lipid complex assembly	1/320	4/11688	0.105111	6	1	1	1	1	1	MAA_05634
GO:0045950	BP	e	negative regulation of mitotic recombination	1/320	4/11688	0.105111	9	1	1	1	1	1	MAA_01143
GO:0033215	BP	e	reductive iron assimilation	1/320	4/11688	0.105111	12	1	1	1	1	1	MAA_08365
GO:0090618	BP	e	DNA clamp unloading	1/320	4/11688	0.105111	2	1	1	1	1	1	MAA_07213
GO:0017003	BP	e	protein-heme linkage	1/320	4/11688	0.105111	7	1	1	1	1	1	MAA_02304
GO:2000785	BP	e	regulation of autophagosome assembly	1/320	4/11688	0.105111	7	1	1	1	1	1	MAA_06387
GO:1901615	BP	e	organic hydroxy compound metabolic process	7/320	140/11688	0.109924	3	7	1	1	1	1	MAA_01653, MAA_02798, MAA_06099, MAA_06178, MAA_06572, MAA_07252, MAA_10247
GO:0034641	BP	e	cellular nitrogen compound metabolic process	52/320	1535/11688	0.110137	3	52	1	1	1	1	MAA_00232, MAA_00260, MAA_00264, MAA_00693, MAA_00708, MAA_01143, MAA_01738, MAA_01920, MAA_02048, MAA_02377, MAA_02554, MAA_02572, MAA_02624, MAA_02634, MAA_02736, MAA_02854, MAA_03026, MAA_03416, MAA_03452, MAA_03579, MAA_03949, MAA_04046, MAA_04336, MAA_04535, MAA_04552, MAA_05080, MAA_05178, MAA_05393, MAA_05409, MAA_05676, MAA_05678, MAA_05691, MAA_05940, MAA_05971, MAA_06158, MAA_06178, MAA…
GO:0048878	BP	e	chemical homeostasis	9/320	191/11688	0.11037	4	9	1	1	1	1	MAA_02364, MAA_02377, MAA_02965, MAA_03737, MAA_06841, MAA_07028, MAA_08365, MAA_09235, MAA_10239
GO:0015718	BP	e	monocarboxylic acid transport	2/320	21/11688	0.111634	8	2	1	1	1	1	MAA_01222, MAA_09745
GO:0006273	BP	e	lagging strand elongation	2/320	21/11688	0.111634	9	2	1	1	1	1	MAA_02554, MAA_04552
GO:0046618	BP	e	xenobiotic export from cell	2/320	21/11688	0.111634	5	2	1	1	1	1	MAA_01883, MAA_02377
GO:0010467	BP	e	gene expression	34/320	953/11688	0.118964	4	34	1	1	1	1	MAA_00264, MAA_00693, MAA_01738, MAA_01920, MAA_02048, MAA_02572, MAA_02624, MAA_02634, MAA_02736, MAA_02854, MAA_03095, MAA_03416, MAA_03452, MAA_03579, MAA_03949, MAA_04046, MAA_04535, MAA_05080, MAA_05178, MAA_05393, MAA_05409, MAA_05691, MAA_06165, MAA_06212, MAA_06837, MAA_06865, MAA_07099, MAA_07150, MAA_07565, MAA_07883, MAA_08187, MAA_08261, MAA_09426, MAA_09475
GO:0000154	BP	e	rRNA modification	2/320	22/11688	0.120668	10	2	1	1	1	1	MAA_02854, MAA_09426
GO:0014070	BP	e	response to organic cyclic compound	2/320	22/11688	0.120668	4	2	1	1	1	1	MAA_01470, MAA_02377
GO:0033673	BP	e	negative regulation of kinase activity	2/320	22/11688	0.120668	9	2	1	1	1	1	MAA_03416, MAA_04211
GO:0006469	BP	e	negative regulation of protein kinase activity	2/320	22/11688	0.120668	10	2	1	1	1	1	MAA_03416, MAA_04211
GO:0036260	BP	e	RNA capping	3/320	45/11688	0.124798	8	3	1	1	1	1	MAA_00693, MAA_05691, MAA_08261
GO:0048545	BP	e	response to steroid hormone	1/320	5/11688	0.12962	5	1	1	1	1	1	MAA_02377
GO:0036205	BP	e	histone catabolic process	1/320	5/11688	0.12962	6	1	1	1	1	1	MAA_07883
GO:0071383	BP	e	cellular response to steroid hormone stimulus	1/320	5/11688	0.12962	6	1	1	1	1	1	MAA_02377
GO:0090646	BP	e	mitochondrial tRNA processing	1/320	5/11688	0.12962	10	1	1	1	1	1	MAA_07099
GO:0032472	BP	e	Golgi calcium ion transport	1/320	5/11688	0.12962	8	1	1	1	1	1	MAA_03737
GO:0001080	BP	e	nitrogen catabolite activation of transcription from RNA polymerase II promoter	1/320	5/11688	0.12962	12	1	1	1	1	1	MAA_02048
GO:0031118	BP	e	rRNA pseudouridine synthesis	1/320	5/11688	0.12962	11	1	1	1	1	1	MAA_09426
GO:1900815	BP	e	monodictyphenone biosynthetic process	1/320	5/11688	0.12962	6	1	1	1	1	1	MAA_06572
GO:0061856	BP	e	Golgi calcium ion transmembrane transport	1/320	5/11688	0.12962	9	1	1	1	1	1	MAA_03737
GO:0060962	BP	e	regulation of ribosomal protein gene transcription by RNA polymerase II	1/320	5/11688	0.12962	11	1	1	1	1	1	MAA_02048
GO:0010821	BP	e	regulation of mitochondrion organization	1/320	5/11688	0.12962	6	1	1	1	1	1	MAA_05940
GO:0032447	BP	e	protein urmylation	1/320	5/11688	0.12962	8	1	1	1	1	1	MAA_06565
GO:0090294	BP	e	nitrogen catabolite activation of transcription	1/320	5/11688	0.12962	11	1	1	1	1	1	MAA_02048
GO:0035510	BP	e	DNA dealkylation	1/320	5/11688	0.12962	8	1	1	1	1	1	MAA_03026
GO:0031120	BP	e	snRNA pseudouridine synthesis	1/320	5/11688	0.12962	10	1	1	1	1	1	MAA_09426
GO:0032205	BP	e	negative regulation of telomere maintenance	1/320	5/11688	0.12962	8	1	1	1	1	1	MAA_01143
GO:0071825	BP	e	protein-lipid complex subunit organization	1/320	5/11688	0.12962	5	1	1	1	1	1	MAA_05634
GO:1900813	BP	e	monodictyphenone metabolic process	1/320	5/11688	0.12962	5	1	1	1	1	1	MAA_06572
GO:0031061	BP	e	negative regulation of histone methylation	1/320	5/11688	0.12962	9	1	1	1	1	1	MAA_03996
GO:0019287	BP	e	isopentenyl diphosphate biosynthetic process, mevalonate pathway	1/320	5/11688	0.12962	12	1	1	1	1	1	MAA_06178
GO:0000390	BP	e	spliceosomal complex disassembly	1/320	5/11688	0.12962	7	1	1	1	1	1	MAA_02572
GO:0000469	BP	e	cleavage involved in rRNA processing	4/320	71/11688	0.129718	8	4	1	1	1	1	MAA_00693, MAA_03452, MAA_05691, MAA_08261
GO:0051788	BP	e	response to misfolded protein	2/320	23/11688	0.129874	5	2	1	1	1	1	MAA_03774, MAA_08657
GO:0071218	BP	e	cellular response to misfolded protein	2/320	23/11688	0.129874	6	2	1	1	1	1	MAA_03774, MAA_08657
GO:2000142	BP	e	regulation of DNA-templated transcription initiation	2/320	23/11688	0.129874	10	2	1	1	1	1	MAA_02048, MAA_03949
GO:0060260	BP	e	regulation of transcription initiation by RNA polymerase II	2/320	23/11688	0.129874	11	2	1	1	1	1	MAA_02048, MAA_03949
GO:0031400	BP	e	negative regulation of protein modification process	3/320	46/11688	0.130955	7	3	1	1	1	1	MAA_03416, MAA_03996, MAA_04211
GO:0055085	BP	e	transmembrane transport	15/320	370/11688	0.141092	4	15	1	1	1	1	MAA_01222, MAA_01443, MAA_01883, MAA_02364, MAA_02377, MAA_02796, MAA_03737, MAA_05864, MAA_06319, MAA_06841, MAA_09235, MAA_09395, MAA_09745, MAA_10215, MAA_10239
GO:0006811	BP	e	ion transport	12/320	289/11688	0.14115	4	12	1	1	1	1	MAA_01222, MAA_01443, MAA_02377, MAA_02796, MAA_03737, MAA_06319, MAA_06841, MAA_08365, MAA_09395, MAA_09745, MAA_10215, MAA_10239
GO:0010038	BP	e	response to metal ion	3/320	48/11688	0.143577	4	3	1	1	1	1	MAA_06565, MAA_09745, MAA_10239
GO:0034220	BP	e	ion transmembrane transport	10/320	231/11688	0.148299	5	10	1	1	1	1	MAA_01222, MAA_01443, MAA_02796, MAA_03737, MAA_06319, MAA_06841, MAA_09395, MAA_09745, MAA_10215, MAA_10239
GO:0034644	BP	e	cellular response to UV	2/320	25/11688	0.14874	7	2	1	1	1	1	MAA_02554, MAA_07213
GO:0006826	BP	e	iron ion transport	2/320	25/11688	0.14874	8	2	1	1	1	1	MAA_08365, MAA_10239
GO:2000104	BP	e	negative regulation of DNA-templated DNA replication	2/320	25/11688	0.14874	9	2	1	1	1	1	MAA_01143, MAA_05678
GO:0017004	BP	e	cytochrome complex assembly	2/320	25/11688	0.14874	6	2	1	1	1	1	MAA_01443, MAA_02304
GO:0019954	BP	e	asexual reproduction	4/320	75/11688	0.149592	2	4	1	1	1	1	MAA_02999, MAA_06451, MAA_08365, MAA_09426
GO:0000041	BP	e	transition metal ion transport	3/320	49/11688	0.150034	7	3	1	1	1	1	MAA_03737, MAA_08365, MAA_10239
GO:0006281	BP	e	DNA repair	10/320	233/11688	0.150845	7	10	1	1	1	1	MAA_00232, MAA_01143, MAA_02377, MAA_02554, MAA_03026, MAA_04336, MAA_05971, MAA_06158, MAA_07213, MAA_08742
GO:0001173	BP	e	DNA-templated transcriptional start site selection	1/320	6/11688	0.15346	8	1	1	1	1	1	MAA_03949
GO:0032435	BP	e	negative regulation of proteasomal ubiquitin-dependent protein catabolic process	1/320	6/11688	0.15346	10	1	1	1	1	1	MAA_05393
GO:0046940	BP	e	nucleoside monophosphate phosphorylation	1/320	6/11688	0.15346	9	1	1	1	1	1	MAA_05676
GO:0000414	BP	e	regulation of histone H3-K36 methylation	1/320	6/11688	0.15346	9	1	1	1	1	1	MAA_03996
GO:1903459	BP	e	mitotic DNA replication lagging strand elongation	1/320	6/11688	0.15346	12	1	1	1	1	1	MAA_02554
GO:0006304	BP	e	DNA modification	1/320	6/11688	0.15346	7	1	1	1	1	1	MAA_03026
GO:0010039	BP	e	response to iron ion	1/320	6/11688	0.15346	5	1	1	1	1	1	MAA_10239
GO:1902295	BP	e	synthesis of RNA primer involved in cell cycle DNA replication	1/320	6/11688	0.15346	9	1	1	1	1	1	MAA_04552
GO:0001174	BP	e	transcriptional start site selection at RNA polymerase II promoter	1/320	6/11688	0.15346	9	1	1	1	1	1	MAA_03949
GO:1902767	BP	e	isoprenoid biosynthetic process via mevalonate	1/320	6/11688	0.15346	7	1	1	1	1	1	MAA_06178
GO:0071281	BP	e	cellular response to iron ion	1/320	6/11688	0.15346	6	1	1	1	1	1	MAA_10239
GO:0040031	BP	e	snRNA modification	1/320	6/11688	0.15346	9	1	1	1	1	1	MAA_09426
GO:1902318	BP	e	synthesis of RNA primer involved in nuclear cell cycle DNA replication	1/320	6/11688	0.15346	10	1	1	1	1	1	MAA_04552
GO:0010142	BP	e	farnesyl diphosphate biosynthetic process, mevalonate pathway	1/320	6/11688	0.15346	9	1	1	1	1	1	MAA_06178
GO:0016233	BP	e	telomere capping	1/320	6/11688	0.15346	8	1	1	1	1	1	MAA_04336
GO:1905267	BP	e	endonucleolytic cleavage involved in tRNA processing	1/320	6/11688	0.15346	9	1	1	1	1	1	MAA_07099
GO:0006285	BP	e	base-excision repair, AP site formation	1/320	6/11688	0.15346	7	1	1	1	1	1	MAA_03026
GO:1902981	BP	e	synthesis of RNA primer involved in mitotic DNA replication	1/320	6/11688	0.15346	11	1	1	1	1	1	MAA_04552
GO:0071432	BP	e	peptide mating pheromone maturation involved in positive regulation of conjugation with cellular fusion	1/320	6/11688	0.15346	7	1	1	1	1	1	MAA_06165
GO:0006644	BP	e	phospholipid metabolic process	6/320	123/11688	0.15376	5	6	1	1	1	1	MAA_01458, MAA_06178, MAA_06343, MAA_06430, MAA_06452, MAA_10247
GO:0008610	BP	e	lipid biosynthetic process	8/320	177/11688	0.156096	4	8	1	1	1	1	MAA_02798, MAA_06099, MAA_06178, MAA_06343, MAA_06452, MAA_07252, MAA_09162, MAA_10247
GO:0072503	BP	e	cellular divalent inorganic cation homeostasis	3/320	50/11688	0.156583	8	3	1	1	1	1	MAA_03737, MAA_06841, MAA_10239
GO:0008156	BP	e	negative regulation of DNA replication	2/320	26/11688	0.158369	8	2	1	1	1	1	MAA_01143, MAA_05678
GO:0000959	BP	e	mitochondrial RNA metabolic process	2/320	26/11688	0.158369	7	2	1	1	1	1	MAA_02854, MAA_07099
GO:0010243	BP	e	response to organonitrogen compound	4/320	77/11688	0.159942	4	4	1	1	1	1	MAA_00667, MAA_01470, MAA_02048, MAA_03774
GO:0072507	BP	e	divalent inorganic cation homeostasis	3/320	51/11688	0.163218	7	3	1	1	1	1	MAA_03737, MAA_06841, MAA_10239
GO:0008150	BP	e	biological_process	115/320	3779/11688	0.163765	0	115	1	1	1	1	MAA_00203, MAA_00232, MAA_00260, MAA_00264, MAA_00667, MAA_00693, MAA_00708, MAA_01143, MAA_01169, MAA_01222, MAA_01443, MAA_01458, MAA_01470, MAA_01653, MAA_01738, MAA_01883, MAA_01920, MAA_02048, MAA_02108, MAA_02304, MAA_02305, MAA_02364, MAA_02377, MAA_02554, MAA_02572, MAA_02624, MAA_02634, MAA_02713, MAA_02736, MAA_02796, MAA_02798, MAA_02854, MAA_02965, MAA_02999, MAA_03026, MAA_03095, MAA…
GO:0071482	BP	e	cellular response to light stimulus	2/320	27/11688	0.16811	6	2	1	1	1	1	MAA_02554, MAA_07213
GO:0042181	BP	e	ketone biosynthetic process	2/320	27/11688	0.16811	4	2	1	1	1	1	MAA_01653, MAA_06572
GO:0070588	BP	e	calcium ion transmembrane transport	2/320	27/11688	0.16811	8	2	1	1	1	1	MAA_03737, MAA_06841
GO:0006816	BP	e	calcium ion transport	2/320	27/11688	0.16811	7	2	1	1	1	1	MAA_03737, MAA_06841
GO:0006890	BP	e	retrograde vesicle-mediated transport, Golgi to endoplasmic reticulum	2/320	27/11688	0.16811	6	2	1	1	1	1	MAA_03785, MAA_05910
GO:0009411	BP	e	response to UV	2/320	27/11688	0.16811	5	2	1	1	1	1	MAA_02554, MAA_07213
GO:0090329	BP	e	regulation of DNA-templated DNA replication	3/320	52/11688	0.169936	8	3	1	1	1	1	MAA_01143, MAA_05678, MAA_05940
GO:0044550	BP	e	secondary metabolite biosynthetic process	3/320	52/11688	0.169936	3	3	1	1	1	1	MAA_01653, MAA_06566, MAA_06572
GO:0031509	BP	e	subtelomeric heterochromatin formation	3/320	52/11688	0.169936	10	3	1	1	1	1	MAA_01143, MAA_05971, MAA_08187
GO:0006417	BP	e	regulation of translation	6/320	129/11688	0.170049	7	6	1	1	1	1	MAA_00264, MAA_02624, MAA_03935, MAA_05080, MAA_07883, MAA_08187
GO:0042780	BP	e	tRNA 3'-end processing	1/320	7/11688	0.176649	10	1	1	1	1	1	MAA_07099
GO:0070941	BP	e	eisosome assembly	1/320	7/11688	0.176649	5	1	1	1	1	1	MAA_04211
GO:2000059	BP	e	negative regulation of ubiquitin-dependent protein catabolic process	1/320	7/11688	0.176649	9	1	1	1	1	1	MAA_05393
GO:0071406	BP	e	cellular response to methylmercury	1/320	7/11688	0.176649	5	1	1	1	1	1	MAA_08157
GO:0051664	BP	e	nuclear pore localization	1/320	7/11688	0.176649	6	1	1	1	1	1	MAA_03095
GO:0072671	BP	e	mitochondria-associated ubiquitin-dependent protein catabolic process	1/320	7/11688	0.176649	10	1	1	1	1	1	MAA_03774
GO:1901799	BP	e	negative regulation of proteasomal protein catabolic process	1/320	7/11688	0.176649	9	1	1	1	1	1	MAA_05393
GO:0009395	BP	e	phospholipid catabolic process	1/320	7/11688	0.176649	6	1	1	1	1	1	MAA_01458
GO:1903460	BP	e	mitotic DNA replication leading strand elongation	1/320	7/11688	0.176649	12	1	1	1	1	1	MAA_07213
GO:0055081	BP	e	anion homeostasis	1/320	7/11688	0.176649	6	1	1	1	1	1	MAA_02965
GO:0006269	BP	e	DNA replication, synthesis of RNA primer	1/320	7/11688	0.176649	8	1	1	1	1	1	MAA_04552
GO:0051597	BP	e	response to methylmercury	1/320	7/11688	0.176649	4	1	1	1	1	1	MAA_08157
GO:0007323	BP	e	peptide pheromone maturation	1/320	7/11688	0.176649	6	1	1	1	1	1	MAA_06165
GO:0043555	BP	e	regulation of translation in response to stress	1/320	7/11688	0.176649	8	1	1	1	1	1	MAA_00264
GO:0035435	BP	e	phosphate ion transmembrane transport	1/320	7/11688	0.176649	8	1	1	1	1	1	MAA_09395
GO:0030308	BP	e	negative regulation of cell growth	1/320	7/11688	0.176649	6	1	1	1	1	1	MAA_05971
GO:0001933	BP	e	negative regulation of protein phosphorylation	2/320	28/11688	0.17795	9	2	1	1	1	1	MAA_03416, MAA_04211
GO:0006275	BP	e	regulation of DNA replication	3/320	54/11688	0.183604	7	3	1	1	1	1	MAA_01143, MAA_05678, MAA_05940
GO:0010876	BP	e	lipid localization	3/320	54/11688	0.183604	3	3	1	1	1	1	MAA_02377, MAA_04211, MAA_09745
GO:0071478	BP	e	cellular response to radiation	2/320	29/11688	0.187876	5	2	1	1	1	1	MAA_02554, MAA_07213
GO:0051348	BP	e	negative regulation of transferase activity	2/320	29/11688	0.187876	5	2	1	1	1	1	MAA_03416, MAA_04211
GO:0019725	BP	e	cellular homeostasis	9/320	207/11688	0.189498	4	9	1	1	1	1	MAA_02364, MAA_02377, MAA_02965, MAA_03737, MAA_06841, MAA_07028, MAA_08365, MAA_09235, MAA_10239
GO:0042592	BP	e	homeostatic process	11/320	278/11688	0.192644	3	11	1	1	1	1	MAA_01143, MAA_02364, MAA_02377, MAA_02965, MAA_03737, MAA_04336, MAA_06841, MAA_07028, MAA_08365, MAA_09235, MAA_10239
GO:0009416	BP	e	response to light stimulus	2/320	30/11688	0.197876	4	2	1	1	1	1	MAA_02554, MAA_07213
GO:0042326	BP	e	negative regulation of phosphorylation	2/320	30/11688	0.197876	8	2	1	1	1	1	MAA_03416, MAA_04211
GO:0006515	BP	e	protein quality control for misfolded or incompletely synthesized proteins	2/320	30/11688	0.197876	7	2	1	1	1	1	MAA_03774, MAA_04519
GO:0009725	BP	e	response to hormone	1/320	8/11688	0.199205	4	1	1	1	1	1	MAA_02377
GO:0032048	BP	e	cardiolipin metabolic process	1/320	8/11688	0.199205	8	1	1	1	1	1	MAA_06430
GO:0051598	BP	e	meiotic recombination checkpoint signaling	1/320	8/11688	0.199205	10	1	1	1	1	1	MAA_03996
GO:1903833	BP	e	positive regulation of cellular response to amino acid starvation	1/320	8/11688	0.199205	8	1	1	1	1	1	MAA_02048
GO:0046834	BP	e	lipid phosphorylation	1/320	8/11688	0.199205	6	1	1	1	1	1	MAA_06343
GO:0032870	BP	e	cellular response to hormone stimulus	1/320	8/11688	0.199205	5	1	1	1	1	1	MAA_02377
GO:0006621	BP	e	protein retention in ER lumen	1/320	8/11688	0.199205	7	1	1	1	1	1	MAA_05910
GO:0035437	BP	e	maintenance of protein localization in endoplasmic reticulum	1/320	8/11688	0.199205	6	1	1	1	1	1	MAA_05910
GO:0055071	BP	e	manganese ion homeostasis	1/320	8/11688	0.199205	9	1	1	1	1	1	MAA_10239
GO:0031119	BP	e	tRNA pseudouridine synthesis	1/320	8/11688	0.199205	11	1	1	1	1	1	MAA_07565
GO:1903051	BP	e	negative regulation of proteolysis involved in protein catabolic process	1/320	8/11688	0.199205	8	1	1	1	1	1	MAA_05393
GO:0030026	BP	e	cellular manganese ion homeostasis	1/320	8/11688	0.199205	10	1	1	1	1	1	MAA_10239
GO:0006066	BP	e	alcohol metabolic process	5/320	101/11688	0.203297	4	5	1	1	1	1	MAA_02798, MAA_06099, MAA_06178, MAA_07252, MAA_10247
GO:0072330	BP	e	monocarboxylic acid biosynthetic process	3/320	57/11688	0.204619	7	3	1	1	1	1	MAA_01653, MAA_06572, MAA_09162
GO:1900034	BP	e	regulation of cellular response to heat	1/320	9/11688	0.221144	6	1	1	1	1	1	MAA_03095
GO:1903832	BP	e	regulation of cellular response to amino acid starvation	1/320	9/11688	0.221144	7	1	1	1	1	1	MAA_02048
GO:1903513	BP	e	endoplasmic reticulum to cytosol transport	1/320	9/11688	0.221144	5	1	1	1	1	1	MAA_00667
GO:0031057	BP	e	negative regulation of histone modification	1/320	9/11688	0.221144	8	1	1	1	1	1	MAA_03996
GO:0000019	BP	e	regulation of mitotic recombination	1/320	9/11688	0.221144	8	1	1	1	1	1	MAA_01143
GO:0001079	BP	e	nitrogen catabolite regulation of transcription from RNA polymerase II promoter	1/320	9/11688	0.221144	11	1	1	1	1	1	MAA_02048
GO:0006388	BP	e	tRNA splicing, via endonucleolytic cleavage and ligation	1/320	9/11688	0.221144	10	1	1	1	1	1	MAA_00264
GO:0051220	BP	e	cytoplasmic sequestering of protein	1/320	9/11688	0.221144	4	1	1	1	1	1	MAA_06565
GO:0000712	BP	e	resolution of meiotic recombination intermediates	1/320	9/11688	0.221144	5	1	1	1	1	1	MAA_08742
GO:0006797	BP	e	polyphosphate metabolic process	1/320	9/11688	0.221144	5	1	1	1	1	1	MAA_02965
GO:0006272	BP	e	leading strand elongation	1/320	9/11688	0.221144	9	1	1	1	1	1	MAA_07213
GO:0046471	BP	e	phosphatidylglycerol metabolic process	1/320	9/11688	0.221144	7	1	1	1	1	1	MAA_06430
GO:0030970	BP	e	retrograde protein transport, ER to cytosol	1/320	9/11688	0.221144	9	1	1	1	1	1	MAA_00667
GO:1905039	BP	e	carboxylic acid transmembrane transport	3/320	60/11688	0.22615	7	3	1	1	1	1	MAA_01222, MAA_02796, MAA_09745
GO:0000027	BP	e	ribosomal large subunit assembly	2/320	33/11688	0.22821	7	2	1	1	1	1	MAA_02736, MAA_03416
GO:0090501	BP	e	RNA phosphodiester bond hydrolysis	5/320	111/11688	0.233449	7	5	1	1	1	1	MAA_00693, MAA_03452, MAA_05691, MAA_07099, MAA_08261
GO:0001510	BP	e	RNA methylation	2/320	34/11688	0.238398	8	2	1	1	1	1	MAA_02634, MAA_02854
GO:0048468	BP	e	cell development	5/320	113/11688	0.240491	3	5	1	1	1	1	MAA_02999, MAA_04211, MAA_06451, MAA_08365, MAA_09426
GO:0051235	BP	e	maintenance of location	3/320	62/11688	0.240738	2	3	1	1	1	1	MAA_05910, MAA_06565, MAA_10239
GO:1902969	BP	e	mitotic DNA replication	3/320	62/11688	0.240738	11	3	1	1	1	1	MAA_02554, MAA_04552, MAA_07213
GO:0048478	BP	e	replication fork protection	1/320	10/11688	0.242484	10	1	1	1	1	1	MAA_05678
GO:0032042	BP	e	mitochondrial DNA metabolic process	1/320	10/11688	0.242484	7	1	1	1	1	1	MAA_05940
GO:1990928	BP	e	response to amino acid starvation	1/320	10/11688	0.242484	6	1	1	1	1	1	MAA_06387
GO:0090293	BP	e	nitrogen catabolite regulation of transcription	1/320	10/11688	0.242484	10	1	1	1	1	1	MAA_02048
GO:0034198	BP	e	cellular response to amino acid starvation	1/320	10/11688	0.242484	7	1	1	1	1	1	MAA_06387
GO:0000394	BP	e	RNA splicing, via endonucleolytic cleavage and ligation	1/320	10/11688	0.242484	9	1	1	1	1	1	MAA_00264
GO:0000973	BP	e	post-transcriptional tethering of RNA polymerase II gene DNA at nuclear periphery	1/320	10/11688	0.242484	7	1	1	1	1	1	MAA_03095
GO:1990414	BP	e	replication-born double-strand break repair via sister chromatid exchange	1/320	10/11688	0.242484	10	1	1	1	1	1	MAA_02377
GO:1904262	BP	e	negative regulation of TORC1 signaling	1/320	10/11688	0.242484	9	1	1	1	1	1	MAA_06387
GO:0030448	BP	e	hyphal growth	2/320	35/11688	0.248608	3	2	1	1	1	1	MAA_02999, MAA_05634
GO:0000002	BP	e	mitochondrial genome maintenance	2/320	35/11688	0.248608	6	2	1	1	1	1	MAA_01443, MAA_05940
GO:0009314	BP	e	response to radiation	2/320	35/11688	0.248608	3	2	1	1	1	1	MAA_02554, MAA_07213
GO:0006261	BP	e	DNA-templated DNA replication	5/320	116/11688	0.251605	8	5	1	1	1	1	MAA_02554, MAA_04552, MAA_05678, MAA_05940, MAA_07213
GO:0006875	BP	e	cellular metal ion homeostasis	5/320	117/11688	0.255447	8	5	1	1	1	1	MAA_03737, MAA_06841, MAA_07028, MAA_08365, MAA_10239
GO:0044255	BP	e	cellular lipid metabolic process	10/320	265/11688	0.256069	4	10	1	1	1	1	MAA_01458, MAA_02798, MAA_06099, MAA_06178, MAA_06343, MAA_06430, MAA_06452, MAA_07252, MAA_09162, MAA_10247
GO:0043628	BP	e	small regulatory ncRNA 3'-end processing	2/320	36/11688	0.258831	9	2	1	1	1	1	MAA_07099, MAA_09426
GO:0006418	BP	e	tRNA aminoacylation for protein translation	2/320	36/11688	0.258831	10	2	1	1	1	1	MAA_03579, MAA_06212
GO:0051056	BP	e	regulation of small GTPase mediated signal transduction	2/320	36/11688	0.258831	7	2	1	1	1	1	MAA_02108, MAA_06387
GO:0009410	BP	e	response to xenobiotic stimulus	8/320	195/11688	0.260488	3	8	1	1	1	1	MAA_01883, MAA_02364, MAA_02377, MAA_02796, MAA_02798, MAA_05864, MAA_09235, MAA_09745
GO:0036166	BP	e	phenotypic switching	1/320	11/11688	0.263242	2	1	1	1	1	1	MAA_05971
GO:0032988	BP	e	ribonucleoprotein complex disassembly	1/320	11/11688	0.263242	6	1	1	1	1	1	MAA_02572
GO:0006207	BP	e	'de novo' pyrimidine nucleobase biosynthetic process	1/320	11/11688	0.263242	9	1	1	1	1	1	MAA_05676
GO:0032204	BP	e	regulation of telomere maintenance	1/320	11/11688	0.263242	7	1	1	1	1	1	MAA_01143
GO:0019856	BP	e	pyrimidine nucleobase biosynthetic process	1/320	11/11688	0.263242	8	1	1	1	1	1	MAA_05676
GO:2000105	BP	e	positive regulation of DNA-templated DNA replication	1/320	11/11688	0.263242	9	1	1	1	1	1	MAA_05940
GO:0006038	BP	e	cell wall chitin biosynthetic process	1/320	11/11688	0.263242	8	1	1	1	1	1	MAA_02999
GO:0006817	BP	e	phosphate ion transport	1/320	11/11688	0.263242	7	1	1	1	1	1	MAA_09395
GO:0019878	BP	e	lysine biosynthetic process via aminoadipic acid	1/320	11/11688	0.263242	11	1	1	1	1	1	MAA_06003
GO:2000220	BP	e	regulation of pseudohyphal growth	1/320	11/11688	0.263242	7	1	1	1	1	1	MAA_05971
GO:0045039	BP	e	protein insertion into mitochondrial inner membrane	1/320	11/11688	0.263242	10	1	1	1	1	1	MAA_01443
GO:0046854	BP	e	phosphatidylinositol phosphate biosynthetic process	1/320	11/11688	0.263242	9	1	1	1	1	1	MAA_06343
GO:0043967	BP	e	histone H4 acetylation	1/320	11/11688	0.263242	11	1	1	1	1	1	MAA_05971
GO:0016574	BP	e	histone ubiquitination	1/320	11/11688	0.263242	9	1	1	1	1	1	MAA_07883
GO:0045740	BP	e	positive regulation of DNA replication	1/320	11/11688	0.263242	8	1	1	1	1	1	MAA_05940
GO:0043433	BP	e	negative regulation of DNA-binding transcription factor activity	1/320	11/11688	0.263242	11	1	1	1	1	1	MAA_06565
GO:0006606	BP	e	protein import into nucleus	2/320	37/11688	0.26906	8	2	1	1	1	1	MAA_03095, MAA_04454
GO:0042180	BP	e	cellular ketone metabolic process	2/320	37/11688	0.26906	3	2	1	1	1	1	MAA_01653, MAA_06572
GO:0044085	BP	e	cellular component biogenesis	29/320	868/11688	0.278253	3	29	1	1	1	1	MAA_00693, MAA_01443, MAA_01738, MAA_01920, MAA_02304, MAA_02572, MAA_02736, MAA_02854, MAA_02999, MAA_03095, MAA_03416, MAA_03452, MAA_03784, MAA_03935, MAA_03949, MAA_03996, MAA_04046, MAA_04211, MAA_05185, MAA_05409, MAA_05634, MAA_05691, MAA_06451, MAA_06837, MAA_06865, MAA_07150, MAA_08261, MAA_09426, MAA_09475
GO:0043039	BP	e	tRNA aminoacylation	2/320	38/11688	0.279286	9	2	1	1	1	1	MAA_03579, MAA_06212
GO:0043038	BP	e	amino acid activation	2/320	38/11688	0.279286	7	2	1	1	1	1	MAA_03579, MAA_06212
GO:0140527	BP	e	reciprocal homologous recombination	2/320	38/11688	0.279286	9	2	1	1	1	1	MAA_00260, MAA_08742
GO:0007131	BP	e	reciprocal meiotic recombination	2/320	38/11688	0.279286	10	2	1	1	1	1	MAA_00260, MAA_08742
GO:0006553	BP	e	lysine metabolic process	1/320	12/11688	0.283432	9	1	1	1	1	1	MAA_06003
GO:0045117	BP	e	azole transmembrane transport	1/320	12/11688	0.283432	5	1	1	1	1	1	MAA_02377
GO:0006023	BP	e	aminoglycan biosynthetic process	1/320	12/11688	0.283432	5	1	1	1	1	1	MAA_02999
GO:1901073	BP	e	glucosamine-containing compound biosynthetic process	1/320	12/11688	0.283432	6	1	1	1	1	1	MAA_02999
GO:0009085	BP	e	lysine biosynthetic process	1/320	12/11688	0.283432	10	1	1	1	1	1	MAA_06003
GO:0042177	BP	e	negative regulation of protein catabolic process	1/320	12/11688	0.283432	7	1	1	1	1	1	MAA_05393
GO:0045899	BP	e	positive regulation of RNA polymerase II transcription preinitiation complex assembly	1/320	12/11688	0.283432	13	1	1	1	1	1	MAA_02048
GO:0006031	BP	e	chitin biosynthetic process	1/320	12/11688	0.283432	7	1	1	1	1	1	MAA_02999
GO:0016049	BP	e	cell growth	2/320	39/11688	0.289501	2	2	1	1	1	1	MAA_07028, MAA_09426
GO:0010608	BP	e	post-transcriptional regulation of gene expression	6/320	142/11688	0.289765	6	6	1	1	1	1	MAA_00264, MAA_02624, MAA_03935, MAA_05080, MAA_07883, MAA_08187
GO:0034248	BP	e	regulation of amide metabolic process	6/320	145/11688	0.296296	5	6	1	1	1	1	MAA_00264, MAA_02624, MAA_03935, MAA_05080, MAA_07883, MAA_08187
GO:0000054	BP	e	ribosomal subunit export from nucleus	2/320	40/11688	0.299699	8	2	1	1	1	1	MAA_02736, MAA_03095
GO:0033750	BP	e	ribosome localization	2/320	40/11688	0.299699	3	2	1	1	1	1	MAA_02736, MAA_03095
GO:0031167	BP	e	rRNA methylation	1/320	13/11688	0.303071	11	1	1	1	1	1	MAA_02854
GO:0000972	BP	e	transcription-dependent tethering of RNA polymerase II gene DNA at nuclear periphery	1/320	13/11688	0.303071	6	1	1	1	1	1	MAA_03095
GO:0042537	BP	e	benzene-containing compound metabolic process	1/320	13/11688	0.303071	4	1	1	1	1	1	MAA_06572
GO:0032527	BP	e	protein exit from endoplasmic reticulum	1/320	13/11688	0.303071	8	1	1	1	1	1	MAA_00667
GO:0015804	BP	e	neutral amino acid transport	1/320	13/11688	0.303071	7	1	1	1	1	1	MAA_02796
GO:0007121	BP	e	bipolar cellular bud site selection	1/320	13/11688	0.303071	5	1	1	1	1	1	MAA_06451
GO:0033313	BP	e	meiotic cell cycle checkpoint signaling	1/320	13/11688	0.303071	9	1	1	1	1	1	MAA_03996
GO:1901698	BP	e	response to nitrogen compound	4/320	88/11688	0.30709	3	4	1	1	1	1	MAA_00667, MAA_01470, MAA_02048, MAA_03774
GO:0098771	BP	e	inorganic ion homeostasis	6/320	150/11688	0.30865	6	6	1	1	1	1	MAA_02965, MAA_03737, MAA_06841, MAA_07028, MAA_08365, MAA_10239
GO:0044242	BP	e	cellular lipid catabolic process	2/320	41/11688	0.309873	5	2	1	1	1	1	MAA_01458, MAA_09162
GO:0051170	BP	e	import into nucleus	2/320	41/11688	0.309873	7	2	1	1	1	1	MAA_03095, MAA_04454
GO:0043170	BP	e	macromolecule metabolic process	59/320	1916/11688	0.319524	3	59	1	1	1	1	MAA_00232, MAA_00260, MAA_00264, MAA_00667, MAA_00693, MAA_01143, MAA_01738, MAA_01920, MAA_02048, MAA_02304, MAA_02377, MAA_02554, MAA_02572, MAA_02624, MAA_02634, MAA_02713, MAA_02736, MAA_02854, MAA_02999, MAA_03026, MAA_03095, MAA_03416, MAA_03452, MAA_03579, MAA_03774, MAA_03949, MAA_03996, MAA_04046, MAA_04336, MAA_04519, MAA_04535, MAA_04552, MAA_05080, MAA_05178, MAA_05393, MAA_05409, MAA…
GO:0051307	BP	e	meiotic chromosome separation	1/320	14/11688	0.322173	4	1	1	1	1	1	MAA_08742
GO:0072595	BP	e	maintenance of protein localization in organelle	1/320	14/11688	0.322173	5	1	1	1	1	1	MAA_05910
GO:0045898	BP	e	regulation of RNA polymerase II transcription preinitiation complex assembly	1/320	14/11688	0.322173	12	1	1	1	1	1	MAA_02048
GO:0051090	BP	e	regulation of DNA-binding transcription factor activity	1/320	14/11688	0.322173	10	1	1	1	1	1	MAA_06565
GO:0006897	BP	e	endocytosis	4/320	93/11688	0.325405	5	4	1	1	1	1	MAA_04211, MAA_05634, MAA_06451, MAA_09426
GO:0098660	BP	e	inorganic ion transmembrane transport	6/320	157/11688	0.328697	6	6	1	1	1	1	MAA_01222, MAA_03737, MAA_06319, MAA_06841, MAA_09395, MAA_10239
GO:0009719	BP	e	response to endogenous stimulus	2/320	43/11688	0.330124	2	2	1	1	1	1	MAA_02048, MAA_02377
GO:0010927	BP	e	cellular component assembly involved in morphogenesis	2/320	43/11688	0.330124	5	2	1	1	1	1	MAA_04211, MAA_06451
GO:0071495	BP	e	cellular response to endogenous stimulus	2/320	43/11688	0.330124	3	2	1	1	1	1	MAA_02048, MAA_02377
GO:0009451	BP	e	RNA modification	4/320	95/11688	0.333382	7	4	1	1	1	1	MAA_02634, MAA_02854, MAA_07565, MAA_09426
GO:0032508	BP	e	DNA duplex unwinding	2/320	44/11688	0.34019	8	2	1	1	1	1	MAA_03949, MAA_06158
GO:0035967	BP	e	cellular response to topologically incorrect protein	2/320	44/11688	0.34019	5	2	1	1	1	1	MAA_03774, MAA_08657
GO:0000917	BP	e	division septum assembly	1/320	15/11688	0.340753	6	1	1	1	1	1	MAA_02999
GO:0007009	BP	e	plasma membrane organization	1/320	15/11688	0.340753	5	1	1	1	1	1	MAA_05634
GO:0018210	BP	e	peptidyl-threonine modification	1/320	15/11688	0.340753	7	1	1	1	1	1	MAA_05678
GO:0007032	BP	e	endosome organization	1/320	15/11688	0.340753	6	1	1	1	1	1	MAA_06343
GO:0018107	BP	e	peptidyl-threonine phosphorylation	1/320	15/11688	0.340753	8	1	1	1	1	1	MAA_05678
GO:0000413	BP	e	protein peptidyl-prolyl isomerization	1/320	15/11688	0.340753	8	1	1	1	1	1	MAA_03996
GO:0090529	BP	e	cell septum assembly	1/320	15/11688	0.340753	5	1	1	1	1	1	MAA_02999
GO:0008033	BP	e	tRNA processing	4/320	98/11688	0.345957	9	4	1	1	1	1	MAA_00264, MAA_02634, MAA_07099, MAA_07565
GO:0043547	BP	e	positive regulation of GTPase activity	2/320	45/11688	0.350208	6	2	1	1	1	1	MAA_02108, MAA_06387
GO:0007006	BP	e	mitochondrial membrane organization	2/320	45/11688	0.350208	6	2	1	1	1	1	MAA_01443, MAA_06430
GO:0098656	BP	e	anion transmembrane transport	4/320	99/11688	0.350297	6	4	1	1	1	1	MAA_01222, MAA_02796, MAA_09395, MAA_09745
GO:0006812	BP	e	cation transport	7/320	182/11688	0.352671	5	7	1	1	1	1	MAA_01222, MAA_02796, MAA_03737, MAA_06319, MAA_06841, MAA_08365, MAA_10239
GO:0042221	BP	e	response to chemical	19/320	567/11688	0.354253	2	19	1	1	1	1	MAA_00667, MAA_01458, MAA_01470, MAA_01883, MAA_02048, MAA_02364, MAA_02377, MAA_02796, MAA_02798, MAA_03774, MAA_05678, MAA_05864, MAA_05971, MAA_06565, MAA_08157, MAA_08657, MAA_09235, MAA_09745, MAA_10239
GO:0006629	BP	e	lipid metabolic process	10/320	283/11688	0.357368	3	10	1	1	1	1	MAA_01458, MAA_02798, MAA_06099, MAA_06178, MAA_06343, MAA_06430, MAA_06452, MAA_07252, MAA_09162, MAA_10247
GO:0009987	BP	e	cellular process	107/320	3627/11688	0.358166	1	107	1	1	1	1	MAA_00232, MAA_00260, MAA_00264, MAA_00667, MAA_00693, MAA_00708, MAA_01143, MAA_01222, MAA_01443, MAA_01458, MAA_01653, MAA_01738, MAA_01883, MAA_01920, MAA_02048, MAA_02108, MAA_02304, MAA_02305, MAA_02364, MAA_02377, MAA_02554, MAA_02572, MAA_02624, MAA_02634, MAA_02713, MAA_02736, MAA_02796, MAA_02798, MAA_02854, MAA_02965, MAA_02999, MAA_03026, MAA_03095, MAA_03416, MAA_03452, MAA_03579, MAA…
GO:0071407	BP	e	cellular response to organic cyclic compound	1/320	16/11688	0.358826	5	1	1	1	1	1	MAA_02377
GO:0006641	BP	e	triglyceride metabolic process	1/320	16/11688	0.358826	7	1	1	1	1	1	MAA_09162
GO:1903432	BP	e	regulation of TORC1 signaling	1/320	16/11688	0.358826	8	1	1	1	1	1	MAA_06387
GO:0032007	BP	e	negative regulation of TOR signaling	1/320	16/11688	0.358826	8	1	1	1	1	1	MAA_06387
GO:0006639	BP	e	acylglycerol metabolic process	1/320	16/11688	0.358826	6	1	1	1	1	1	MAA_09162
GO:0008535	BP	e	respiratory chain complex IV assembly	1/320	16/11688	0.358826	7	1	1	1	1	1	MAA_01443
GO:0031146	BP	e	SCF-dependent proteasomal ubiquitin-dependent protein catabolic process	1/320	16/11688	0.358826	10	1	1	1	1	1	MAA_08157
GO:0033617	BP	e	mitochondrial cytochrome c oxidase assembly	1/320	16/11688	0.358826	8	1	1	1	1	1	MAA_01443
GO:0036297	BP	e	interstrand cross-link repair	1/320	16/11688	0.358826	8	1	1	1	1	1	MAA_04336
GO:0006835	BP	e	dicarboxylic acid transport	1/320	16/11688	0.358826	8	1	1	1	1	1	MAA_09745
GO:0098661	BP	e	inorganic anion transmembrane transport	1/320	16/11688	0.358826	7	1	1	1	1	1	MAA_09395
GO:0031334	BP	e	positive regulation of protein-containing complex assembly	2/320	46/11688	0.360174	6	2	1	1	1	1	MAA_02048, MAA_03949
GO:0045185	BP	e	maintenance of protein location	2/320	47/11688	0.370083	3	2	1	1	1	1	MAA_05910, MAA_06565
GO:0033212	BP	e	iron import into cell	1/320	17/11688	0.376404	11	1	1	1	1	1	MAA_08365
GO:0007030	BP	e	Golgi organization	1/320	17/11688	0.376404	5	1	1	1	1	1	MAA_06343
GO:0051304	BP	e	chromosome separation	1/320	17/11688	0.376404	3	1	1	1	1	1	MAA_08742
GO:0045861	BP	e	negative regulation of proteolysis	1/320	17/11688	0.376404	7	1	1	1	1	1	MAA_05393
GO:0045332	BP	e	phospholipid translocation	1/320	17/11688	0.376404	7	1	1	1	1	1	MAA_02377
GO:0006206	BP	e	pyrimidine nucleobase metabolic process	1/320	17/11688	0.376404	7	1	1	1	1	1	MAA_05676
GO:0006084	BP	e	acetyl-CoA metabolic process	1/320	17/11688	0.376404	11	1	1	1	1	1	MAA_06178
GO:0006638	BP	e	neutral lipid metabolic process	1/320	17/11688	0.376404	5	1	1	1	1	1	MAA_09162
GO:0045910	BP	e	negative regulation of DNA recombination	1/320	17/11688	0.376404	8	1	1	1	1	1	MAA_01143
GO:0006869	BP	e	lipid transport	2/320	48/11688	0.379932	5	2	1	1	1	1	MAA_02377, MAA_09745
GO:0016042	BP	e	lipid catabolic process	2/320	48/11688	0.379932	4	2	1	1	1	1	MAA_01458, MAA_09162
GO:0035825	BP	e	homologous recombination	2/320	48/11688	0.379932	8	2	1	1	1	1	MAA_00260, MAA_08742
GO:0055065	BP	e	metal ion homeostasis	5/320	120/11688	0.387298	7	5	1	1	1	1	MAA_03737, MAA_06841, MAA_07028, MAA_08365, MAA_10239
GO:0006260	BP	e	DNA replication	5/320	120/11688	0.387298	7	5	1	1	1	1	MAA_02554, MAA_04552, MAA_05678, MAA_05940, MAA_07213
GO:0008152	BP	e	metabolic process	83/320	2790/11688	0.387437	1	83	1	1	1	1	MAA_00232, MAA_00260, MAA_00264, MAA_00667, MAA_00693, MAA_00708, MAA_01143, MAA_01169, MAA_01458, MAA_01653, MAA_01738, MAA_01920, MAA_02048, MAA_02304, MAA_02305, MAA_02377, MAA_02554, MAA_02572, MAA_02624, MAA_02634, MAA_02713, MAA_02736, MAA_02798, MAA_02854, MAA_02965, MAA_02999, MAA_03026, MAA_03095, MAA_03416, MAA_03452, MAA_03579, MAA_03774, MAA_03949, MAA_03996, MAA_04046, MAA_04336, MAA…
GO:0051651	BP	e	maintenance of location in cell	2/320	49/11688	0.389714	3	2	1	1	1	1	MAA_05910, MAA_10239
GO:0051248	BP	e	negative regulation of protein metabolic process	5/320	122/11688	0.390906	6	5	1	1	1	1	MAA_03416, MAA_03935, MAA_03996, MAA_04211, MAA_05393
GO:0006995	BP	e	cellular response to nitrogen starvation	1/320	18/11688	0.393502	7	1	1	1	1	1	MAA_06387
GO:0006037	BP	e	cell wall chitin metabolic process	1/320	18/11688	0.393502	7	1	1	1	1	1	MAA_02999
GO:0030476	BP	e	ascospore wall assembly	1/320	18/11688	0.393502	8	1	1	1	1	1	MAA_06451
GO:0034204	BP	e	lipid translocation	1/320	18/11688	0.393502	6	1	1	1	1	1	MAA_02377
GO:1900429	BP	e	negative regulation of filamentous growth of a population of unicellular organisms	1/320	18/11688	0.393502	6	1	1	1	1	1	MAA_05971
GO:0034755	BP	e	iron ion transmembrane transport	1/320	18/11688	0.393502	9	1	1	1	1	1	MAA_10239
GO:0018208	BP	e	peptidyl-proline modification	1/320	18/11688	0.393502	7	1	1	1	1	1	MAA_03996
GO:0031060	BP	e	regulation of histone methylation	1/320	18/11688	0.393502	8	1	1	1	1	1	MAA_03996
GO:0046777	BP	e	protein autophosphorylation	1/320	18/11688	0.393502	7	1	1	1	1	1	MAA_07150
GO:0043562	BP	e	cellular response to nitrogen levels	1/320	18/11688	0.393502	6	1	1	1	1	1	MAA_06387
GO:0043934	BP	e	sporulation	5/320	126/11688	0.399212	2	5	1	1	1	1	MAA_02999, MAA_04211, MAA_06451, MAA_08365, MAA_09426
GO:0010563	BP	e	negative regulation of phosphorus metabolic process	2/320	50/11688	0.399428	6	2	1	1	1	1	MAA_03416, MAA_04211
GO:0045936	BP	e	negative regulation of phosphate metabolic process	2/320	50/11688	0.399428	7	2	1	1	1	1	MAA_03416, MAA_04211
GO:0006810	BP	e	transport	29/320	920/11688	0.400146	3	29	1	1	1	1	MAA_00667, MAA_01222, MAA_01443, MAA_01883, MAA_02108, MAA_02364, MAA_02377, MAA_02736, MAA_02796, MAA_03095, MAA_03737, MAA_03785, MAA_04211, MAA_04454, MAA_05634, MAA_05864, MAA_05910, MAA_06319, MAA_06451, MAA_06841, MAA_07028, MAA_08365, MAA_09235, MAA_09395, MAA_09426, MAA_09681, MAA_09745, MAA_10215, MAA_10239
GO:0010508	BP	e	positive regulation of autophagy	1/320	19/11688	0.410133	7	1	1	1	1	1	MAA_06387
GO:1902115	BP	e	regulation of organelle assembly	1/320	19/11688	0.410133	6	1	1	1	1	1	MAA_06387
GO:0000147	BP	e	actin cortical patch assembly	1/320	19/11688	0.410133	8	1	1	1	1	1	MAA_06451
GO:0042244	BP	e	spore wall assembly	1/320	19/11688	0.410133	7	1	1	1	1	1	MAA_06451
GO:0006334	BP	e	nucleosome assembly	1/320	19/11688	0.410133	7	1	1	1	1	1	MAA_03996
GO:0045943	BP	e	positive regulation of transcription by RNA polymerase I	1/320	19/11688	0.410133	11	1	1	1	1	1	MAA_05409
GO:0006633	BP	e	fatty acid biosynthetic process	1/320	19/11688	0.410133	8	1	1	1	1	1	MAA_09162
GO:0055070	BP	e	copper ion homeostasis	1/320	19/11688	0.410133	9	1	1	1	1	1	MAA_07028
GO:0031321	BP	e	ascospore-type prospore assembly	1/320	19/11688	0.410133	6	1	1	1	1	1	MAA_04211
GO:0060258	BP	e	negative regulation of filamentous growth	1/320	19/11688	0.410133	5	1	1	1	1	1	MAA_05971
GO:0006878	BP	e	cellular copper ion homeostasis	1/320	19/11688	0.410133	10	1	1	1	1	1	MAA_07028
GO:0071417	BP	e	cellular response to organonitrogen compound	1/320	20/11688	0.426309	5	1	1	1	1	1	MAA_02048
GO:0051204	BP	e	protein insertion into mitochondrial membrane	1/320	20/11688	0.426309	9	1	1	1	1	1	MAA_01443
GO:0070591	BP	e	ascospore wall biogenesis	1/320	20/11688	0.426309	6	1	1	1	1	1	MAA_06451
GO:0090151	BP	e	establishment of protein localization to mitochondrial membrane	1/320	20/11688	0.426309	8	1	1	1	1	1	MAA_01443
GO:0030488	BP	e	tRNA methylation	1/320	20/11688	0.426309	11	1	1	1	1	1	MAA_02634
GO:0009062	BP	e	fatty acid catabolic process	1/320	20/11688	0.426309	8	1	1	1	1	1	MAA_09162
GO:0070784	BP	e	regulation of growth of unicellular organism as a thread of attached cells	1/320	20/11688	0.426309	6	1	1	1	1	1	MAA_05971
GO:0006749	BP	e	glutathione metabolic process	1/320	20/11688	0.426309	5	1	1	1	1	1	MAA_06565
GO:0098657	BP	e	import into cell	5/320	139/11688	0.434686	4	5	1	1	1	1	MAA_04211, MAA_05634, MAA_06451, MAA_08365, MAA_09426
GO:0046942	BP	e	carboxylic acid transport	3/320	68/11688	0.435878	7	3	1	1	1	1	MAA_01222, MAA_02796, MAA_09745
GO:0000727	BP	e	double-strand break repair via break-induced replication	1/320	21/11688	0.442042	10	1	1	1	1	1	MAA_01143
GO:0000055	BP	e	ribosomal large subunit export from nucleus	1/320	21/11688	0.442042	9	1	1	1	1	1	MAA_02736
GO:0051666	BP	e	actin cortical patch localization	1/320	21/11688	0.442042	3	1	1	1	1	1	MAA_05634
GO:0046112	BP	e	nucleobase biosynthetic process	1/320	21/11688	0.442042	7	1	1	1	1	1	MAA_05676
GO:0071396	BP	e	cellular response to lipid	1/320	21/11688	0.442042	5	1	1	1	1	1	MAA_02377
GO:0071940	BP	e	fungal-type cell wall assembly	1/320	21/11688	0.442042	7	1	1	1	1	1	MAA_06451
GO:0046825	BP	e	regulation of protein export from nucleus	1/320	21/11688	0.442042	9	1	1	1	1	1	MAA_03095
GO:0000731	BP	e	DNA synthesis involved in DNA repair	1/320	21/11688	0.442042	8	1	1	1	1	1	MAA_02554
GO:0033260	BP	e	nuclear DNA replication	3/320	71/11688	0.446321	10	3	1	1	1	1	MAA_02554, MAA_04552, MAA_07213
GO:0044786	BP	e	cell cycle DNA replication	3/320	72/11688	0.450039	9	3	1	1	1	1	MAA_02554, MAA_04552, MAA_07213
GO:0044089	BP	e	positive regulation of cellular component biogenesis	3/320	73/11688	0.453866	5	3	1	1	1	1	MAA_02048, MAA_03949, MAA_07150
GO:0044237	BP	e	cellular metabolic process	78/320	2653/11688	0.457314	2	78	1	1	1	1	MAA_00232, MAA_00260, MAA_00264, MAA_00667, MAA_00693, MAA_00708, MAA_01143, MAA_01458, MAA_01653, MAA_01738, MAA_01920, MAA_02048, MAA_02304, MAA_02305, MAA_02377, MAA_02554, MAA_02572, MAA_02624, MAA_02634, MAA_02713, MAA_02736, MAA_02798, MAA_02854, MAA_02965, MAA_02999, MAA_03026, MAA_03416, MAA_03452, MAA_03579, MAA_03774, MAA_03949, MAA_03996, MAA_04046, MAA_04336, MAA_04519, MAA_04535, MAA…
GO:0006915	BP	e	apoptotic process	1/320	22/11688	0.457346	4	1	1	1	1	1	MAA_04519
GO:0006891	BP	e	intra-Golgi vesicle-mediated transport	1/320	22/11688	0.457346	6	1	1	1	1	1	MAA_02108
GO:0070590	BP	e	spore wall biogenesis	1/320	22/11688	0.457346	5	1	1	1	1	1	MAA_06451
GO:0006637	BP	e	acyl-CoA metabolic process	1/320	22/11688	0.457346	10	1	1	1	1	1	MAA_06178
GO:0045926	BP	e	negative regulation of growth	1/320	22/11688	0.457346	4	1	1	1	1	1	MAA_05971
GO:0045835	BP	e	negative regulation of meiotic nuclear division	1/320	22/11688	0.457346	8	1	1	1	1	1	MAA_03996
GO:0072348	BP	e	sulfur compound transport	1/320	22/11688	0.457346	4	1	1	1	1	1	MAA_02796
GO:0033993	BP	e	response to lipid	1/320	22/11688	0.457346	4	1	1	1	1	1	MAA_02377
GO:0035383	BP	e	thioester metabolic process	1/320	22/11688	0.457346	4	1	1	1	1	1	MAA_06178
GO:0070726	BP	e	cell wall assembly	1/320	22/11688	0.457346	6	1	1	1	1	1	MAA_06451
GO:0006888	BP	e	endoplasmic reticulum to Golgi vesicle-mediated transport	3/320	74/11688	0.457795	6	3	1	1	1	1	MAA_02108, MAA_03785, MAA_05910
GO:0006399	BP	e	tRNA metabolic process	6/320	165/11688	0.464035	8	6	1	1	1	1	MAA_00264, MAA_02634, MAA_03579, MAA_06212, MAA_07099, MAA_07565
GO:0032268	BP	e	regulation of cellular protein metabolic process	10/320	294/11688	0.465761	2	10	1	1	1	1	MAA_00264, MAA_02624, MAA_03416, MAA_03935, MAA_03996, MAA_04211, MAA_05080, MAA_05393, MAA_07883, MAA_08187
GO:0019748	BP	e	secondary metabolic process	3/320	76/11688	0.46594	2	3	1	1	1	1	MAA_01653, MAA_06566, MAA_06572
GO:0051234	BP	e	establishment of localization	30/320	969/11688	0.471233	2	30	1	1	1	1	MAA_00667, MAA_01143, MAA_01222, MAA_01443, MAA_01883, MAA_02108, MAA_02364, MAA_02377, MAA_02736, MAA_02796, MAA_03095, MAA_03737, MAA_03785, MAA_04211, MAA_04454, MAA_05634, MAA_05864, MAA_05910, MAA_06319, MAA_06451, MAA_06841, MAA_07028, MAA_08365, MAA_09235, MAA_09395, MAA_09426, MAA_09681, MAA_09745, MAA_10215, MAA_10239
GO:1901661	BP	e	quinone metabolic process	1/320	23/11688	0.472231	4	1	1	1	1	1	MAA_01653
GO:1901663	BP	e	quinone biosynthetic process	1/320	23/11688	0.472231	5	1	1	1	1	1	MAA_01653
GO:0031126	BP	e	sno(s)RNA 3'-end processing	1/320	23/11688	0.472231	10	1	1	1	1	1	MAA_09426
GO:0016241	BP	e	regulation of macroautophagy	1/320	23/11688	0.472231	7	1	1	1	1	1	MAA_06387
GO:0051123	BP	e	RNA polymerase II preinitiation complex assembly	1/320	23/11688	0.472231	8	1	1	1	1	1	MAA_03949
GO:0051058	BP	e	negative regulation of small GTPase mediated signal transduction	1/320	23/11688	0.472231	8	1	1	1	1	1	MAA_06387
GO:0061077	BP	e	chaperone-mediated protein folding	1/320	23/11688	0.472231	3	1	1	1	1	1	MAA_03996
GO:0070592	BP	e	cell wall polysaccharide biosynthetic process	1/320	23/11688	0.472231	8	1	1	1	1	1	MAA_02999
GO:0098655	BP	e	cation transmembrane transport	6/320	170/11688	0.473494	6	6	1	1	1	1	MAA_01222, MAA_02796, MAA_03737, MAA_06319, MAA_06841, MAA_10239
GO:0046916	BP	e	cellular transition metal ion homeostasis	3/320	78/11688	0.474429	9	3	1	1	1	1	MAA_07028, MAA_08365, MAA_10239
GO:0055076	BP	e	transition metal ion homeostasis	3/320	79/11688	0.47879	8	3	1	1	1	1	MAA_07028, MAA_08365, MAA_10239
GO:0044092	BP	e	negative regulation of molecular function	3/320	79/11688	0.47879	3	3	1	1	1	1	MAA_03416, MAA_04211, MAA_06565
GO:0010035	BP	e	response to inorganic substance	3/320	80/11688	0.483222	3	3	1	1	1	1	MAA_06565, MAA_09745, MAA_10239
GO:0044238	BP	e	primary metabolic process	72/320	2450/11688	0.486583	2	72	1	1	1	1	MAA_00232, MAA_00260, MAA_00264, MAA_00667, MAA_00693, MAA_00708, MAA_01143, MAA_01169, MAA_01458, MAA_01738, MAA_01920, MAA_02048, MAA_02304, MAA_02377, MAA_02554, MAA_02572, MAA_02624, MAA_02634, MAA_02713, MAA_02736, MAA_02798, MAA_02854, MAA_02999, MAA_03026, MAA_03416, MAA_03452, MAA_03579, MAA_03774, MAA_03949, MAA_03996, MAA_04046, MAA_04336, MAA_04519, MAA_04535, MAA_04552, MAA_05080, MAA…
GO:0006298	BP	e	mismatch repair	1/320	24/11688	0.486709	8	1	1	1	1	1	MAA_07213
GO:0006030	BP	e	chitin metabolic process	1/320	24/11688	0.486709	6	1	1	1	1	1	MAA_02999
GO:0051205	BP	e	protein insertion into membrane	1/320	24/11688	0.486709	7	1	1	1	1	1	MAA_01443
GO:0006022	BP	e	aminoglycan metabolic process	1/320	24/11688	0.486709	4	1	1	1	1	1	MAA_02999
GO:0007007	BP	e	inner mitochondrial membrane organization	1/320	24/11688	0.486709	7	1	1	1	1	1	MAA_01443
GO:0070897	BP	e	transcription preinitiation complex assembly	1/320	25/11688	0.500791	7	1	1	1	1	1	MAA_03949
GO:0015807	BP	e	L-amino acid transport	1/320	25/11688	0.500791	8	1	1	1	1	1	MAA_02796
GO:1902475	BP	e	L-alpha-amino acid transmembrane transport	1/320	25/11688	0.500791	9	1	1	1	1	1	MAA_02796
GO:0006278	BP	e	RNA-templated DNA biosynthetic process	1/320	25/11688	0.500791	8	1	1	1	1	1	MAA_08344
GO:0048278	BP	e	vesicle docking	1/320	25/11688	0.500791	4	1	1	1	1	1	MAA_09681
GO:0097035	BP	e	regulation of membrane lipid distribution	1/320	25/11688	0.500791	5	1	1	1	1	1	MAA_02377
GO:0015698	BP	e	inorganic anion transport	1/320	25/11688	0.500791	6	1	1	1	1	1	MAA_09395
GO:0000184	BP	e	nuclear-transcribed mRNA catabolic process, nonsense-mediated decay	1/320	25/11688	0.500791	10	1	1	1	1	1	MAA_05178
GO:0044088	BP	e	regulation of vacuole organization	1/320	25/11688	0.500791	6	1	1	1	1	1	MAA_06387
GO:0031330	BP	e	negative regulation of cellular catabolic process	1/320	25/11688	0.500791	6	1	1	1	1	1	MAA_05393
GO:0140719	BP	e	constitutive heterochromatin formation	3/320	86/11688	0.511045	9	3	1	1	1	1	MAA_01143, MAA_05971, MAA_08187
GO:0006906	BP	e	vesicle fusion	1/320	26/11688	0.514488	7	1	1	1	1	1	MAA_09681
GO:0008219	BP	e	cell death	1/320	26/11688	0.514488	2	1	1	1	1	1	MAA_04519
GO:0001403	BP	e	invasive growth in response to glucose limitation	1/320	26/11688	0.514488	6	1	1	1	1	1	MAA_07028
GO:0015914	BP	e	phospholipid transport	1/320	26/11688	0.514488	6	1	1	1	1	1	MAA_02377
GO:0033314	BP	e	mitotic DNA replication checkpoint signaling	1/320	26/11688	0.514488	11	1	1	1	1	1	MAA_07213
GO:0032006	BP	e	regulation of TOR signaling	1/320	26/11688	0.514488	7	1	1	1	1	1	MAA_06387
GO:0098869	BP	e	cellular oxidant detoxification	1/320	26/11688	0.514488	3	1	1	1	1	1	MAA_06565
GO:0012501	BP	e	programmed cell death	1/320	26/11688	0.514488	3	1	1	1	1	1	MAA_04519
GO:0033108	BP	e	mitochondrial respiratory chain complex assembly	1/320	26/11688	0.514488	6	1	1	1	1	1	MAA_01443
GO:0016073	BP	e	snRNA metabolic process	1/320	27/11688	0.52781	8	1	1	1	1	1	MAA_09426
GO:0006896	BP	e	Golgi to vacuole transport	1/320	27/11688	0.52781	7	1	1	1	1	1	MAA_09681
GO:0045727	BP	e	positive regulation of translation	1/320	27/11688	0.52781	8	1	1	1	1	1	MAA_00264
GO:0006356	BP	e	regulation of transcription by RNA polymerase I	1/320	27/11688	0.52781	10	1	1	1	1	1	MAA_05409
GO:0044396	BP	e	actin cortical patch organization	1/320	27/11688	0.52781	4	1	1	1	1	1	MAA_06451
GO:0006302	BP	e	double-strand break repair	4/320	105/11688	0.537257	8	4	1	1	1	1	MAA_01143, MAA_02377, MAA_04336, MAA_08742
GO:1901071	BP	e	glucosamine-containing compound metabolic process	1/320	28/11688	0.540768	5	1	1	1	1	1	MAA_02999
GO:0009895	BP	e	negative regulation of catabolic process	1/320	28/11688	0.540768	5	1	1	1	1	1	MAA_05393
GO:0097576	BP	e	vacuole fusion	1/320	28/11688	0.540768	6	1	1	1	1	1	MAA_09681
GO:0033875	BP	e	ribonucleoside bisphosphate metabolic process	1/320	29/11688	0.553371	8	1	1	1	1	1	MAA_06178
GO:0033865	BP	e	nucleoside bisphosphate metabolic process	1/320	29/11688	0.553371	7	1	1	1	1	1	MAA_06178
GO:0090174	BP	e	organelle membrane fusion	1/320	29/11688	0.553371	6	1	1	1	1	1	MAA_09681
GO:0030258	BP	e	lipid modification	1/320	29/11688	0.553371	5	1	1	1	1	1	MAA_06343
GO:0034032	BP	e	purine nucleoside bisphosphate metabolic process	1/320	29/11688	0.553371	8	1	1	1	1	1	MAA_06178
GO:0046434	BP	e	organophosphate catabolic process	1/320	29/11688	0.553371	5	1	1	1	1	1	MAA_01458
GO:0044818	BP	e	mitotic G2/M transition checkpoint	1/320	29/11688	0.553371	10	1	1	1	1	1	MAA_07213
GO:1901699	BP	e	cellular response to nitrogen compound	1/320	29/11688	0.553371	4	1	1	1	1	1	MAA_02048
GO:0000076	BP	e	DNA replication checkpoint signaling	1/320	29/11688	0.553371	10	1	1	1	1	1	MAA_07213
GO:0140694	BP	e	non-membrane-bounded organelle assembly	4/320	115/11688	0.559199	6	4	1	1	1	1	MAA_00693, MAA_02736, MAA_03416, MAA_04046
GO:0032109	BP	e	positive regulation of response to nutrient levels	1/320	30/11688	0.56563	7	1	1	1	1	1	MAA_02048
GO:0032106	BP	e	positive regulation of response to extracellular stimulus	1/320	30/11688	0.56563	6	1	1	1	1	1	MAA_02048
GO:0034599	BP	e	cellular response to oxidative stress	4/320	119/11688	0.569874	5	4	1	1	1	1	MAA_01458, MAA_02377, MAA_05678, MAA_05971
GO:0032446	BP	e	protein modification by small protein conjugation	4/320	120/11688	0.57268	7	4	1	1	1	1	MAA_06158, MAA_06565, MAA_07883, MAA_08187
GO:0033692	BP	e	cellular polysaccharide biosynthetic process	1/320	31/11688	0.577553	6	1	1	1	1	1	MAA_02999
GO:0030833	BP	e	regulation of actin filament polymerization	1/320	31/11688	0.577553	10	1	1	1	1	1	MAA_05634
GO:0042440	BP	e	pigment metabolic process	1/320	31/11688	0.577553	2	1	1	1	1	1	MAA_08365
GO:0051054	BP	e	positive regulation of DNA metabolic process	1/320	31/11688	0.577553	7	1	1	1	1	1	MAA_05940
GO:0006979	BP	e	response to oxidative stress	4/320	123/11688	0.581394	3	4	1	1	1	1	MAA_01458, MAA_02377, MAA_05678, MAA_05971
GO:0003333	BP	e	amino acid transmembrane transport	1/320	32/11688	0.589149	8	1	1	1	1	1	MAA_02796
GO:0001558	BP	e	regulation of cell growth	1/320	32/11688	0.589149	5	1	1	1	1	1	MAA_05971
GO:0070507	BP	e	regulation of microtubule cytoskeleton organization	1/320	32/11688	0.589149	7	1	1	1	1	1	MAA_03416
GO:0031056	BP	e	regulation of histone modification	1/320	32/11688	0.589149	7	1	1	1	1	1	MAA_03996
GO:0007124	BP	e	pseudohyphal growth	1/320	32/11688	0.589149	5	1	1	1	1	1	MAA_07028
GO:0016973	BP	e	poly(A)+ mRNA export from nucleus	1/320	32/11688	0.589149	10	1	1	1	1	1	MAA_03095
GO:0000271	BP	e	polysaccharide biosynthetic process	1/320	32/11688	0.589149	5	1	1	1	1	1	MAA_02999
GO:1905268	BP	e	negative regulation of chromatin organization	1/320	32/11688	0.589149	6	1	1	1	1	1	MAA_03996
GO:0010506	BP	e	regulation of autophagy	1/320	32/11688	0.589149	6	1	1	1	1	1	MAA_06387
GO:0098662	BP	e	inorganic cation transmembrane transport	5/320	142/11688	0.597947	7	5	1	1	1	1	MAA_01222, MAA_03737, MAA_06319, MAA_06841, MAA_10239
GO:0008064	BP	e	regulation of actin polymerization or depolymerization	1/320	33/11688	0.600429	9	1	1	1	1	1	MAA_05634
GO:0032103	BP	e	positive regulation of response to external stimulus	1/320	33/11688	0.600429	5	1	1	1	1	1	MAA_02048
GO:0036267	BP	e	invasive filamentous growth	1/320	33/11688	0.600429	5	1	1	1	1	1	MAA_07028
GO:0030832	BP	e	regulation of actin filament length	1/320	33/11688	0.600429	8	1	1	1	1	1	MAA_05634
GO:0032886	BP	e	regulation of microtubule-based process	1/320	33/11688	0.600429	4	1	1	1	1	1	MAA_03416
GO:0046822	BP	e	regulation of nucleocytoplasmic transport	1/320	34/11688	0.611399	6	1	1	1	1	1	MAA_03095
GO:0006865	BP	e	amino acid transport	1/320	34/11688	0.611399	6	1	1	1	1	1	MAA_02796
GO:2000765	BP	e	regulation of cytoplasmic translation	1/320	34/11688	0.611399	8	1	1	1	1	1	MAA_07883
GO:0000282	BP	e	cellular bud site selection	1/320	34/11688	0.611399	4	1	1	1	1	1	MAA_06451
GO:0051447	BP	e	negative regulation of meiotic cell cycle	1/320	34/11688	0.611399	6	1	1	1	1	1	MAA_03996
GO:0043161	BP	e	proteasome-mediated ubiquitin-dependent protein catabolic process	5/320	152/11688	0.612736	9	5	1	1	1	1	MAA_00667, MAA_02624, MAA_03774, MAA_08157, MAA_08187
GO:0033554	BP	e	cellular response to stress	19/320	623/11688	0.612803	3	19	1	1	1	1	MAA_00232, MAA_00264, MAA_00667, MAA_01143, MAA_01458, MAA_02377, MAA_02554, MAA_03026, MAA_03774, MAA_04336, MAA_05634, MAA_05678, MAA_05971, MAA_06158, MAA_06387, MAA_06451, MAA_07213, MAA_08657, MAA_08742
GO:0006820	BP	e	anion transport	5/320	157/11688	0.62204	5	5	1	1	1	1	MAA_01222, MAA_02377, MAA_02796, MAA_09395, MAA_09745
GO:0071963	BP	e	establishment or maintenance of cell polarity regulating cell shape	1/320	35/11688	0.62207	7	1	1	1	1	1	MAA_05634
GO:0044038	BP	e	cell wall macromolecule biosynthetic process	1/320	35/11688	0.62207	7	1	1	1	1	1	MAA_02999
GO:0043144	BP	e	sno(s)RNA processing	1/320	35/11688	0.62207	9	1	1	1	1	1	MAA_09426
GO:0034614	BP	e	cellular response to reactive oxygen species	1/320	35/11688	0.62207	6	1	1	1	1	1	MAA_05971
GO:0070589	BP	e	cellular component macromolecule biosynthetic process	1/320	35/11688	0.62207	6	1	1	1	1	1	MAA_02999
GO:0010498	BP	e	proteasomal protein catabolic process	5/320	160/11688	0.628131	7	5	1	1	1	1	MAA_00667, MAA_02624, MAA_03774, MAA_08157, MAA_08187
GO:0071310	BP	e	cellular response to organic substance	5/320	161/11688	0.630239	4	5	1	1	1	1	MAA_02048, MAA_02377, MAA_03774, MAA_08157, MAA_08657
GO:0071704	BP	e	organic substance metabolic process	76/320	2640/11688	0.635114	2	76	1	1	1	1	MAA_00232, MAA_00260, MAA_00264, MAA_00667, MAA_00693, MAA_00708, MAA_01143, MAA_01169, MAA_01458, MAA_01653, MAA_01738, MAA_01920, MAA_02048, MAA_02304, MAA_02377, MAA_02554, MAA_02572, MAA_02624, MAA_02634, MAA_02713, MAA_02736, MAA_02798, MAA_02854, MAA_02965, MAA_02999, MAA_03026, MAA_03095, MAA_03416, MAA_03452, MAA_03579, MAA_03774, MAA_03949, MAA_03996, MAA_04046, MAA_04336, MAA_04519, MAA…
GO:0071897	BP	e	DNA biosynthetic process	2/320	51/11688	0.651061	7	2	1	1	1	1	MAA_02554, MAA_08344
GO:0034504	BP	e	protein localization to nucleus	2/320	51/11688	0.651061	6	2	1	1	1	1	MAA_03095, MAA_04454
GO:0035966	BP	e	response to topologically incorrect protein	2/320	51/11688	0.651061	4	2	1	1	1	1	MAA_03774, MAA_08657
GO:0043087	BP	e	regulation of GTPase activity	2/320	51/11688	0.651061	5	2	1	1	1	1	MAA_02108, MAA_06387
GO:0030433	BP	e	ubiquitin-dependent ERAD pathway	2/320	51/11688	0.651061	10	2	1	1	1	1	MAA_00667, MAA_03774
GO:0032392	BP	e	DNA geometric change	2/320	53/11688	0.656986	7	2	1	1	1	1	MAA_03949, MAA_06158
GO:0051053	BP	e	negative regulation of DNA metabolic process	2/320	53/11688	0.656986	7	2	1	1	1	1	MAA_01143, MAA_05678
GO:0043086	BP	e	negative regulation of catalytic activity	2/320	53/11688	0.656986	4	2	1	1	1	1	MAA_03416, MAA_04211
GO:0032107	BP	e	regulation of response to nutrient levels	2/320	54/11688	0.660096	6	2	1	1	1	1	MAA_02048, MAA_06565
GO:0032104	BP	e	regulation of response to extracellular stimulus	2/320	54/11688	0.660096	5	2	1	1	1	1	MAA_02048, MAA_06565
GO:0006879	BP	e	cellular iron ion homeostasis	2/320	54/11688	0.660096	10	2	1	1	1	1	MAA_08365, MAA_10239
GO:0036503	BP	e	ERAD pathway	2/320	55/11688	0.663294	8	2	1	1	1	1	MAA_00667, MAA_03774
GO:0055072	BP	e	iron ion homeostasis	2/320	55/11688	0.663294	9	2	1	1	1	1	MAA_08365, MAA_10239
GO:0031570	BP	e	DNA integrity checkpoint signaling	2/320	56/11688	0.666573	9	2	1	1	1	1	MAA_05678, MAA_07213
GO:0006486	BP	e	protein glycosylation	2/320	57/11688	0.669926	6	2	1	1	1	1	MAA_02713, MAA_07252
GO:0032200	BP	e	telomere organization	2/320	57/11688	0.669926	6	2	1	1	1	1	MAA_01143, MAA_04336
GO:0043413	BP	e	macromolecule glycosylation	2/320	57/11688	0.669926	5	2	1	1	1	1	MAA_02713, MAA_07252
GO:0000723	BP	e	telomere maintenance	2/320	57/11688	0.669926	7	2	1	1	1	1	MAA_01143, MAA_04336
GO:0010033	BP	e	response to organic substance	7/320	220/11688	0.673149	3	7	1	1	1	1	MAA_00667, MAA_01470, MAA_02048, MAA_02377, MAA_03774, MAA_08157, MAA_08657
GO:1902600	BP	e	proton transmembrane transport	2/320	58/11688	0.673347	8	2	1	1	1	1	MAA_01222, MAA_03737
GO:0060249	BP	e	anatomical structure homeostasis	2/320	58/11688	0.673347	4	2	1	1	1	1	MAA_01143, MAA_04336
GO:0009101	BP	e	glycoprotein biosynthetic process	2/320	59/11688	0.67683	6	2	1	1	1	1	MAA_02713, MAA_07252
GO:0006793	BP	e	phosphorus metabolic process	16/320	535/11688	0.683462	3	16	1	1	1	1	MAA_00264, MAA_00708, MAA_01458, MAA_02305, MAA_02965, MAA_05676, MAA_05678, MAA_06178, MAA_06343, MAA_06430, MAA_06452, MAA_07037, MAA_07150, MAA_08730, MAA_09492, MAA_10247
GO:0032101	BP	e	regulation of response to external stimulus	2/320	62/11688	0.687587	4	2	1	1	1	1	MAA_02048, MAA_06565
GO:0070085	BP	e	glycosylation	2/320	64/11688	0.694965	2	2	1	1	1	1	MAA_02713, MAA_07252
GO:0006412	BP	e	translation	8/320	255/11688	0.695146	7	8	1	1	1	1	MAA_02624, MAA_03579, MAA_05080, MAA_05178, MAA_05393, MAA_06212, MAA_07883, MAA_08187
GO:0016050	BP	e	vesicle organization	2/320	65/11688	0.6987	5	2	1	1	1	1	MAA_06343, MAA_09681
GO:0030010	BP	e	establishment of cell polarity	2/320	66/11688	0.702462	3	2	1	1	1	1	MAA_06451, MAA_09426
GO:0031123	BP	e	RNA 3'-end processing	2/320	66/11688	0.702462	8	2	1	1	1	1	MAA_07099, MAA_09426
GO:0032989	BP	e	cellular component morphogenesis	2/320	67/11688	0.706244	4	2	1	1	1	1	MAA_04211, MAA_06451
GO:0000724	BP	e	double-strand break repair via homologous recombination	2/320	68/11688	0.710044	9	2	1	1	1	1	MAA_01143, MAA_02377
GO:0006518	BP	e	peptide metabolic process	9/320	304/11688	0.722101	4	9	1	1	1	1	MAA_02624, MAA_03579, MAA_05080, MAA_05178, MAA_05393, MAA_06212, MAA_06565, MAA_07883, MAA_08187
GO:0008654	BP	e	phospholipid biosynthetic process	3/320	91/11688	0.739818	6	3	1	1	1	1	MAA_06178, MAA_06343, MAA_06452
GO:0000075	BP	e	cell cycle checkpoint signaling	3/320	91/11688	0.739818	8	3	1	1	1	1	MAA_03996, MAA_05678, MAA_07213
GO:0043254	BP	e	regulation of protein-containing complex assembly	3/320	93/11688	0.742893	5	3	1	1	1	1	MAA_02048, MAA_03949, MAA_05634
GO:0031505	BP	e	fungal-type cell wall organization	3/320	95/11688	0.746173	6	3	1	1	1	1	MAA_02999, MAA_05634, MAA_06451
GO:0017038	BP	e	protein import	3/320	96/11688	0.747883	7	3	1	1	1	1	MAA_01443, MAA_03095, MAA_04454
GO:0071555	BP	e	cell wall organization	3/320	96/11688	0.747883	5	3	1	1	1	1	MAA_02999, MAA_05634, MAA_06451
GO:0045229	BP	e	external encapsulating structure organization	3/320	98/11688	0.751433	4	3	1	1	1	1	MAA_02999, MAA_05634, MAA_06451
GO:0016567	BP	e	protein ubiquitination	3/320	101/11688	0.75705	8	3	1	1	1	1	MAA_06158, MAA_07883, MAA_08187
GO:0140053	BP	e	mitochondrial gene expression	3/320	106/11688	0.767056	5	3	1	1	1	1	MAA_02854, MAA_05393, MAA_07099
GO:0050896	BP	e	response to stimulus	31/320	1073/11688	0.768034	1	31	1	1	1	1	MAA_00232, MAA_00264, MAA_00667, MAA_01143, MAA_01458, MAA_01470, MAA_01883, MAA_02048, MAA_02364, MAA_02377, MAA_02554, MAA_02796, MAA_02798, MAA_03026, MAA_03774, MAA_04336, MAA_05634, MAA_05678, MAA_05864, MAA_05971, MAA_06158, MAA_06387, MAA_06451, MAA_06565, MAA_07213, MAA_08157, MAA_08657, MAA_08742, MAA_09235, MAA_09745, MAA_10239
GO:0006839	BP	e	mitochondrial transport	3/320	107/11688	0.769136	5	3	1	1	1	1	MAA_01443, MAA_06319, MAA_09395
GO:0032259	BP	e	methylation	3/320	108/11688	0.771239	2	3	1	1	1	1	MAA_02634, MAA_02798, MAA_02854
GO:0046486	BP	e	glycerolipid metabolic process	3/320	108/11688	0.771239	5	3	1	1	1	1	MAA_06343, MAA_06430, MAA_09162
GO:0006310	BP	e	DNA recombination	4/320	126/11688	0.779308	7	4	1	1	1	1	MAA_00260, MAA_01143, MAA_02377, MAA_08742
GO:0015711	BP	e	organic anion transport	4/320	138/11688	0.791901	6	4	1	1	1	1	MAA_01222, MAA_02377, MAA_02796, MAA_09745
GO:0070925	BP	e	organelle assembly	4/320	144/11688	0.799744	5	4	1	1	1	1	MAA_00693, MAA_02736, MAA_03416, MAA_04046
GO:0006950	BP	e	response to stress	19/320	671/11688	0.808069	2	19	1	1	1	1	MAA_00232, MAA_00264, MAA_00667, MAA_01143, MAA_01458, MAA_02377, MAA_02554, MAA_03026, MAA_03774, MAA_04336, MAA_05634, MAA_05678, MAA_05971, MAA_06158, MAA_06387, MAA_06451, MAA_07213, MAA_08657, MAA_08742
GO:0071826	BP	e	ribonucleoprotein complex subunit organization	5/320	168/11688	0.809311	5	5	1	1	1	1	MAA_00693, MAA_02572, MAA_02736, MAA_03416, MAA_04046
GO:0034645	BP	e	cellular macromolecule biosynthetic process	20/320	706/11688	0.812307	5	20	1	1	1	1	MAA_02048, MAA_02554, MAA_02624, MAA_02713, MAA_02999, MAA_03579, MAA_03949, MAA_04535, MAA_04552, MAA_05080, MAA_05178, MAA_05393, MAA_05678, MAA_05940, MAA_06212, MAA_07213, MAA_07252, MAA_07883, MAA_08187, MAA_08344
GO:0009059	BP	e	macromolecule biosynthetic process	20/320	708/11688	0.812807	4	20	1	1	1	1	MAA_02048, MAA_02554, MAA_02624, MAA_02713, MAA_02999, MAA_03579, MAA_03949, MAA_04535, MAA_04552, MAA_05080, MAA_05178, MAA_05393, MAA_05678, MAA_05940, MAA_06212, MAA_07213, MAA_07252, MAA_07883, MAA_08187, MAA_08344
GO:0070647	BP	e	protein modification by small protein conjugation or removal	5/320	175/11688	0.814949	6	5	1	1	1	1	MAA_06158, MAA_06565, MAA_07883, MAA_08157, MAA_08187
GO:0048856	BP	e	anatomical structure development	5/320	178/11688	0.81769	2	5	1	1	1	1	MAA_02999, MAA_04211, MAA_06451, MAA_08365, MAA_09426
GO:0030154	BP	e	cell differentiation	5/320	178/11688	0.81769	3	5	1	1	1	1	MAA_02999, MAA_04211, MAA_06451, MAA_08365, MAA_09426
GO:0044087	BP	e	regulation of cellular component biogenesis	5/320	181/11688	0.820602	4	5	1	1	1	1	MAA_02048, MAA_03949, MAA_05634, MAA_06387, MAA_07150
GO:0016310	BP	e	phosphorylation	7/320	246/11688	0.842848	5	7	1	1	1	1	MAA_00264, MAA_02305, MAA_05676, MAA_05678, MAA_06178, MAA_06343, MAA_07150
GO:0051179	BP	e	localization	32/320	1132/11688	0.847824	1	32	1	1	1	1	MAA_00667, MAA_01143, MAA_01222, MAA_01443, MAA_01883, MAA_02108, MAA_02364, MAA_02377, MAA_02736, MAA_02796, MAA_03095, MAA_03737, MAA_03785, MAA_04211, MAA_04454, MAA_05634, MAA_05864, MAA_05910, MAA_06158, MAA_06319, MAA_06451, MAA_06565, MAA_06841, MAA_07028, MAA_08365, MAA_09235, MAA_09395, MAA_09426, MAA_09681, MAA_09745, MAA_10215, MAA_10239
GO:0043043	BP	e	peptide biosynthetic process	8/320	277/11688	0.851056	6	8	1	1	1	1	MAA_02624, MAA_03579, MAA_05080, MAA_05178, MAA_05393, MAA_06212, MAA_07883, MAA_08187
GO:0016192	BP	e	vesicle-mediated transport	9/320	323/11688	0.86299	4	9	1	1	1	1	MAA_02108, MAA_03785, MAA_04211, MAA_05634, MAA_05910, MAA_06451, MAA_07028, MAA_09426, MAA_09681
GO:0051172	BP	e	negative regulation of nitrogen compound metabolic process	11/320	386/11688	0.873317	5	11	1	1	1	1	MAA_01143, MAA_02048, MAA_03416, MAA_03935, MAA_03996, MAA_04211, MAA_05393, MAA_05678, MAA_05971, MAA_06565, MAA_08187
GO:0010605	BP	e	negative regulation of macromolecule metabolic process	12/320	418/11688	0.878025	5	12	1	1	1	1	MAA_01143, MAA_02048, MAA_03416, MAA_03935, MAA_03996, MAA_04211, MAA_05178, MAA_05393, MAA_05678, MAA_05971, MAA_06565, MAA_08187
GO:1901362	BP	e	organic cyclic compound biosynthetic process	15/320	536/11688	0.892015	4	15	1	1	1	1	MAA_00708, MAA_01653, MAA_02048, MAA_02554, MAA_02798, MAA_03949, MAA_04535, MAA_04552, MAA_05676, MAA_06099, MAA_06178, MAA_06572, MAA_08344, MAA_08730, MAA_10247
GO:0044249	BP	e	cellular biosynthetic process	34/320	1226/11688	0.926257	3	34	1	1	1	1	MAA_00708, MAA_01653, MAA_02048, MAA_02554, MAA_02624, MAA_02713, MAA_02798, MAA_02965, MAA_02999, MAA_03579, MAA_03949, MAA_04535, MAA_04552, MAA_05080, MAA_05178, MAA_05393, MAA_05676, MAA_05678, MAA_05940, MAA_06003, MAA_06099, MAA_06178, MAA_06212, MAA_06343, MAA_06452, MAA_06572, MAA_07213, MAA_07252, MAA_07883, MAA_08187, MAA_08344, MAA_08730, MAA_09162, MAA_10247
GO:0009058	BP	e	biosynthetic process	35/320	1260/11688	0.927115	2	35	1	1	1	1	MAA_00708, MAA_01653, MAA_02048, MAA_02554, MAA_02624, MAA_02713, MAA_02798, MAA_02965, MAA_02999, MAA_03579, MAA_03949, MAA_04535, MAA_04552, MAA_05080, MAA_05178, MAA_05393, MAA_05676, MAA_05678, MAA_05940, MAA_06003, MAA_06099, MAA_06178, MAA_06212, MAA_06343, MAA_06452, MAA_06566, MAA_06572, MAA_07213, MAA_07252, MAA_07883, MAA_08187, MAA_08344, MAA_08730, MAA_09162, MAA_10247
GO:0042546	BP	e	cell wall biogenesis	2/320	72/11688	1	4	2	1	1	1	1	MAA_02999, MAA_06451
GO:0032968	BP	e	positive regulation of transcription elongation by RNA polymerase II	1/320	36/11688	1	12	1	1	1	1	1	MAA_03949
GO:0002183	BP	e	cytoplasmic translational initiation	1/320	36/11688	1	4	1	1	1	1	1	MAA_05178
GO:0006400	BP	e	tRNA modification	2/320	72/11688	1	10	2	1	1	1	1	MAA_02634, MAA_07565
GO:0000725	BP	e	recombinational repair	2/320	73/11688	1	8	2	1	1	1	1	MAA_01143, MAA_02377
GO:0007062	BP	e	sister chromatid cohesion	1/320	36/11688	1	6	1	1	1	1	1	MAA_07213
GO:0030163	BP	e	protein catabolic process	7/320	254/11688	1	5	7	1	1	1	1	MAA_00667, MAA_02624, MAA_03774, MAA_04519, MAA_07883, MAA_08157, MAA_08187
GO:0033157	BP	e	regulation of intracellular protein transport	1/320	36/11688	1	8	1	1	1	1	1	MAA_03095
GO:0051603	BP	e	proteolysis involved in protein catabolic process	6/320	219/11688	1	6	6	1	1	1	1	MAA_00667, MAA_02624, MAA_03774, MAA_04519, MAA_08157, MAA_08187
GO:0010383	BP	e	cell wall polysaccharide metabolic process	1/320	36/11688	1	6	1	1	1	1	1	MAA_02999
GO:1901564	BP	p	organonitrogen compound metabolic process	26/320	1567/11688	0.00353539	3	26	1	1	1	1	MAA_00667, MAA_02304, MAA_02624, MAA_02713, MAA_02999, MAA_03579, MAA_03774, MAA_03996, MAA_04519, MAA_05080, MAA_05178, MAA_05393, MAA_05676, MAA_05678, MAA_05971, MAA_06003, MAA_06158, MAA_06165, MAA_06178, MAA_06212, MAA_06565, MAA_07150, MAA_07252, MAA_07883, MAA_08157, MAA_08187
GO:0007154	BP	p	cell communication	3/320	391/11688	0.0105991	2	3	1	1	1	1	MAA_02048, MAA_05678, MAA_06387
GO:0048518	BP	p	positive regulation of biological process	9/320	697/11688	0.0116934	3	9	1	1	1	1	MAA_00264, MAA_02048, MAA_03949, MAA_05409, MAA_05538, MAA_05940, MAA_06165, MAA_06387, MAA_07150
GO:0023052	BP	p	signaling	2/320	308/11688	0.0192673	1	2	1	1	1	1	MAA_05678, MAA_06343
GO:0048522	BP	p	positive regulation of cellular process	9/320	669/11688	0.0198378	4	9	1	1	1	1	MAA_00264, MAA_02048, MAA_03949, MAA_05409, MAA_05538, MAA_05940, MAA_06165, MAA_06387, MAA_07150
GO:0006805	BP	p	xenobiotic metabolic process	1/320	226/11688	0.0226572	3	1	1	1	1	1	MAA_02999
GO:0045787	BP	p	positive regulation of cell cycle	0/320	141/11688	0.034917	5	0	1	1	1	1
GO:0007165	BP	p	signal transduction	3/320	325/11688	0.0374279	4	3	1	1	1	1	MAA_03996, MAA_05678, MAA_07213
GO:0006357	BP	p	regulation of transcription by RNA polymerase II	4/320	365/11688	0.049307	10	4	1	1	1	1	MAA_00203, MAA_02048, MAA_03949, MAA_05538
GO:0090068	BP	p	positive regulation of cell cycle process	0/320	129/11688	0.0526555	6	0	1	1	1	1
GO:0032879	BP	p	regulation of localization	1/320	189/11688	0.0674953	3	1	1	1	1	1	MAA_03095
GO:0009056	BP	p	catabolic process	11/320	679/11688	0.06854	2	11	1	1	1	1	MAA_00667, MAA_01458, MAA_02624, MAA_03774, MAA_04519, MAA_05178, MAA_07883, MAA_08157, MAA_08187, MAA_09162, MAA_09745
GO:0007346	BP	p	regulation of mitotic cell cycle	2/320	239/11688	0.0701316	5	2	1	1	1	1	MAA_07150, MAA_07213
GO:0140014	BP	p	mitotic nuclear division	0/320	111/11688	0.0778844	7	0	1	1	1	1
GO:0051983	BP	p	regulation of chromosome segregation	0/320	115/11688	0.0789049	4	0	1	1	1	1
GO:1901361	BP	p	organic cyclic compound catabolic process	1/320	172/11688	0.0951756	4	1	1	1	1	1	MAA_05178
GO:0051247	BP	p	positive regulation of protein metabolic process	1/320	173/11688	0.0955109	6	1	1	1	1	1	MAA_00264
GO:0008104	BP	p	protein localization	10/320	612/11688	0.0968503	4	10	1	1	1	1	MAA_00667, MAA_01443, MAA_02736, MAA_03095, MAA_03785, MAA_04454, MAA_05910, MAA_06158, MAA_06565, MAA_09681
GO:0006605	BP	p	protein targeting	1/320	180/11688	0.099337	8	1	1	1	1	1	MAA_01443
GO:0033365	BP	p	protein localization to organelle	4/320	315/11688	0.115363	5	4	1	1	1	1	MAA_01443, MAA_03095, MAA_04454, MAA_05910
GO:0045292	BP	p	mRNA cis splicing, via spliceosome	0/320	97/11688	0.116922	12	0	1	1	1	1
GO:0015980	BP	p	energy derivation by oxidation of organic compounds	0/320	101/11688	0.118519	4	0	1	1	1	1
GO:0051302	BP	p	regulation of cell division	0/320	103/11688	0.119921	4	0	1	1	1	1
GO:0033047	BP	p	regulation of mitotic sister chromatid segregation	0/320	105/11688	0.121714	8	0	1	1	1	1
GO:0045931	BP	p	positive regulation of mitotic cell cycle	0/320	106/11688	0.122753	6	0	1	1	1	1
GO:0033045	BP	p	regulation of sister chromatid segregation	0/320	108/11688	0.125111	7	0	1	1	1	1
GO:1901566	BP	p	organonitrogen compound biosynthetic process	13/320	725/11688	0.125405	4	13	1	1	1	1	MAA_02624, MAA_02713, MAA_02999, MAA_03579, MAA_05080, MAA_05178, MAA_05393, MAA_05676, MAA_06003, MAA_06212, MAA_07252, MAA_07883, MAA_08187
GO:0070727	BP	p	cellular macromolecule localization	11/320	627/11688	0.131335	3	11	1	1	1	1	MAA_00667, MAA_01143, MAA_01443, MAA_02736, MAA_03095, MAA_03785, MAA_04454, MAA_05910, MAA_06158, MAA_06565, MAA_09681
GO:0044248	BP	p	cellular catabolic process	11/320	628/11688	0.131343	3	11	1	1	1	1	MAA_00667, MAA_01458, MAA_02624, MAA_03774, MAA_04519, MAA_05178, MAA_07883, MAA_08157, MAA_08187, MAA_09162, MAA_09745
GO:0044270	BP	p	cellular nitrogen compound catabolic process	1/320	151/11688	0.133786	4	1	1	1	1	1	MAA_05178
GO:0046700	BP	p	heterocycle catabolic process	1/320	152/11688	0.133801	4	1	1	1	1	1	MAA_05178
GO:0009605	BP	p	response to external stimulus	2/320	216/11688	0.135136	2	2	1	1	1	1	MAA_02048, MAA_06387
GO:1901605	BP	p	alpha-amino acid metabolic process	1/320	161/11688	0.137118	7	1	1	1	1	1	MAA_06003
GO:0019439	BP	p	aromatic compound catabolic process	1/320	162/11688	0.137829	4	1	1	1	1	1	MAA_05178
GO:0010604	BP	p	positive regulation of macromolecule metabolic process	7/320	450/11688	0.139095	5	7	1	1	1	1	MAA_00264, MAA_02048, MAA_03949, MAA_05409, MAA_05538, MAA_05940, MAA_07150
GO:0051173	BP	p	positive regulation of nitrogen compound metabolic process	7/320	458/11688	0.141048	5	7	1	1	1	1	MAA_00264, MAA_02048, MAA_03949, MAA_05409, MAA_05538, MAA_05940, MAA_07150
GO:1901575	BP	p	organic substance catabolic process	10/320	582/11688	0.149904	3	10	1	1	1	1	MAA_00667, MAA_01458, MAA_02624, MAA_03774, MAA_04519, MAA_05178, MAA_07883, MAA_08157, MAA_08187, MAA_09162
GO:0031325	BP	p	positive regulation of cellular metabolic process	8/320	490/11688	0.155219	5	8	1	1	1	1	MAA_00264, MAA_02048, MAA_03949, MAA_05409, MAA_05538, MAA_05940, MAA_06387, MAA_07150
GO:0009893	BP	p	positive regulation of metabolic process	8/320	496/11688	0.156857	4	8	1	1	1	1	MAA_00264, MAA_02048, MAA_03949, MAA_05409, MAA_05538, MAA_05940, MAA_06387, MAA_07150
GO:0035556	BP	p	intracellular signal transduction	3/320	248/11688	0.167203	5	3	1	1	1	1	MAA_03996, MAA_05678, MAA_07213
[truncated: 9,015 more rows]

## Sheet: Down-regulated
GO_ID	NS	enrichment	name	ratio_in_study	ratio_in_pop	p_uncorrected	depth	study_count	p_bonferroni	p_sidak	p_holm	p_fdr_bh	study_items
[truncated: 9,797 more rows]
